# Supplementary material for: New Insights into MdSPS4-Mediated Sucrose Accumulation under Different Nitrogen Levels Revealed by Physiological and Transcriptomic Analysis
Source: Int J Mol Sci. 2022 Dec 16;23(24):16073. doi: 10.3390/ijms232416073 (PMC9782777; doi:10.3390/ijms232416073)
Supplement: Supplementary file 1 [file ijms-23-16073-s001.zip › Table S3.xls]

## Sheet: S1-2 vs S1-0
#ID	gene_name	S1-0-1	S1-0-2	S1-0-3	S1-2-1	S1-2-2	S1-2-3	S1-3-1	S1-3-2	S1-3-3	S1-2_vs_S1-0_edgeR_log2FC	S1-2_vs_S1-0_edgeR_(Pvalue_0.01_FC_1.5)_regulated	S1-3_vs_S1-0_edgeR_log2FC	S1-3_vs_S1-0_edgeR_(Pvalue_0.01_FC_1.5)_regulated	COG_class	COG_class_annotation	GO_annotation	KEGG_annotation	KEGG_pathway_annotation	KOG_class	KOG_class_annotation	Pfam_annotation	Swiss_Prot_annotation	eggNOG_class	eggNOG_class_annotation	NR_annotation	GO_second_level_annotation
MD00G1000600	MD00G1000600	10.8654	14.3307	8.08912	4.64393	5.99111	5.28561	4.97716	4.69153	8.83291	-1.03596	down	-0.812533	normal	--	--	Biological Process: photosynthesis, light reaction (GO:0019684);; Biological Process: regulation of protein dephosphorylation (GO:0035304);;	--	--	--	--	Domain of unknown function (DUF1995)	Protein LOW PSII ACCUMULATION 3, chloroplastic OS=Arabidopsis thaliana OX=3702 GN=LPA3 PE=1 SV=1	S	Function unknown	PREDICTED: protein LOW PSII ACCUMULATION 3, chloroplastic [Prunus mume]	biological process: metabolic process (GO:0008152);; biological process: cellular process (GO:0009987);; biological process: biological regulation (GO:0065007)
MD00G1008100	MD00G1008100	26.111	26.7837	27.2406	44.2562	29.9162	69.8876	49.4756	39.754	33.071	0.882323	up	0.650266	up	[L]	Replication, recombination and repair	--	--	--	[S]	Function unknown	Armadillo/beta-catenin-like repeat;; U-box domain;; Armadillo-like	U-box domain-containing protein 17 OS=Arabidopsis thaliana OX=3702 GN=PUB17 PE=2 SV=1	O	Posttranslational modification, protein turnover, chaperones	PREDICTED: U-box domain-containing protein 17-like [Malus domestica]	--
MD00G1009000	MD00G1009000	25.8495	23.672	20.8468	11.1877	12.1653	9.33322	10.3279	10.3809	10.466	-1.06681	down	-1.13467	down	[E]	Amino acid transport and metabolism	Molecular Function: acetolactate synthase activity (GO:0003984);; Cellular Component: cytosol (GO:0005829);; Biological Process: gluconeogenesis (GO:0006094);; Biological Process: leucine metabolic process (GO:0006551);; Biological Process: valine metabolic process (GO:0006573);; Biological Process: cytoskeleton organization (GO:0007010);; Biological Process: branched-chain amino acid biosyntheti…	K01653|0|pxb:103943128|K01653 acetolactate synthase I/III small subunit [EC:2.2.1.6] | (RefSeq) acetolactate synthase small subunit 1, chloroplastic-like	Valine, leucine and isoleucine biosynthesis (ko00290);; Butanoate metabolism (ko00650);; C5-Branched dibasic acid metabolism (ko00660);; Pantothenate and CoA biosynthesis (ko00770);; 2-Oxocarboxylic acid metabolism (ko01210);; Biosynthesis of amino acids (ko01230)	[E]	Amino acid transport and metabolism	Small subunit of acetolactate synthase;; ACT domain;; ACT domain;; ACT domain	Acetolactate synthase small subunit 1, chloroplastic OS=Arabidopsis thaliana OX=3702 GN=VAT1 PE=1 SV=1	E	Amino acid transport and metabolism	PREDICTED: acetolactate synthase small subunit 1, chloroplastic-like [Pyrus x bretschneideri]	molecular function: catalytic activity (GO:0003824);; cellular component: cell (GO:0005623);; cellular component: cell part (GO:0044464);; biological process: metabolic process (GO:0008152);; biological process: single-organism process (GO:0044699);; biological process: cellular process (GO:0009987);; biological process: cellular component organization or biogenesis (GO:0071840);; molecular funct…
MD00G1010000	MD00G1010000	12.1341	12.337	11.7703	22.0609	18.9854	24.7983	24.1894	25.1405	20.1512	0.899413	up	0.977524	up	[I]	Lipid transport and metabolism	--	--	--	--	--	Putative S-adenosyl-L-methionine-dependent methyltransferase;; Methyltransferase domain;; Methyltransferase domain;; Methyltransferase domain	Probable pectin methyltransferase QUA2 OS=Arabidopsis thaliana OX=3702 GN=QUA2 PE=1 SV=2	S	Function unknown	PREDICTED: probable pectin methyltransferase QUA2 [Malus domestica]	--
MD00G1018700	MD00G1018700	13.6759	11.6443	15.6183	4.6478	5.86307	6.94482	3.54037	3.65211	2.97334	-1.19087	down	-1.96034	down	[C]	Energy production and conversion	Molecular Function: iron ion binding (GO:0005506);; Cellular Component: cell wall (GO:0005618);; Cellular Component: plasma membrane (GO:0005886);; Biological Process: oxygen transport (GO:0015671);; Molecular Function: oxygen binding (GO:0019825);; Molecular Function: heme binding (GO:0020037);;	--	--	[C]	Energy production and conversion	Globin	Non-symbiotic hemoglobin OS=Trema tomentosa OX=3480 GN=GLB1 PE=1 SV=1	C	Energy production and conversion	beta-galactosidase [Malus domestica]	molecular function: binding (GO:0005488);; cellular component: cell (GO:0005623);; cellular component: cell part (GO:0044464);; cellular component: membrane (GO:0016020);; biological process: single-organism process (GO:0044699);; biological process: localization (GO:0051179)
MD00G1030000	MD00G1030000	4.45245	3.43919	4.51327	8.9674	4.81659	8.04974	11.7312	8.45632	7.48026	0.865538	up	1.20298	up	--	--	--	K11649|0|mdm:103401723|K11649 SWI/SNF related-matrix-associated actin-dependent regulator of chromatin subfamily C | (RefSeq) SWI/SNF complex subunit SWI3C	--	[B]	Chromatin structure and dynamics	SWIRM-associated region 1;; SWIRM domain;; Myb-like DNA-binding domain;; Myb-like DNA-binding domain	SWI/SNF complex subunit SWI3C OS=Arabidopsis thaliana OX=3702 GN=SWI3C PE=1 SV=1	BK	Chromatin structure and dynamics;; Transcription	PREDICTED: SWI/SNF complex subunit SWI3C isoform X1 [Malus domestica]	--
MD00G1032200	MD00G1032200	48.7951	53.3738	53.2963	16.8823	26.7855	39.0799	22.1194	39.7393	31.7166	-0.882285	down	-0.695112	down	[IQR]	Lipid transport and metabolism;; Secondary metabolites biosynthesis, transport and catabolism;; General function prediction only	Molecular Function: prostaglandin-E2 9-reductase activity (GO:0050221);; Biological Process: oxidation-reduction process (GO:0055114);;	K15095|0|mdm:103407258|K15095 (+)-neomenthol dehydrogenase [EC:1.1.1.208] | (RefSeq) (+)-neomenthol dehydrogenase-like	Monoterpenoid biosynthesis (ko00902)	[Q]	Secondary metabolites biosynthesis, transport and catabolism	short chain dehydrogenase;; Enoyl-(Acyl carrier protein) reductase;; KR domain	Salutaridine reductase OS=Papaver bracteatum OX=215227 GN=SALR PE=1 SV=1	S	Function unknown	PREDICTED: (+)-neomenthol dehydrogenase-like isoform X2 [Malus domestica]	molecular function: catalytic activity (GO:0003824);; biological process: metabolic process (GO:0008152);; biological process: single-organism process (GO:0044699)
MD00G1033400	MD00G1033400	18.2436	9.38399	13.4148	16.8482	32.1102	31.3114	17.3325	16.1437	16.5436	1.00727	up	0.335916	normal	--	--	--	--	--	[P]	Inorganic ion transport and metabolism	Heavy-metal-associated domain	Heavy metal-associated isoprenylated plant protein 3 OS=Arabidopsis thaliana OX=3702 GN=HIPP03 PE=1 SV=1	S	Function unknown	PREDICTED: heavy metal-associated isoprenylated plant protein 3-like [Malus domestica]	--
MD00G1033700	MD00G1033700	84.6915	57.3486	61.9057	8.3279	4.70787	14.2841	11.9946	18.137	10.7343	-2.85198	down	-2.27241	down	--	--	--	K14488|4.80499e-100|mdm:103423312|K14488 SAUR family protein | (RefSeq) auxin-induced protein 6B-like	Plant hormone signal transduction (ko04075)	--	--	Auxin responsive protein	Auxin-responsive protein SAUR50 OS=Arabidopsis thaliana OX=3702 GN=SAUR50 PE=1 SV=1	S	Function unknown	PREDICTED: auxin-induced protein 6B-like [Malus domestica]	--
MD00G1038800	MD00G1038800	6.29057	5.99701	7.84755	14.2422	9.16758	12.584	13.7049	6.47853	9.49304	0.883781	up	0.605914	normal	--	--	--	K11968|0|mdm:103440450|K11968 ariadne-1 [EC:2.3.2.27] | (RefSeq) probable E3 ubiquitin-protein ligase ARI8	--	[O]	Posttranslational modification, protein turnover, chaperones	IBR domain, a half RING-finger domain;; Zn-finger in Ran binding protein and others	Probable E3 ubiquitin-protein ligase ARI8 OS=Arabidopsis thaliana OX=3702 GN=ARI8 PE=2 SV=1	O	Posttranslational modification, protein turnover, chaperones	PREDICTED: probable E3 ubiquitin-protein ligase ARI8 [Malus domestica]	--
MD00G1039200	MD00G1039200	4.64314	3.33034	3.49625	5.66817	9.01855	5.4797	4.05299	6.78706	6.29526	0.851391	up	0.620925	normal	--	--	--	--	--	--	--	--	--	--	--	--	--
MD00G1049100	MD00G1049100	4.34576	0.932219	1.60634	0.050687	0.837497	0.351718	0.201495	1.77825	1.11905	-2.39518	down	-1.08778	normal	--	--	--	--	--	--	--	Plant protein of unknown function	UPF0481 protein At3g47200 OS=Arabidopsis thaliana OX=3702 GN=At3g47200 PE=2 SV=1	S	Function unknown	PREDICTED: UPF0481 protein At3g47200-like [Malus domestica]	--
MD00G1062300	MD00G1062300	3.84356	4.91069	3.77127	11.6177	6.5245	10.057	7.39156	10.2735	10.1693	1.20944	up	1.18593	up	[O]	Posttranslational modification, protein turnover, chaperones	--	--	--	[O]	Posttranslational modification, protein turnover, chaperones	DnaJ domain;; Thioredoxin-like domain	DnaJ protein ERDJ3A OS=Arabidopsis thaliana OX=3702 GN=ERDJ3A PE=1 SV=1	O	Posttranslational modification, protein turnover, chaperones	PREDICTED: dnaJ protein ERDJ3A [Malus domestica]	--
MD00G1065300	MD00G1065300	7.96548	8.55766	6.96152	21.788	9.05468	11.642	23.3287	12.6012	18.649	0.904428	up	1.25614	up	--	--	--	--	--	[O]	Posttranslational modification, protein turnover, chaperones	MATH domain	Ubiquitin carboxyl-terminal hydrolase 13 OS=Arabidopsis thaliana OX=3702 GN=UBP13 PE=1 SV=1	O	Posttranslational modification, protein turnover, chaperones	PREDICTED: uncharacterized protein LOC103438635 [Malus domestica]	--
MD00G1067900	MD00G1067900	0.517583	0.929247	0.344441	0.803658	1.80232	8.26371	0.682895	1.55085	0.965694	2.58667	up	0.843372	normal	[P]	Inorganic ion transport and metabolism	Molecular Function: carbonate dehydratase activity (GO:0004089);; Biological Process: one-carbon metabolic process (GO:0006730);; Molecular Function: zinc ion binding (GO:0008270);;	K01674|0|mdm:103425814|K01674 carbonic anhydrase [EC:4.2.1.1] | (RefSeq) alpha carbonic anhydrase 7-like	Nitrogen metabolism (ko00910)	[R]	General function prediction only	Eukaryotic-type carbonic anhydrase	Alpha carbonic anhydrase 7 OS=Arabidopsis thaliana OX=3702 GN=ACA7 PE=2 SV=1	P	Inorganic ion transport and metabolism	PREDICTED: alpha carbonic anhydrase 7-like [Malus domestica]	molecular function: catalytic activity (GO:0003824);; biological process: metabolic process (GO:0008152);; biological process: cellular process (GO:0009987);; biological process: single-organism process (GO:0044699);; molecular function: binding (GO:0005488)
MD00G1068500	MD00G1068500	14.2609	10.3945	8.96876	2.25385	5.94011	6.5515	5.83577	3.62119	8.39952	-1.161	down	-0.864604	down	[F]	Nucleotide transport and metabolism	Molecular Function: ATP binding (GO:0005524);; Biological Process: carbohydrate metabolic process (GO:0005975);; Molecular Function: phosphoribulokinase activity (GO:0008974);; Biological Process: response to cold (GO:0009409);; Cellular Component: chloroplast thylakoid membrane (GO:0009535);; Cellular Component: chloroplast stroma (GO:0009570);; Cellular Component: chloroplast envelope (GO:00099…	K00855|0|mdm:103436834|K00855 phosphoribulokinase [EC:2.7.1.19] | (RefSeq) phosphoribulokinase, chloroplastic	Carbon fixation in photosynthetic organisms (ko00710);; Carbon metabolism (ko01200)	[TZ]	Signal transduction mechanisms;; Cytoskeleton	Phosphoribulokinase / Uridine kinase family	Phosphoribulokinase, chloroplastic OS=Triticum aestivum OX=4565 PE=2 SV=1	F	Nucleotide transport and metabolism	PREDICTED: phosphoribulokinase, chloroplastic [Malus domestica]	molecular function: binding (GO:0005488);; biological process: metabolic process (GO:0008152);; molecular function: catalytic activity (GO:0003824);; biological process: cellular process (GO:0009987);; biological process: response to stimulus (GO:0050896);; cellular component: cell (GO:0005623);; cellular component: membrane (GO:0016020);; cellular component: organelle (GO:0043226);; cellular com…
MD00G1092900	MD00G1092900	10.6244	11.4009	13.9875	3.15718	7.06142	5.85314	3.59853	5.33233	3.01305	-1.13412	down	-1.54981	down	[R]	General function prediction only	--	--	--	[C]	Energy production and conversion	Aldo/keto reductase family	Probable aldo-keto reductase 2 OS=Oryza sativa subsp. japonica OX=39947 GN=Os04g0338000 PE=2 SV=2	C	Energy production and conversion	PREDICTED: probable aldo-keto reductase 2 isoform X2 [Pyrus x bretschneideri]	--
MD00G1095600	MD00G1095600	3.38144	3.70128	3.52759	13.3503	7.07591	6.06964	21.641	11.1263	9.7335	1.36881	up	2.03986	up	--	--	--	--	--	[L]	Replication, recombination and repair	Domain of unknown function (DUF1771)	Putative nuclear RNA export factor SDE5 OS=Arabidopsis thaliana OX=3702 GN=SDE5 PE=4 SV=1	S	Function unknown	PREDICTED: putative nuclear RNA export factor SDE5 [Malus domestica]	--
MD00G1103100	MD00G1103100	37.6775	43.9628	39.7957	10.8657	25.1927	16.6508	12.0225	15.5055	18.4665	-1.17771	down	-1.3622	down	--	--	Biological Process: rRNA processing (GO:0006364);; Cellular Component: PSII associated light-harvesting complex II (GO:0009517);; Cellular Component: chloroplast stromal thylakoid (GO:0009533);; Biological Process: response to high light intensity (GO:0009644);; Biological Process: response to sucrose (GO:0009744);; Biological Process: photosynthesis, light harvesting (GO:0009765);; Cellular Comp…	K08916|1.15207e-158|mdm:103454049|K08916 light-harvesting complex II chlorophyll a/b binding protein 5 | (RefSeq) chlorophyll a-b binding protein CP26, chloroplastic	Photosynthesis - antenna proteins (ko00196)	--	--	Chlorophyll A-B binding protein	Chlorophyll a-b binding protein CP26, chloroplastic OS=Arabidopsis thaliana OX=3702 GN=LHCB5 PE=1 SV=1	S	Function unknown	PREDICTED: chlorophyll a-b binding protein CP26, chloroplastic [Malus domestica]	biological process: metabolic process (GO:0008152);; biological process: cellular process (GO:0009987);; cellular component: cell (GO:0005623);; cellular component: membrane (GO:0016020);; cellular component: macromolecular complex (GO:0032991);; cellular component: organelle (GO:0043226);; cellular component: organelle part (GO:0044422);; cellular component: membrane part (GO:0044425);; cellular…
MD00G1103800	MD00G1103800	13.5677	14.0963	8.9761	18.992	29.6336	16.7807	12.4892	13.2101	17.3561	0.866347	up	0.269321	normal	[O]	Posttranslational modification, protein turnover, chaperones	Molecular Function: adenyl-nucleotide exchange factor activity (GO:0000774);; Molecular Function: copper ion binding (GO:0005507);; Cellular Component: mitochondrial matrix (GO:0005759);; Biological Process: protein folding (GO:0006457);; Cellular Component: chloroplast stroma (GO:0009570);; Biological Process: embryo development ending in seed dormancy (GO:0009793);; Biological Process: thylakoi…	K03687|7.06765e-160|mdm:103410896|K03687 molecular chaperone GrpE | (RefSeq) protein GrpE-like	--	[O]	Posttranslational modification, protein turnover, chaperones	GrpE	--	O	Posttranslational modification, protein turnover, chaperones	PREDICTED: protein GrpE-like [Malus domestica]	molecular function: binding (GO:0005488);; molecular function: molecular function regulator (GO:0098772);; biological process: biological regulation (GO:0065007);; cellular component: cell (GO:0005623);; cellular component: membrane-enclosed lumen (GO:0031974);; cellular component: organelle (GO:0043226);; cellular component: organelle part (GO:0044422);; cellular component: cell part (GO:0044464…
MD00G1104000	MD00G1104000	49.5149	42.5556	44.0018	128.773	44.4039	93.8872	115.562	87.406	69.6098	1.02556	up	1.04466	up	[J]	Translation, ribosomal structure and biogenesis	--	K03262|0|mdm:103441616|K03262 translation initiation factor 5 | (RefSeq) probable eukaryotic translation initiation factor 5-1	RNA transport (ko03013)	[J]	Translation, ribosomal structure and biogenesis	Domain found in IF2B/IF5;; eIF4-gamma/eIF5/eIF2-epsilon	Probable eukaryotic translation initiation factor 5-1 OS=Arabidopsis thaliana OX=3702 GN=At1g36730 PE=2 SV=1	J	Translation, ribosomal structure and biogenesis	PREDICTED: probable eukaryotic translation initiation factor 5-1 [Malus domestica]	--
MD00G1109700	MD00G1109700	58.916	46.3201	49.0759	13.0038	19.9718	20.9438	19.4144	23.7231	32.2091	-1.48075	down	-0.98865	down	--	--	Cellular Component: photosystem I (GO:0009522);; Cellular Component: chloroplast thylakoid membrane (GO:0009535);; Biological Process: photosynthesis (GO:0015979);; Molecular Function: chlorophyll binding (GO:0016168);; Biological Process: cysteine biosynthetic process (GO:0019344);; Biological Process: cellular cation homeostasis (GO:0030003);; Biological Process: divalent metal ion transport (G…	K02698|4.77688e-76|mdm:103446135|K02698 photosystem I subunit X | (RefSeq) photosystem I reaction center subunit psaK, chloroplastic	Photosynthesis (ko00195)	--	--	Photosystem I psaG / psaK	Photosystem I reaction center subunit psaK, chloroplastic OS=Arabidopsis thaliana OX=3702 GN=PSAK PE=2 SV=2	S	Function unknown	PREDICTED: photosystem I reaction center subunit psaK, chloroplastic [Malus domestica]	cellular component: cell (GO:0005623);; cellular component: membrane (GO:0016020);; cellular component: macromolecular complex (GO:0032991);; cellular component: membrane part (GO:0044425);; cellular component: cell part (GO:0044464);; cellular component: organelle (GO:0043226);; cellular component: organelle part (GO:0044422);; biological process: metabolic process (GO:0008152);; biological proc…
MD00G1113500	MD00G1113500	10.1361	9.93875	9.00662	51.3769	19.379	19.3828	55.9191	12.7497	20.852	1.68253	up	1.65968	up	--	--	--	--	--	--	--	--	Zinc finger protein 2 OS=Arabidopsis thaliana OX=3702 GN=ZFP2 PE=1 SV=1	S	Function unknown	PREDICTED: zinc finger protein 2-like [Pyrus x bretschneideri]	--
MD00G1118800	MD00G1118800	8.99004	10.8561	5.58991	2.33159	4.94756	1.37705	3.78681	2.84464	2.09354	-1.52618	down	-1.51166	down	--	--	Cellular Component: membrane (GO:0016020);;	--	--	--	--	EamA-like transporter family	WAT1-related protein At3g30340 OS=Arabidopsis thaliana OX=3702 GN=At3g30340 PE=2 SV=1	S	Function unknown	PREDICTED: WAT1-related protein At3g30340-like [Malus domestica]	cellular component: membrane (GO:0016020)
MD00G1122900	MD00G1122900	1.8313	0.75975	1.82699	0.087608	0.669039	0.279905	0.302121	0.767397	0.827497	-2.02807	down	-1.16007	normal	--	--	Molecular Function: hydrolase activity, hydrolyzing O-glycosyl compounds (GO:0004553);; Biological Process: carbohydrate metabolic process (GO:0005975);; Cellular Component: anchored component of membrane (GO:0031225);; Molecular Function: cation binding (GO:0043169);;	--	--	--	--	Glycosyl hydrolases family 17	Glucan endo-1,3-beta-glucosidase 14 OS=Arabidopsis thaliana OX=3702 GN=At2g27500 PE=1 SV=2	G	Carbohydrate transport and metabolism	PREDICTED: glucan endo-1,3-beta-glucosidase 14-like [Malus domestica]	molecular function: catalytic activity (GO:0003824);; biological process: metabolic process (GO:0008152);; cellular component: membrane (GO:0016020);; cellular component: membrane part (GO:0044425);; molecular function: binding (GO:0005488)
MD00G1130900	MD00G1130900	24.3827	27.6339	19.1097	43.9989	67.4663	29.3568	32.0779	28.7803	44.637	1.01708	up	0.606025	up	[G]	Carbohydrate transport and metabolism	Biological Process: biosynthetic process (GO:0009058);; Molecular Function: transferase activity, transferring glycosyl groups (GO:0016757);;	K00703|0|mdm:103404446|K00703 starch synthase [EC:2.4.1.21] | (RefSeq) granule-bound starch synthase 2, chloroplastic/amyloplastic	Starch and sucrose metabolism (ko00500)	--	--	Starch synthase catalytic domain;; Glycosyl transferases group 1;; Glycosyl transferases group 1	Starch synthase 2, chloroplastic/amyloplastic OS=Arabidopsis thaliana OX=3702 GN=SS2 PE=1 SV=1	G	Carbohydrate transport and metabolism	PREDICTED: LOW QUALITY PROTEIN: granule-bound starch synthase 2, chloroplastic/amyloplastic [Malus domestica]	biological process: metabolic process (GO:0008152);; molecular function: catalytic activity (GO:0003824)
MD00G1140200	MD00G1140200	17.3984	17.1546	19.4211	30.925	26.4325	25.287	32.7102	27.6739	23.7814	0.657973	up	0.682971	up	[C]	Energy production and conversion	Molecular Function: fumarate hydratase activity (GO:0004333);; Cellular Component: mitochondrion (GO:0005739);; Cellular Component: cytosol (GO:0005829);; Biological Process: tricarboxylic acid cycle (GO:0006099);; Biological Process: fumarate metabolic process (GO:0006106);; Biological Process: response to oxidative stress (GO:0006979);; Biological Process: response to salt stress (GO:0009651);;…	K01679|0|mdm:103449196|K01679 fumarate hydratase, class II [EC:4.2.1.2] | (RefSeq) fumarate hydratase 1, mitochondrial	Citrate cycle (TCA cycle) (ko00020);; Pyruvate metabolism (ko00620);; Carbon metabolism (ko01200)	[C]	Energy production and conversion	Lyase;; Fumarase C C-terminus	Fumarate hydratase 1, mitochondrial OS=Arabidopsis thaliana OX=3702 GN=FUM1 PE=1 SV=2	C	Energy production and conversion	PREDICTED: fumarate hydratase 1, mitochondrial [Malus domestica]	molecular function: catalytic activity (GO:0003824);; cellular component: cell (GO:0005623);; cellular component: organelle (GO:0043226);; cellular component: cell part (GO:0044464);; biological process: metabolic process (GO:0008152);; biological process: cellular process (GO:0009987);; biological process: single-organism process (GO:0044699);; biological process: response to stimulus (GO:005089…
MD00G1143400	MD00G1143400	53.1221	55.1642	53.1285	116.043	59.1244	103.202	95.7884	91.0189	66.3594	0.830714	up	0.687851	up	--	--	Molecular Function: calmodulin-dependent protein kinase activity (GO:0004683);; Molecular Function: ATP binding (GO:0005524);; Biological Process: protein phosphorylation (GO:0006468);; Biological Process: signal transduction (GO:0007165);;	K07198|5.61127e-134|mdm:103423097|K07198 5'-AMP-activated protein kinase, catalytic alpha subunit [EC:2.7.11.11] | (RefSeq) CIPK23; CBL-interacting serine/threonine-protein kinase 5-like	Regulation of autophagy (ko04140)	[T]	Signal transduction mechanisms	NAF domain;; Protein kinase domain;; Protein tyrosine kinase	CBL-interacting serine/threonine-protein kinase 5 OS=Arabidopsis thaliana OX=3702 GN=CIPK5 PE=2 SV=1	T	Signal transduction mechanisms	CBL-interacting serine/threonine-protein kinase 5-like [Malus domestica]	molecular function: catalytic activity (GO:0003824);; biological process: metabolic process (GO:0008152);; biological process: cellular process (GO:0009987);; molecular function: binding (GO:0005488);; biological process: biological regulation (GO:0065007)
MD00G1161000	MD00G1161000	14.3629	10.8907	11.7687	6.78007	7.97815	6.03697	4.28743	7.00551	8.28157	-0.789952	down	-0.875272	down	--	--	Cellular Component: Golgi apparatus (GO:0005794);; Biological Process: protein secretion (GO:0009306);;	--	--	[R]	General function prediction only	C2 domain;; Synaptotagmin-like mitochondrial-lipid-binding domain	Synaptotagmin-2 OS=Arabidopsis thaliana OX=3702 GN=SYT2 PE=2 SV=1	S	Function unknown	PREDICTED: synaptotagmin-2-like [Malus domestica]	cellular component: cell (GO:0005623);; cellular component: organelle (GO:0043226);; cellular component: cell part (GO:0044464);; biological process: cellular process (GO:0009987);; biological process: single-organism process (GO:0044699);; biological process: localization (GO:0051179)
MD00G1165000	MD00G1165000	7.85243	5.19638	8.36084	18.5686	12.1814	14.5855	18.756	10.0025	13.4402	1.13485	up	1.02962	up	--	--	--	--	--	--	--	--	--	S	Function unknown	PREDICTED: uncharacterized protein LOC103935840 [Pyrus x bretschneideri]	--
MD00G1165100	MD00G1165100	29.3798	25.8347	47.6955	131.01	62.0769	87.7647	140.479	69.7663	95.7966	1.5048	up	1.62438	up	[Q]	Secondary metabolites biosynthesis, transport and catabolism	--	--	--	[QR]	Secondary metabolites biosynthesis, transport and catabolism;; General function prediction only	2OG-Fe(II) oxygenase superfamily;; non-haem dioxygenase in morphine synthesis N-terminal	Flavanone 3-dioxygenase 3 OS=Oryza sativa subsp. japonica OX=39947 GN=F3H-3 PE=1 SV=1	S	Function unknown	PREDICTED: protein DOWNY MILDEW RESISTANCE 6-like isoform X1 [Malus domestica]	--
MD00G1172100	MD00G1172100	58.0954	77.9153	42.6073	87.2745	182.806	92.1438	41.5496	64.7122	63.2027	1.04106	up	-0.0468288	normal	[O]	Posttranslational modification, protein turnover, chaperones	--	K03695|0|mdm:103404495|K03695 ATP-dependent Clp protease ATP-binding subunit ClpB | (RefSeq) chaperone protein ClpB3, chloroplastic	--	[O]	Posttranslational modification, protein turnover, chaperones	Clp amino terminal domain, pathogenicity island component;; ATPase family associated with various cellular activities (AAA);; AAA domain (dynein-related subfamily)	Chaperone protein ClpB3, chloroplastic OS=Arabidopsis thaliana OX=3702 GN=CLPB3 PE=1 SV=1	O	Posttranslational modification, protein turnover, chaperones	PREDICTED: chaperone protein ClpB3, chloroplastic [Malus domestica]	--
MD00G1172900	MD00G1172900	1.56096	1.59386	2.07776	0.372132	8.84481	15.1698	0.769167	3.08082	1.01447	2.23319	up	-0.0680448	normal	--	--	--	--	--	[T]	Signal transduction mechanisms	NB-ARC domain	Putative disease resistance RPP13-like protein 1 OS=Arabidopsis thaliana OX=3702 GN=RPPL1 PE=3 SV=1	S	Function unknown	PREDICTED: putative disease resistance RPP13-like protein 1 [Malus domestica]	--
MD00G1220600	MD00G1220600	36.57	55.9051	41.863	17.7666	27.5605	19.3992	17.1579	14.0304	24.183	-1.0273	down	-1.24246	down	--	--	Cellular Component: membrane (GO:0016020);;	--	--	--	--	CAAX protease self-immunity	--	S	Function unknown	PREDICTED: uncharacterized protein LOC103436888 [Malus domestica]	cellular component: membrane (GO:0016020)
MD01G1004300	MD01G1004300	75.5613	72.8873	46.1722	14.5863	21.1927	24.7134	18.9193	18.5649	42.2927	-1.65672	down	-1.24585	down	--	--	Molecular Function: calmodulin binding (GO:0005516);; Cellular Component: chloroplast thylakoid lumen (GO:0009543);; Biological Process: photosynthesis (GO:0015979);; Cellular Component: chloroplast photosystem I (GO:0030093);;	K02701|5.30844e-121|mdm:103432238|K02701 photosystem I subunit PsaN | (RefSeq) photosystem I reaction center subunit N, chloroplastic-like	Photosynthesis (ko00195)	--	--	Photosystem I reaction centre subunit N (PSAN or PSI-N)	Photosystem I reaction center subunit N, chloroplastic OS=Arabidopsis thaliana OX=3702 GN=PSAN PE=1 SV=2	S	Function unknown	PREDICTED: photosystem I reaction center subunit N, chloroplastic-like [Malus domestica]	molecular function: binding (GO:0005488);; cellular component: cell (GO:0005623);; cellular component: organelle (GO:0043226);; cellular component: organelle part (GO:0044422);; cellular component: cell part (GO:0044464);; biological process: metabolic process (GO:0008152);; biological process: cellular process (GO:0009987);; cellular component: membrane (GO:0016020);; cellular component: macromo…
MD01G1010900	MD01G1010900	7.09797	6.62877	5.55264	11.9603	9.60333	11.2373	12.8814	11.0254	8.93238	0.805652	up	0.805382	up	[D]	Cell cycle control, cell division, chromosome partitioning	--	--	--	--	--	U-box domain	U-box domain-containing protein 27 OS=Arabidopsis thaliana OX=3702 GN=PUB27 PE=2 SV=1	O	Posttranslational modification, protein turnover, chaperones	PREDICTED: U-box domain-containing protein 28-like [Malus domestica]	--
MD01G1017000	MD01G1017000	4.57812	3.39148	3.37283	6.27152	7.55181	6.88323	5.65817	6.34307	4.7743	0.907277	up	0.605733	up	--	--	--	--	--	--	--	NYN domain;; OST-HTH/LOTUS domain	--	S	Function unknown	PREDICTED: uncharacterized protein LOC103942419 [Pyrus x bretschneideri]	--
MD01G1038000	MD01G1038000	0.758496	0.265077	0.472678	4.04978	1.68753	1.98519	3.90406	0.870628	0.696089	2.40917	up	--	--	--	--	Biological Process: mitochondrial transport (GO:0006839);; Cellular Component: integral component of membrane (GO:0016021);; Cellular Component: mitochondrial membrane (GO:0031966);;	K15104|0|mdm:103422930|K15104 solute carrier family 25 (mitochondrial oxoglutarate transporter), member 11 | (RefSeq) mitochondrial uncoupling protein 5-like	--	[C]	Energy production and conversion	Mitochondrial carrier protein	Mitochondrial uncoupling protein 5 OS=Arabidopsis thaliana OX=3702 GN=PUMP5 PE=2 SV=1	S	Function unknown	PREDICTED: mitochondrial uncoupling protein 5-like [Malus domestica]	biological process: localization (GO:0051179);; cellular component: membrane (GO:0016020);; cellular component: membrane part (GO:0044425);; cellular component: cell (GO:0005623);; cellular component: organelle (GO:0043226);; cellular component: organelle part (GO:0044422);; cellular component: cell part (GO:0044464)
MD01G1039800	MD01G1039800	41.4989	45.9997	53.7775	16.4071	25.5181	28.5861	21.3298	25.7847	31.9338	-0.97098	down	-0.795175	down	[HR]	Coenzyme transport and metabolism;; General function prediction only	--	--	--	--	--	Isochorismatase family	Nicotinamidase 1 OS=Arabidopsis thaliana OX=3702 GN=NIC1 PE=1 SV=1	S	Function unknown	PREDICTED: nicotinamidase 1-like [Malus domestica]	--
MD01G1041300	MD01G1041300	1.6273	1.85583	3.23363	4.9216	3.82016	4.76955	3.07169	3.23814	3.41517	1.05256	up	0.57999	normal	[HI]	Coenzyme transport and metabolism;; Lipid transport and metabolism	Molecular Function: 1-deoxy-D-xylulose-5-phosphate synthase activity (GO:0008661);; Biological Process: terpenoid biosynthetic process (GO:0016114);;	K01662|0|mdm:103415150|K01662 1-deoxy-D-xylulose-5-phosphate synthase [EC:2.2.1.7] | (RefSeq) probable 1-deoxy-D-xylulose-5-phosphate synthase 2, chloroplastic	Thiamine metabolism (ko00730);; Terpenoid backbone biosynthesis (ko00900)	[G]	Carbohydrate transport and metabolism	1-deoxy-D-xylulose-5-phosphate synthase;; Transketolase, pyrimidine binding domain;; Transketolase, C-terminal domain;; Dehydrogenase E1 component	Probable 1-deoxy-D-xylulose-5-phosphate synthase 2, chloroplastic OS=Oryza sativa subsp. japonica OX=39947 GN=Os07g0190000 PE=2 SV=1	H	Coenzyme transport and metabolism	PREDICTED: probable 1-deoxy-D-xylulose-5-phosphate synthase 2, chloroplastic [Malus domestica]	molecular function: catalytic activity (GO:0003824);; biological process: metabolic process (GO:0008152);; biological process: cellular process (GO:0009987);; biological process: single-organism process (GO:0044699)
MD01G1044100	MD01G1044100	62.8595	74.2608	41.0149	24.3789	41.2731	20.732	31.6518	23.9187	32.539	-1.01714	down	-0.981211	down	[E]	Amino acid transport and metabolism	Molecular Function: glycine hydroxymethyltransferase activity (GO:0004372);; Biological Process: glycine metabolic process (GO:0006544);; Biological Process: L-serine metabolic process (GO:0006563);; Molecular Function: methyltransferase activity (GO:0008168);; Molecular Function: pyridoxal phosphate binding (GO:0030170);; Biological Process: methylation (GO:0032259);; Biological Process: tetrahy…	K00600|0|pxb:103937634|K00600 glycine hydroxymethyltransferase [EC:2.1.2.1] | (RefSeq) serine hydroxymethyltransferase, mitochondrial	Glycine, serine and threonine metabolism (ko00260);; Cyanoamino acid metabolism (ko00460);; Glyoxylate and dicarboxylate metabolism (ko00630);; One carbon pool by folate (ko00670);; Carbon metabolism (ko01200);; Biosynthesis of amino acids (ko01230)	[E]	Amino acid transport and metabolism	Serine hydroxymethyltransferase;; Aminotransferase class I and II	Serine hydroxymethyltransferase, mitochondrial OS=Solanum tuberosum OX=4113 PE=2 SV=1	E	Amino acid transport and metabolism	PREDICTED: serine hydroxymethyltransferase, mitochondrial [Pyrus x bretschneideri]	molecular function: catalytic activity (GO:0003824);; biological process: metabolic process (GO:0008152);; biological process: cellular process (GO:0009987);; biological process: single-organism process (GO:0044699);; molecular function: binding (GO:0005488)
MD01G1045700	MD01G1045700	10.2203	7.64014	15.6426	1.79694	4.85892	5.87532	3.44751	3.65036	3.62657	-1.37859	down	-1.58964	down	--	--	Cellular Component: plasma membrane (GO:0005886);;	--	--	--	--	--	Uncharacterized protein At5g65660 OS=Arabidopsis thaliana OX=3702 GN=At5g65660 PE=2 SV=1	S	Function unknown	PREDICTED: uncharacterized protein At5g65660-like [Malus domestica]	cellular component: cell (GO:0005623);; cellular component: membrane (GO:0016020);; cellular component: cell part (GO:0044464)
MD01G1045900	MD01G1045900	11.137	10.5658	11.7409	26.0119	8.39118	27.862	43.7493	29.1124	22.7285	0.943388	up	1.55744	up	[R]	General function prediction only	--	--	--	--	--	von Willebrand factor type A domain;; von Willebrand factor type A domain;; von Willebrand factor type A domain;; RING-like zinc finger;; Ring finger domain;; Zinc finger, C3HC4 type (RING finger)	E3 ubiquitin-protein ligase WAVH1 OS=Arabidopsis thaliana OX=3702 GN=WAVH1 PE=1 SV=1	S	Function unknown	PREDICTED: uncharacterized protein LOC103417568 [Malus domestica]	--
MD01G1051900	MD01G1051900	0.74237	1.53086	1.34104	40.6406	7.63424	3.13908	23.7071	1.54699	3.91176	3.88699	up	3.04491	up	[H]	Coenzyme transport and metabolism	Molecular Function: O-methyltransferase activity (GO:0008171);; Biological Process: methylation (GO:0032259);; Molecular Function: protein dimerization activity (GO:0046983);;	--	--	[R]	General function prediction only	O-methyltransferase;; Dimerisation domain	Trans-resveratrol di-O-methyltransferase OS=Vitis vinifera OX=29760 GN=ROMT PE=1 SV=2	S	Function unknown	N-acetylserotonin O-methyltransferase [Malus zumi]	molecular function: catalytic activity (GO:0003824);; biological process: metabolic process (GO:0008152);; molecular function: binding (GO:0005488)
MD01G1056600	MD01G1056600	2.48649	4.35648	2.40548	1.14161	1.16942	1.09725	2.18457	1.38659	1.16614	-1.40687	down	-0.932192	normal	[T]	Signal transduction mechanisms	Molecular Function: protein kinase activity (GO:0004672);; Molecular Function: ATP binding (GO:0005524);; Biological Process: protein phosphorylation (GO:0006468);;	K14500|0|pxb:103934486|K14500 BR-signaling kinase [EC:2.7.11.1] | (RefSeq) probable serine/threonine-protein kinase At5g41260	Plant hormone signal transduction (ko04075)	--	--	Protein tyrosine kinase;; Protein kinase domain	Serine/threonine-protein kinase BSK3 OS=Arabidopsis thaliana OX=3702 GN=BSK3 PE=1 SV=1	T	Signal transduction mechanisms	PREDICTED: probable serine/threonine-protein kinase At5g41260 isoform X1 [Pyrus x bretschneideri]	molecular function: catalytic activity (GO:0003824);; biological process: metabolic process (GO:0008152);; biological process: cellular process (GO:0009987);; molecular function: binding (GO:0005488)
MD01G1072900	MD01G1072900	10.8383	8.1511	10.8492	14.0005	19.0049	39.5148	23.7213	43.4336	24.1888	1.31389	up	1.65491	up	[I]	Lipid transport and metabolism	--	K13076|0|mdm:103407115|K13076 Delta8-fatty-acid desaturase [EC:1.14.19.4] | (RefSeq) delta(8)-fatty-acid desaturase 1-like	--	[I]	Lipid transport and metabolism	Fatty acid desaturase	Delta(8)-fatty-acid desaturase OS=Borago officinalis OX=13363 GN=sld1 PE=1 SV=1	I	Lipid transport and metabolism	PREDICTED: LOW QUALITY PROTEIN: delta(8)-fatty-acid desaturase 1-like [Malus domestica]	--
MD01G1073000	MD01G1073000	0.927501	1.28843	0.739996	2.76318	2.33949	12.5846	4.05426	6.10136	2.07293	2.58883	up	2.0682	up	[I]	Lipid transport and metabolism	--	K13076|0|mdm:103407203|K13076 Delta8-fatty-acid desaturase [EC:1.14.19.4] | (RefSeq) delta(8)-fatty-acid desaturase 1-like	--	[I]	Lipid transport and metabolism	Fatty acid desaturase;; Cytochrome b5-like Heme/Steroid binding domain	Delta(8)-fatty-acid desaturase 2 OS=Arabidopsis thaliana OX=3702 GN=SLD2 PE=1 SV=1	I	Lipid transport and metabolism	PREDICTED: delta(8)-fatty-acid desaturase 1-like [Malus domestica]	--
MD01G1074400	MD01G1074400	46.8055	51.6947	36.7567	13.2739	24.7458	17.3249	17.6506	13.1806	24.6708	-1.26211	down	-1.24524	down	[M]	Cell wall/membrane/envelope biogenesis	--	--	--	--	--	CAAD domains of cyanobacterial aminoacyl-tRNA synthetase	Protein CURVATURE THYLAKOID 1A, chloroplastic OS=Arabidopsis thaliana OX=3702 GN=CURT1A PE=1 SV=1	S	Function unknown	PREDICTED: protein CURVATURE THYLAKOID 1A, chloroplastic isoform X1 [Malus domestica]	--
MD01G1074800	MD01G1074800	4.31732	3.58548	5.33246	1.01113	2.24671	2.16435	0.896292	2.44184	2.04092	-1.2502	down	-1.25447	down	[G]	Carbohydrate transport and metabolism	--	K01792|0|mdm:103412014|K01792 glucose-6-phosphate 1-epimerase [EC:5.1.3.15] | (RefSeq) putative glucose-6-phosphate 1-epimerase	Glycolysis / Gluconeogenesis (ko00010)	[G]	Carbohydrate transport and metabolism	Aldose 1-epimerase	Putative glucose-6-phosphate 1-epimerase OS=Cenchrus ciliaris OX=35872 PE=2 SV=1	G	Carbohydrate transport and metabolism	PREDICTED: putative glucose-6-phosphate 1-epimerase [Malus domestica]	--
MD01G1077900	MD01G1077900	32.1488	43.9584	44.587	79.4807	69.4429	58.0003	64.3604	48.1974	62.3105	0.816371	up	0.574474	normal	[M]	Cell wall/membrane/envelope biogenesis	Molecular Function: catalytic activity (GO:0003824);; Biological Process: cellular metabolic process (GO:0044237);; Molecular Function: coenzyme binding (GO:0050662);;	--	--	[V]	Defense mechanisms	NAD dependent epimerase/dehydratase family;; 3-beta hydroxysteroid dehydrogenase/isomerase family;; NAD(P)H-binding;; GDP-mannose 4,6 dehydratase;; NmrA-like family;; Male sterility protein	Putative anthocyanidin reductase OS=Ginkgo biloba OX=3311 PE=2 SV=1	M	Cell wall/membrane/envelope biogenesis	PREDICTED: anthocyanidin reductase-like [Malus domestica]	molecular function: catalytic activity (GO:0003824);; biological process: metabolic process (GO:0008152);; biological process: cellular process (GO:0009987);; molecular function: binding (GO:0005488)
MD01G1078000	MD01G1078000	1.30918	0.967776	2.78094	0.863964	4.13516	13.0783	1.21228	2.48997	1.27814	1.8586	up	0.0242129	normal	--	--	Molecular Function: transcription factor activity, sequence-specific DNA binding (GO:0003700);; Biological Process: regulation of transcription, DNA-templated (GO:0006355);; Molecular Function: sequence-specific DNA binding (GO:0043565);;	--	--	--	--	WRKY DNA -binding domain	Probable WRKY transcription factor 53 OS=Arabidopsis thaliana OX=3702 GN=WRKY53 PE=1 SV=1	K	Transcription	probable WRKY transcription factor 46 [Malus domestica]	molecular function: nucleic acid binding transcription factor activity (GO:0001071);; biological process: biological regulation (GO:0065007);; molecular function: binding (GO:0005488)
MD01G1080900	MD01G1080900	0.883566	1.36432	1.26052	6.51647	2.78144	3.48263	6.95346	1.52232	3.51556	1.905	up	1.80593	up	[R]	General function prediction only	--	--	--	--	--	Divergent PAP2 family	--	S	Function unknown	PREDICTED: LOW QUALITY PROTEIN: uncharacterized protein LOC103439326 [Malus domestica]	--
MD01G1083400	MD01G1083400	12.7975	10.3118	10.6152	2.78358	6.7088	5.31086	2.05156	3.79905	5.3784	-1.15654	down	-1.54156	down	--	--	Molecular Function: DNA binding (GO:0003677);; Cellular Component: nucleus (GO:0005634);; Biological Process: regulation of transcription, DNA-templated (GO:0006355);; Biological Process: auxin-activated signaling pathway (GO:0009734);; Molecular Function: protein dimerization activity (GO:0046983);;	K14486|0|mdm:103416152|K14486 auxin response factor | (RefSeq) auxin response factor 18-like	Plant hormone signal transduction (ko04075)	--	--	Auxin response factor;; B3 DNA binding domain;; AUX/IAA family	Auxin response factor 18 OS=Arabidopsis thaliana OX=3702 GN=ARF18 PE=1 SV=1	K	Transcription	PREDICTED: auxin response factor 18-like isoform X1 [Malus domestica]	molecular function: binding (GO:0005488);; cellular component: cell (GO:0005623);; cellular component: organelle (GO:0043226);; cellular component: cell part (GO:0044464);; biological process: biological regulation (GO:0065007);; biological process: cellular process (GO:0009987);; biological process: signaling (GO:0023052);; biological process: single-organism process (GO:0044699);; biological pr…
MD01G1086200	MD01G1086200	55.6026	50.6959	42.0427	11.1958	17.3872	20.3728	15.9488	18.0292	22.9141	-1.5682	down	-1.34128	down	--	--	--	--	--	--	--	Protein of unknown function (DUF4079)	--	S	Function unknown	PREDICTED: uncharacterized protein LOC103417540 [Malus domestica]	--
MD01G1088900	MD01G1088900	17.9948	16.2812	15.8024	40.4688	32.3951	48.599	43.8138	48.2294	37.7722	1.318	up	1.41409	up	[T]	Signal transduction mechanisms	Biological Process: regulation of cellular process (GO:0050794);;	K12130|0|mdm:103403589|K12130 pseudo-response regulator 5 | (RefSeq) two-component response regulator-like PRR95	Circadian rhythm - plant (ko04712)	[K]	Transcription	Response regulator receiver domain;; CCT motif	Two-component response regulator-like PRR95 OS=Oryza sativa subsp. japonica OX=39947 GN=PRR95 PE=2 SV=1	K	Transcription	PREDICTED: LOW QUALITY PROTEIN: two-component response regulator-like PRR95 [Malus domestica]	biological process: biological regulation (GO:0065007)
MD01G1089400	MD01G1089400	8.7575	9.83674	3.42706	0.837353	4.70905	1.67045	0.953712	0.398513	2.78349	-1.59405	down	-2.36229	down	--	--	--	--	--	--	--	CAAD domains of cyanobacterial aminoacyl-tRNA synthetase	Protein CURVATURE THYLAKOID 1B, chloroplastic OS=Arabidopsis thaliana OX=3702 GN=CURT1B PE=1 SV=2	S	Function unknown	protein CURVATURE THYLAKOID 1B, chloroplastic-like [Prunus avium]	--
MD01G1090900	MD01G1090900	19.3091	19.5734	16.4191	45.8268	50.0241	61.9401	52.2422	73.0029	48.2076	1.54574	up	1.68422	up	--	--	--	K12133|0|mdm:103406243|K12133 MYB-related transcription factor LHY | (RefSeq) protein LHY-like	Circadian rhythm - plant (ko04712)	[O]	Posttranslational modification, protein turnover, chaperones	Myb-like DNA-binding domain	Protein LHY OS=Arabidopsis thaliana OX=3702 GN=LHY PE=1 SV=2	K	Transcription	PREDICTED: protein LHY-like [Malus domestica]	--
MD01G1101300	MD01G1101300	0.608805	1.20474	1.12825	0.100195	0.0826	0.284204	0.049266	0.105687	0.190165	-2.61223	down	-2.94006	down	--	--	--	--	--	--	--	Nodulin-like	--	S	Function unknown	PREDICTED: protein NUCLEAR FUSION DEFECTIVE 4-like [Malus domestica]	--
MD01G1103200	MD01G1103200	2.04953	1.34277	1.24906	3.58156	2.7412	2.89903	3.51238	3.72549	2.93271	1.03354	up	1.17041	up	--	--	--	--	--	[Z]	Cytoskeleton	Kinesin motor domain;; Microtubule binding;; Armadillo/beta-catenin-like repeat	Kinesin-like protein KIN-UC OS=Arabidopsis thaliana OX=3702 GN=KINUC PE=1 SV=2	Z	Cytoskeleton	PREDICTED: armadillo repeat-containing kinesin-like protein 1 isoform X1 [Malus domestica]	--
MD01G1105700	MD01G1105700	7.6094	7.60698	7.15083	11.6433	9.00333	23.2567	10.3298	10.609	7.3048	1.00495	up	0.373029	normal	[T]	Signal transduction mechanisms	Molecular Function: protein kinase activity (GO:0004672);; Molecular Function: ATP binding (GO:0005524);; Biological Process: protein phosphorylation (GO:0006468);;	K04733|0|mdm:103429602|K04733 interleukin-1 receptor-associated kinase 4 [EC:2.7.11.1] | (RefSeq) lysM domain receptor-like kinase 3	--	[T]	Signal transduction mechanisms	Protein kinase domain;; Protein tyrosine kinase	LysM domain receptor-like kinase 3 OS=Arabidopsis thaliana OX=3702 GN=LYK3 PE=2 SV=1	T	Signal transduction mechanisms	PREDICTED: lysM domain receptor-like kinase 3 [Malus domestica]	molecular function: catalytic activity (GO:0003824);; biological process: metabolic process (GO:0008152);; biological process: cellular process (GO:0009987);; molecular function: binding (GO:0005488)
MD01G1106900	MD01G1106900	0.193111	0.594632	0.514312	3.41823	1.25814	1.79683	1.75016	1.20516	0.649049	2.34196	up	1.48619	up	[E]	Amino acid transport and metabolism	Cellular Component: cytoplasm (GO:0005737);; Biological Process: L-phenylalanine catabolic process (GO:0006559);; Biological Process: cinnamic acid biosynthetic process (GO:0009800);; Molecular Function: phenylalanine ammonia-lyase activity (GO:0045548);;	K10775|0|mdm:103430265|K10775 phenylalanine ammonia-lyase [EC:4.3.1.24] | (RefSeq) phenylalanine ammonia-lyase 1	Phenylalanine metabolism (ko00360);; Phenylpropanoid biosynthesis (ko00940)	[Q]	Secondary metabolites biosynthesis, transport and catabolism	Aromatic amino acid lyase	Phenylalanine ammonia-lyase 1 OS=Rubus idaeus OX=32247 GN=PAL1 PE=2 SV=1	E	Amino acid transport and metabolism	PREDICTED: phenylalanine ammonia-lyase 1 [Malus domestica]	cellular component: cell (GO:0005623);; cellular component: cell part (GO:0044464);; biological process: metabolic process (GO:0008152);; biological process: cellular process (GO:0009987);; biological process: single-organism process (GO:0044699);; molecular function: catalytic activity (GO:0003824)
MD01G1110100	MD01G1110100	149.591	166.774	163.705	439.938	208.479	349.359	466.361	279.713	344.46	1.10115	up	1.22529	up	[ER]	Amino acid transport and metabolism;; General function prediction only	Molecular Function: L-iditol 2-dehydrogenase activity (GO:0003939);; Molecular Function: zinc ion binding (GO:0008270);; Biological Process: oxidation-reduction process (GO:0055114);;	K00008|0|mdm:103432365|K00008 L-iditol 2-dehydrogenase [EC:1.1.1.14] | (RefSeq) SDH1, SDH5; L-idonate 5-dehydrogenase-like	Pentose and glucuronate interconversions (ko00040);; Fructose and mannose metabolism (ko00051)	[Q]	Secondary metabolites biosynthesis, transport and catabolism	Alcohol dehydrogenase GroES-like domain;; Zinc-binding dehydrogenase;; Glucose dehydrogenase C-terminus;; Zinc-binding dehydrogenase	L-idonate 5-dehydrogenase OS=Vitis vinifera OX=29760 GN=VIT_16s0100g00290 PE=1 SV=2	E	Amino acid transport and metabolism	NAD-dependent sorbitol dehydrogenase 1 [Malus domestica]	molecular function: catalytic activity (GO:0003824);; biological process: metabolic process (GO:0008152);; biological process: single-organism process (GO:0044699);; molecular function: binding (GO:0005488)
MD01G1110900	MD01G1110900	5.52866	5.4552	4.91576	7.77196	6.5713	20.4896	7.5819	6.16574	7.68759	1.15891	up	0.470716	normal	--	--	--	--	--	--	--	--	--	S	Function unknown	PREDICTED: uncharacterized protein LOC103432448 [Malus domestica]	--
MD01G1114400	MD01G1114400	3.29074	2.4307	2.24744	6.0763	5.12444	7.21346	6.8182	5.98498	5.97232	1.24882	up	1.27741	up	[TK]	Signal transduction mechanisms;; Transcription	--	K12129|0|mdm:103417716|K12129 pseudo-response regulator 7 | (RefSeq) two-component response regulator-like APRR3	Circadian rhythm - plant (ko04712)	[K]	Transcription	Response regulator receiver domain;; CCT motif	Two-component response regulator-like APRR7 OS=Arabidopsis thaliana OX=3702 GN=APRR7 PE=1 SV=1	K	Transcription	PREDICTED: LOW QUALITY PROTEIN: two-component response regulator-like APRR3 [Malus domestica]	--
MD01G1117600	MD01G1117600	0.864216	0.910349	1.89951	0.218884	0.053686	0.45756	0.692737	0.591537	1.01624	-2.24966	down	-0.614518	normal	[H]	Coenzyme transport and metabolism	Molecular Function: methyltransferase activity (GO:0008168);; Biological Process: methylation (GO:0032259);;	--	--	[R]	General function prediction only	Methyltransferase domain;; Methyltransferase domain;; Methyltransferase domain;; Methyltransferase domain	--	S	Function unknown	PREDICTED: putative methyltransferase DDB_G0268948 [Malus domestica]	molecular function: catalytic activity (GO:0003824);; biological process: metabolic process (GO:0008152)
MD01G1119700	MD01G1119700	0.691658	0.966965	1.03981	61.3686	2.49922	2.15971	38.1471	1.45876	3.18693	4.68091	up	4.0199	up	[I]	Lipid transport and metabolism	Molecular Function: catalytic activity (GO:0003824);; Biological Process: metabolic process (GO:0008152);;	K01054|0|mdm:103426378|K01054 acylglycerol lipase [EC:3.1.1.23] | (RefSeq) caffeoylshikimate esterase-like	--	[I]	Lipid transport and metabolism	Serine aminopeptidase, S33;; alpha/beta hydrolase fold;; Prolyl oligopeptidase family;; Alpha/beta hydrolase family	Caffeoylshikimate esterase OS=Arabidopsis thaliana OX=3702 GN=CSE PE=1 SV=1	I	Lipid transport and metabolism	PREDICTED: caffeoylshikimate esterase-like [Malus domestica]	molecular function: catalytic activity (GO:0003824);; biological process: metabolic process (GO:0008152)
MD01G1121500	MD01G1121500	5.71961	9.31214	4.39568	1.542	1.66593	2.65884	2.14315	0.791258	4.01259	-1.69731	down	-1.44481	down	--	--	Molecular Function: calcium ion binding (GO:0005509);; Cellular Component: photosystem II oxygen evolving complex (GO:0009654);; Biological Process: photosynthesis (GO:0015979);; Cellular Component: extrinsic component of membrane (GO:0019898);;	--	--	--	--	PsbP	Photosynthetic NDH subunit of lumenal location 1, chloroplastic OS=Arabidopsis thaliana OX=3702 GN=PNSL1 PE=1 SV=2	S	Function unknown	PREDICTED: photosynthetic NDH subunit of lumenal location 1, chloroplastic-like [Malus domestica]	molecular function: binding (GO:0005488);; cellular component: cell (GO:0005623);; cellular component: membrane (GO:0016020);; cellular component: macromolecular complex (GO:0032991);; cellular component: membrane part (GO:0044425);; cellular component: cell part (GO:0044464);; biological process: metabolic process (GO:0008152);; biological process: cellular process (GO:0009987)
MD01G1124100	MD01G1124100	3.0103	3.72071	5.19056	13.1312	7.81544	10.2144	12.6897	4.48159	6.01761	1.43061	up	1.00294	normal	[I]	Lipid transport and metabolism	--	--	--	--	--	Enoyl-CoA hydratase/isomerase	Enoyl-CoA delta isomerase 1, peroxisomal OS=Arabidopsis thaliana OX=3702 GN=ECI1 PE=1 SV=1	S	Function unknown	PREDICTED: enoyl-CoA delta isomerase 1, peroxisomal-like [Pyrus x bretschneideri]	--
MD01G1124200	MD01G1124200	20.2789	19.8591	19.7664	28.2711	25.8991	49.0626	33.1736	24.723	16.3824	0.819243	up	0.34997	normal	[I]	Lipid transport and metabolism	--	--	--	--	--	Enoyl-CoA hydratase/isomerase	Enoyl-CoA delta isomerase 1, peroxisomal OS=Arabidopsis thaliana OX=3702 GN=ECI1 PE=1 SV=1	S	Function unknown	PREDICTED: enoyl-CoA delta isomerase 1, peroxisomal-like [Malus domestica]	--
MD01G1126500	MD01G1126500	315.977	199.938	289.787	394.211	752.698	753.523	255.813	771.997	432.83	1.27537	up	0.901022	up	[O]	Posttranslational modification, protein turnover, chaperones	Molecular Function: ATP binding (GO:0005524);; Biological Process: response to stress (GO:0006950);;	K03283|0|mdm:103434172|K03283 heat shock 70kDa protein 1/8 | (RefSeq) heat shock cognate 70 kDa protein 2	Spliceosome (ko03040);; Protein processing in endoplasmic reticulum (ko04141);; Endocytosis (ko04144)	[O]	Posttranslational modification, protein turnover, chaperones	NAD-specific glutamate dehydrogenase	Heat shock cognate 70 kDa protein OS=Petunia hybrida OX=4102 GN=HSP70 PE=2 SV=1	O	Posttranslational modification, protein turnover, chaperones	PREDICTED: heat shock cognate 70 kDa protein 2 [Malus domestica]	molecular function: binding (GO:0005488);; biological process: response to stimulus (GO:0050896)
MD01G1132900	MD01G1132900	86.7364	102.222	109.081	61.7377	61.5875	60.1379	69.2461	68.4155	63.062	-0.662321	down	-0.530785	normal	--	--	--	K10802|7.04736e-75|mdm:103437212|K10802 high mobility group protein B1 | (RefSeq) high mobility group B protein 1-like	Base excision repair (ko03410)	[R]	General function prediction only	HMG (high mobility group) box;; HMG-box domain	High mobility group B protein 1 OS=Arabidopsis thaliana OX=3702 GN=HMGB1 PE=1 SV=1	B	Chromatin structure and dynamics	PREDICTED: high mobility group B protein 1-like isoform X1 [Malus domestica]	--
MD01G1135600	MD01G1135600	11.5697	2.35351	8.09733	0.282445	2.91175	2.85468	0.558172	3.80061	3.21716	-1.81836	down	-1.47393	normal	--	--	Cellular Component: extracellular region (GO:0005576);; Biological Process: plant-type cell wall organization (GO:0009664);; Cellular Component: membrane (GO:0016020);;	--	--	--	--	Pollen allergen;; Lytic transglycolase	Expansin-A4 OS=Arabidopsis thaliana OX=3702 GN=EXPA4 PE=1 SV=1	G	Carbohydrate transport and metabolism	PREDICTED: expansin-A4-like [Malus domestica]	cellular component: extracellular region (GO:0005576);; biological process: cellular process (GO:0009987);; biological process: cellular component organization or biogenesis (GO:0071840);; cellular component: membrane (GO:0016020)
MD01G1135700	MD01G1135700	7.94362	6.5137	6.45306	13.7835	8.67502	17.2714	12.9917	17.177	11.9998	0.96849	up	1.0517	up	--	--	--	--	--	--	--	--	Telomere repeat-binding protein 3 OS=Arabidopsis thaliana OX=3702 GN=TRP3 PE=1 SV=1	K	Transcription	PREDICTED: telomere repeat-binding protein 3-like [Malus domestica]	--
MD01G1136300	MD01G1136300	4.5901	5.95477	9.04934	26.7761	4.55358	26.4762	11.9531	13.14	8.39157	1.60413	up	0.808269	normal	--	--	--	--	--	--	--	DVL family	--	S	Function unknown	PREDICTED: uncharacterized protein LOC105435519 [Cucumis sativus]	--
MD01G1136900	MD01G1136900	7.90482	5.19935	7.27055	14.2901	9.05733	9.67318	10.1381	9.88572	10.277	0.751141	up	0.620712	up	--	--	Molecular Function: RNA binding (GO:0003723);;	K17943|0|pxb:103935649|K17943 pumilio RNA-binding family | (RefSeq) pumilio homolog 2-like	--	[J]	Translation, ribosomal structure and biogenesis	Nucleic acid binding protein NABP;; Pumilio-family RNA binding repeat	Pumilio homolog 2 OS=Arabidopsis thaliana OX=3702 GN=APUM2 PE=1 SV=1	J	Translation, ribosomal structure and biogenesis	PREDICTED: pumilio homolog 2-like [Pyrus x bretschneideri]	molecular function: binding (GO:0005488)
MD01G1137300	MD01G1137300	20.8484	21.4133	21.0848	33.448	28.9343	31.4251	31.7248	27.6767	28.0343	0.606346	up	0.505432	normal	[T]	Signal transduction mechanisms	Molecular Function: protein serine/threonine kinase activity (GO:0004674);; Molecular Function: ATP binding (GO:0005524);; Biological Process: protein phosphorylation (GO:0006468);; Molecular Function: carbohydrate binding (GO:0030246);;	--	--	--	--	Legume lectin domain;; Protein kinase domain;; Protein tyrosine kinase	L-type lectin-domain containing receptor kinase S.4 OS=Arabidopsis thaliana OX=3702 GN=LECRKS4 PE=2 SV=1	T	Signal transduction mechanisms	PREDICTED: L-type lectin-domain containing receptor kinase S.4-like [Malus domestica]	molecular function: catalytic activity (GO:0003824);; biological process: metabolic process (GO:0008152);; biological process: cellular process (GO:0009987);; molecular function: binding (GO:0005488)
MD01G1138600	MD01G1138600	7.89745	6.26519	4.94135	9.95584	8.34292	12.3585	10.8529	13.3119	9.79493	0.721988	up	0.868449	up	[R]	General function prediction only	Molecular Function: ARF guanyl-nucleotide exchange factor activity (GO:0005086);; Biological Process: regulation of ARF protein signal transduction (GO:0032012);;	K18443|0|mdm:103435347|K18443 golgi-specific brefeldin A-resistance guanine nucleotide exchange factor 1 | (RefSeq) ARF guanine-nucleotide exchange factor GNOM-like	Endocytosis (ko04144)	[U]	Intracellular trafficking, secretion, and vesicular transport	Sec7 domain;; Guanine nucleotide exchange factor in Golgi transport N-terminal	ARF guanine-nucleotide exchange factor GNOM OS=Arabidopsis thaliana OX=3702 GN=GN PE=1 SV=1	S	Function unknown	PREDICTED: ARF guanine-nucleotide exchange factor GNOM-like [Malus domestica]	molecular function: molecular function regulator (GO:0098772);; biological process: biological regulation (GO:0065007)
MD01G1140100	MD01G1140100	10.598	9.00803	8.23597	14.2302	24.3742	11.9031	12.636	13.0395	8.39914	0.892755	up	0.328813	normal	--	--	--	K15414|2.67081e-167|pxb:103935862|K15414 complement component 1 Q subcomponent-binding protein, mitochondrial | (RefSeq) uncharacterized protein At2g39795, mitochondrial-like	--	[C]	Energy production and conversion	Mitochondrial glycoprotein	Uncharacterized protein At2g39795, mitochondrial OS=Arabidopsis thaliana OX=3702 GN=At2g39795 PE=1 SV=1	S	Function unknown	PREDICTED: uncharacterized protein At2g39795, mitochondrial-like [Pyrus x bretschneideri]	--
MD01G1144200	MD01G1144200	65.6363	71.2457	47.3443	142.377	361.384	80.9885	41.5098	62.729	74.5983	1.69232	up	-0.00753525	normal	--	--	--	--	--	--	--	--	--	--	--	--	--
MD01G1144300	MD01G1144300	32.6487	38.6845	29.1895	85.2048	514.912	70.7915	53.1958	60.8617	53.6718	2.75406	up	0.772675	up	--	--	Biological Process: response to stress (GO:0006950);;	K13993|1.09898e-35|mdm:103417894|K13993 HSP20 family protein | (RefSeq) 18.1 kDa class I heat shock protein-like	Protein processing in endoplasmic reticulum (ko04141)	[O]	Posttranslational modification, protein turnover, chaperones	--	18.1 kDa class I heat shock protein OS=Arabidopsis thaliana OX=3702 GN=HSP18.1 PE=1 SV=1	O	Posttranslational modification, protein turnover, chaperones	PREDICTED: 18.1 kDa class I heat shock protein-like [Malus domestica]	biological process: response to stimulus (GO:0050896)
MD01G1144400	MD01G1144400	113.66	156.349	92.5046	233.159	957.228	254.401	65.2809	182.867	122.665	2.0098	up	0.0586467	normal	[O]	Posttranslational modification, protein turnover, chaperones	Biological Process: response to stress (GO:0006950);;	K13993|9.30416e-99|pxb:103936191|K13993 HSP20 family protein | (RefSeq) 16.9 kDa class I heat shock protein 2-like	Protein processing in endoplasmic reticulum (ko04141)	[O]	Posttranslational modification, protein turnover, chaperones	Hsp20/alpha crystallin family	18.5 kDa class I heat shock protein OS=Glycine max OX=3847 GN=HSP18.5-C PE=3 SV=1	O	Posttranslational modification, protein turnover, chaperones	PREDICTED: 16.9 kDa class I heat shock protein 2-like [Pyrus x bretschneideri]	biological process: response to stimulus (GO:0050896)
MD01G1145200	MD01G1145200	15.4662	11.5117	15.6034	5.27492	4.0538	9.07612	9.45223	9.99347	7.35645	-1.16777	down	-0.621788	down	--	--	Cellular Component: plasma membrane (GO:0005886);; Molecular Function: L-proline transmembrane transporter activity (GO:0015193);; Cellular Component: integral component of membrane (GO:0016021);; Biological Process: proline transmembrane transport (GO:0035524);;	--	--	[E]	Amino acid transport and metabolism	Transmembrane amino acid transporter protein	Proline transporter 1 OS=Arabidopsis thaliana OX=3702 GN=PROT1 PE=1 SV=1	E	Amino acid transport and metabolism	PREDICTED: proline transporter 1-like [Malus domestica]	cellular component: cell (GO:0005623);; cellular component: membrane (GO:0016020);; cellular component: cell part (GO:0044464);; molecular function: transporter activity (GO:0005215);; biological process: single-organism process (GO:0044699);; biological process: localization (GO:0051179);; cellular component: membrane part (GO:0044425)
MD01G1148600	MD01G1148600	5.96148	5.04028	6.67223	0.831948	1.0679	2.70664	0.449036	2.24768	1.36142	-1.90243	down	-2.07792	down	[O]	Posttranslational modification, protein turnover, chaperones	--	--	--	--	--	--	--	--	--	PREDICTED: uncharacterized protein LOC103455114 isoform X1 [Malus domestica]	--
MD01G1153400	MD01G1153400	32.3189	52.6705	32.1803	23.6617	6.10995	7.40181	26.5212	15.1632	15.243	-1.60499	down	-1.01026	down	[O]	Posttranslational modification, protein turnover, chaperones	--	--	--	[O]	Posttranslational modification, protein turnover, chaperones	AAA domain (Cdc48 subfamily);; Clp amino terminal domain, pathogenicity island component	Protein SMAX1-LIKE 7 OS=Arabidopsis thaliana OX=3702 GN=SMXL7 PE=1 SV=1	O	Posttranslational modification, protein turnover, chaperones	PREDICTED: protein SMAX1-LIKE 7-like [Malus domestica]	--
MD01G1153500	MD01G1153500	5.68876	3.69724	4.97679	1.9323	2.18257	1.77707	1.49265	3.14727	3.47554	-1.23043	down	-0.772112	normal	--	--	Biological Process: regulation of transcription, DNA-templated (GO:0006355);; Molecular Function: zinc ion binding (GO:0008270);; Molecular Function: histone binding (GO:0042393);;	--	--	[R]	General function prediction only	Alfin;; PHD-finger	PHD finger protein ALFIN-LIKE 1 OS=Arabidopsis thaliana OX=3702 GN=AL1 PE=1 SV=1	S	Function unknown	PHD finger protein ALFIN-LIKE 2-like [Malus domestica]	biological process: biological regulation (GO:0065007);; molecular function: binding (GO:0005488)
MD01G1154000	MD01G1154000	11.5248	9.84742	14.4413	9.40661	70.8132	197.221	14.8708	14.7878	11.8409	2.97297	up	0.258049	normal	--	--	Molecular Function: metal ion binding (GO:0046872);;	--	--	[R]	General function prediction only	Ankyrin repeats (many copies);; Ankyrin repeat;; Ankyrin repeats (3 copies);; Ankyrin repeat	Zinc finger CCCH domain-containing protein 29 OS=Arabidopsis thaliana OX=3702 GN=At2g40140 PE=1 SV=1	S	Function unknown	zinc finger CCCH domain-containing protein 29-like [Malus domestica]	molecular function: binding (GO:0005488)
MD01G1154600	MD01G1154600	1.31873	1.07963	0.845277	0.60465	2.71276	10.3829	0.780855	0.691252	0.902122	2.08806	up	-0.405061	normal	[T]	Signal transduction mechanisms	Biological Process: post-embryonic development (GO:0009791);; Molecular Function: hydrolase activity (GO:0016787);; Biological Process: single-organism cellular process (GO:0044763);; Biological Process: animal organ development (GO:0048513);; Biological Process: response to stimulus (GO:0050896);;	K17506|0|mdm:103417777|K17506 protein phosphatase 1L [EC:3.1.3.16] | (RefSeq) probable protein phosphatase 2C 25	--	[T]	Signal transduction mechanisms	Protein phosphatase 2C;; Protein phosphatase 2C	Probable protein phosphatase 2C 25 OS=Arabidopsis thaliana OX=3702 GN=At2g30020 PE=1 SV=1	T	Signal transduction mechanisms	PREDICTED: probable protein phosphatase 2C 25 [Malus domestica]	biological process: multicellular organismal process (GO:0032501);; biological process: single-organism process (GO:0044699);; molecular function: catalytic activity (GO:0003824);; biological process: cellular process (GO:0009987);; biological process: developmental process (GO:0032502);; biological process: response to stimulus (GO:0050896)
MD01G1160800	MD01G1160800	15.8232	23.4422	19.5082	12.441	10.4676	7.99988	13.758	9.08645	12.6758	-0.889407	down	-0.6889	down	[L]	Replication, recombination and repair	Molecular Function: nucleic acid binding (GO:0003676);; Molecular Function: nuclease activity (GO:0004518);; Biological Process: nucleic acid phosphodiester bond hydrolysis (GO:0090305);;	--	--	--	--	Staphylococcal nuclease homologue	Staphylococcal-like nuclease CAN2 OS=Arabidopsis thaliana OX=3702 GN=CAN2 PE=1 SV=1	L	Replication, recombination and repair	PREDICTED: staphylococcal-like nuclease CAN2 [Malus domestica]	molecular function: binding (GO:0005488);; molecular function: catalytic activity (GO:0003824);; biological process: metabolic process (GO:0008152);; biological process: cellular process (GO:0009987)
MD01G1162100	MD01G1162100	6.34211	6.18792	2.98863	0.668005	2.49637	1.66797	1.70314	2.74051	2.31822	-1.65343	down	-1.15748	down	--	--	Molecular Function: peroxidase activity (GO:0004601);; Biological Process: response to oxidative stress (GO:0006979);; Molecular Function: heme binding (GO:0020037);; Molecular Function: metal ion binding (GO:0046872);; Biological Process: oxidation-reduction process (GO:0055114);;	K00430|0|mdm:103437785|K00430 peroxidase [EC:1.11.1.7] | (RefSeq) peroxidase P7-like	Phenylpropanoid biosynthesis (ko00940)	--	--	Peroxidase	Peroxidase 4 OS=Vitis vinifera OX=29760 GN=GSVIVT00023967001 PE=1 SV=1	G	Carbohydrate transport and metabolism	PREDICTED: peroxidase P7-like [Malus domestica]	molecular function: catalytic activity (GO:0003824);; molecular function: antioxidant activity (GO:0016209);; biological process: metabolic process (GO:0008152);; biological process: cellular process (GO:0009987);; biological process: single-organism process (GO:0044699);; biological process: response to stimulus (GO:0050896);; biological process: detoxification (GO:0098754);; molecular function:…
MD01G1168200	MD01G1168200	70.3263	74.1485	72.4479	189.15	81.7214	145.419	147.594	170.398	124.7	0.987752	up	1.06702	up	--	--	--	--	--	--	--	F-box domain;; F-box associated;; F-box-like;; F-box associated domain	Putative F-box protein At3g16210 OS=Arabidopsis thaliana OX=3702 GN=At3g16210 PE=4 SV=1	S	Function unknown	PREDICTED: putative F-box protein At3g16210 [Malus domestica]	--
MD01G1170000	MD01G1170000	3.40721	3.83897	3.84091	4.48878	7.10439	9.3673	7.33455	23.0321	8.70313	0.944882	up	1.84483	up	--	--	--	--	--	--	--	KIP1-like protein	Protein NETWORKED 4A OS=Arabidopsis thaliana OX=3702 GN=NET4A PE=2 SV=1	S	Function unknown	PREDICTED: protein NETWORKED 4A-like [Malus domestica]	--
MD01G1177000	MD01G1177000	1.84195	1.80837	2.71972	8.11	1.94285	9.3938	9.78696	4.24071	2.39035	1.65299	up	1.40848	up	--	--	Molecular Function: DNA binding (GO:0003677);; Molecular Function: transcription factor activity, sequence-specific DNA binding (GO:0003700);; Cellular Component: nucleus (GO:0005634);; Biological Process: regulation of transcription, DNA-templated (GO:0006355);;	K09286|0|mdm:103438934|K09286 EREBP-like factor | (RefSeq) AP2D2, ERF2, MdERF2; ethylene-responsive transcription factor 2-like	--	--	--	AP2 domain	Ethylene-responsive transcription factor 2 OS=Nicotiana tabacum OX=4097 GN=ERF2 PE=2 SV=1	K	Transcription	ethylene-responsive transcription factor 2-like [Malus domestica]	molecular function: binding (GO:0005488);; molecular function: nucleic acid binding transcription factor activity (GO:0001071);; biological process: biological regulation (GO:0065007);; cellular component: cell (GO:0005623);; cellular component: organelle (GO:0043226);; cellular component: cell part (GO:0044464)
MD01G1177100	MD01G1177100	21.6814	34.1993	41.6105	144.001	104.111	224.266	163.018	76.7136	74.1624	2.30974	up	1.72808	up	--	--	Molecular Function: DNA binding (GO:0003677);; Molecular Function: transcription factor activity, sequence-specific DNA binding (GO:0003700);; Cellular Component: nucleus (GO:0005634);; Biological Process: regulation of transcription, DNA-templated (GO:0006355);;	K09286|0|mdm:103406480|K09286 EREBP-like factor | (RefSeq) AP2D60; ethylene-responsive transcription factor ERF105-like	--	--	--	AP2 domain	Ethylene-responsive transcription factor ERF105 OS=Arabidopsis thaliana OX=3702 GN=ERF105 PE=2 SV=1	K	Transcription	ethylene-responsive transcription factor ERF105-like [Malus domestica]	molecular function: binding (GO:0005488);; molecular function: nucleic acid binding transcription factor activity (GO:0001071);; biological process: biological regulation (GO:0065007);; cellular component: cell (GO:0005623);; cellular component: organelle (GO:0043226);; cellular component: cell part (GO:0044464)
MD01G1177200	MD01G1177200	51.1505	64.247	88.3994	171.784	72.0417	196.311	236.946	175.965	151.69	1.15469	up	1.51302	up	--	--	Molecular Function: DNA binding (GO:0003677);; Molecular Function: transcription factor activity, sequence-specific DNA binding (GO:0003700);; Cellular Component: nucleus (GO:0005634);; Biological Process: regulation of transcription, DNA-templated (GO:0006355);;	--	--	--	--	AP2 domain	Ethylene-responsive transcription factor ERF106 OS=Arabidopsis thaliana OX=3702 GN=ERF106 PE=2 SV=1	K	Transcription	AP2 domain class transcription factor [Malus domestica]	molecular function: binding (GO:0005488);; molecular function: nucleic acid binding transcription factor activity (GO:0001071);; biological process: biological regulation (GO:0065007);; cellular component: cell (GO:0005623);; cellular component: organelle (GO:0043226);; cellular component: cell part (GO:0044464)
MD01G1177300	MD01G1177300	9.38908	13.7667	11.9866	26.6428	16.5879	17.5791	23.2981	16.8236	20.3066	0.83117	up	0.818267	up	[G]	Carbohydrate transport and metabolism	Molecular Function: 6-phosphofructokinase activity (GO:0003872);; Molecular Function: ATP binding (GO:0005524);; Cellular Component: 6-phosphofructokinase complex (GO:0005945);; Biological Process: fructose 6-phosphate metabolic process (GO:0006002);; Biological Process: glycolytic process (GO:0006096);;	K00850|0|mdm:103438916|K00850 6-phosphofructokinase 1 [EC:2.7.1.11] | (RefSeq) ATP-dependent 6-phosphofructokinase 4, chloroplastic	Glycolysis / Gluconeogenesis (ko00010);; Pentose phosphate pathway (ko00030);; Fructose and mannose metabolism (ko00051);; Galactose metabolism (ko00052);; Carbon metabolism (ko01200);; Biosynthesis of amino acids (ko01230);; RNA degradation (ko03018)	[G]	Carbohydrate transport and metabolism	Phosphofructokinase	ATP-dependent 6-phosphofructokinase 4, chloroplastic OS=Arabidopsis thaliana OX=3702 GN=PFK4 PE=1 SV=1	G	Carbohydrate transport and metabolism	PREDICTED: ATP-dependent 6-phosphofructokinase 4, chloroplastic [Malus domestica]	molecular function: catalytic activity (GO:0003824);; biological process: metabolic process (GO:0008152);; biological process: cellular process (GO:0009987);; molecular function: binding (GO:0005488);; cellular component: cell (GO:0005623);; cellular component: macromolecular complex (GO:0032991);; cellular component: cell part (GO:0044464);; biological process: single-organism process (GO:004469…
MD01G1179800	MD01G1179800	1.81919	2.29568	2.21817	7.35827	1.54164	8.26362	6.47421	7.78823	2.88741	1.48022	up	1.46875	up	[K]	Transcription	--	--	--	[R]	General function prediction only	Leucine rich repeat;; Leucine Rich repeats (2 copies);; Leucine Rich Repeat;; Leucine rich repeat N-terminal domain	Receptor-like protein EIX2 OS=Solanum lycopersicum OX=4081 GN=EIX2 PE=1 SV=2	S	Function unknown	M18S-3Ap [Malus floribunda]	--
MD01G1195300	MD01G1195300	3.57888	1.50585	2.32817	1.19333	20.0695	23.8019	1.14735	1.96133	2.34674	2.62823	up	-0.386472	normal	[ER]	Amino acid transport and metabolism;; General function prediction only	Molecular Function: L-iditol 2-dehydrogenase activity (GO:0003939);; Molecular Function: zinc ion binding (GO:0008270);; Biological Process: oxidation-reduction process (GO:0055114);;	K00008|0|pxb:103933316|K00008 L-iditol 2-dehydrogenase [EC:1.1.1.14] | (RefSeq) sorbitol dehydrogenase-like	Pentose and glucuronate interconversions (ko00040);; Fructose and mannose metabolism (ko00051)	[Q]	Secondary metabolites biosynthesis, transport and catabolism	Alcohol dehydrogenase GroES-like domain;; Zinc-binding dehydrogenase;; Glucose dehydrogenase C-terminus;; Zinc-binding dehydrogenase	Sorbitol dehydrogenase OS=Arabidopsis thaliana OX=3702 GN=SDH PE=1 SV=1	E	Amino acid transport and metabolism	PREDICTED: sorbitol dehydrogenase-like isoform X1 [Pyrus x bretschneideri]	molecular function: catalytic activity (GO:0003824);; biological process: metabolic process (GO:0008152);; biological process: single-organism process (GO:0044699);; molecular function: binding (GO:0005488)
MD01G1195900	MD01G1195900	12.9253	14.3709	14.9166	5.44981	5.83174	4.121	3.62985	6.2657	5.4138	-1.41522	down	-1.42303	down	--	--	--	--	--	[S]	Function unknown	Per1-like family	--	S	Function unknown	PREDICTED: post-GPI attachment to proteins factor 3 [Malus domestica]	--
MD01G1203700	MD01G1203700	19.5272	20.9186	20.2732	13.976	11.9255	7.82631	6.6882	6.14718	8.70509	-0.803739	down	-1.45228	down	[QV]	Secondary metabolites biosynthesis, transport and catabolism;; Defense mechanisms	--	--	--	[Q]	Secondary metabolites biosynthesis, transport and catabolism	Cytochrome P450;; Cleavage and polyadenylation factor 2 C-terminal	Cytochrome P450 89A2 OS=Arabidopsis thaliana OX=3702 GN=CYP89A2 PE=2 SV=2	Q	Secondary metabolites biosynthesis, transport and catabolism	PREDICTED: cytochrome P450 89A2-like [Malus domestica]	--
MD01G1205500	MD01G1205500	10.8647	8.17486	9.47679	19.0908	11.1251	25.8855	25.0097	12.9177	15.309	1.02007	up	0.947502	up	[T]	Signal transduction mechanisms	Biological Process: activation of MAPKK activity (GO:0000186);; Molecular Function: MAP kinase kinase kinase activity (GO:0004709);; Molecular Function: ATP binding (GO:0005524);; Biological Process: embryo development ending in seed dormancy (GO:0009793);; Biological Process: stomatal complex morphogenesis (GO:0010103);;	K20717|0|mdm:103442920|K20717 mitogen-activated protein kinase kinase kinase YODA [EC:2.7.11.25] | (RefSeq) mitogen-activated protein kinase kinase kinase YODA-like	--	[T]	Signal transduction mechanisms	Protein kinase domain;; Protein tyrosine kinase;; Kinase-like	Mitogen-activated protein kinase kinase kinase YODA OS=Arabidopsis thaliana OX=3702 GN=YDA PE=1 SV=1	T	Signal transduction mechanisms	PREDICTED: mitogen-activated protein kinase kinase kinase YODA-like [Malus domestica]	biological process: biological regulation (GO:0065007);; molecular function: catalytic activity (GO:0003824);; molecular function: signal transducer activity (GO:0004871);; biological process: metabolic process (GO:0008152);; biological process: cellular process (GO:0009987);; biological process: signaling (GO:0023052);; biological process: single-organism process (GO:0044699);; biological proces…
MD01G1206800	MD01G1206800	35.4415	38.8303	37.4919	61.9227	44.1032	89.521	75.8899	51.5881	40.9131	0.842841	up	0.630821	up	--	--	Biological Process: regulation of transcription, DNA-templated (GO:0006355);;	--	--	--	--	GRAS domain family	Scarecrow-like protein 8 OS=Arabidopsis thaliana OX=3702 GN=SCL8 PE=2 SV=1	S	Function unknown	PREDICTED: scarecrow-like protein 8 [Malus domestica]	biological process: biological regulation (GO:0065007)
MD01G1208700	MD01G1208700	128.11	131.158	73.2651	241.463	938.29	519.818	81.2047	595.539	232.738	2.37151	up	1.47547	up	[O]	Posttranslational modification, protein turnover, chaperones	Molecular Function: ATP binding (GO:0005524);; Biological Process: protein folding (GO:0006457);; Biological Process: response to stress (GO:0006950);; Molecular Function: unfolded protein binding (GO:0051082);;	K04079|0|mdm:103443172|K04079 molecular chaperone HtpG | (RefSeq) heat shock protein 83-like	Protein processing in endoplasmic reticulum (ko04141);; Plant-pathogen interaction (ko04626)	[O]	Posttranslational modification, protein turnover, chaperones	Hsp90 protein;; Histidine kinase-, DNA gyrase B-, and HSP90-like ATPase;; Histidine kinase-, DNA gyrase B-, and HSP90-like ATPase	Heat shock protein 83 OS=Ipomoea nil OX=35883 GN=HSP83A PE=2 SV=1	O	Posttranslational modification, protein turnover, chaperones	PREDICTED: heat shock protein 83-like [Malus domestica]	molecular function: binding (GO:0005488);; biological process: cellular process (GO:0009987);; biological process: response to stimulus (GO:0050896)
MD01G1209100	MD01G1209100	0.087452	0.063196	1.57106	0.177411	14.5157	42.2833	3.44849	0.474671	0.30297	5.03805	up	--	--	--	--	Biological Process: metal ion transport (GO:0030001);; Molecular Function: metal ion binding (GO:0046872);;	--	--	[P]	Inorganic ion transport and metabolism	Heavy-metal-associated domain	Heavy metal-associated isoprenylated plant protein 39 OS=Arabidopsis thaliana OX=3702 GN=HIPP39 PE=2 SV=1	S	Function unknown	PREDICTED: heavy metal-associated isoprenylated plant protein 3-like isoform X1 [Malus domestica]	biological process: localization (GO:0051179);; molecular function: binding (GO:0005488)
MD01G1209200	MD01G1209200	3.05591	2.64604	2.93136	2.75272	15.4449	58.7488	4.66696	4.47501	4.2799	3.15777	up	0.670671	normal	--	--	--	--	--	[P]	Inorganic ion transport and metabolism	Heavy-metal-associated domain	Heavy metal-associated isoprenylated plant protein 39 OS=Arabidopsis thaliana OX=3702 GN=HIPP39 PE=2 SV=1	S	Function unknown	PREDICTED: heavy metal-associated isoprenylated plant protein 3-like isoform X1 [Malus domestica]	--
MD01G1209500	MD01G1209500	13.8542	15.664	12.5543	5.12155	7.66512	5.5234	6.93045	5.7739	6.93682	-1.16943	down	-1.05975	down	--	--	--	--	--	[R]	General function prediction only	--	Uncharacterized protein At3g49140 OS=Arabidopsis thaliana OX=3702 GN=At3g49140 PE=1 SV=2	S	Function unknown	PREDICTED: uncharacterized protein At3g49140-like [Pyrus x bretschneideri]	--
MD01G1211600	MD01G1211600	2.98053	2.63304	4.91558	15.5946	4.60897	7.25124	15.2926	3.16805	9.65296	1.44477	up	1.47012	up	--	--	--	--	--	--	--	--	Probable membrane-associated kinase regulator 6 OS=Arabidopsis thaliana OX=3702 GN=MAKR6 PE=2 SV=1	T	Signal transduction mechanisms	PREDICTED: probable membrane-associated kinase regulator 6 [Malus domestica]	--
MD01G1218900	MD01G1218900	4.94852	3.07005	3.59766	14.4253	6.04505	6.28223	10.227	5.96724	2.35799	1.26219	up	0.71919	normal	[H]	Coenzyme transport and metabolism	Biological Process: lignin biosynthetic process (GO:0009809);; Biological Process: methylation (GO:0032259);; Molecular Function: protein dimerization activity (GO:0046983);; Molecular Function: caffeate O-methyltransferase activity (GO:0047763);;	K13066|0|mdm:103443723|K13066 caffeic acid 3-O-methyltransferase [EC:2.1.1.68] | (RefSeq) omt2, omt4; caffeic acid 3-O-methyltransferase-like	Phenylpropanoid biosynthesis (ko00940)	[R]	General function prediction only	O-methyltransferase;; Dimerisation domain;; AdoMet dependent proline di-methyltransferase	Caffeic acid 3-O-methyltransferase OS=Prunus dulcis OX=3755 GN=COMT1 PE=2 SV=1	S	Function unknown	PREDICTED: caffeic acid 3-O-methyltransferase-like isoform X1 [Malus domestica]	biological process: metabolic process (GO:0008152);; biological process: cellular process (GO:0009987);; biological process: single-organism process (GO:0044699);; molecular function: binding (GO:0005488);; molecular function: catalytic activity (GO:0003824)
MD01G1219000	MD01G1219000	2.22289	1.77312	1.82582	6.879	4.09105	3.13811	5.75257	2.84489	1.41162	1.32218	up	0.815599	normal	[H]	Coenzyme transport and metabolism	Biological Process: lignin biosynthetic process (GO:0009809);; Biological Process: methylation (GO:0032259);; Molecular Function: protein dimerization activity (GO:0046983);; Molecular Function: caffeate O-methyltransferase activity (GO:0047763);;	--	--	[R]	General function prediction only	O-methyltransferase;; AdoMet dependent proline di-methyltransferase	Caffeic acid 3-O-methyltransferase OS=Prunus dulcis OX=3755 GN=COMT1 PE=2 SV=1	S	Function unknown	PREDICTED: caffeic acid 3-O-methyltransferase-like isoform X3 [Malus domestica]	biological process: metabolic process (GO:0008152);; biological process: cellular process (GO:0009987);; biological process: single-organism process (GO:0044699);; molecular function: binding (GO:0005488);; molecular function: catalytic activity (GO:0003824)
MD01G1220400	MD01G1220400	2.4636	2.06151	3.36977	0.564591	1.37065	1.19725	0.846302	1.67559	1.23746	-1.28796	down	-1.0204	normal	--	--	--	--	--	--	--	CCT motif	Zinc finger protein CONSTANS-LIKE 5 OS=Arabidopsis thaliana OX=3702 GN=COL5 PE=2 SV=2	S	Function unknown	PREDICTED: zinc finger protein CONSTANS-LIKE 2-like isoform X1 [Malus domestica]	--
MD01G1226600	MD01G1226600	2.6553	4.73348	5.41647	7.95728	7.08298	10.9655	8.39082	5.31316	5.92883	1.05109	up	0.653671	normal	--	--	Molecular Function: transcription regulatory region sequence-specific DNA binding (GO:0000976);; Molecular Function: transcription factor activity, sequence-specific DNA binding (GO:0003700);; Cellular Component: nucleus (GO:0005634);; Biological Process: regulation of transcription, DNA-templated (GO:0006355);;	K09338|7.63042e-145|mdm:103444266|K09338 homeobox-leucine zipper protein | (RefSeq) HD7; homeobox-leucine zipper protein ATHB-7-like	--	[K]	Transcription	Homeobox domain;; Homeobox associated leucine zipper	Homeobox-leucine zipper protein HOX6 OS=Oryza sativa subsp. japonica OX=39947 GN=HOX6 PE=2 SV=1	K	Transcription	homeobox-leucine zipper protein ATHB-7-like [Malus domestica]	molecular function: binding (GO:0005488);; molecular function: nucleic acid binding transcription factor activity (GO:0001071);; biological process: biological regulation (GO:0065007);; cellular component: cell (GO:0005623);; cellular component: organelle (GO:0043226);; cellular component: cell part (GO:0044464)
MD01G1228200	MD01G1228200	47.2021	40.6315	47.0009	10.126	31.1661	22.6057	13.3551	15.1546	15.8746	-1.04937	down	-1.55891	down	[TK]	Signal transduction mechanisms;; Transcription	Biological Process: regulation of cellular process (GO:0050794);;	K12130|0|pxb:103943360|K12130 pseudo-response regulator 5 | (RefSeq) two-component response regulator-like APRR5	Circadian rhythm - plant (ko04712)	[K]	Transcription	Response regulator receiver domain;; CCT motif	Two-component response regulator-like APRR5 OS=Arabidopsis thaliana OX=3702 GN=APRR5 PE=1 SV=2	K	Transcription	PREDICTED: two-component response regulator-like APRR5 isoform X1 [Pyrus x bretschneideri]	biological process: biological regulation (GO:0065007)
MD01G1229100	MD01G1229100	58.0125	32.7544	44.6934	145.181	64.3771	59.4577	108.497	61.9835	35.8325	1.05462	up	0.656529	normal	[H]	Coenzyme transport and metabolism	Biological Process: lignin biosynthetic process (GO:0009809);; Biological Process: methylation (GO:0032259);; Molecular Function: protein dimerization activity (GO:0046983);; Molecular Function: caffeate O-methyltransferase activity (GO:0047763);;	K13066|0|mdm:103444340|K13066 caffeic acid 3-O-methyltransferase [EC:2.1.1.68] | (RefSeq) OMT6; caffeic acid 3-O-methyltransferase-like	Phenylpropanoid biosynthesis (ko00940)	[R]	General function prediction only	O-methyltransferase;; Dimerisation domain	Caffeic acid 3-O-methyltransferase OS=Prunus dulcis OX=3755 GN=COMT1 PE=2 SV=1	S	Function unknown	caffeic acid O-methyltransferase [Malus domestica]	biological process: metabolic process (GO:0008152);; biological process: cellular process (GO:0009987);; biological process: single-organism process (GO:0044699);; molecular function: binding (GO:0005488);; molecular function: catalytic activity (GO:0003824)
MD01G1229700	MD01G1229700	157.945	116.786	156.021	388.289	163.319	274.714	314.046	306.481	258.655	0.995739	up	1.07534	up	--	--	Biological Process: metal ion transport (GO:0030001);; Molecular Function: metal ion binding (GO:0046872);;	--	--	[P]	Inorganic ion transport and metabolism	Heavy-metal-associated domain	Heavy metal-associated isoprenylated plant protein 9 OS=Arabidopsis thaliana OX=3702 GN=HIPP09 PE=2 SV=1	S	Function unknown	PREDICTED: heavy metal-associated isoprenylated plant protein 3-like [Malus domestica]	biological process: localization (GO:0051179);; molecular function: binding (GO:0005488)
MD01G1229800	MD01G1229800	14.2764	14.9054	14.463	26.3719	21.4954	24.6336	19.0833	20.2224	18.8276	0.771955	up	0.452591	normal	[R]	General function prediction only	Biological Process: metabolic process (GO:0008152);; Molecular Function: hippurate hydrolase activity (GO:0047980);;	K14664|0|mdm:103444396|K14664 IAA-amino acid hydrolase [EC:3.5.1.-] | (RefSeq) IAA-amino acid hydrolase ILR1-like 5	--	--	--	Peptidase family M20/M25/M40;; Peptidase dimerisation domain	IAA-amino acid hydrolase ILR1-like 3 OS=Arabidopsis thaliana OX=3702 GN=ILL3 PE=2 SV=1	E	Amino acid transport and metabolism	PREDICTED: IAA-amino acid hydrolase ILR1-like 5 [Malus domestica]	biological process: metabolic process (GO:0008152);; molecular function: catalytic activity (GO:0003824)
MD01G1234100	MD01G1234100	14.1927	11.152	11.6336	4.46987	5.23473	9.04399	5.90209	9.02719	8.77059	-0.94442	down	-0.599004	down	[R]	General function prediction only	Biological Process: regulation of transcription, DNA-templated (GO:0006355);;	--	--	[R]	General function prediction only	WD domain, G-beta repeat;; Anaphase-promoting complex subunit 4 WD40 domain	Protein TPR2 OS=Oryza sativa subsp. japonica OX=39947 GN=TPR2 PE=1 SV=1	S	Function unknown	PREDICTED: protein TPR2-like isoform X2 [Pyrus x bretschneideri]	biological process: biological regulation (GO:0065007)
MD02G1000700	MD02G1000700	7.02859	5.48001	9.95385	62.1952	21.3201	45.8042	103.463	23.8528	38.4113	2.58094	up	2.93513	up	--	--	--	--	--	--	--	--	--	S	Function unknown	PREDICTED: protein AUXIN-REGULATED GENE INVOLVED IN ORGAN SIZE-like [Pyrus x bretschneideri]	--
MD02G1005800	MD02G1005800	42.8997	38.4408	34.0361	144.91	315.972	236.158	21.9673	131.134	52.0312	2.62353	up	0.860697	normal	[O]	Posttranslational modification, protein turnover, chaperones	Molecular Function: ATP binding (GO:0005524);;	K03283|0|mdm:103446880|K03283 heat shock 70kDa protein 1/8 | (RefSeq) heat shock 70 kDa protein	Spliceosome (ko03040);; Protein processing in endoplasmic reticulum (ko04141);; Endocytosis (ko04144)	[O]	Posttranslational modification, protein turnover, chaperones	NAD-specific glutamate dehydrogenase	Heat shock 70 kDa protein OS=Glycine max OX=3847 GN=HSP70 PE=3 SV=1	O	Posttranslational modification, protein turnover, chaperones	PREDICTED: heat shock 70 kDa protein isoform X1 [Malus domestica]	molecular function: binding (GO:0005488)
MD02G1010500	MD02G1010500	411.114	408.273	324.856	187.546	162.444	270.313	211.478	278.756	287.324	-0.848952	down	-0.519767	normal	[M]	Cell wall/membrane/envelope biogenesis	Molecular Function: transporter activity (GO:0005215);; Biological Process: transport (GO:0006810);;	K03098|2.21371e-122|mdm:103451145|K03098 apolipoprotein D and lipocalin family protein | (RefSeq) temperature-induced lipocalin-1-like	--	[M]	Cell wall/membrane/envelope biogenesis	Lipocalin-like domain;; Lipocalin / cytosolic fatty-acid binding protein family	Temperature-induced lipocalin-1 OS=Arabidopsis thaliana OX=3702 GN=TIL PE=1 SV=1	M	Cell wall/membrane/envelope biogenesis	PREDICTED: temperature-induced lipocalin-1-like [Malus domestica]	molecular function: transporter activity (GO:0005215);; biological process: localization (GO:0051179)
MD02G1011000	MD02G1011000	22.7779	21.2451	18.6704	11.5327	11.702	11.4538	9.92426	10.0328	11.8041	-0.815334	down	-0.940057	down	[T]	Signal transduction mechanisms	--	--	--	--	--	Calcineurin-like phosphoesterase;; Calcineurin-like phosphoesterase superfamily domain	--	S	Function unknown	PREDICTED: uncharacterized protein LOC103955952 isoform X1 [Pyrus x bretschneideri]	--
MD02G1012300	MD02G1012300	14.5875	12.9508	17.9392	15.9849	60.9931	206.253	17.3342	42.7542	18.8833	2.65778	up	0.8349	normal	--	--	--	--	--	--	--	--	--	S	Function unknown	PREDICTED: uncharacterized protein LOC103406702 [Malus domestica]	--
MD02G1012900	MD02G1012900	40.8936	42.3616	45.7094	30.3656	23.7114	23.8491	27.5489	19.6602	28.1636	-0.682729	down	-0.730915	down	--	--	Molecular Function: transcription factor activity, sequence-specific DNA binding (GO:0003700);; Cellular Component: nucleus (GO:0005634);; Biological Process: regulation of transcription, DNA-templated (GO:0006355);; Molecular Function: sequence-specific DNA binding (GO:0043565);;	--	--	[K]	Transcription	Homeobox KN domain;; KNOX2 domain;; KNOX1 domain;; Homeobox domain;; ELK domain	Homeobox protein knotted-1-like 3 OS=Malus domestica OX=3750 PE=2 SV=1	K	Transcription	PREDICTED: homeobox protein knotted-1-like 3 isoform X2 [Malus domestica]	molecular function: nucleic acid binding transcription factor activity (GO:0001071);; biological process: biological regulation (GO:0065007);; cellular component: cell (GO:0005623);; cellular component: organelle (GO:0043226);; cellular component: cell part (GO:0044464);; molecular function: binding (GO:0005488)
MD02G1013200	MD02G1013200	64.803	63.4876	93.9988	36.9155	38.2866	46.1785	35.9058	47.8293	46.9121	-0.832124	down	-0.721861	down	--	--	Molecular Function: metal ion binding (GO:0046872);;	--	--	[O]	Posttranslational modification, protein turnover, chaperones	Ring finger domain;; RING-like zinc finger;; Zinc finger, C3HC4 type (RING finger);; Zinc finger, C3HC4 type (RING finger);; Zinc finger, C3HC4 type (RING finger)	Probable E3 ubiquitin-protein ligase RHY1A OS=Arabidopsis thaliana OX=3702 GN=RHY1A PE=2 SV=1	O	Posttranslational modification, protein turnover, chaperones	PREDICTED: E3 ubiquitin-protein ligase EL5 isoform X1 [Malus domestica]	molecular function: binding (GO:0005488)
MD02G1013300	MD02G1013300	59.6561	54.1878	56.9806	34.3829	20.8018	41.9081	29.1103	46.6672	53.5902	-0.772519	down	-0.359153	normal	--	--	--	--	--	--	--	--	--	S	Function unknown	PREDICTED: uncharacterized protein LOC103406705 [Malus domestica]	--
MD02G1013500	MD02G1013500	41.9262	32.2682	30.9985	14.6611	24.7126	10.6979	21.0747	16.3129	28.3834	-1.03056	down	-0.633171	normal	--	--	--	--	--	--	--	--	--	--	--	--	--
MD02G1020000	MD02G1020000	51.3542	62.4646	69.3668	11.774	34.3554	24.9194	13.9504	25.1042	17.7939	-1.34185	down	-1.65024	down	[Q]	Secondary metabolites biosynthesis, transport and catabolism	Molecular Function: oxidoreductase activity, acting on single donors with incorporation of molecular oxygen, incorporation of two atoms of oxygen (GO:0016702);; Molecular Function: oxidoreductase activity, acting on paired donors, with incorporation or reduction of molecular oxygen, 2-oxoglutarate as one donor, and incorporation of one atom each of oxygen into both donors (GO:0016706);; Biologica…	--	--	[QR]	Secondary metabolites biosynthesis, transport and catabolism;; General function prediction only	non-haem dioxygenase in morphine synthesis N-terminal;; 2OG-Fe(II) oxygenase superfamily	Protein SRG1 OS=Arabidopsis thaliana OX=3702 GN=SRG1 PE=2 SV=1	S	Function unknown	PREDICTED: protein SRG1-like [Malus domestica]	molecular function: catalytic activity (GO:0003824);; biological process: metabolic process (GO:0008152);; biological process: single-organism process (GO:0044699)
MD02G1020100	MD02G1020100	105.411	126.936	109.915	25.9333	67.8435	50.5886	38.2688	51.3712	51.3769	-1.22307	down	-1.24271	down	[Q]	Secondary metabolites biosynthesis, transport and catabolism	--	--	--	[QR]	Secondary metabolites biosynthesis, transport and catabolism;; General function prediction only	non-haem dioxygenase in morphine synthesis N-terminal;; 2OG-Fe(II) oxygenase superfamily	Protein SRG1 OS=Arabidopsis thaliana OX=3702 GN=SRG1 PE=2 SV=1	S	Function unknown	PREDICTED: protein SRG1-like [Malus domestica]	--
MD02G1025500	MD02G1025500	5.28266	11.9506	8.65922	31.7875	18.6735	77.1234	36.2631	53.3409	45.9902	2.31831	up	2.41429	up	[G]	Carbohydrate transport and metabolism	Biological Process: metabolic process (GO:0008152);; Molecular Function: hydrolase activity (GO:0016787);; Molecular Function: galactinol-raffinose galactosyltransferase activity (GO:0047268);;	K06617|0|pxb:103953905|K06617 raffinose synthase [EC:2.4.1.82] | (RefSeq) probable galactinol--sucrose galactosyltransferase 6	Galactose metabolism (ko00052)	--	--	Raffinose synthase or seed imbibition protein Sip1	Probable galactinol--sucrose galactosyltransferase 6 OS=Arabidopsis thaliana OX=3702 GN=RFS6 PE=2 SV=2	S	Function unknown	PREDICTED: probable galactinol--sucrose galactosyltransferase 6 isoform X1 [Pyrus x bretschneideri]	biological process: metabolic process (GO:0008152);; molecular function: catalytic activity (GO:0003824)
MD02G1026200	MD02G1026200	4.88502	9.92186	9.25211	32.6131	19.1266	69.2986	34.0509	52.2312	48.8329	2.35407	up	2.51988	up	[G]	Carbohydrate transport and metabolism	--	K06617|0|pxb:103953905|K06617 raffinose synthase [EC:2.4.1.82] | (RefSeq) probable galactinol--sucrose galactosyltransferase 6	Galactose metabolism (ko00052)	--	--	Raffinose synthase or seed imbibition protein Sip1	Probable galactinol--sucrose galactosyltransferase 6 OS=Arabidopsis thaliana OX=3702 GN=RFS6 PE=2 SV=2	S	Function unknown	PREDICTED: probable galactinol--sucrose galactosyltransferase 6 isoform X1 [Pyrus x bretschneideri]	--
MD02G1026300	MD02G1026300	6.75684	9.87561	10.4134	30.7253	21.1745	74.005	32.3776	58.0983	46.3951	2.2458	up	2.37407	up	[G]	Carbohydrate transport and metabolism	--	K06617|0|mdm:103401588|K06617 raffinose synthase [EC:2.4.1.82] | (RefSeq) probable galactinol--sucrose galactosyltransferase 6	Galactose metabolism (ko00052)	--	--	Raffinose synthase or seed imbibition protein Sip1	Probable galactinol--sucrose galactosyltransferase 6 OS=Arabidopsis thaliana OX=3702 GN=RFS6 PE=2 SV=2	S	Function unknown	PREDICTED: probable galactinol--sucrose galactosyltransferase 6 [Malus domestica]	--
MD02G1027700	MD02G1027700	6.22036	7.02302	5.04732	10.5844	9.04964	11.7988	9.21404	11.3442	8.92978	0.814428	up	0.722003	up	[R]	General function prediction only	--	--	--	[R]	General function prediction only	WD domain, G-beta repeat;; Anaphase-promoting complex subunit 4 WD40 domain	Topless-related protein 4 OS=Arabidopsis thaliana OX=3702 GN=TPR4 PE=1 SV=2	S	Function unknown	PREDICTED: topless-related protein 4-like [Pyrus x bretschneideri]	--
MD02G1030300	MD02G1030300	14.0533	11.9043	20.1865	93.5974	14.9708	120.769	103.576	62.6971	38.7848	2.36418	up	2.1996	up	[K]	Transcription	Cellular Component: nucleus (GO:0005634);; Biological Process: response to ethylene (GO:0009723);; Cellular Component: SCF ubiquitin ligase complex (GO:0019005);;	K14515|0|mdm:103426588|K14515 EIN3-binding F-box protein | (RefSeq) EIN3-binding F-box protein 1-like	Plant hormone signal transduction (ko04075)	[R]	General function prediction only	Leucine Rich repeat;; Leucine Rich repeats (2 copies);; F-box-like;; F-box domain	EIN3-binding F-box protein 1 OS=Arabidopsis thaliana OX=3702 GN=EBF1 PE=1 SV=1	S	Function unknown	PREDICTED: EIN3-binding F-box protein 1-like [Malus domestica]	cellular component: cell (GO:0005623);; cellular component: organelle (GO:0043226);; cellular component: cell part (GO:0044464);; biological process: response to stimulus (GO:0050896);; cellular component: macromolecular complex (GO:0032991)
MD02G1039600	MD02G1039600	26.2065	20.5695	18.6144	47.6808	21.2386	49.9295	69.8671	61.6997	50.2255	0.908522	up	1.51645	up	--	--	Biological Process: regulation of transcription, DNA-templated (GO:0006355);;	K14494|0|mdm:103406741|K14494 DELLA protein | (RefSeq) L3b; DELLA protein GAI-like	Plant hormone signal transduction (ko04075)	--	--	GRAS domain family;; Transcriptional regulator DELLA protein N terminal	DELLA protein GAI OS=Arabidopsis thaliana OX=3702 GN=GAI PE=1 SV=1	K	Transcription	PREDICTED: LOW QUALITY PROTEIN: DELLA protein GAI [Malus domestica]	biological process: biological regulation (GO:0065007)
MD02G1040000	MD02G1040000	9.54686	6.03483	8.79231	2.16649	4.56619	4.19947	3.23827	4.17021	3.89162	-1.11915	down	-1.05889	down	[K]	Transcription	Biological Process: polysaccharide catabolic process (GO:0000272);; Molecular Function: protein serine/threonine kinase activity (GO:0004674);; Molecular Function: protein tyrosine kinase activity (GO:0004713);; Molecular Function: ATP binding (GO:0005524);; Cellular Component: plasma membrane (GO:0005886);; Biological Process: starch metabolic process (GO:0005982);; Biological Process: acetyl-Co…	--	--	--	--	Protein kinase domain;; Protein tyrosine kinase;; Leucine rich repeat;; Leucine Rich repeats (2 copies);; Leucine rich repeat N-terminal domain;; Leucine Rich Repeat	Probable inactive receptor kinase At2g26730 OS=Arabidopsis thaliana OX=3702 GN=At2g26730 PE=1 SV=1	S	Function unknown	PREDICTED: probable inactive receptor kinase At2g26730 [Malus domestica]	biological process: metabolic process (GO:0008152);; molecular function: catalytic activity (GO:0003824);; biological process: cellular process (GO:0009987);; molecular function: binding (GO:0005488);; cellular component: cell (GO:0005623);; cellular component: membrane (GO:0016020);; cellular component: cell part (GO:0044464);; biological process: cellular component organization or biogenesis (G…
MD02G1046400	MD02G1046400	8.62904	10.6644	11.895	0.979851	0.785833	3.8936	0.862424	4.6533	3.33156	-2.42591	down	-1.77924	down	--	--	--	--	--	--	--	--	--	S	Function unknown	PREDICTED: transcription repressor OFP8-like [Malus domestica]	--
MD02G1046900	MD02G1046900	1.96988	3.12102	2.17468	0	0.214668	0.383648	0	0.045906	0.089134	-3.5676	down	-5.37198	down	--	--	Molecular Function: transcription factor activity, sequence-specific DNA binding (GO:0003700);; Cellular Component: nucleus (GO:0005634);; Biological Process: regulation of transcription, DNA-templated (GO:0006355);; Biological Process: response to heat (GO:0009408);; Molecular Function: sequence-specific DNA binding (GO:0043565);;	K09419|0|mdm:103448985|K09419 heat shock transcription factor, other eukaryote | (RefSeq) HSF7; heat stress transcription factor C-1	--	[K]	Transcription	HSF-type DNA-binding	Heat stress transcription factor C-1 OS=Arabidopsis thaliana OX=3702 GN=HSFC1 PE=1 SV=1	K	Transcription	heat stress transcription factor C-1 [Malus domestica]	molecular function: nucleic acid binding transcription factor activity (GO:0001071);; biological process: biological regulation (GO:0065007);; cellular component: cell (GO:0005623);; cellular component: organelle (GO:0043226);; cellular component: cell part (GO:0044464);; biological process: response to stimulus (GO:0050896);; molecular function: binding (GO:0005488)
MD02G1048700	MD02G1048700	28.1486	19.9933	37.8124	50.5257	54.3902	59.4181	40.9155	41.5562	48.1942	0.980975	up	0.655714	up	--	--	Cellular Component: plasma membrane (GO:0005886);; Biological Process: tryptophan catabolic process (GO:0006569);; Biological Process: indoleacetic acid biosynthetic process (GO:0009684);; Cellular Component: anchored component of membrane (GO:0031225);;	--	--	--	--	Arabinogalactan peptide	Arabinogalactan protein 16 OS=Arabidopsis thaliana OX=3702 GN=AGP16 PE=1 SV=1	S	Function unknown	hypothetical protein PRUPE_7G229500 [Prunus persica]	cellular component: cell (GO:0005623);; cellular component: membrane (GO:0016020);; cellular component: cell part (GO:0044464);; biological process: metabolic process (GO:0008152);; biological process: cellular process (GO:0009987);; biological process: single-organism process (GO:0044699);; biological process: biological regulation (GO:0065007);; cellular component: membrane part (GO:0044425)
MD02G1050100	MD02G1050100	49.6338	24.8103	25.6172	14.219	18.9548	12.7319	10.8064	15.2436	32.2193	-1.0763	down	-0.728082	normal	--	--	Molecular Function: DNA binding (GO:0003677);; Biological Process: response to stress (GO:0006950);; Biological Process: response to abiotic stimulus (GO:0009628);; Biological Process: response to hormone (GO:0009725);; Biological Process: primary metabolic process (GO:0044238);; Biological Process: cellular macromolecule metabolic process (GO:0044260);; Biological Process: response to oxygen-con…	K03627|4.56832e-24|mdm:103449107|K03627 putative transcription factor | (RefSeq) multiprotein-bridging factor 1c-like	--	[K]	Transcription	--	Multiprotein-bridging factor 1c OS=Arabidopsis thaliana OX=3702 GN=MBF1C PE=1 SV=1	K	Transcription	PREDICTED: multiprotein-bridging factor 1c-like [Malus domestica]	molecular function: binding (GO:0005488);; biological process: response to stimulus (GO:0050896);; biological process: metabolic process (GO:0008152);; biological process: cellular process (GO:0009987)
MD02G1050200	MD02G1050200	358.913	390.592	337.505	498.167	910.906	541.537	229.918	490.748	364.976	0.873348	up	0.0326017	normal	--	--	Molecular Function: transcription factor activity, sequence-specific DNA binding (GO:0003700);; Molecular Function: transcription coactivator activity (GO:0003713);; Cellular Component: nucleolus (GO:0005730);; Biological Process: protein folding (GO:0006457);; Biological Process: response to high light intensity (GO:0009644);; Biological Process: ethylene-activated signaling pathway (GO:0009873)…	K03627|1.07582e-83|pxb:103929437|K03627 putative transcription factor | (RefSeq) multiprotein-bridging factor 1c-like	--	[K]	Transcription	Multiprotein bridging factor 1;; Helix-turn-helix	Multiprotein-bridging factor 1c OS=Arabidopsis thaliana OX=3702 GN=MBF1C PE=1 SV=1	K	Transcription	PREDICTED: multiprotein-bridging factor 1c-like [Pyrus x bretschneideri]	molecular function: nucleic acid binding transcription factor activity (GO:0001071);; biological process: biological regulation (GO:0065007);; molecular function: transcription factor activity, protein binding (GO:0000988);; cellular component: cell (GO:0005623);; cellular component: organelle (GO:0043226);; cellular component: organelle part (GO:0044422);; cellular component: cell part (GO:00444…
MD02G1062000	MD02G1062000	27.9697	23.929	29.2264	41.104	37.4813	41.7258	37.9868	47.9356	37.1659	0.611705	up	0.644149	up	[I]	Lipid transport and metabolism	Molecular Function: oleoyl-[acyl-carrier-protein] hydrolase activity (GO:0004320);; Biological Process: fatty acid biosynthetic process (GO:0006633);; Molecular Function: myristoyl-[acyl-carrier-protein] hydrolase activity (GO:0016295);; Molecular Function: palmitoyl-[acyl-carrier-protein] hydrolase activity (GO:0016296);;	K10781|0|mdm:103400481|K10781 fatty acyl-ACP thioesterase B [EC:3.1.2.14 3.1.2.21] | (RefSeq) palmitoyl-acyl carrier protein thioesterase, chloroplastic-like	Fatty acid biosynthesis (ko00061);; Fatty acid metabolism (ko01212)	--	--	Acyl-ACP thioesterase;; Acyl-ATP thioesterase	Palmitoyl-acyl carrier protein thioesterase, chloroplastic OS=Gossypium hirsutum OX=3635 GN=FATB1 PE=1 SV=1	I	Lipid transport and metabolism	PREDICTED: palmitoyl-acyl carrier protein thioesterase, chloroplastic-like [Malus domestica]	molecular function: catalytic activity (GO:0003824);; biological process: metabolic process (GO:0008152);; biological process: cellular process (GO:0009987);; biological process: single-organism process (GO:0044699)
MD02G1065500	MD02G1065500	14.3518	15.248	22.503	4.57873	9.79849	10.37	5.66476	14.5146	9.47256	-1.0427	down	-0.771736	normal	[CI]	Energy production and conversion;; Lipid transport and metabolism	Biological Process: sterol biosynthetic process (GO:0016126);; Molecular Function: heme binding (GO:0020037);; Molecular Function: metal ion binding (GO:0046872);;	--	--	[C]	Energy production and conversion	Cytochrome b5-like Heme/Steroid binding domain	Cytochrome B5-like protein OS=Arabidopsis thaliana OX=3702 GN=CB5LP PE=2 SV=1	CI	Energy production and conversion;; Lipid transport and metabolism	PREDICTED: cytochrome B5-like protein [Malus domestica]	biological process: metabolic process (GO:0008152);; biological process: single-organism process (GO:0044699);; molecular function: binding (GO:0005488)
MD02G1078200	MD02G1078200	2.60949	1.5333	0.922571	0	0.374145	0.425114	0.133856	0.466618	0.429594	-2.60226	down	-2.22389	down	--	--	--	K05391|0|pxb:103951852|K05391 cyclic nucleotide gated channel, other eukaryote | (RefSeq) cyclic nucleotide-gated ion channel 1-like	Plant-pathogen interaction (ko04626)	[PT]	Inorganic ion transport and metabolism;; Signal transduction mechanisms	--	Cyclic nucleotide-gated ion channel 1 OS=Arabidopsis thaliana OX=3702 GN=CNGC1 PE=1 SV=1	U	Intracellular trafficking, secretion, and vesicular transport	PREDICTED: cyclic nucleotide-gated ion channel 1-like [Pyrus x bretschneideri]	--
MD02G1079200	MD02G1079200	26.1046	43.3331	14.0629	520.673	30.9133	9.22505	262.281	12.7879	78.2171	2.81535	up	2.11181	up	[G]	Carbohydrate transport and metabolism	Molecular Function: beta-galactosidase activity (GO:0004565);; Biological Process: carbohydrate metabolic process (GO:0005975);; Molecular Function: carbohydrate binding (GO:0030246);; Cellular Component: apoplast (GO:0048046);;	--	--	[G]	Carbohydrate transport and metabolism	Glycosyl hydrolases family 35;; Beta-galactosidase;; Beta-galactosidase jelly roll domain	Beta-galactosidase OS=Malus domestica OX=3750 PE=1 SV=1	G	Carbohydrate transport and metabolism	beta-galactosidase precursor [Malus domestica]	molecular function: catalytic activity (GO:0003824);; biological process: metabolic process (GO:0008152);; molecular function: binding (GO:0005488);; cellular component: extracellular region (GO:0005576)
MD02G1083500	MD02G1083500	3.39996	3.51836	1.71959	0.211751	1.14223	1.01987	0.234529	0.526089	1.06925	-1.84159	down	-2.19019	down	[C]	Energy production and conversion	--	K06444|0|mdm:103450601|K06444 lycopene epsilon-cyclase [EC:5.5.1.18] | (RefSeq) lycopene epsilon cyclase, chloroplastic	Carotenoid biosynthesis (ko00906)	--	--	Lycopene cyclase protein	Lycopene epsilon cyclase, chloroplastic OS=Arabidopsis thaliana OX=3702 GN=LUT2 PE=1 SV=2	I	Lipid transport and metabolism	PREDICTED: lycopene epsilon cyclase, chloroplastic [Malus domestica]	--
MD02G1087100	MD02G1087100	91.2271	90.7277	54.9124	7.62219	20.6185	22.5918	13.5908	19.5742	21.9309	-2.19565	down	-2.06509	down	--	--	Cellular Component: photosystem II (GO:0009523);; Biological Process: photosynthesis (GO:0015979);;	--	--	--	--	Photosystem II reaction centre X protein (PsbX)	--	S	Function unknown	PREDICTED: uncharacterized protein LOC108867561 [Pyrus x bretschneideri]	cellular component: cell (GO:0005623);; cellular component: membrane (GO:0016020);; cellular component: macromolecular complex (GO:0032991);; cellular component: membrane part (GO:0044425);; cellular component: cell part (GO:0044464);; biological process: metabolic process (GO:0008152);; biological process: cellular process (GO:0009987)
MD02G1095600	MD02G1095600	10.3736	10.0811	7.51555	2.29716	6.33406	3.50989	2.08201	2.22284	4.65323	-1.17807	down	-1.59694	down	--	--	Biological Process: pentose-phosphate shunt (GO:0006098);; Biological Process: rRNA processing (GO:0006364);; Cellular Component: chloroplast (GO:0009507);; Biological Process: response to high light intensity (GO:0009644);; Biological Process: response to sucrose (GO:0009744);; Biological Process: photosynthesis, light harvesting (GO:0009765);; Biological Process: regulation of proton transport …	K08908|1.08215e-173|mdm:103451376|K08908 light-harvesting complex I chlorophyll a/b binding protein 2 | (RefSeq) photosystem I chlorophyll a/b-binding protein 6, chloroplastic	Photosynthesis - antenna proteins (ko00196)	--	--	Chlorophyll A-B binding protein	Photosystem I chlorophyll a/b-binding protein 6, chloroplastic OS=Arabidopsis thaliana OX=3702 GN=LHCA6 PE=1 SV=1	S	Function unknown	PREDICTED: photosystem I chlorophyll a/b-binding protein 6, chloroplastic [Malus domestica]	biological process: metabolic process (GO:0008152);; biological process: cellular process (GO:0009987);; biological process: single-organism process (GO:0044699);; cellular component: cell (GO:0005623);; cellular component: organelle (GO:0043226);; cellular component: cell part (GO:0044464);; biological process: response to stimulus (GO:0050896);; biological process: biological regulation (GO:006…
MD02G1099800	MD02G1099800	13.8343	11.7532	10.7803	4.62259	8.41979	6.10107	7.85044	4.55469	9.87632	-0.891195	down	-0.662098	normal	[O]	Posttranslational modification, protein turnover, chaperones	Molecular Function: peroxidase activity (GO:0004601);; Cellular Component: chloroplast stromal thylakoid (GO:0009533);; Cellular Component: chloroplast thylakoid membrane (GO:0009535);; Cellular Component: chloroplast envelope (GO:0009941);; Cellular Component: plastoglobule (GO:0010287);; Molecular Function: peroxiredoxin activity (GO:0051920);; Biological Process: oxidation-reduction process (G…	K03564|4.09287e-144|mdm:103431589|K03564 peroxiredoxin Q/BCP [EC:1.11.1.15] | (RefSeq) peroxiredoxin Q, chloroplastic-like	--	[O]	Posttranslational modification, protein turnover, chaperones	AhpC/TSA family;; Redoxin	Peroxiredoxin Q, chloroplastic OS=Populus jackii OX=640484 GN=PRXQ PE=1 SV=1	O	Posttranslational modification, protein turnover, chaperones	PREDICTED: peroxiredoxin Q, chloroplastic-like [Malus domestica]	molecular function: catalytic activity (GO:0003824);; molecular function: antioxidant activity (GO:0016209);; biological process: metabolic process (GO:0008152);; biological process: cellular process (GO:0009987);; biological process: single-organism process (GO:0044699);; biological process: response to stimulus (GO:0050896);; biological process: detoxification (GO:0098754);; cellular component:…
MD02G1101800	MD02G1101800	2.72813	0.862217	1.59372	5.72483	3.10307	8.28559	5.40692	3.81853	1.82286	1.75977	up	1.12821	normal	--	--	--	--	--	--	--	TIR domain;; TIR domain	TMV resistance protein N OS=Nicotiana glutinosa OX=35889 GN=N PE=1 SV=1	S	Function unknown	PREDICTED: TMV resistance protein N-like isoform X2 [Malus domestica]	--
MD02G1105200	MD02G1105200	4.06986	2.88739	2.68127	18.3112	4.87249	11.2287	17.5427	11.2051	10.1352	1.88757	up	2.04744	up	[E]	Amino acid transport and metabolism	Molecular Function: saccharopine dehydrogenase (NADP+, L-glutamate-forming) activity (GO:0004755);; Molecular Function: saccharopine dehydrogenase (NADP+, L-lysine-forming) activity (GO:0047130);; Biological Process: oxidation-reduction process (GO:0055114);;	--	--	[E]	Amino acid transport and metabolism	--	Alpha-aminoadipic semialdehyde synthase OS=Arabidopsis thaliana OX=3702 GN=LKR/SDH PE=1 SV=1	E	Amino acid transport and metabolism	alpha-aminoadipic semialdehyde synthase-like isoform X2 [Prunus avium]	molecular function: catalytic activity (GO:0003824);; biological process: metabolic process (GO:0008152);; biological process: single-organism process (GO:0044699)
MD02G1105300	MD02G1105300	20.8055	19.2296	14.2151	126.075	18.1802	46.148	87.2776	45.052	63.6915	1.8746	up	1.89452	up	[E]	Amino acid transport and metabolism	--	K14157|0|mdm:103406980|K14157 alpha-aminoadipic semialdehyde synthase [EC:1.5.1.8 1.5.1.9] | (RefSeq) alpha-aminoadipic semialdehyde synthase-like	Lysine degradation (ko00310)	[E]	Amino acid transport and metabolism	Saccharopine dehydrogenase C-terminal domain;; Alanine dehydrogenase/PNT, N-terminal domain;; LOR/SDH bifunctional enzyme conserved region;; Saccharopine dehydrogenase NADP binding domain;; Alanine dehydrogenase/PNT, C-terminal domain	Alpha-aminoadipic semialdehyde synthase OS=Arabidopsis thaliana OX=3702 GN=LKR/SDH PE=1 SV=1	E	Amino acid transport and metabolism	PREDICTED: alpha-aminoadipic semialdehyde synthase-like [Malus domestica]	--
MD02G1105500	MD02G1105500	2.26438	0.790698	2.23485	0.324883	0.523909	0.313216	0.318094	1.12016	0.711794	-2.11574	down	-1.23517	normal	[G]	Carbohydrate transport and metabolism	--	--	--	--	--	Glycosyl hydrolases family 17;; X8 domain	Glucan endo-1,3-beta-glucosidase 5 OS=Arabidopsis thaliana OX=3702 GN=At4g31140 PE=1 SV=1	G	Carbohydrate transport and metabolism	PREDICTED: glucan endo-1,3-beta-glucosidase 5-like [Malus domestica]	--
MD02G1107500	MD02G1107500	20.8929	14.9271	16.229	6.26279	10.7267	11.165	8.00448	10.8337	13.084	-0.851363	down	-0.659771	down	[O]	Posttranslational modification, protein turnover, chaperones	Molecular Function: serine-type endopeptidase activity (GO:0004252);; Biological Process: proteolysis (GO:0006508);; Molecular Function: identical protein binding (GO:0042802);; Biological Process: negative regulation of catalytic activity (GO:0043086);;	--	--	--	--	Subtilase family;; Peptidase inhibitor I9	Subtilisin-like protease SBT5.3 OS=Arabidopsis thaliana OX=3702 GN=AIR3 PE=2 SV=1	O	Posttranslational modification, protein turnover, chaperones	PREDICTED: subtilisin-like protease SBT5.4 [Malus domestica]	molecular function: catalytic activity (GO:0003824);; biological process: metabolic process (GO:0008152);; molecular function: binding (GO:0005488);; biological process: biological regulation (GO:0065007)
MD02G1107600	MD02G1107600	25.4338	29.3272	27.3478	12.4709	16.169	11.8618	14.0332	8.01012	24.8303	-0.98414	down	-0.763393	normal	--	--	--	--	--	--	--	--	--	S	Function unknown	PREDICTED: uncharacterized protein LOC103454344 [Malus domestica]	--
MD02G1108700	MD02G1108700	8.02419	5.73438	8.5692	12.08	14.6345	13.7828	9.91282	11.0246	6.52097	0.901424	up	0.343308	normal	[I]	Lipid transport and metabolism	Molecular Function: hydroxymethylglutaryl-CoA reductase (NADPH) activity (GO:0004420);; Biological Process: isoprenoid biosynthetic process (GO:0008299);; Biological Process: coenzyme A metabolic process (GO:0015936);; Cellular Component: integral component of membrane (GO:0016021);; Molecular Function: NADP binding (GO:0050661);; Biological Process: oxidation-reduction process (GO:0055114);;	K00021|0|mdm:103455059|K00021 hydroxymethylglutaryl-CoA reductase (NADPH) [EC:1.1.1.34] | (RefSeq) 3-hydroxy-3-methylglutaryl-coenzyme A reductase 1-like	Terpenoid backbone biosynthesis (ko00900)	[I]	Lipid transport and metabolism	Hydroxymethylglutaryl-coenzyme A reductase	3-hydroxy-3-methylglutaryl-coenzyme A reductase 1 OS=Solanum tuberosum OX=4113 GN=HMG1 PE=2 SV=1	I	Lipid transport and metabolism	PREDICTED: LOW QUALITY PROTEIN: 3-hydroxy-3-methylglutaryl-coenzyme A reductase 1-like, partial [Malus domestica]	molecular function: catalytic activity (GO:0003824);; biological process: metabolic process (GO:0008152);; biological process: single-organism process (GO:0044699);; biological process: cellular process (GO:0009987);; cellular component: membrane (GO:0016020);; cellular component: membrane part (GO:0044425);; molecular function: binding (GO:0005488)
MD02G1109000	MD02G1109000	1.57896	1.07706	1.37161	6.70417	2.12872	4.49908	9.05025	3.66347	3.22607	1.78156	up	2.0284	up	[K]	Transcription	--	--	--	[R]	General function prediction only	Leucine rich repeat;; Leucine Rich repeats (2 copies);; Leucine Rich Repeat;; Leucine-rich repeat	Plant intracellular Ras-group-related LRR protein 4 OS=Oryza sativa subsp. japonica OX=39947 GN=IRL4 PE=2 SV=1	S	Function unknown	PREDICTED: plant intracellular Ras-group-related LRR protein 4 [Malus domestica]	--
MD02G1110700	MD02G1110700	3.60049	3.06959	4.92536	13.9692	6.77749	19.4208	17.8307	19.9087	11.732	1.83463	up	2.13414	up	--	--	Cellular Component: intracellular (GO:0005622);; Molecular Function: zinc ion binding (GO:0008270);;	--	--	--	--	B-box zinc finger	B-box zinc finger protein 19 OS=Arabidopsis thaliana OX=3702 GN=BBX19 PE=1 SV=1	S	Function unknown	PREDICTED: B-box zinc finger protein 19-like [Malus domestica]	cellular component: cell (GO:0005623);; cellular component: cell part (GO:0044464);; molecular function: binding (GO:0005488)
MD02G1119200	MD02G1119200	10.647	8.08062	11.4824	16.051	19.3103	13.7127	14.1436	10.334	10.0552	0.743174	up	0.24023	normal	[HE]	Coenzyme transport and metabolism;; Amino acid transport and metabolism	Molecular Function: O-phospho-L-serine:2-oxoglutarate aminotransferase activity (GO:0004648);; Biological Process: L-serine biosynthetic process (GO:0006564);; Molecular Function: pyridoxal phosphate binding (GO:0030170);;	K00831|0|mdm:103454697|K00831 phosphoserine aminotransferase [EC:2.6.1.52] | (RefSeq) phosphoserine aminotransferase 1, chloroplastic-like	Glycine, serine and threonine metabolism (ko00260);; Vitamin B6 metabolism (ko00750);; Carbon metabolism (ko01200);; Biosynthesis of amino acids (ko01230)	[HE]	Coenzyme transport and metabolism;; Amino acid transport and metabolism	Aminotransferase class-V	Phosphoserine aminotransferase 1, chloroplastic OS=Arabidopsis thaliana OX=3702 GN=PSAT1 PE=1 SV=1	E	Amino acid transport and metabolism	PREDICTED: phosphoserine aminotransferase 1, chloroplastic-like [Malus domestica]	molecular function: catalytic activity (GO:0003824);; biological process: metabolic process (GO:0008152);; biological process: cellular process (GO:0009987);; biological process: single-organism process (GO:0044699);; molecular function: binding (GO:0005488)
MD02G1123500	MD02G1123500	56.5315	72.7265	72.6711	91.7484	227.413	170.286	81.0565	232.54	117.201	1.30068	up	1.12422	up	--	--	--	--	--	--	--	SelR domain	--	S	Function unknown	PREDICTED: uncharacterized protein LOC103407042 [Malus domestica]	--
MD02G1123800	MD02G1123800	3.5423	6.14852	6.0972	2.57922	2.13229	2.00536	3.01754	2.7711	3.92953	-1.1917	down	-0.660423	normal	--	--	Biological Process: respiratory burst involved in defense response (GO:0002679);; Molecular Function: zinc ion binding (GO:0008270);; Biological Process: intracellular signal transduction (GO:0035556);;	--	--	[O]	Posttranslational modification, protein turnover, chaperones	Ring finger domain;; RING-like zinc finger;; Zinc finger, C3HC4 type (RING finger);; Zinc finger, C3HC4 type (RING finger)	NEP1-interacting protein 1 OS=Arabidopsis thaliana OX=3702 GN=NIP1 PE=1 SV=2	O	Posttranslational modification, protein turnover, chaperones	PREDICTED: LOW QUALITY PROTEIN: NEP1-interacting protein-like 1 [Malus domestica]	biological process: immune system process (GO:0002376);; biological process: metabolic process (GO:0008152);; biological process: single-organism process (GO:0044699);; molecular function: binding (GO:0005488);; biological process: cellular process (GO:0009987);; biological process: signaling (GO:0023052);; biological process: response to stimulus (GO:0050896);; biological process: biological reg…
MD02G1124600	MD02G1124600	15.7392	14.6168	13.2327	27.0312	16.6285	25.802	25.6838	28.2749	20.5412	0.715245	up	0.811499	up	--	--	--	--	--	[S]	Function unknown	NUC153 domain	--	S	Function unknown	PREDICTED: pre-rRNA-processing protein esf1-like [Malus domestica]	--
MD02G1125000	MD02G1125000	13.9957	11.0844	10.4814	18.4959	15.2092	20.4842	18.4561	20.5361	15.618	0.649117	up	0.659144	up	--	--	--	K18757|0|mdm:103455992|K18757 la-related protein 1 | (RefSeq) la-related protein 1C	--	[OJ]	Posttranslational modification, protein turnover, chaperones;; Translation, ribosomal structure and biogenesis	La domain	La-related protein 1C OS=Arabidopsis thaliana OX=3702 GN=LARP1C PE=1 SV=1	JO	Translation, ribosomal structure and biogenesis;; Posttranslational modification, protein turnover, chaperones	PREDICTED: la-related protein 1C [Malus domestica]	--
MD02G1126500	MD02G1126500	5.93358	4.59817	5.04267	7.44569	8.79931	19.8537	5.58406	7.35149	5.79928	1.24677	up	0.309903	normal	--	--	--	--	--	--	--	--	--	S	Function unknown	PREDICTED: serine/arginine repetitive matrix protein 2-like [Malus domestica]	--
MD02G1127800	MD02G1127800	6.34272	2.02869	4.77017	0.08871	2.39877	0.449412	0.672017	2.77604	2.33334	-2.12795	down	-1.1247	normal	[P]	Inorganic ion transport and metabolism	--	K00434|0|mdm:103456150|K00434 L-ascorbate peroxidase [EC:1.11.1.11] | (RefSeq) L-ascorbate peroxidase 3, peroxisomal	Ascorbate and aldarate metabolism (ko00053);; Glutathione metabolism (ko00480)	--	--	Peroxidase	L-ascorbate peroxidase 3 OS=Arabidopsis thaliana OX=3702 GN=APX3 PE=1 SV=1	P	Inorganic ion transport and metabolism	PREDICTED: L-ascorbate peroxidase 3, peroxisomal [Malus domestica]	--
MD02G1130800	MD02G1130800	70.4315	85.2346	55.6083	33.9101	45.3238	31.3847	36.3285	24.8321	45.9189	-0.903566	down	-0.943022	down	[P]	Inorganic ion transport and metabolism	Molecular Function: ferredoxin-NADP+ reductase activity (GO:0004324);; Cellular Component: thylakoid membrane (GO:0042651);; Molecular Function: flavin adenine dinucleotide binding (GO:0050660);; Molecular Function: NADP binding (GO:0050661);; Biological Process: oxidation-reduction process (GO:0055114);;	K02641|0|mdm:103456305|K02641 ferredoxin--NADP+ reductase [EC:1.18.1.2] | (RefSeq) ferredoxin--NADP reductase, leaf isozyme, chloroplastic	Photosynthesis (ko00195)	[C]	Energy production and conversion	Oxidoreductase NAD-binding domain	Ferredoxin--NADP reductase, leaf isozyme, chloroplastic OS=Pisum sativum OX=3888 GN=PETH PE=1 SV=1	P	Inorganic ion transport and metabolism	PREDICTED: ferredoxin--NADP reductase, leaf isozyme, chloroplastic [Malus domestica]	molecular function: catalytic activity (GO:0003824);; biological process: metabolic process (GO:0008152);; biological process: single-organism process (GO:0044699);; cellular component: cell (GO:0005623);; cellular component: membrane (GO:0016020);; cellular component: cell part (GO:0044464);; molecular function: binding (GO:0005488)
MD02G1132400	MD02G1132400	17.7583	29.9637	36.3569	1.657	4.05808	19.9748	9.96317	11.9402	12.9713	-1.69355	down	-1.22919	down	--	--	--	--	--	--	--	Gibberellin regulated protein	Snakin-2 OS=Solanum tuberosum OX=4113 GN=SN2 PE=1 SV=1	O	Posttranslational modification, protein turnover, chaperones	PREDICTED: snakin-2-like [Malus domestica]	--
MD02G1137500	MD02G1137500	2.54203	0.489486	1.87657	0	0.519537	0.370212	0.169481	0.672728	0.516143	-2.41557	down	-1.78296	down	[G]	Carbohydrate transport and metabolism	Molecular Function: beta-galactosidase activity (GO:0004565);; Biological Process: carbohydrate metabolic process (GO:0005975);; Molecular Function: carbohydrate binding (GO:0030246);;	--	--	[G]	Carbohydrate transport and metabolism	Glycosyl hydrolases family 35;; Galactose binding lectin domain;; Beta-galactosidase	Beta-galactosidase 3 OS=Arabidopsis thaliana OX=3702 GN=BGAL3 PE=2 SV=1	G	Carbohydrate transport and metabolism	PREDICTED: beta-galactosidase 3 [Malus domestica]	molecular function: catalytic activity (GO:0003824);; biological process: metabolic process (GO:0008152);; molecular function: binding (GO:0005488)
MD02G1139900	MD02G1139900	2.97163	0.853284	0.735676	11.3382	2.78404	3.38421	2.07585	0.834998	2.88655	2.01049	up	0.406237	normal	--	--	Biological Process: response to stress (GO:0006950);; Biological Process: response to water (GO:0009415);;	--	--	--	--	Dehydrin	Dehydrin DHN1 OS=Hordeum vulgare OX=4513 GN=DHN1 PE=2 SV=1	--	--	PREDICTED: dehydrin Xero 1-like [Malus domestica]	biological process: response to stimulus (GO:0050896)
MD02G1140100	MD02G1140100	9.88513	7.17565	3.88836	0.612493	1.47482	2.0827	2.15524	0.876703	2.25565	-2.29062	down	-1.93916	down	--	--	Biological Process: response to stress (GO:0006950);; Biological Process: response to water (GO:0009415);;	--	--	--	--	Dehydrin	Dehydrin ERD10 OS=Arabidopsis thaliana OX=3702 GN=ERD10 PE=1 SV=1	S	Function unknown	PREDICTED: cold-shock protein CS120-like [Pyrus x bretschneideri]	biological process: response to stimulus (GO:0050896)
MD02G1142300	MD02G1142300	0.186973	0.11839	0.286498	1.19521	0.831526	1.39529	1.24806	0.528032	0.92825	2.52349	up	2.1887	up	[MDT]	Cell wall/membrane/envelope biogenesis;; Cell cycle control, cell division, chromosome partitioning;; Signal transduction mechanisms	--	--	--	[O]	Posttranslational modification, protein turnover, chaperones	Domain associated at C-terminal with AAA;; ATPase family associated with various cellular activities (AAA);; Holliday junction DNA helicase ruvB N-terminus	Protein HYPER-SENSITIVITY-RELATED 4 OS=Arabidopsis thaliana OX=3702 GN=HSR4 PE=2 SV=1	O	Posttranslational modification, protein turnover, chaperones	protein HYPER-SENSITIVITY-RELATED 4-like [Prunus avium]	--
MD02G1146900	MD02G1146900	4.01977	3.80522	3.19389	5.85041	7.13979	5.2591	5.35376	5.17918	5.12239	0.763411	up	0.545122	normal	--	--	--	K14544|0|mdm:103418307|K14544 U3 small nucleolar RNA-associated protein 22 | (RefSeq) nucleolar protein 6-like	Ribosome biogenesis in eukaryotes (ko03008)	[S]	Function unknown	Nrap protein nucleotidyltransferase domain 4;; Nrap protein PAP/OAS1-like domain 5;; Nrap protein domain 3;; Nrap protein domain 1;; Nrap protein PAP/OAS-like domain;; Nrap protein domain 6	--	S	Function unknown	PREDICTED: nucleolar protein 6-like isoform X1 [Malus domestica]	--
MD02G1147600	MD02G1147600	4.74825	4.62913	4.65435	7.40994	7.3369	8.51299	7.2851	8.56827	6.92748	0.766585	up	0.738616	up	--	--	--	K20183|0|mdm:103407101|K20183 Vam6/Vps39-like protein vacuolar protein sorting-associated protein 39 | (RefSeq) vam6/Vps39-like protein	--	[U]	Intracellular trafficking, secretion, and vesicular transport	Vacuolar sorting protein 39 domain 2;; Vacuolar sorting protein 39 domain 1;; CNH domain;; Region in Clathrin and VPS	--	U	Intracellular trafficking, secretion, and vesicular transport	PREDICTED: vam6/Vps39-like protein [Malus domestica]	--
MD02G1149000	MD02G1149000	18.0598	24.0638	14.4693	5.89344	8.98056	8.53641	6.18109	6.79984	10.66	-1.24959	down	-1.22432	down	[QV]	Secondary metabolites biosynthesis, transport and catabolism;; Defense mechanisms	--	K09587|0|mdm:103401541|K09587 steroid 22-alpha-hydroxylase [EC:1.14.13.-] | (RefSeq) cytochrome P450 90B1-like	Brassinosteroid biosynthesis (ko00905)	[QI]	Secondary metabolites biosynthesis, transport and catabolism;; Lipid transport and metabolism	Cytochrome P450	Cytochrome P450 90B1 OS=Arabidopsis thaliana OX=3702 GN=CYP90B1 PE=1 SV=2	Q	Secondary metabolites biosynthesis, transport and catabolism	PREDICTED: cytochrome P450 90B1-like isoform X1 [Malus domestica]	--
MD02G1155000	MD02G1155000	2.85328	2.56125	2.22935	3.76938	6.59539	18.7556	5.10908	7.03788	5.00091	1.9511	up	1.20243	up	--	--	--	K20858|0|mdm:103401919|K20858 calcium uniporter protein, mitochondrial | (RefSeq) calcium uniporter protein 2, mitochondrial	--	[R]	General function prediction only	Mitochondrial calcium uniporter	Calcium uniporter protein 2, mitochondrial OS=Arabidopsis thaliana OX=3702 GN=At2g23790 PE=2 SV=1	S	Function unknown	PREDICTED: calcium uniporter protein 2, mitochondrial [Malus domestica]	--
MD02G1157800	MD02G1157800	193.569	224.476	129.586	73.0124	88.8148	76.7364	72.1798	65.6645	90.7671	-1.16917	down	-1.22561	down	--	--	Molecular Function: calcium ion binding (GO:0005509);; Molecular Function: poly(U) RNA binding (GO:0008266);; Cellular Component: chloroplast thylakoid membrane (GO:0009535);; Cellular Component: chloroplast thylakoid lumen (GO:0009543);; Cellular Component: photosystem II oxygen evolving complex (GO:0009654);; Biological Process: photoinhibition (GO:0010205);; Biological Process: photosystem II …	K02716|0|pxb:103967609|K02716 photosystem II oxygen-evolving enhancer protein 1 | (RefSeq) oxygen-evolving enhancer protein 1, chloroplastic	Photosynthesis (ko00195)	--	--	Manganese-stabilising protein / photosystem II polypeptide	Oxygen-evolving enhancer protein 1, chloroplastic OS=Nicotiana tabacum OX=4097 GN=PSBO PE=2 SV=1	G	Carbohydrate transport and metabolism	PREDICTED: oxygen-evolving enhancer protein 1, chloroplastic [Pyrus x bretschneideri]	molecular function: binding (GO:0005488);; cellular component: cell (GO:0005623);; cellular component: membrane (GO:0016020);; cellular component: organelle (GO:0043226);; cellular component: organelle part (GO:0044422);; cellular component: cell part (GO:0044464);; cellular component: macromolecular complex (GO:0032991);; cellular component: membrane part (GO:0044425);; biological process: respo…
MD02G1163200	MD02G1163200	46.3948	52.2393	61.9368	34.2416	33.2635	33.0571	34.5849	36.9166	35.0592	-0.635316	down	-0.550154	normal	--	--	--	--	--	[S]	Function unknown	Autophagy-related protein 101	Autophagy-related protein 101 OS=Arabidopsis thaliana OX=3702 GN=ATG101 PE=1 SV=1	S	Function unknown	PREDICTED: autophagy-related protein 101 [Malus domestica]	--
MD02G1165800	MD02G1165800	1.18432	1.60728	1.37083	2.33399	4.95804	9.6095	2.67383	3.70262	2.41437	2.02801	up	1.10234	up	--	--	--	--	--	--	--	Arabidopsis broad-spectrum mildew resistance protein RPW8	--	S	Function unknown	PREDICTED: probable disease resistance protein At5g66900 [Pyrus x bretschneideri]	--
MD02G1172900	MD02G1172900	7.50414	4.87337	10.0378	1.02887	3.96778	2.13399	2.2468	2.20282	1.17131	-1.61174	down	-1.94165	down	[I]	Lipid transport and metabolism	--	--	--	[I]	Lipid transport and metabolism	Lipase (class 3);; Protein of unknown function (DUF2974)	Phospholipase A1-IIbeta OS=Arabidopsis thaliana OX=3702 GN=At2g31100 PE=1 SV=2	S	Function unknown	PREDICTED: uncharacterized protein LOC103418353 isoform X1 [Malus domestica]	--
MD02G1176000	MD02G1176000	53.4963	48.5398	60.5112	14.8997	27.9826	31.1191	18.2768	30.7873	29.3449	-1.10367	down	-1.00891	down	--	--	Molecular Function: DNA binding (GO:0003677);; Molecular Function: transcription factor activity, sequence-specific DNA binding (GO:0003700);; Cellular Component: nucleus (GO:0005634);; Biological Process: regulation of transcription, DNA-templated (GO:0006355);;	K09284|0|mdm:103445097|K09284 AP2-like factor, euAP2 lineage | (RefSeq) AHAP2, AP2, AP2D40; floral homeotic protein APETALA 2	--	--	--	AP2 domain	Floral homeotic protein APETALA 2 OS=Arabidopsis thaliana OX=3702 GN=AP2 PE=1 SV=1	K	Transcription	floral homeotic protein APETALA 2 [Malus domestica]	molecular function: binding (GO:0005488);; molecular function: nucleic acid binding transcription factor activity (GO:0001071);; biological process: biological regulation (GO:0065007);; cellular component: cell (GO:0005623);; cellular component: organelle (GO:0043226);; cellular component: cell part (GO:0044464)
MD02G1178100	MD02G1178100	5.17163	4.38003	4.99171	3.11078	13.1088	35.1925	3.92981	3.27928	2.86254	1.83926	up	-0.484221	normal	--	--	--	--	--	[R]	General function prediction only	Leucine Rich repeat;; Leucine Rich repeats (2 copies);; F-box-like;; F-box domain	F-box protein SKIP2 OS=Arabidopsis thaliana OX=3702 GN=SKIP2 PE=1 SV=1	S	Function unknown	PREDICTED: F-box protein SKIP2-like [Malus domestica]	--
MD02G1192800	MD02G1192800	2.74992	1.50178	2.76265	6.5455	4.08354	4.29019	4.25072	4.28626	2.31656	1.14165	up	0.675813	normal	--	--	Molecular Function: transcription factor activity, sequence-specific DNA binding (GO:0003700);; Cellular Component: nucleus (GO:0005634);; Biological Process: regulation of transcription, DNA-templated (GO:0006355);; Molecular Function: sequence-specific DNA binding (GO:0043565);;	K09338|0|mdm:103405460|K09338 homeobox-leucine zipper protein | (RefSeq) HD1; homeobox-leucine zipper protein HAT22-like	--	[K]	Transcription	Homeobox domain;; Homeobox associated leucine zipper	Homeobox-leucine zipper protein HAT22 OS=Arabidopsis thaliana OX=3702 GN=HAT22 PE=1 SV=1	K	Transcription	homeobox-leucine zipper protein HAT22-like [Malus domestica]	molecular function: nucleic acid binding transcription factor activity (GO:0001071);; biological process: biological regulation (GO:0065007);; cellular component: cell (GO:0005623);; cellular component: organelle (GO:0043226);; cellular component: cell part (GO:0044464);; molecular function: binding (GO:0005488)
MD02G1197500	MD02G1197500	0.761822	1.14084	1.0118	0.179204	0.578658	0.211775	0.443764	0.694844	0.38214	-1.56279	down	-0.896241	normal	[G]	Carbohydrate transport and metabolism	Molecular Function: ribokinase activity (GO:0004747);; Biological Process: D-ribose metabolic process (GO:0006014);; Molecular Function: fructokinase activity (GO:0008865);; Biological Process: phosphorylation (GO:0016310);;	K00847|0|mdm:103439109|K00847 fructokinase [EC:2.7.1.4] | (RefSeq) probable fructokinase-7	Fructose and mannose metabolism (ko00051);; Starch and sucrose metabolism (ko00500);; Amino sugar and nucleotide sugar metabolism (ko00520)	[G]	Carbohydrate transport and metabolism	pfkB family carbohydrate kinase	Probable fructokinase-7 OS=Arabidopsis thaliana OX=3702 GN=At5g51830 PE=1 SV=1	G	Carbohydrate transport and metabolism	PREDICTED: probable fructokinase-7 [Malus domestica]	molecular function: catalytic activity (GO:0003824);; biological process: metabolic process (GO:0008152);; biological process: cellular process (GO:0009987);; biological process: single-organism process (GO:0044699)
MD02G1201100	MD02G1201100	192.217	179.234	108.339	61.8049	96.7901	87.8633	84.3775	89.9803	88.2979	-0.932022	down	-0.833141	down	[R]	General function prediction only	--	--	--	--	--	Fasciclin domain	Fasciclin-like arabinogalactan protein 8 OS=Arabidopsis thaliana OX=3702 GN=FLA8 PE=1 SV=1	M	Cell wall/membrane/envelope biogenesis	PREDICTED: fasciclin-like arabinogalactan protein 8 [Malus domestica]	--
MD02G1201700	MD02G1201700	14.084	13.2918	12.6798	26.9579	18.0871	21.4616	27.6113	23.6536	22.1137	0.776181	up	0.913955	up	--	--	--	K10396|0|mdm:103405912|K10396 kinesin family member 5 | (RefSeq) armadillo repeat-containing kinesin-like protein 2	Endocytosis (ko04144)	[Z]	Cytoskeleton	Kinesin motor domain;; Microtubule binding;; Armadillo/beta-catenin-like repeat;; Armadillo-like	Kinesin-like protein KIN-UB OS=Arabidopsis thaliana OX=3702 GN=KINUB PE=1 SV=2	Z	Cytoskeleton	PREDICTED: armadillo repeat-containing kinesin-like protein 2 [Malus domestica]	--
MD02G1202200	MD02G1202200	31.2654	23.4718	24.1085	44.1488	29.9844	55.7534	49.1696	52.9665	46.2167	0.763037	up	0.954172	up	--	--	--	K18442|0|mdm:103405918|K18442 brefeldin A-inhibited guanine nucleotide-exchange protein | (RefSeq) brefeldin A-inhibited guanine nucleotide-exchange protein 2	Endocytosis (ko04144)	[U]	Intracellular trafficking, secretion, and vesicular transport	Dimerisation and cyclophilin-binding domain of Mon2	Brefeldin A-inhibited guanine nucleotide-exchange protein 2 OS=Arabidopsis thaliana OX=3702 GN=BIG2 PE=2 SV=1	S	Function unknown	PREDICTED: brefeldin A-inhibited guanine nucleotide-exchange protein 2 [Malus domestica]	--
MD02G1205300	MD02G1205300	15.5165	16.6261	12.9621	25.7895	26.8355	22.1121	18.6809	17.5766	16.7241	0.764302	up	0.268835	normal	--	--	--	K15622|8.7708e-164|pmum:103331778|K15622 myeloid leukemia factor 1 | (RefSeq) myeloid leukemia factor 1	--	--	--	Myelodysplasia-myeloid leukemia factor 1-interacting protein	--	S	Function unknown	hypothetical protein PRUPE_2G144400 [Prunus persica]	--
MD02G1209700	MD02G1209700	1.2517	1.47534	1.89072	0.474176	0.684324	0.419299	0.97287	0.348186	0.589833	-1.48013	down	-1.19592	normal	--	--	--	--	--	--	--	Hydrophobic seed protein;; Protease inhibitor/seed storage/LTP family;; Probable lipid transfer	14 kDa proline-rich protein DC2.15 OS=Daucus carota OX=4039 PE=2 SV=1	S	Function unknown	PREDICTED: vegetative cell wall protein gp1-like [Pyrus x bretschneideri]	--
MD02G1222600	MD02G1222600	7.64314	12.3743	16.3362	52.1134	16.4778	15.097	40.0673	17.237	23.2962	1.26217	up	1.19267	up	--	--	--	--	--	--	--	zinc-finger of the FCS-type, C2-C2	Protein MARD1 OS=Arabidopsis thaliana OX=3702 GN=MARD1 PE=2 SV=2	S	Function unknown	PREDICTED: uncharacterized protein LOC103960230 [Pyrus x bretschneideri]	--
MD02G1249800	MD02G1249800	13.2006	18.284	19.1922	34.5788	27.4768	35.662	42.136	22.3994	29.3345	0.984687	up	0.93061	up	[M]	Cell wall/membrane/envelope biogenesis	--	K04733|0|mdm:103433724|K04733 interleukin-1 receptor-associated kinase 4 [EC:2.7.11.1] | (RefSeq) rust resistance kinase Lr10-like	--	[T]	Signal transduction mechanisms	Protein kinase domain;; Protein tyrosine kinase	Rust resistance kinase Lr10 OS=Triticum aestivum OX=4565 GN=LRK10 PE=2 SV=1	T	Signal transduction mechanisms	PREDICTED: rust resistance kinase Lr10-like [Malus domestica]	--
MD02G1262400	MD02G1262400	29.1355	18.5794	33.0591	13.9743	14.3998	12.4606	12.914	12.6155	18.4706	-0.934289	down	-0.823146	down	[K]	Transcription	Molecular Function: transferase activity, transferring phosphorus-containing groups (GO:0016772);;	--	--	--	--	Protein tyrosine kinase;; Protein kinase domain;; Leucine rich repeat;; Leucine Rich repeats (2 copies)	Probable inactive leucine-rich repeat receptor-like protein kinase At3g03770 OS=Arabidopsis thaliana OX=3702 GN=At3g03770 PE=2 SV=1	--	--	PREDICTED: probable inactive leucine-rich repeat receptor-like protein kinase At3g03770 [Malus domestica]	molecular function: catalytic activity (GO:0003824)
MD02G1264800	MD02G1264800	0.234298	0.456657	0.310108	0.259254	1.30298	4.24174	0.260339	0.621603	0.38441	2.51604	up	0.359048	normal	[K]	Transcription	--	--	--	--	--	TIR domain;; NB-ARC domain;; TIR domain;; Leucine rich repeat;; Leucine Rich repeats (2 copies);; AAA domain	TMV resistance protein N OS=Nicotiana glutinosa OX=35889 GN=N PE=1 SV=1	S	Function unknown	PREDICTED: TMV resistance protein N-like [Pyrus x bretschneideri]	--
MD02G1270300	MD02G1270300	14.3325	14.5257	14.9504	8.57287	7.10333	8.08033	10.0921	9.62839	10.4823	-0.840063	down	-0.494107	normal	--	--	--	--	--	[R]	General function prediction only	Retrotransposon gag protein;; Zinc knuckle	--	L	Replication, recombination and repair	PREDICTED: uncharacterized protein LOC103407318 isoform X2 [Malus domestica]	--
MD02G1274000	MD02G1274000	0.160174	0.208743	0.112338	1.41594	1.74975	2.07707	0.925273	0.381411	0.553944	3.41217	up	--	--	--		--	--	--	[T]	Signal transduction mechanisms	Protein kinase domain;; Protein tyrosine kinase;; Wall-associated receptor kinase galacturonan-binding	Rust resistance kinase Lr10 OS=Triticum aestivum OX=4565 GN=LRK10 PE=2 SV=1	T	Signal transduction mechanisms	PREDICTED: LEAF RUST 10 DISEASE-RESISTANCE LOCUS RECEPTOR-LIKE PROTEIN KINASE-like 2.1 [Pyrus x bretschneideri]	--
MD02G1275100	MD02G1275100	15.1619	15.731	13.6225	7.70324	8.19363	10.1445	5.79282	10.0095	6.34245	-0.738861	down	-0.971572	down	[QV]	Secondary metabolites biosynthesis, transport and catabolism;; Defense mechanisms	--	--	--	[QI]	Secondary metabolites biosynthesis, transport and catabolism;; Lipid transport and metabolism	Cytochrome P450	Cytochrome P450 714B2 OS=Oryza sativa subsp. japonica OX=39947 GN=CYP714B2 PE=1 SV=2	Q	Secondary metabolites biosynthesis, transport and catabolism	PREDICTED: cytochrome P450 71A14-like [Pyrus x bretschneideri]	--
MD02G1287600	MD02G1287600	10.6833	9.88911	9.86383	13.6443	14.582	17.5093	16.433	13.1208	14.6523	0.624415	up	0.580821	normal	[K]	Transcription	--	K16251|0|pxb:103952138|K16251 DNA-directed RNA polymerase V subunit 1 [EC:2.7.7.6] | (RefSeq) DNA-directed RNA polymerase V subunit 1	--	[K]	Transcription	RNA polymerase Rpb1, domain 2;; Protein of unknown function (DUF3223);; RNA polymerase Rpb1, domain 3;; RNA polymerase Rpb1, domain 1;; RNA polymerase Rpb1, domain 5	DNA-directed RNA polymerase V subunit 1 OS=Arabidopsis thaliana OX=3702 GN=NRPE1 PE=1 SV=1	K	Transcription	PREDICTED: DNA-directed RNA polymerase V subunit 1 [Pyrus x bretschneideri]	--
MD02G1290600	MD02G1290600	2.88036	4.09766	3.75274	1.33982	1.8253	0.901662	1.89665	1.32445	2.05893	-1.36656	down	-0.984675	normal	--	--	--	--	--	--	--	--	--	--	--	PREDICTED: uncharacterized protein LOC103428056 isoform X3 [Malus domestica]	--
MD02G1290900	MD02G1290900	15.5348	17.1619	18.5275	43.1384	48.94	42.9004	45.2033	42.5799	34.0771	1.4344	up	1.28991	up	--	--	--	--	--	--	--	--	Protein LNK2 OS=Arabidopsis thaliana OX=3702 GN=LNK2 PE=1 SV=1	S	Function unknown	PREDICTED: protein LNK2 isoform X1 [Malus domestica]	--
MD02G1294500	MD02G1294500	49.2043	26.8927	43.3016	10.2045	26.1539	21.5504	13.7456	22.9967	22.1348	-1.00602	down	-0.96978	down	--	--	--	--	--	--	--	Plant calmodulin-binding domain	Calmodulin binding protein PICBP OS=Arabidopsis thaliana OX=3702 GN=PICBP PE=2 SV=1	S	Function unknown	PREDICTED: uncharacterized protein LOC103431476 [Malus domestica]	--
MD02G1297000	MD02G1297000	3.74641	3.41665	2.82231	1.36278	1.57372	1.10829	0.699009	0.212229	1.24886	-1.26238	down	-2.14509	down	--	--	Biological Process: phosphatidylinositol biosynthetic process (GO:0006661);; Biological Process: cytochrome b6f complex assembly (GO:0010190);; Cellular Component: thylakoid membrane (GO:0042651);;	--	--	--	--	--	--	S	Function unknown	PREDICTED: uncharacterized protein LOC103945553 [Pyrus x bretschneideri]	biological process: metabolic process (GO:0008152);; biological process: cellular process (GO:0009987);; biological process: single-organism process (GO:0044699);; biological process: cellular component organization or biogenesis (GO:0071840);; cellular component: cell (GO:0005623);; cellular component: membrane (GO:0016020);; cellular component: cell part (GO:0044464)
MD02G1297300	MD02G1297300	4.98986	3.26559	3.72571	0.479688	1.98246	0.426205	0.717184	0.347571	0.238433	-2.01911	down	-3.15208	down	--	--	--	--	--	--	--	Protein of unknown function (DUF4005);; IQ calmodulin-binding motif	Protein IQ-DOMAIN 14 OS=Arabidopsis thaliana OX=3702 GN=IQD14 PE=1 SV=1	S	Function unknown	PREDICTED: protein IQ-DOMAIN 14 [Malus domestica]	--
MD02G1302900	MD02G1302900	0.84285	1.48681	1.31815	0.429501	0.198478	0.135496	0.024907	0.220914	0.02995	-2.16821	down	-3.44071	down	[M]	Cell wall/membrane/envelope biogenesis	Molecular Function: catalytic activity (GO:0003824);; Biological Process: cellular metabolic process (GO:0044237);; Molecular Function: coenzyme binding (GO:0050662);;	--	--	[V]	Defense mechanisms	NAD dependent epimerase/dehydratase family;; 3-beta hydroxysteroid dehydrogenase/isomerase family;; GDP-mannose 4,6 dehydratase;; Male sterility protein;; NAD(P)H-binding;; NmrA-like family;; KR domain	Tetraketide alpha-pyrone reductase 1 OS=Arabidopsis thaliana OX=3702 GN=TKPR1 PE=1 SV=1	M	Cell wall/membrane/envelope biogenesis	PREDICTED: cinnamoyl-CoA reductase 1-like [Malus domestica]	molecular function: catalytic activity (GO:0003824);; biological process: metabolic process (GO:0008152);; biological process: cellular process (GO:0009987);; molecular function: binding (GO:0005488)
MD02G1308200	MD02G1308200	21.557	32.9043	39.1953	7.46572	8.36294	10.7496	11.9343	4.39565	11.9809	-1.78267	down	-1.67892	down	--	--	--	--	--	--	--	--	--	S	Function unknown	hypothetical protein PRUPE_2G017200, partial [Prunus persica]	--
MD02G1314600	MD02G1314600	53.8332	54.2558	76.8087	99.4679	116.46	281.428	104.533	102.641	76.8057	1.45887	up	0.662808	up	--	--	--	--	--	[R]	General function prediction only	AN1-like Zinc finger;; A20-like zinc finger	Zinc finger A20 and AN1 domain-containing stress-associated protein 5 OS=Arabidopsis thaliana OX=3702 GN=SAP5 PE=2 SV=1	S	Function unknown	PREDICTED: zinc finger A20 and AN1 domain-containing stress-associated protein 5-like [Malus domestica]	--
MD02G1315700	MD02G1315700	2.87181	3.12052	5.86581	0.574485	1.50045	1.53541	0.532167	1.9251	1.19077	-1.67626	down	-1.65186	down	--	--	--	--	--	--	--	Helix-loop-helix DNA-binding domain	Transcription factor bHLH130 OS=Arabidopsis thaliana OX=3702 GN=BHLH130 PE=1 SV=1	K	Transcription	PREDICTED: transcription factor bHLH130-like [Pyrus x bretschneideri]	--
MD03G1000600	MD03G1000600	6.95522	6.06611	5.50201	10.1131	9.50861	11.76	11.8725	12.6747	11.4631	0.797838	up	0.996165	up	--	--	--	K15192|0|mdm:103437333|K15192 TATA-binding protein-associated factor [EC:3.6.4.-] | (RefSeq) TATA-binding protein-associated factor BTAF1-like	--	[K]	Transcription	HEAT repeat	TATA-binding protein-associated factor BTAF1 OS=Arabidopsis thaliana OX=3702 GN=BTAF1 PE=1 SV=1	L	Replication, recombination and repair	PREDICTED: TATA-binding protein-associated factor BTAF1-like [Malus domestica]	--
MD03G1002800	MD03G1002800	19.3915	15.5759	14.5029	23.6005	53.6848	22.7479	12.6078	14.8159	13.9064	1.04653	up	-0.218527	normal	--	--	--	K04077|2.33269e-19|mdm:103414744|K04077 chaperonin GroEL | (RefSeq) chaperonin 60 subunit beta 2, chloroplastic	RNA degradation (ko03018)	--	--	--	--	--	--	PREDICTED: chaperonin 60 subunit beta 2, chloroplastic [Malus domestica]	--
MD03G1004000	MD03G1004000	313.69	295.846	511.349	118.126	120.828	277.842	228.672	400.046	278.195	-1.08031	down	-0.261112	normal	--	--	--	--	--	--	--	--	--	--	--	--	--
MD03G1018900	MD03G1018900	2.42781	2.2948	2.22374	4.41706	6.84787	4.78818	2.48934	4.35986	3.02974	1.23576	up	0.543818	normal	--	--	--	--	--	--	--	--	--	--	--	PREDICTED: neurofilament heavy polypeptide-like isoform X2 [Malus domestica]	--
MD03G1020700	MD03G1020700	8.75487	7.31581	7.9486	3.26146	3.76987	2.89409	4.21379	3.451	3.0499	-1.2301	down	-1.12024	down	[J]	Translation, ribosomal structure and biogenesis	Molecular Function: transcription factor activity, sequence-specific DNA binding (GO:0003700);; Molecular Function: peptide-aspartate beta-dioxygenase activity (GO:0004597);; Cellular Component: nucleus (GO:0005634);; Biological Process: regulation of transcription, DNA-templated (GO:0006355);; Biological Process: regulation of circadian rhythm (GO:0042752);; Biological Process: oxidation-reducti…	K10277|0|pxb:103963740|K10277 lysine-specific demethylase 8 [EC:1.14.11.27] | (RefSeq) lysine-specific demethylase JMJ30	--	[BT]	Chromatin structure and dynamics;; Signal transduction mechanisms	Cupin-like domain;; Cupin superfamily protein	Lysine-specific demethylase JMJ30 OS=Arabidopsis thaliana OX=3702 GN=JMJ30 PE=1 SV=1	S	Function unknown	PREDICTED: lysine-specific demethylase JMJ30 [Pyrus x bretschneideri]	molecular function: nucleic acid binding transcription factor activity (GO:0001071);; biological process: biological regulation (GO:0065007);; molecular function: catalytic activity (GO:0003824);; biological process: metabolic process (GO:0008152);; biological process: single-organism process (GO:0044699);; cellular component: cell (GO:0005623);; cellular component: organelle (GO:0043226);; cellu…
MD03G1032300	MD03G1032300	13.3341	23.2846	24.4019	9.52478	6.64538	4.37174	8.84773	5.81813	8.81199	-1.52511	down	-1.33681	down	[Q]	Secondary metabolites biosynthesis, transport and catabolism	--	--	--	[QR]	Secondary metabolites biosynthesis, transport and catabolism;; General function prediction only	2OG-Fe(II) oxygenase superfamily	1-aminocyclopropane-1-carboxylate oxidase homolog 3 OS=Arabidopsis thaliana OX=3702 GN=At1g06650 PE=2 SV=1	S	Function unknown	PREDICTED: 1-aminocyclopropane-1-carboxylate oxidase homolog 3-like [Malus domestica]	--
MD03G1036600	MD03G1036600	179.653	132.925	132.74	190.614	196.362	342.188	168.6	345.129	221.627	0.748461	up	0.763058	up	[O]	Posttranslational modification, protein turnover, chaperones	Molecular Function: ATP binding (GO:0005524);; Biological Process: protein folding (GO:0006457);; Biological Process: response to stress (GO:0006950);; Molecular Function: unfolded protein binding (GO:0051082);;	K04079|0|pxb:103952262|K04079 molecular chaperone HtpG | (RefSeq) heat shock protein 90-2	Protein processing in endoplasmic reticulum (ko04141);; Plant-pathogen interaction (ko04626)	[O]	Posttranslational modification, protein turnover, chaperones	Hsp90 protein;; Histidine kinase-, DNA gyrase B-, and HSP90-like ATPase;; Histidine kinase-, DNA gyrase B-, and HSP90-like ATPase	Heat shock cognate protein 80 OS=Solanum lycopersicum OX=4081 GN=HSC80 PE=2 SV=1	O	Posttranslational modification, protein turnover, chaperones	PREDICTED: heat shock protein 90-2 [Pyrus x bretschneideri]	molecular function: binding (GO:0005488);; biological process: cellular process (GO:0009987);; biological process: response to stimulus (GO:0050896)
MD03G1036700	MD03G1036700	2.34406	2.07743	1.42094	0.508493	1.02102	0.594366	0.229792	0.48094	1.43259	-1.4206	down	-1.36714	normal	[O]	Posttranslational modification, protein turnover, chaperones	--	--	--	[O]	Posttranslational modification, protein turnover, chaperones	FKBP-type peptidyl-prolyl cis-trans isomerase	Peptidyl-prolyl cis-trans isomerase FKBP16-1, chloroplastic OS=Arabidopsis thaliana OX=3702 GN=FKBP16-1 PE=2 SV=1	O	Posttranslational modification, protein turnover, chaperones	PREDICTED: peptidyl-prolyl cis-trans isomerase FKBP16-1, chloroplastic-like isoform X1 [Malus domestica]	--
MD03G1042800	MD03G1042800	121.476	139.793	100.698	36.7912	57.6683	46.9838	45.5062	47.7237	81.2206	-1.3277	down	-1.01527	down	--	--	Cellular Component: photosystem I (GO:0009522);; Biological Process: photosynthesis (GO:0015979);; Molecular Function: chlorophyll binding (GO:0016168);;	K08905|2.27758e-106|mdm:103417553|K08905 photosystem I subunit V | (RefSeq) photosystem I reaction center subunit V, chloroplastic	Photosynthesis (ko00195)	--	--	Photosystem I psaG / psaK	Photosystem I reaction center subunit V, chloroplastic OS=Arabidopsis thaliana OX=3702 GN=PSAG PE=1 SV=1	I	Lipid transport and metabolism	PREDICTED: photosystem I reaction center subunit V, chloroplastic [Malus domestica]	cellular component: cell (GO:0005623);; cellular component: membrane (GO:0016020);; cellular component: macromolecular complex (GO:0032991);; cellular component: membrane part (GO:0044425);; cellular component: cell part (GO:0044464);; biological process: metabolic process (GO:0008152);; biological process: cellular process (GO:0009987);; molecular function: binding (GO:0005488)
MD03G1046000	MD03G1046000	7.08668	10.2401	11.0281	4.74336	3.97673	3.92096	7.4294	5.4594	6.81958	-1.12468	down	-0.484714	normal	--	--	Cellular Component: integral component of membrane (GO:0016021);;	--	--	[TR]	Signal transduction mechanisms;; General function prediction only	TLC domain	--	U	Intracellular trafficking, secretion, and vesicular transport	PREDICTED: transmembrane protein 56-like isoform X1 [Pyrus x bretschneideri]	cellular component: membrane (GO:0016020);; cellular component: membrane part (GO:0044425)
MD03G1047800	MD03G1047800	2.44737	3.74809	4.8888	13.8978	16.5595	3.72152	8.49137	1.52115	3.30309	1.6595	up	0.307234	normal	--	--	Cellular Component: mitochondrial respiratory chain complex III (GO:0005750);; Molecular Function: ubiquinol-cytochrome-c reductase activity (GO:0008121);;	--	--	--	--	Cytochrome b-c1 complex subunit 8;; UcrQ family	Cytochrome b-c1 complex subunit 8 OS=Solanum tuberosum OX=4113 PE=1 SV=2	O	Posttranslational modification, protein turnover, chaperones	PREDICTED: cytochrome b-c1 complex subunit 8 [Malus domestica]	cellular component: cell (GO:0005623);; cellular component: membrane (GO:0016020);; cellular component: macromolecular complex (GO:0032991);; cellular component: organelle (GO:0043226);; cellular component: organelle part (GO:0044422);; cellular component: membrane part (GO:0044425);; cellular component: cell part (GO:0044464);; molecular function: catalytic activity (GO:0003824);; molecular func…
MD03G1048900	MD03G1048900	11.9408	14.1572	19.1047	92.4934	20.4222	56.8293	101.178	52.6683	37.3912	1.96519	up	2.12454	up	--	--	--	--	--	--	--	NPH3 family;; BTB/POZ domain	Root phototropism protein 2 OS=Arabidopsis thaliana OX=3702 GN=RPT2 PE=1 SV=2	S	Function unknown	root phototropism protein 2-like [Malus domestica]	--
MD03G1053200	MD03G1053200	4.75042	2.62306	4.00298	8.93817	5.98836	5.7869	6.6946	4.11374	5.78315	0.920615	up	0.596991	normal	--	--	--	--	--	[L]	Replication, recombination and repair	--	--	S	Function unknown	PREDICTED: uncharacterized protein LOC103418780 [Malus domestica]	--
MD03G1054600	MD03G1054600	4.95452	6.54322	4.02147	15.9153	8.36735	8.68271	14.916	9.59116	14.5318	1.12593	up	1.36302	up	[H]	Coenzyme transport and metabolism	Molecular Function: oxidoreductase activity (GO:0016491);; Biological Process: oxidation-reduction process (GO:0055114);;	--	--	--	--	Flavin containing amine oxidoreductase;; NAD(P)-binding Rossmann-like domain;; FAD binding domain	--	Q	Secondary metabolites biosynthesis, transport and catabolism	PREDICTED: phytoene dehydrogenase, chloroplastic/chromoplastic-like [Malus domestica]	molecular function: catalytic activity (GO:0003824);; biological process: metabolic process (GO:0008152);; biological process: single-organism process (GO:0044699)
MD03G1054700	MD03G1054700	7.48925	7.96414	6.84629	25.4703	35.6455	76.9435	20.0079	49.4848	30.9142	2.65248	up	2.20157	up	[T]	Signal transduction mechanisms	Molecular Function: calmodulin-dependent protein kinase activity (GO:0004683);; Molecular Function: ATP binding (GO:0005524);; Biological Process: protein phosphorylation (GO:0006468);; Biological Process: signal transduction (GO:0007165);;	K12761|0|mdm:103407646|K12761 carbon catabolite-derepressing protein kinase [EC:2.7.11.1] | (RefSeq) CBL-interacting serine/threonine-protein kinase 11-like	--	[T]	Signal transduction mechanisms	Protein kinase domain;; Protein tyrosine kinase;; NAF domain;; Kinase-like	CBL-interacting serine/threonine-protein kinase 11 OS=Arabidopsis thaliana OX=3702 GN=CIPK11 PE=1 SV=1	T	Signal transduction mechanisms	PREDICTED: CBL-interacting serine/threonine-protein kinase 11-like [Malus domestica]	molecular function: catalytic activity (GO:0003824);; biological process: metabolic process (GO:0008152);; biological process: cellular process (GO:0009987);; molecular function: binding (GO:0005488);; biological process: biological regulation (GO:0065007)
MD03G1056800	MD03G1056800	16.2422	18.1783	12.7059	23.8263	22.6091	45.373	27.0574	30.5961	22.9189	0.98952	up	0.806704	up	--	--	Cellular Component: exocyst (GO:0000145);; Cellular Component: cytosol (GO:0005829);; Cellular Component: plasma membrane (GO:0005886);; Biological Process: vesicle docking involved in exocytosis (GO:0006904);; Biological Process: abscisic acid-activated signaling pathway (GO:0009738);; Biological Process: intracellular signal transduction (GO:0035556);; Cellular Component: extracellular exosome …	--	--	[U]	Intracellular trafficking, secretion, and vesicular transport	Exo70 exocyst complex subunit	Exocyst complex component EXO70B1 OS=Arabidopsis thaliana OX=3702 GN=EXO70B1 PE=1 SV=1	S	Function unknown	PREDICTED: exocyst complex component EXO70B1 [Malus domestica]	cellular component: cell (GO:0005623);; cellular component: macromolecular complex (GO:0032991);; cellular component: cell part (GO:0044464);; cellular component: membrane (GO:0016020);; biological process: cellular process (GO:0009987);; biological process: single-organism process (GO:0044699);; biological process: localization (GO:0051179);; biological process: signaling (GO:0023052);; biologic…
MD03G1057400	MD03G1057400	2.60419	3.52416	4.09128	8.03214	4.33442	15.2835	9.85406	3.59175	6.49122	1.46776	up	1.00657	up	--	--	Molecular Function: transcription factor activity, sequence-specific DNA binding (GO:0003700);; Biological Process: regulation of transcription, DNA-templated (GO:0006355);; Molecular Function: sequence-specific DNA binding (GO:0043565);;	K13424|0|mdm:103407650|K13424 WRKY transcription factor 33 | (RefSeq) WRKY13; probable WRKY transcription factor 26	Plant-pathogen interaction (ko04626)	--	--	WRKY DNA -binding domain	WRKY transcription factor WRKY24 OS=Oryza sativa subsp. japonica OX=39947 GN=WRKY24 PE=2 SV=1	K	Transcription	probable WRKY transcription factor 26 [Malus domestica]	molecular function: nucleic acid binding transcription factor activity (GO:0001071);; biological process: biological regulation (GO:0065007);; molecular function: binding (GO:0005488)
MD03G1065300	MD03G1065300	2.17282	1.8566	1.34141	1.94513	3.59898	5.01173	3.9615	10.4268	5.05636	0.998874	up	1.88589	up	--	--	--	K04646|0|mdm:103418648|K04646 clathrin heavy chain | (RefSeq) clathrin heavy chain 2-like	Endocytosis (ko04144)	[U]	Intracellular trafficking, secretion, and vesicular transport	Region in Clathrin and VPS;; Clathrin propeller repeat;; Clathrin-H-link;; Clathrin, heavy-chain linker	Clathrin heavy chain 2 OS=Arabidopsis thaliana OX=3702 GN=CHC2 PE=1 SV=1	U	Intracellular trafficking, secretion, and vesicular transport	PREDICTED: clathrin heavy chain 2-like [Malus domestica]	--
MD03G1065400	MD03G1065400	1.18054	0.546151	0.290125	0.286631	3.10686	13.03	0.430997	1.22523	0.593037	3.03437	up	--	--	[T]	Signal transduction mechanisms	--	--	--	[T]	Signal transduction mechanisms	Protein kinase domain;; Protein tyrosine kinase	Mitogen-activated protein kinase kinase kinase 17 OS=Arabidopsis thaliana OX=3702 GN=MAPKKK17 PE=1 SV=1	T	Signal transduction mechanisms	PREDICTED: mitogen-activated protein kinase kinase kinase ANP1-like [Malus domestica]	--
MD03G1065600	MD03G1065600	0.963907	2.1151	2.75291	0.390808	18.3013	70.6953	1.46475	1.56877	1.08977	3.93669	up	-0.458105	normal	[T]	Signal transduction mechanisms	Molecular Function: protein serine/threonine phosphatase activity (GO:0004722);; Biological Process: protein dephosphorylation (GO:0006470);; Molecular Function: metal ion binding (GO:0046872);;	--	--	[T]	Signal transduction mechanisms	Protein phosphatase 2C	Probable protein phosphatase 2C 2 OS=Arabidopsis thaliana OX=3702 GN=At1g07160 PE=2 SV=1	T	Signal transduction mechanisms	PREDICTED: probable protein phosphatase 2C 25 [Malus domestica]	molecular function: catalytic activity (GO:0003824);; biological process: metabolic process (GO:0008152);; biological process: cellular process (GO:0009987);; molecular function: binding (GO:0005488)
MD03G1066200	MD03G1066200	4.7669	3.8212	6.67697	2.1587	2.32859	2.42159	2.16821	1.51504	2.64557	-1.09274	down	-1.21304	down	--	--	--	--	--	--	--	GDSL/SGNH-like Acyl-Esterase family found in Pmr5 and Cas1p;; PMR5 N terminal Domain	Protein PMR5 OS=Arabidopsis thaliana OX=3702 GN=PMR5 PE=2 SV=1	S	Function unknown	PREDICTED: protein PMR5-like [Malus domestica]	--
MD03G1067600	MD03G1067600	3.52798	5.21307	5.08027	0.71492	0.116266	0.063209	0.467317	0.047887	0.058262	-3.63237	down	-4.34884	down	--	--	--	--	--	[R]	General function prediction only	--	--	--	--	--	--
MD03G1069900	MD03G1069900	9.74659	9.66635	9.61068	10.733	12.743	30.6421	12.9283	21.8231	16.4424	0.926837	up	0.855561	up	--	--	--	--	--	[R]	General function prediction only	Glycosyl transferase family 90	--	S	Function unknown	PREDICTED: protein O-glucosyltransferase 1 [Malus domestica]	--
MD03G1072800	MD03G1072800	89.9755	80.4331	85.7392	24.8252	42.0565	56.3937	65.1273	43.8506	44.5805	-1.02473	down	-0.694554	down	--	--	--	--	--	--	--	--	--	S	Function unknown	PREDICTED: LOW QUALITY PROTEIN: uncharacterized protein LOC103418912 [Malus domestica]	--
MD03G1072900	MD03G1072900	29.9773	24.8328	27.3019	6.74001	14.2846	19.6345	23.356	16.5164	13.3471	-0.984269	down	-0.581882	normal	[O]	Posttranslational modification, protein turnover, chaperones	--	--	--	--	--	Tetratricopeptide repeat;; Tetratricopeptide repeat	--	S	Function unknown	PREDICTED: LOW QUALITY PROTEIN: uncharacterized protein LOC103418912 [Malus domestica]	--
MD03G1077700	MD03G1077700	6.87139	9.43046	15.0489	3.8842	5.22443	5.33792	2.8152	3.57039	2.91689	-1.07915	down	-1.70261	down	[M]	Cell wall/membrane/envelope biogenesis	Molecular Function: protein kinase activity (GO:0004672);;	K04733|0|mdm:103427128|K04733 interleukin-1 receptor-associated kinase 4 [EC:2.7.11.1] | (RefSeq) calmodulin-binding receptor-like cytoplasmic kinase 2	--	[T]	Signal transduction mechanisms	Protein kinase domain;; Protein tyrosine kinase	Calmodulin-binding receptor-like cytoplasmic kinase 2 OS=Arabidopsis thaliana OX=3702 GN=CRCK2 PE=2 SV=1	T	Signal transduction mechanisms	PREDICTED: calmodulin-binding receptor-like cytoplasmic kinase 2 [Malus domestica]	molecular function: catalytic activity (GO:0003824);; biological process: metabolic process (GO:0008152);; biological process: cellular process (GO:0009987)
MD03G1078000	MD03G1078000	129.53	146.683	123.15	46.9968	50.1861	31.563	52.4119	28.2412	50.6255	-1.59503	down	-1.5638	down	--	--	--	--	--	--	--	--	--	S	Function unknown	PREDICTED: uncharacterized protein LOC103419108 [Malus domestica]	--
MD03G1085200	MD03G1085200	35.7014	37.4891	33.5897	23.3466	17.2384	22.059	29.453	24.2869	34.7539	-0.728558	down	-0.230113	normal	[I]	Lipid transport and metabolism	Molecular Function: C-4 methylsterol oxidase activity (GO:0000254);; Molecular Function: iron ion binding (GO:0005506);; Biological Process: fatty acid biosynthetic process (GO:0006633);; Cellular Component: integral component of membrane (GO:0016021);; Biological Process: oxidation-reduction process (GO:0055114);;	K14424|0|pxb:103954259|K14424 4-alpha-methyl-delta7-sterol-4alpha-methyl oxidase [EC:1.14.13.72] | (RefSeq) methylsterol monooxygenase 2-2	Steroid biosynthesis (ko00100)	[I]	Lipid transport and metabolism	Fatty acid hydroxylase superfamily	Methylsterol monooxygenase 2-2 OS=Arabidopsis thaliana OX=3702 GN=SMO2-2 PE=2 SV=1	I	Lipid transport and metabolism	PREDICTED: methylsterol monooxygenase 2-2 [Malus domestica]	molecular function: catalytic activity (GO:0003824);; biological process: metabolic process (GO:0008152);; biological process: single-organism process (GO:0044699);; molecular function: binding (GO:0005488);; biological process: cellular process (GO:0009987);; cellular component: membrane (GO:0016020);; cellular component: membrane part (GO:0044425)
MD03G1085700	MD03G1085700	37.8854	41.6788	36.3085	14.2974	22.7704	22.2689	16.1881	21.3885	29.1998	-0.93677	down	-0.75596	down	[IQR]	Lipid transport and metabolism;; Secondary metabolites biosynthesis, transport and catabolism;; General function prediction only	--	K08081|0|pxb:103954262|K08081 tropinone reductase I [EC:1.1.1.206] | (RefSeq) tropinone reductase homolog At1g07440-like	Tropane, piperidine and pyridine alkaloid biosynthesis (ko00960)	[R]	General function prediction only	Enoyl-(Acyl carrier protein) reductase;; short chain dehydrogenase;; KR domain	Tropinone reductase homolog At1g07440 OS=Arabidopsis thaliana OX=3702 GN=At1g07440 PE=1 SV=1	S	Function unknown	PREDICTED: tropinone reductase homolog At1g07440-like [Pyrus x bretschneideri]	--
MD03G1086300	MD03G1086300	24.782	39.1541	16.2804	12.3492	16.4993	9.53318	12.1384	7.52856	18.5587	-1.04045	down	-1.03847	down	[G]	Carbohydrate transport and metabolism	Molecular Function: ATP binding (GO:0005524);;	--	--	[O]	Posttranslational modification, protein turnover, chaperones	ATPase family associated with various cellular activities (AAA)	Ribulose bisphosphate carboxylase/oxygenase activase 1, chloroplastic OS=Larrea tridentata OX=66636 GN=RCA1 PE=1 SV=1	O	Posttranslational modification, protein turnover, chaperones	PREDICTED: ribulose bisphosphate carboxylase/oxygenase activase, chloroplastic [Malus domestica]	molecular function: binding (GO:0005488)
MD03G1086800	MD03G1086800	17.7601	16.0033	15.6196	1.26384	5.5809	2.77127	1.56515	3.02189	1.60912	-2.33168	down	-2.95007	down	--	--	Molecular Function: binding (GO:0005488);;	--	--	--	--	Myb-like DNA-binding domain	Transcription factor LUX OS=Arabidopsis thaliana OX=3702 GN=LUX PE=1 SV=1	K	Transcription	PREDICTED: transcription factor BOA [Malus domestica]	molecular function: binding (GO:0005488)
MD03G1086900	MD03G1086900	4.10637	2.4926	3.95434	0.802131	0.685684	0.717531	0.692544	0.679986	1.02252	-2.2017	down	-2.08277	down	--	--	--	--	--	--	--	--	--	S	Function unknown	PREDICTED: uncharacterized protein LOC103420564 [Malus domestica]	--
MD03G1087100	MD03G1087100	2.4233	2.50426	3.54035	8.44789	23.0696	72.6843	10.2196	7.47964	5.00019	3.63244	up	1.45917	up	--	--	--	--	--	[O]	Posttranslational modification, protein turnover, chaperones	Protein of unknown function (DUF1117);; zinc-ribbon;; Ring finger domain;; Zinc finger, C3HC4 type (RING finger);; RING-like zinc finger;; Zinc finger, C3HC4 type (RING finger)	E3 ubiquitin-protein ligase RDUF1 OS=Arabidopsis thaliana OX=3702 GN=RDUF1 PE=1 SV=1	O	Posttranslational modification, protein turnover, chaperones	PREDICTED: E3 ubiquitin-protein ligase RDUF1 [Malus domestica]	--
MD03G1094800	MD03G1094800	4.02886	4.59408	4.2059	4.28773	6.59354	16.7168	4.32919	5.59457	5.45238	1.1251	up	0.298781	normal	--	--	--	--	--	[T]	Signal transduction mechanisms	Protein phosphatase 2C	Probable protein phosphatase 2C 4 OS=Arabidopsis thaliana OX=3702 GN=PLL5 PE=2 SV=1	T	Signal transduction mechanisms	PREDICTED: probable protein phosphatase 2C 23 [Pyrus x bretschneideri]	--
MD03G1100400	MD03G1100400	0.648444	0.40997	1.24835	0.809855	1.55053	5.76265	0.526616	0.525895	1.40694	1.84459	up	--	--	--	--	--	--	--	--	--	Protein of unknown function (DUF1635)	--	S	Function unknown	PREDICTED: uncharacterized protein LOC103427173 [Malus domestica]	--
MD03G1100900	MD03G1100900	32.9036	33.0122	25.407	12.6331	21.2326	15.5417	13.1027	16.3389	19.8908	-0.856141	down	-0.850087	down	--	--	Molecular Function: nutrient reservoir activity (GO:0045735);;	--	--	--	--	Cupin;; Cupin domain	Glutelin type-D 1 OS=Oryza sativa subsp. japonica OX=39947 GN=GLUD1 PE=2 SV=1	S	Function unknown	PREDICTED: 12S seed storage protein CRD-like [Malus domestica]	molecular function: nutrient reservoir activity (GO:0045735)
MD03G1103100	MD03G1103100	2.42722	2.62357	2.41593	2.99333	4.62972	9.74119	3.44305	4.10273	3.72429	1.24008	up	0.63076	normal	[T]	Signal transduction mechanisms	--	--	--	[R]	General function prediction only	Ankyrin repeats (3 copies);; Ankyrin repeats (many copies);; Ankyrin repeats (many copies);; Ankyrin repeat;; Domain of unknown function;; Ankyrin repeat	Ankyrin repeat-containing protein At5g02620 OS=Arabidopsis thaliana OX=3702 GN=At5g02620 PE=1 SV=1	S	Function unknown	PREDICTED: ankyrin repeat-containing protein At5g02620-like [Malus domestica]	--
MD03G1106700	MD03G1106700	8.34687	4.93487	5.90928	15.3748	8.33577	14.2517	16.8206	15.3004	10.8685	1.03493	up	1.20719	up	--	--	--	--	--	--	--	--	--	S	Function unknown	PREDICTED: oleosin GRP-17-like [Pyrus x bretschneideri]	--
MD03G1108700	MD03G1108700	2.45131	3.30156	3.4943	0.513687	0.527214	1.52781	0.85203	1.29576	2.3334	-1.80973	down	-0.995321	normal	--	--	--	K14638|0|mdm:103421914|K14638 solute carrier family 15 (peptide/histidine transporter), member 3/4 | (RefSeq) protein NRT1/ PTR FAMILY 2.7-like	--	[E]	Amino acid transport and metabolism	POT family	Protein NRT1/ PTR FAMILY 2.7 OS=Arabidopsis thaliana OX=3702 GN=NPF2.7 PE=1 SV=1	E	Amino acid transport and metabolism	PREDICTED: protein NRT1/ PTR FAMILY 2.7-like [Malus domestica]	--
MD03G1115500	MD03G1115500	0.719161	0.679244	1.72174	0.11835	0.411717	0.403137	0.186507	0.959474	0.386712	-1.69584	down	-0.973605	normal	--	--	Molecular Function: calmodulin binding (GO:0005516);; Biological Process: defense response (GO:0006952);; Biological Process: response to biotic stimulus (GO:0009607);; Cellular Component: integral component of membrane (GO:0016021);;	K08472|0|pxb:103938728|K08472 mlo protein | (RefSeq) MLO-like protein 6	--	--	--	Mlo family	MLO-like protein 6 OS=Arabidopsis thaliana OX=3702 GN=MLO6 PE=2 SV=2	D	Cell cycle control, cell division, chromosome partitioning	PREDICTED: MLO-like protein 6 [Pyrus x bretschneideri]	molecular function: binding (GO:0005488);; biological process: response to stimulus (GO:0050896);; cellular component: membrane (GO:0016020);; cellular component: membrane part (GO:0044425)
MD03G1116000	MD03G1116000	13.9508	10.0991	13.6156	5.16013	8.71044	8.83855	6.32306	8.41165	8.45218	-0.693559	down	-0.653431	down	--	--	--	--	--	--	--	Auxin response factor;; B3 DNA binding domain;; AUX/IAA family	Auxin response factor 4 OS=Arabidopsis thaliana OX=3702 GN=ARF4 PE=1 SV=1	K	Transcription	PREDICTED: auxin response factor 4-like isoform X1 [Malus domestica]	--
MD03G1119300	MD03G1119300	32.9061	34.8383	46.9182	46.7416	164.46	52.4344	26.8072	57.8833	29.9353	1.22728	up	0.0373668	normal	--	--	--	K13113|9.77861e-85|mdm:103422995|K13113 ubiquitin-like protein 5 | (RefSeq) ubiquitin-like protein 5	--	[O]	Posttranslational modification, protein turnover, chaperones	Ubiquitin family	Ubiquitin-like protein 5 OS=Arabidopsis thaliana OX=3702 GN=UBL5 PE=3 SV=1	O	Posttranslational modification, protein turnover, chaperones	Os12g0143100, partial [Oryza sativa Japonica Group]	--
MD03G1120900	MD03G1120900	9.04633	9.72502	11.263	3.07527	7.37561	5.03727	2.42914	3.72387	4.16525	-0.925022	down	-1.49717	down	--		Molecular Function: nucleotide binding (GO:0000166);; Molecular Function: protein kinase activity (GO:0004672);; Cellular Component: endosome (GO:0005768);; Biological Process: anatomical structure morphogenesis (GO:0009653);; Biological Process: epidermal cell differentiation (GO:0009913);; Biological Process: cellular component organization (GO:0016043);; Biological Process: cellular macromolec…	--	--	[T]	Signal transduction mechanisms	Protein kinase domain;; Protein tyrosine kinase	Receptor-like serine/threonine-protein kinase NCRK OS=Arabidopsis thaliana OX=3702 GN=NCRK PE=1 SV=1	T	Signal transduction mechanisms	PREDICTED: receptor-like serine/threonine-protein kinase NCRK isoform X2 [Malus domestica]	molecular function: binding (GO:0005488);; molecular function: catalytic activity (GO:0003824);; biological process: metabolic process (GO:0008152);; biological process: cellular process (GO:0009987);; cellular component: cell (GO:0005623);; cellular component: organelle (GO:0043226);; cellular component: cell part (GO:0044464);; biological process: developmental process (GO:0032502);; biological…
MD03G1124000	MD03G1124000	48.5948	48.1621	42.4005	44.5656	185.04	65.378	24.9199	58.6456	45.1189	1.1066	up	-0.0772261	normal	[O]	Posttranslational modification, protein turnover, chaperones	Molecular Function: ATP binding (GO:0005524);; Cellular Component: mitochondrion (GO:0005739);; Cellular Component: chloroplast stroma (GO:0009570);; Cellular Component: thylakoid (GO:0009579);; Biological Process: chloroplast organization (GO:0009658);; Biological Process: embryo development (GO:0009790);; Cellular Component: chloroplast envelope (GO:0009941);; Cellular Component: membrane (GO:0…	--	--	[O]	Posttranslational modification, protein turnover, chaperones	TCP-1/cpn60 chaperonin family	RuBisCO large subunit-binding protein subunit alpha, chloroplastic OS=Pisum sativum OX=3888 PE=1 SV=2	O	Posttranslational modification, protein turnover, chaperones	PREDICTED: ruBisCO large subunit-binding protein subunit alpha-like [Malus domestica]	molecular function: binding (GO:0005488);; cellular component: cell (GO:0005623);; cellular component: organelle (GO:0043226);; cellular component: cell part (GO:0044464);; cellular component: organelle part (GO:0044422);; biological process: cellular process (GO:0009987);; biological process: cellular component organization or biogenesis (GO:0071840);; biological process: multicellular organisma…
MD03G1131000	MD03G1131000	8.03281	11.274	7.73783	4.92122	5.45021	3.67449	4.63908	3.14972	4.86079	-0.912296	down	-1.05972	down	--	--	--	K16075|0|mdm:103423797|K16075 magnesium transporter | (RefSeq) magnesium transporter MRS2-11, chloroplastic-like	--	[P]	Inorganic ion transport and metabolism	CorA-like Mg2+ transporter protein	Magnesium transporter MRS2-11, chloroplastic OS=Arabidopsis thaliana OX=3702 GN=MRS2-11 PE=1 SV=1	U	Intracellular trafficking, secretion, and vesicular transport	PREDICTED: magnesium transporter MRS2-11, chloroplastic-like [Malus domestica]	--
MD03G1132800	MD03G1132800	4.15118	2.99015	3.24191	4.96669	5.656	5.61517	5.00152	4.84603	4.99269	0.685981	up	0.559641	normal	--	--	--	--	--	[BK]	Chromatin structure and dynamics;; Transcription	DDT domain;; PHD-finger;; WSTF, HB1, Itc1p, MBD9 motif 1	DDT domain-containing protein PTM OS=Arabidopsis thaliana OX=3702 GN=PTM PE=1 SV=1	S	Function unknown	PREDICTED: DDT domain-containing protein PTM-like [Malus domestica]	--
MD03G1152000	MD03G1152000	0.543877	2.62515	2.67194	2.73091	27.5152	58.8019	4.90435	3.87121	2.96625	3.91831	up	1.02896	normal	--	--	--	K12581|0|mdm:103405103|K12581 CCR4-NOT transcription complex subunit 7/8 | (RefSeq) probable CCR4-associated factor 1 homolog 11	RNA degradation (ko03018)	[A]	RNA processing and modification	CAF1 family ribonuclease	Probable CCR4-associated factor 1 homolog 9 OS=Arabidopsis thaliana OX=3702 GN=CAF1-9 PE=2 SV=1	K	Transcription	PREDICTED: probable CCR4-associated factor 1 homolog 11 [Malus domestica]	--
MD03G1152100	MD03G1152100	4.46394	15.3706	15.1598	37.3825	124.307	233.258	73.9285	24.7832	31.6081	3.50199	up	1.93086	up	--	--	--	K12581|0|pxb:103959293|K12581 CCR4-NOT transcription complex subunit 7/8 | (RefSeq) probable CCR4-associated factor 1 homolog 11	RNA degradation (ko03018)	[A]	RNA processing and modification	CAF1 family ribonuclease	Probable CCR4-associated factor 1 homolog 9 OS=Arabidopsis thaliana OX=3702 GN=CAF1-9 PE=2 SV=1	K	Transcription	PREDICTED: probable CCR4-associated factor 1 homolog 11 [Pyrus x bretschneideri]	--
MD03G1160300	MD03G1160300	11.9697	7.37256	5.78931	19.0049	15.0202	19.9938	11.3809	7.85533	8.35221	1.14396	up	0.175753	normal	--	--	--	--	--	--	--	--	--	S	Function unknown	PREDICTED: uncharacterized protein LOC103429499 [Malus domestica]	--
MD03G1164600	MD03G1164600	8.60061	9.29895	7.94653	22.3273	14.5972	15.7426	19.0833	11.1535	16.9124	1.06898	up	0.907384	up	--	--	--	--	--	--	--	F-box domain	F-box protein At2g32560 OS=Arabidopsis thaliana OX=3702 GN=At2g32560 PE=2 SV=1	S	Function unknown	PREDICTED: F-box protein At2g26850-like [Pyrus x bretschneideri]	--
MD03G1170700	MD03G1170700	3.97595	3.70975	3.13425	6.96206	6.45993	5.77994	5.97445	6.19887	4.18053	0.867637	up	0.632283	normal	[G]	Carbohydrate transport and metabolism	Molecular Function: hexokinase activity (GO:0004396);; Molecular Function: ATP binding (GO:0005524);; Biological Process: glycolytic process (GO:0006096);; Biological Process: phosphorylation (GO:0016310);;	K00844|0|mdm:103426939|K00844 hexokinase [EC:2.7.1.1] | (RefSeq) hexokinase-3	Glycolysis / Gluconeogenesis (ko00010);; Fructose and mannose metabolism (ko00051);; Galactose metabolism (ko00052);; Starch and sucrose metabolism (ko00500);; Amino sugar and nucleotide sugar metabolism (ko00520);; Carbon metabolism (ko01200)	[G]	Carbohydrate transport and metabolism	Hexokinase;; Hexokinase	Hexokinase-4 OS=Arabidopsis thaliana OX=3702 GN=At3g20040 PE=1 SV=2	G	Carbohydrate transport and metabolism	PREDICTED: hexokinase-3 [Malus domestica]	molecular function: catalytic activity (GO:0003824);; biological process: metabolic process (GO:0008152);; biological process: cellular process (GO:0009987);; molecular function: binding (GO:0005488);; biological process: single-organism process (GO:0044699)
MD03G1173700	MD03G1173700	312.408	301.142	264.737	68.3467	119.798	122.638	88.2629	89.2367	125.165	-1.46932	down	-1.49535	down	--	--	Biological Process: response to stress (GO:0006950);;	--	--	--	--	--	Photosystem II 5 kDa protein, chloroplastic OS=Gossypium hirsutum OX=3635 GN=PSBT PE=4 SV=1	S	Function unknown	PREDICTED: photosystem II 5 kDa protein, chloroplastic-like [Malus domestica]	biological process: response to stimulus (GO:0050896)
MD03G1185700	MD03G1185700	1.55925	2.21445	1.9873	3.09771	37.008	92.3479	4.52132	5.01415	2.99521	4.48971	up	1.13026	normal	--	--	Molecular Function: calcium ion binding (GO:0005509);;	--	--	[ZD]	Cytoskeleton;; Cell cycle control, cell division, chromosome partitioning	EF-hand domain pair	Calcium-binding protein KRP1 OS=Arabidopsis thaliana OX=3702 GN=KRP1 PE=2 SV=1	DTZ	Cell cycle control, cell division, chromosome partitioning;; Signal transduction mechanisms;; Cytoskeleton	PREDICTED: calcium-binding protein PBP1-like isoform X2 [Pyrus x bretschneideri]	molecular function: binding (GO:0005488)
MD03G1199600	MD03G1199600	0.638126	0.345015	2.2256	3.91229	1.5695	6.8559	4.47313	1.6091	2.66003	1.97272	up	1.48668	normal	--	--	--	--	--	--	--	Senescence regulator	--	S	Function unknown	PREDICTED: nucleolin-like [Malus domestica]	--
MD03G1202100	MD03G1202100	12.0323	10.467	8.52038	15.021	15.7596	16.9913	17.5632	21.3813	15.7509	0.659369	up	0.855297	up	--	--	--	--	--	--	--	Ataxin 2 SM domain	Polyadenylate-binding protein-interacting protein 4 OS=Arabidopsis thaliana OX=3702 GN=CID4 PE=2 SV=1	S	Function unknown	PREDICTED: uncharacterized protein LOC103428837 isoform X1 [Malus domestica]	--
MD03G1206500	MD03G1206500	3.15185	4.43802	5.95308	0.336347	1.12606	0.737549	0.325362	1.36347	1.06065	-2.52257	down	-2.20816	down	--	--	Molecular Function: transferase activity, transferring phosphorus-containing groups (GO:0016772);;	K04733|3.45343e-100|mdm:103408906|K04733 interleukin-1 receptor-associated kinase 4 [EC:2.7.11.1] | (RefSeq) G-type lectin S-receptor-like serine/threonine-protein kinase SD2-5	--	--	--	Protein tyrosine kinase	G-type lectin S-receptor-like serine/threonine-protein kinase At2g19130 OS=Arabidopsis thaliana OX=3702 GN=At2g19130 PE=2 SV=1	T	Signal transduction mechanisms	PREDICTED: G-type lectin S-receptor-like serine/threonine-protein kinase SD2-5 [Malus domestica]	molecular function: catalytic activity (GO:0003824)
MD03G1217600	MD03G1217600	16.8703	23.0374	20.2394	10.2712	6.68037	11.7617	13.9259	12.8208	10.1718	-1.02962	down	-0.667845	down	--	--	Molecular Function: structural molecule activity (GO:0005198);;	--	--	[U]	Intracellular trafficking, secretion, and vesicular transport	MSP (Major sperm protein) domain	Vesicle-associated protein 4-1 OS=Arabidopsis thaliana OX=3702 GN=PVA41 PE=2 SV=1	U	Intracellular trafficking, secretion, and vesicular transport	PREDICTED: vesicle-associated protein 4-1-like [Malus domestica]	molecular function: structural molecule activity (GO:0005198)
MD03G1218900	MD03G1218900	101.415	124.367	75.8594	24.4862	73.8144	53.0521	33.8246	53.6631	54.4002	-0.97742	down	-1.05607	down	--	--	Cellular Component: chloroplast (GO:0009507);; Biological Process: photosynthesis, light harvesting (GO:0009765);; Cellular Component: membrane (GO:0016020);; Molecular Function: metal ion binding (GO:0046872);;	K08914|0|mdm:103430085|K08914 light-harvesting complex II chlorophyll a/b binding protein 3 | (RefSeq) chlorophyll a-b binding protein 13, chloroplastic	Photosynthesis - antenna proteins (ko00196)	--	--	Chlorophyll A-B binding protein	Chlorophyll a-b binding protein 3, chloroplastic OS=Arabidopsis thaliana OX=3702 GN=LHCB3 PE=1 SV=1	S	Function unknown	PREDICTED: chlorophyll a-b binding protein 13, chloroplastic [Malus domestica]	cellular component: cell (GO:0005623);; cellular component: organelle (GO:0043226);; cellular component: cell part (GO:0044464);; biological process: metabolic process (GO:0008152);; biological process: cellular process (GO:0009987);; cellular component: membrane (GO:0016020);; molecular function: binding (GO:0005488)
MD03G1222700	MD03G1222700	18.6031	17.3123	14.4607	13.6897	36.157	60.3925	18.7398	23.4039	25.983	1.15047	up	0.474146	normal	--	--	Molecular Function: DNA binding (GO:0003677);; Biological Process: regulation of transcription, DNA-templated (GO:0006355);;	--	--	--	--	No apical meristem (NAM) protein	NAC domain-containing protein 72 OS=Arabidopsis thaliana OX=3702 GN=NAC072 PE=2 SV=1	K	Transcription	PREDICTED: NAC domain-containing protein 72-like [Malus domestica]	molecular function: binding (GO:0005488);; biological process: biological regulation (GO:0065007)
MD03G1223600	MD03G1223600	21.5748	19.8001	25.4155	11.1619	11.0956	16.8793	14.1349	15.8051	16.2368	-0.731792	down	-0.488296	normal	--	--	--	--	--	--	--	Protein of unknown function (DUF1218)	--	S	Function unknown	PREDICTED: uncharacterized protein LOC103966971 [Pyrus x bretschneideri]	--
MD03G1231800	MD03G1231800	36.8396	41.3346	42.9611	15.151	117.073	268.701	21.4417	61.2656	24.8145	1.73943	up	-0.139937	normal	--	--	Molecular Function: DNA binding (GO:0003677);; Molecular Function: transcription factor activity, sequence-specific DNA binding (GO:0003700);; Cellular Component: nucleus (GO:0005634);; Biological Process: regulation of transcription, DNA-templated (GO:0006355);;	K09286|1.11616e-90|mdm:103427330|K09286 EREBP-like factor | (RefSeq) AP2D10; ethylene-responsive transcription factor 4-like	--	--	--	AP2 domain	Ethylene-responsive transcription factor 4 OS=Arabidopsis thaliana OX=3702 GN=ERF4 PE=1 SV=1	K	Transcription	ethylene-responsive transcription factor 4-like [Malus domestica]	molecular function: binding (GO:0005488);; molecular function: nucleic acid binding transcription factor activity (GO:0001071);; biological process: biological regulation (GO:0065007);; cellular component: cell (GO:0005623);; cellular component: organelle (GO:0043226);; cellular component: cell part (GO:0044464)
MD03G1241000	MD03G1241000	109.826	121.896	124.472	75.4596	66.8322	68.7339	80.5531	70.5173	78.4424	-0.715586	down	-0.593364	down	[R]	General function prediction only	--	K03152|0|mdm:103444889|K03152 4-methyl-5(b-hydroxyethyl)-thiazole monophosphate biosynthesis | (RefSeq) protein DJ-1 homolog B	--	[RV]	General function prediction only;; Defense mechanisms	DJ-1/PfpI family	Protein DJ-1 homolog B OS=Arabidopsis thaliana OX=3702 GN=DJ1B PE=1 SV=1	S	Function unknown	PREDICTED: protein DJ-1 homolog B [Malus domestica]	--
MD03G1246200	MD03G1246200	7.28693	6.90418	7.75374	14.4363	7.9162	17.0006	17.342	10.4331	11.0474	0.885139	up	0.865455	up	--	--	--	--	--	--	--	BES1/BZR1 plant transcription factor, N-terminal	BES1/BZR1 homolog protein 4 OS=Arabidopsis thaliana OX=3702 GN=BEH4 PE=1 SV=1	S	Function unknown	PREDICTED: BES1/BZR1 homolog protein 4-like [Pyrus x bretschneideri]	--
MD03G1249200	MD03G1249200	2.12387	1.89437	2.10813	0.929512	0.510839	0.784376	0.971635	0.153019	1.38976	-1.39905	down	-1.22611	normal	--		--	--	--	--	--	Protein kinase domain;; Protein tyrosine kinase;; Di-glucose binding within endoplasmic reticulum	Probable LRR receptor-like serine/threonine-protein kinase At1g53440 OS=Arabidopsis thaliana OX=3702 GN=At1g53440 PE=2 SV=2	S	Function unknown	PREDICTED: probable LRR receptor-like serine/threonine-protein kinase At1g53440 [Malus domestica]	--
MD03G1256000	MD03G1256000	7.497	3.9234	4.10241	7.72499	12.7666	7.60868	4.36287	5.54441	5.59197	0.899219	up	0.0455759	normal	--	--	--	--	--	--	--	PDDEXK-like family of unknown function	--	S	Function unknown	PREDICTED: uncharacterized protein LOC103960075 [Pyrus x bretschneideri]	--
MD03G1256500	MD03G1256500	7.21057	6.84376	11.5581	1.85301	3.03728	4.2388	2.96332	2.6534	4.63933	-1.44626	down	-1.264	down	--	--	Molecular Function: signal transducer activity (GO:0004871);; Cellular Component: heterotrimeric G-protein complex (GO:0005834);; Biological Process: G-protein coupled receptor signaling pathway (GO:0007186);; Biological Process: post-embryonic development (GO:0009791);;	--	--	--	--	GGL domain	Guanine nucleotide-binding protein subunit gamma 1 OS=Arabidopsis thaliana OX=3702 GN=GG1 PE=1 SV=1	Z	Cytoskeleton	PREDICTED: guanine nucleotide-binding protein subunit gamma 1-like isoform X1 [Malus domestica]	molecular function: signal transducer activity (GO:0004871);; cellular component: cell (GO:0005623);; cellular component: membrane (GO:0016020);; cellular component: macromolecular complex (GO:0032991);; cellular component: membrane part (GO:0044425);; cellular component: cell part (GO:0044464);; biological process: cellular process (GO:0009987);; biological process: signaling (GO:0023052);; biol…
MD03G1259200	MD03G1259200	1.98075	0.507678	1.76274	2.2579	6.54319	3.84805	0.419136	1.82552	1.18559	1.60993	up	-0.241756	normal	[R]	General function prediction only	--	K06890|3.14168e-176|mdm:103419095|K06890 uncharacterized protein | (RefSeq) BI1-like protein	--	[T]	Signal transduction mechanisms	Inhibitor of apoptosis-promoting Bax1	Protein LIFEGUARD 4 OS=Arabidopsis thaliana OX=3702 GN=LFG4 PE=2 SV=1	S	Function unknown	PREDICTED: BI1-like protein [Malus domestica]	--
MD03G1268600	MD03G1268600	9.13386	7.14965	6.14034	11.4292	10.7269	13.1638	12.0679	12.7425	11.2409	0.695245	up	0.725409	up	--	--	--	--	--	[K]	Transcription	PWWP domain;; RNA polymerase II-binding domain.	Protein HUA2-LIKE 2 OS=Arabidopsis thaliana OX=3702 GN=HULK2 PE=2 SV=2	S	Function unknown	PREDICTED: protein HUA2-LIKE 2-like [Malus domestica]	--
MD03G1273900	MD03G1273900	8.95709	7.86444	8.31123	13.9762	15.2465	17.9221	13.6241	17.2665	13.4715	0.945422	up	0.860842	up	--	--	Cellular Component: nucleosome (GO:0000786);; Molecular Function: DNA binding (GO:0003677);; Cellular Component: nucleus (GO:0005634);; Biological Process: nucleosome assembly (GO:0006334);; Molecular Function: protein heterodimerization activity (GO:0046982);;	K11251|3.11365e-66|mdm:103427413|K11251 histone H2A | (RefSeq) histone H2AX	--	[B]	Chromatin structure and dynamics	C-terminus of histone H2A;; Core histone H2A/H2B/H3/H4;; Histone-like transcription factor (CBF/NF-Y) and archaeal histone	Probable histone H2AXa OS=Arabidopsis thaliana OX=3702 GN=At1g08880 PE=1 SV=1	B	Chromatin structure and dynamics	PREDICTED: histone H2AX [Malus domestica]	cellular component: cell (GO:0005623);; cellular component: macromolecular complex (GO:0032991);; cellular component: organelle (GO:0043226);; cellular component: organelle part (GO:0044422);; cellular component: cell part (GO:0044464);; molecular function: binding (GO:0005488);; biological process: cellular process (GO:0009987);; biological process: cellular component organization or biogenesis …
MD03G1274200	MD03G1274200	5.11075	4.48998	3.19883	9.1273	7.94114	7.64858	6.94029	7.6419	5.39691	0.988056	up	0.677371	normal	[R]	General function prediction only	Cellular Component: nucleolus (GO:0005730);; Biological Process: rRNA processing (GO:0006364);; Biological Process: megagametogenesis (GO:0009561);;	K14549|0|mdm:103432481|K14549 U3 small nucleolar RNA-associated protein 15 | (RefSeq) protein SLOW WALKER 1	Ribosome biogenesis in eukaryotes (ko03008)	[S]	Function unknown	UTP15 C terminal;; WD domain, G-beta repeat	Protein SLOW WALKER 1 OS=Arabidopsis thaliana OX=3702 GN=SWA1 PE=2 SV=1	S	Function unknown	PREDICTED: LOW QUALITY PROTEIN: protein SLOW WALKER 1 [Malus domestica]	cellular component: cell (GO:0005623);; cellular component: organelle (GO:0043226);; cellular component: organelle part (GO:0044422);; cellular component: cell part (GO:0044464);; biological process: metabolic process (GO:0008152);; biological process: cellular process (GO:0009987);; biological process: multicellular organismal process (GO:0032501);; biological process: single-organism process (G…
MD03G1278600	MD03G1278600	3.49811	3.91872	4.9061	0.823727	2.00381	2.39303	1.51727	1.50339	1.57591	-1.21051	down	-1.37539	down	--	--	Biological Process: pollen tube growth (GO:0009860);;	--	--	--	--	NPH3 family;; BTB/POZ domain	BTB/POZ domain-containing protein At1g03010 OS=Arabidopsis thaliana OX=3702 GN=At1g03010 PE=2 SV=1	S	Function unknown	PREDICTED: BTB/POZ domain-containing protein At1g03010-like isoform X1 [Malus domestica]	biological process: reproduction (GO:0000003);; biological process: cellular process (GO:0009987);; biological process: reproductive process (GO:0022414);; biological process: developmental process (GO:0032502);; biological process: growth (GO:0040007);; biological process: single-organism process (GO:0044699);; biological process: cellular component organization or biogenesis (GO:0071840)
MD03G1284400	MD03G1284400	43.4543	52.5863	48.6769	32.2672	26.9651	30.6466	34.0738	31.9811	36.3825	-0.6492	down	-0.4596	normal	[H]	Coenzyme transport and metabolism	Molecular Function: methenyltetrahydrofolate cyclohydrolase activity (GO:0004477);; Molecular Function: methylenetetrahydrofolate dehydrogenase (NADP+) activity (GO:0004488);; Biological Process: folic acid-containing compound biosynthetic process (GO:0009396);; Biological Process: oxidation-reduction process (GO:0055114);;	--	--	[H]	Coenzyme transport and metabolism	Tetrahydrofolate dehydrogenase/cyclohydrolase, catalytic domain	Bifunctional protein FolD 2 OS=Arabidopsis thaliana OX=3702 GN=FOLD2 PE=2 SV=1	H	Coenzyme transport and metabolism	PREDICTED: bifunctional protein FolD 2 [Malus domestica]	molecular function: catalytic activity (GO:0003824);; biological process: metabolic process (GO:0008152);; biological process: single-organism process (GO:0044699);; biological process: cellular process (GO:0009987)
MD03G1287400	MD03G1287400	4.48837	5.18409	5.38566	18.4359	6.39182	9.392	16.4745	12.8986	10.5768	1.23564	up	1.44526	up	--	--	Molecular Function: nucleotide binding (GO:0000166);; Molecular Function: nucleic acid binding (GO:0003676);; Molecular Function: ubiquitin-protein transferase activity (GO:0004842);; Biological Process: ubiquitin-dependent protein catabolic process (GO:0006511);; Biological Process: red, far-red light phototransduction (GO:0009585);; Biological Process: regulation of photomorphogenesis (GO:00100…	--	--	--	--	--	Phytochrome A-associated F-box protein OS=Arabidopsis thaliana OX=3702 GN=EID1 PE=1 SV=2	S	Function unknown	PREDICTED: phytochrome A-associated F-box protein-like [Malus domestica]	molecular function: binding (GO:0005488);; molecular function: catalytic activity (GO:0003824);; biological process: metabolic process (GO:0008152);; biological process: cellular process (GO:0009987);; biological process: signaling (GO:0023052);; biological process: single-organism process (GO:0044699);; biological process: response to stimulus (GO:0050896);; biological process: biological regula…
MD03G1289900	MD03G1289900	8.30181	1.65599	8.20292	1.71377	35.0634	53.5474	3.70414	5.47489	7.48334	2.35093	up	-0.0555222	normal	--	--	--	--	--	--	--	Late embryogenesis abundant protein	Indole-3-acetic acid-induced protein ARG2 OS=Vigna radiata var. radiata OX=3916 GN=ARG2 PE=2 SV=1	S	Function unknown	PREDICTED: protein SENESCENCE-ASSOCIATED GENE 21, mitochondrial-like [Pyrus x bretschneideri]	--
MD03G1292200	MD03G1292200	5.84608	4.60934	10.9368	74.3478	34.3023	94.4387	95.7659	46.2724	62.0407	3.29785	up	3.30907	up	[KT]	Transcription;; Signal transduction mechanisms	Molecular Function: phosphorelay sensor kinase activity (GO:0000155);; Biological Process: phosphorelay signal transduction system (GO:0000160);; Molecular Function: ATP binding (GO:0005524);; Cellular Component: membrane (GO:0016020);; Biological Process: signal transduction by protein phosphorylation (GO:0023014);;	K14509|0|mdm:103408133|K14509 ethylene receptor [EC:2.7.13.-] | (RefSeq) MdERS2; probable ethylene response sensor 1	Plant hormone signal transduction (ko04075)	[T]	Signal transduction mechanisms	Histidine kinase-, DNA gyrase B-, and HSP90-like ATPase;; GAF domain;; His Kinase A (phospho-acceptor) domain	Probable ethylene response sensor 1 OS=Oryza sativa subsp. japonica OX=39947 GN=ERS1 PE=2 SV=1	T	Signal transduction mechanisms	probable ethylene response sensor 1 [Malus domestica]	molecular function: catalytic activity (GO:0003824);; molecular function: signal transducer activity (GO:0004871);; molecular function: molecular transducer activity (GO:0060089);; biological process: metabolic process (GO:0008152);; biological process: cellular process (GO:0009987);; biological process: signaling (GO:0023052);; biological process: single-organism process (GO:0044699);; biologica…
MD03G1295100	MD03G1295100	1134.38	1448.25	817.59	383.262	579.92	320.625	343.811	253.312	562.433	-1.37816	down	-1.51635	down	[T]	Signal transduction mechanisms	--	--	--	--	--	CP12 domain	Calvin cycle protein CP12-2, chloroplastic OS=Arabidopsis thaliana OX=3702 GN=CP12-2 PE=1 SV=1	S	Function unknown	PREDICTED: calvin cycle protein CP12-1, chloroplastic-like [Malus domestica]	--
MD03G1298400	MD03G1298400	0.140169	1.56861	1.20044	9.4975	3.46336	8.19725	1.63652	2.82864	1.91085	2.85278	up	1.12221	normal	--	--	--	--	--	--	--	--	--	S	Function unknown	PREDICTED: uncharacterized protein LOC103941713 [Pyrus x bretschneideri]	--
MD04G1008500	MD04G1008500	10.0641	11.1802	10.1334	4.47666	5.23929	6.79975	8.13915	9.08694	8.45065	-0.892883	down	-0.251106	normal	--	--	--	K13448|4.67424e-175|mdm:103443481|K13448 calcium-binding protein CML | (RefSeq) probable calcium-binding protein CML22	Plant-pathogen interaction (ko04626)	[T]	Signal transduction mechanisms	EF-hand domain pair;; EF-hand domain;; EF hand;; EF-hand domain pair;; EF hand;; Secreted protein acidic and rich in cysteine Ca binding region;; Cytoskeletal-regulatory complex EF hand	Probable calcium-binding protein CML22 OS=Arabidopsis thaliana OX=3702 GN=CML22 PE=3 SV=1	DTZ	Cell cycle control, cell division, chromosome partitioning;; Signal transduction mechanisms;; Cytoskeleton	PREDICTED: probable calcium-binding protein CML22 isoform X1 [Malus domestica]	--
MD04G1013500	MD04G1013500	17.1746	23.9854	17.0916	50.697	20.7202	37.6909	58.2624	43.7621	48.7755	0.946534	up	1.40619	up	[HR]	Coenzyme transport and metabolism;; General function prediction only	Biological Process: sucrose metabolic process (GO:0005985);; Biological Process: biosynthetic process (GO:0009058);; Molecular Function: sucrose-phosphate synthase activity (GO:0046524);;	K00696|0|mdm:103443444|K00696 sucrose-phosphate synthase [EC:2.4.1.14] | (RefSeq) probable sucrose-phosphate synthase 2	Starch and sucrose metabolism (ko00500)	[M]	Cell wall/membrane/envelope biogenesis	Glycosyl transferases group 1;; Sucrose-6F-phosphate phosphohydrolase;; Glycosyl transferases group 1;; Sucrose synthase;; Glycosyl transferase 4-like domain;; Glycosyltransferase Family 4	Probable sucrose-phosphate synthase 2 OS=Craterostigma plantagineum OX=4153 GN=SPS2 PE=2 SV=1	M	Cell wall/membrane/envelope biogenesis	PREDICTED: probable sucrose-phosphate synthase 2 [Malus domestica]	biological process: metabolic process (GO:0008152);; biological process: cellular process (GO:0009987);; biological process: single-organism process (GO:0044699);; molecular function: catalytic activity (GO:0003824)
MD04G1019600	MD04G1019600	1.97027	1.98781	1.88634	4.74372	2.35256	5.94149	3.96654	3.50968	2.8552	1.19433	up	0.858478	normal	[G]	Carbohydrate transport and metabolism	Biological Process: metabolic process (GO:0008152);; Molecular Function: transferase activity, transferring hexosyl groups (GO:0016758);;	--	--	[GC]	Carbohydrate transport and metabolism;; Energy production and conversion	UDP-glucoronosyl and UDP-glucosyl transferase	Crocetin glucosyltransferase, chloroplastic OS=Gardenia jasminoides OX=114476 GN=UGT75L6 PE=1 SV=1	S	Function unknown	PREDICTED: crocetin glucosyltransferase, chloroplastic-like [Malus domestica]	biological process: metabolic process (GO:0008152);; molecular function: catalytic activity (GO:0003824)
MD04G1021300	MD04G1021300	12.3322	10.8489	11.7964	84.3414	31.9953	89.4729	111.723	64.7092	63.0033	2.60322	up	2.81872	up	--	--	--	--	--	--	--	Tic22-like family	Protein TIC 22-like, chloroplastic OS=Arabidopsis thaliana OX=3702 GN=TIC22L PE=3 SV=1	S	Function unknown	PREDICTED: protein TIC 22-like, chloroplastic [Malus domestica]	--
MD04G1022400	MD04G1022400	145.902	178.894	108.533	213.76	1020.39	298.855	85.8186	250.956	145.427	1.83817	up	0.1809	normal	[O]	Posttranslational modification, protein turnover, chaperones	Biological Process: protein folding (GO:0006457);;	--	--	[O]	Posttranslational modification, protein turnover, chaperones	FKBP-type peptidyl-prolyl cis-trans isomerase;; Tetratricopeptide repeat;; Tetratricopeptide repeat;; Tetratricopeptide repeat;; Tetratricopeptide repeat;; TPR repeat;; Tetratricopeptide repeat	Peptidyl-prolyl cis-trans isomerase FKBP65 OS=Arabidopsis thaliana OX=3702 GN=FKBP65 PE=1 SV=1	O	Posttranslational modification, protein turnover, chaperones	PREDICTED: 70 kDa peptidyl-prolyl isomerase-like [Malus domestica]	biological process: cellular process (GO:0009987)
MD04G1025300	MD04G1025300	70.1251	96.3541	79.6276	40.2223	18.6785	46.6454	48.8056	40.3176	49.5618	-1.18444	down	-0.791044	down	[V]	Defense mechanisms	--	K16904|3.74099e-92|mdm:103431505|K16904 dCTP diphosphatase [EC:3.6.1.12] | (RefSeq) dCTP pyrophosphatase 1-like	Pyrimidine metabolism (ko00240)	--	--	MazG-like family;; MazG nucleotide pyrophosphohydrolase domain	--	S	Function unknown	PREDICTED: dCTP pyrophosphatase 1-like [Malus domestica]	--
MD04G1025800	MD04G1025800	2.31568	0.679604	2.86327	0.221854	0.734155	0.588122	0.085652	1.45788	1.0549	-1.84603	down	-1.11664	normal	--	--	--	K12462|9.40368e-169|pxb:103960376|K12462 Rho GDP-dissociation inhibitor | (RefSeq) rho GDP-dissociation inhibitor 1-like	--	[T]	Signal transduction mechanisms	RHO protein GDP dissociation inhibitor	Rho GDP-dissociation inhibitor 1 OS=Arabidopsis thaliana OX=3702 GN=GDI1 PE=1 SV=1	O	Posttranslational modification, protein turnover, chaperones	PREDICTED: rho GDP-dissociation inhibitor 1-like [Pyrus x bretschneideri]	--
MD04G1041400	MD04G1041400	1.46644	1.33791	3.47763	0.34149	13.0519	30.2025	1.55706	10.1418	1.40138	2.79634	up	1.08412	normal	[T]	Signal transduction mechanisms	Molecular Function: calcium ion binding (GO:0005509);;	K13448|3.76664e-116|mdm:103432727|K13448 calcium-binding protein CML | (RefSeq) calmodulin-like protein 3	Plant-pathogen interaction (ko04626)	[T]	Signal transduction mechanisms	EF hand;; EF-hand domain;; EF-hand domain pair;; EF hand;; EF-hand domain pair;; Secreted protein acidic and rich in cysteine Ca binding region	Calmodulin-like protein 5 OS=Arabidopsis thaliana OX=3702 GN=CML5 PE=2 SV=2	DTZ	Cell cycle control, cell division, chromosome partitioning;; Signal transduction mechanisms;; Cytoskeleton	PREDICTED: calmodulin-like protein 3 [Malus domestica]	molecular function: binding (GO:0005488)
MD04G1042400	MD04G1042400	6.21643	2.38261	1.85755	0.70646	1.27593	0.864764	0.76028	1.11989	2.34541	-1.82108	down	-1.2493	normal	[G]	Carbohydrate transport and metabolism	Molecular Function: ribokinase activity (GO:0004747);; Biological Process: D-ribose metabolic process (GO:0006014);; Biological Process: phosphorylation (GO:0016310);;	K00847|0|pmum:103322358|K00847 fructokinase [EC:2.7.1.4] | (RefSeq) probable fructokinase-4	Fructose and mannose metabolism (ko00051);; Starch and sucrose metabolism (ko00500);; Amino sugar and nucleotide sugar metabolism (ko00520)	[G]	Carbohydrate transport and metabolism	pfkB family carbohydrate kinase	Probable fructokinase-1 OS=Arabidopsis thaliana OX=3702 GN=At2g31390 PE=2 SV=1	G	Carbohydrate transport and metabolism	probable fructokinase-4 [Prunus avium]	molecular function: catalytic activity (GO:0003824);; biological process: metabolic process (GO:0008152);; biological process: cellular process (GO:0009987);; biological process: single-organism process (GO:0044699)
MD04G1053100	MD04G1053100	5.50894	3.93491	3.63936	6.56841	5.29191	12.3461	6.86423	9.29049	6.03452	0.924081	up	0.801995	up	[T]	Signal transduction mechanisms	--	--	--	[T]	Signal transduction mechanisms	Protein tyrosine kinase;; Protein kinase domain	Probable serine/threonine-protein kinase PBL19 OS=Arabidopsis thaliana OX=3702 GN=PBL19 PE=1 SV=1	T	Signal transduction mechanisms	PREDICTED: probable receptor-like protein kinase At5g47070 [Pyrus x bretschneideri]	--
MD04G1058000	MD04G1058000	1.5152	1.19598	1.70151	1.18497	13.8527	9.9264	4.91695	2.16953	3.32074	2.507	up	1.27881	up	--	--	Molecular Function: DNA binding (GO:0003677);; Molecular Function: transcription factor activity, sequence-specific DNA binding (GO:0003700);; Cellular Component: nucleus (GO:0005634);; Biological Process: regulation of transcription, DNA-templated (GO:0006355);;	K09286|1.26154e-121|mdm:103415729|K09286 EREBP-like factor | (RefSeq) ethylene-responsive transcription factor 2-like	--	--	--	AP2 domain	Ethylene-responsive transcription factor 1A OS=Arabidopsis thaliana OX=3702 GN=ERF1A PE=1 SV=2	K	Transcription	PREDICTED: ethylene-responsive transcription factor 2-like [Malus domestica]	molecular function: binding (GO:0005488);; molecular function: nucleic acid binding transcription factor activity (GO:0001071);; biological process: biological regulation (GO:0065007);; cellular component: cell (GO:0005623);; cellular component: organelle (GO:0043226);; cellular component: cell part (GO:0044464)
MD04G1058200	MD04G1058200	10.4304	16.4178	12.2836	21.2914	65.2995	133.936	25.5553	28.2595	17.8301	2.50436	up	0.901701	up	--	--	Molecular Function: DNA binding (GO:0003677);; Molecular Function: transcription factor activity, sequence-specific DNA binding (GO:0003700);; Cellular Component: nucleus (GO:0005634);; Biological Process: regulation of transcription, DNA-templated (GO:0006355);;	K09286|2.42519e-157|mdm:103419228|K09286 EREBP-like factor | (RefSeq) ethylene-responsive transcription factor 5-like	--	--	--	AP2 domain	Ethylene-responsive transcription factor 5 OS=Arabidopsis thaliana OX=3702 GN=ERF5 PE=2 SV=1	K	Transcription	PREDICTED: ethylene-responsive transcription factor 5-like [Malus domestica]	molecular function: binding (GO:0005488);; molecular function: nucleic acid binding transcription factor activity (GO:0001071);; biological process: biological regulation (GO:0065007);; cellular component: cell (GO:0005623);; cellular component: organelle (GO:0043226);; cellular component: cell part (GO:0044464)
MD04G1060300	MD04G1060300	4.62507	4.68782	3.30937	7.35446	5.14948	9.60561	6.70172	10.6762	7.4707	0.843648	up	1.0104	up	--	--	--	--	--	--	--	Mitochondrial-associated sphingomyelin phosphodiesterase	--	S	Function unknown	PREDICTED: uncharacterized protein LOC103432987 [Malus domestica]	--
MD04G1064800	MD04G1064800	77.009	101.391	59.5459	47.2991	31.025	46.7952	52.084	59.0143	58.3019	-0.89374	down	-0.459095	normal	--	--	--	--	--	--	--	C2 domain	BON1-associated protein 2 OS=Arabidopsis thaliana OX=3702 GN=BAP2 PE=1 SV=1	S	Function unknown	PREDICTED: BON1-associated protein 2-like [Malus domestica]	--
MD04G1067400	MD04G1067400	17.144	29.0875	21.129	0.450964	2.4521	3.81509	1.05688	3.41891	1.34452	-3.30911	down	-3.49332	down	--	--	--	--	--	[T]	Signal transduction mechanisms	--	BAG family molecular chaperone regulator 1 OS=Arabidopsis thaliana OX=3702 GN=BAG1 PE=1 SV=1	O	Posttranslational modification, protein turnover, chaperones	PREDICTED: BAG family molecular chaperone regulator 1-like [Pyrus x bretschneideri]	--
MD04G1072900	MD04G1072900	4.93543	3.6637	3.40339	23.2815	4.20711	5.59672	16.939	8.79118	13.7134	1.53208	up	1.75941	up	[P]	Inorganic ion transport and metabolism	Biological Process: superoxide metabolic process (GO:0006801);; Molecular Function: superoxide dismutase copper chaperone activity (GO:0016532);; Biological Process: metal ion transport (GO:0030001);; Biological Process: oxidation-reduction process (GO:0055114);;	K04569|0|mdm:103429462|K04569 copper chaperone for superoxide dismutase | (RefSeq) copper chaperone for superoxide dismutase, chloroplastic/cytosolic-like	--	[P]	Inorganic ion transport and metabolism	Copper/zinc superoxide dismutase (SODC);; Heavy-metal-associated domain	Copper chaperone for superoxide dismutase, chloroplastic/cytosolic OS=Arabidopsis thaliana OX=3702 GN=CCS PE=1 SV=1	S	Function unknown	PREDICTED: copper chaperone for superoxide dismutase, chloroplastic/cytosolic-like isoform X1 [Malus domestica]	biological process: metabolic process (GO:0008152);; biological process: cellular process (GO:0009987);; molecular function: binding (GO:0005488);; molecular function: metallochaperone activity (GO:0016530);; molecular function: molecular function regulator (GO:0098772);; biological process: biological regulation (GO:0065007);; biological process: localization (GO:0051179);; biological process: s…
MD04G1075500	MD04G1075500	20.5468	17.5319	19.6791	23.6073	30.2389	36.6921	27.1445	37.1171	29.7137	0.683298	up	0.742877	up	--	--	Cellular Component: integral component of membrane (GO:0016021);;	--	--	[GE]	Carbohydrate transport and metabolism;; Amino acid transport and metabolism	Triose-phosphate Transporter family;; UAA transporter family;; EamA-like transporter family	Probable sugar phosphate/phosphate translocator At1g12500 OS=Arabidopsis thaliana OX=3702 GN=At1g12500 PE=1 SV=1	S	Function unknown	PREDICTED: probable sugar phosphate/phosphate translocator At1g12500 [Malus domestica]	cellular component: membrane (GO:0016020);; cellular component: membrane part (GO:0044425)
MD04G1078600	MD04G1078600	4.66723	2.83919	4.0767	0.643901	1.77395	2.15169	1.45162	2.0359	1.21799	-1.30461	down	-1.24821	down	--	--	--	--	--	--	--	--	--	S	Function unknown	PREDICTED: uncharacterized protein LOC103433068 isoform X2 [Malus domestica]	--
MD04G1081200	MD04G1081200	9.63078	3.12122	5.87389	0.488725	1.28412	1.79317	1.04405	2.29074	3.36527	-2.32955	down	-1.40958	down	--	--	Molecular Function: enzyme inhibitor activity (GO:0004857);; Molecular Function: pectinesterase activity (GO:0030599);; Biological Process: negative regulation of catalytic activity (GO:0043086);;	--	--	--	--	Plant invertase/pectin methylesterase inhibitor	Pectinesterase inhibitor 9 OS=Arabidopsis thaliana OX=3702 GN=PMEI9 PE=2 SV=1	S	Function unknown	PREDICTED: 21 kDa protein [Malus domestica]	molecular function: molecular function regulator (GO:0098772);; biological process: biological regulation (GO:0065007);; molecular function: catalytic activity (GO:0003824)
MD04G1081900	MD04G1081900	133.334	132.276	113.818	230.161	307.494	316.412	138.332	304.222	202.737	1.20278	up	0.800769	up	[R]	General function prediction only	--	K09553|0|mdm:103433084|K09553 stress-induced-phosphoprotein 1 | (RefSeq) hsp70-Hsp90 organizing protein 3	--	[O]	Posttranslational modification, protein turnover, chaperones	Tetratricopeptide repeat;; Tetratricopeptide repeat;; TPR repeat;; Tetratricopeptide repeat;; Tetratricopeptide repeat;; Tetratricopeptide repeat;; Tetratricopeptide repeat;; Tetratricopeptide repeat;; Tetratricopeptide repeat;; Tetratricopeptide repeat;; Tetratricopeptide repeat;; Tetratricopeptide repeat;; Tetratricopeptide repeat;; Tetratricopeptide repeat;; Anaphase-promoting complex, cycloso…	Hsp70-Hsp90 organizing protein 1 OS=Arabidopsis thaliana OX=3702 GN=HOP1 PE=2 SV=1	S	Function unknown	PREDICTED: hsp70-Hsp90 organizing protein 3 [Malus domestica]	--
MD04G1090700	MD04G1090700	14.3697	16.2332	19.008	9.57439	10.7262	10.4847	9.71145	8.10867	11.8193	-0.650385	down	-0.699871	down	--	--	--	--	--	--	--	ACT domain;; ACT domain	ACT domain-containing protein ACR10 OS=Arabidopsis thaliana OX=3702 GN=ACR10 PE=2 SV=1	S	Function unknown	PREDICTED: ACT domain-containing protein ACR10-like [Malus domestica]	--
MD04G1100900	MD04G1100900	101.399	84.417	96.2948	124.646	109.926	243.455	145.496	180.04	123.837	0.797264	up	0.713166	up	[O]	Posttranslational modification, protein turnover, chaperones	Cellular Component: nucleus (GO:0005634);; Cellular Component: cytoplasm (GO:0005737);;	K08770|0|spen:107004612|K08770 ubiquitin C | (RefSeq) polyubiquitin	--	[OR]	Posttranslational modification, protein turnover, chaperones;; General function prediction only	Ubiquitin family;; Ubiquitin-2 like Rad60 SUMO-like;; Ubiquitin-like domain;; DUF2407 ubiquitin-like domain;; Ubiquitin-2 like Rad60 SUMO-like;; RNA methyltransferase;; Protein of unknown function (DUF2870);; Domain of Unknown Function with PDB structure (DUF3861);; Toluene-4-monooxygenase system protein B (TmoB);; ACT domain	Polyubiquitin OS=Petroselinum crispum OX=4043 GN=PCUBI4-2 PE=3 SV=1	O	Posttranslational modification, protein turnover, chaperones	hypothetical protein LSAT_1X127601 [Lactuca sativa]	cellular component: cell (GO:0005623);; cellular component: organelle (GO:0043226);; cellular component: cell part (GO:0044464)
MD04G1104500	MD04G1104500	2.93685	2.83145	2.40391	1.29408	1.79816	1.26037	1.01828	0.77292	0.995282	-0.871454	down	-1.50905	down	[L]	Replication, recombination and repair	--	K10737|0|mdm:103433335|K10737 DNA helicase MCM8 [EC:3.6.4.12] | (RefSeq) probable DNA helicase MCM8	--	[L]	Replication, recombination and repair	MCM2/3/5 family;; MCM OB domain;; AAA domain (dynein-related subfamily);; Magnesium chelatase, subunit ChlI;; ATPase family associated with various cellular activities (AAA)	Probable DNA helicase MCM8 OS=Arabidopsis thaliana OX=3702 GN=MCM8 PE=2 SV=2	L	Replication, recombination and repair	PREDICTED: probable DNA helicase MCM8 [Malus domestica]	--
MD04G1113300	MD04G1113300	15.2254	11.299	9.74912	32.1994	17.3589	31.9723	31.7503	37.6243	29.6736	1.2129	up	1.48757	up	[F]	Nucleotide transport and metabolism	--	K00939|0|mdm:103433341|K00939 adenylate kinase [EC:2.7.4.3] | (RefSeq) adenylate kinase 1, chloroplastic-like	Purine metabolism (ko00230)	[F]	Nucleotide transport and metabolism	Adenylate kinase;; AAA domain	Adenylate kinase 1, chloroplastic OS=Arabidopsis thaliana OX=3702 GN=ADK PE=1 SV=1	F	Nucleotide transport and metabolism	PREDICTED: adenylate kinase 1, chloroplastic-like [Malus domestica]	--
MD04G1125600	MD04G1125600	132.319	57.8176	103.357	220.435	143.136	487.242	252.784	617.737	303.272	1.58271	up	2.04726	up	[O]	Posttranslational modification, protein turnover, chaperones	Molecular Function: ATP binding (GO:0005524);; Biological Process: response to stress (GO:0006950);;	K03283|0|nnu:104594972|K03283 heat shock 70kDa protein 1/8 | (RefSeq) heat shock cognate 70 kDa protein 2-like	Spliceosome (ko03040);; Protein processing in endoplasmic reticulum (ko04141);; Endocytosis (ko04144)	[O]	Posttranslational modification, protein turnover, chaperones	NAD-specific glutamate dehydrogenase	Probable mediator of RNA polymerase II transcription subunit 37e OS=Arabidopsis thaliana OX=3702 GN=MED37E PE=1 SV=3	O	Posttranslational modification, protein turnover, chaperones	hypothetical protein F511_04348 [Dorcoceras hygrometricum]	molecular function: binding (GO:0005488);; biological process: response to stimulus (GO:0050896)
MD04G1126800	MD04G1126800	68.8927	69.9824	71.2442	40.4448	38.2413	39.7328	47.2733	42.0339	43.1454	-0.787989	down	-0.624535	down	[T]	Signal transduction mechanisms	Molecular Function: zinc ion binding (GO:0008270);;	--	--	--	--	Ankyrin repeats (3 copies);; Ankyrin repeats (many copies);; Ankyrin repeats (many copies);; Ankyrin repeat;; Ankyrin repeat	Putative E3 ubiquitin-protein ligase XBAT31 OS=Arabidopsis thaliana OX=3702 GN=XBAT31 PE=2 SV=1	S	Function unknown	PREDICTED: putative E3 ubiquitin-protein ligase XBAT31 [Malus domestica]	molecular function: binding (GO:0005488)
MD04G1130100	MD04G1130100	9.08625	7.3129	4.15388	1.97518	3.87108	2.75662	3.04533	2.14851	3.46798	-1.22503	down	-1.20399	down	--	--	--	--	--	--	--	--	--	--	--	--	--
MD04G1131700	MD04G1131700	12.2033	8.99571	9.86588	2.05077	5.687	6.18285	4.17817	5.33758	5.45265	-1.12518	down	-1.00561	down	--	--	--	--	--	--	--	--	--	S	Function unknown	PREDICTED: uncharacterized protein LOC103433437 [Malus domestica]	--
MD04G1132500	MD04G1132500	10.002	2.2925	5.23238	0.603124	1.49722	2.39249	0.792128	4.4425	4.20736	-1.91514	down	-0.830826	normal	--	--	--	--	--	--	--	Thaumatin family	Thaumatin-like protein OS=Oryza sativa subsp. japonica OX=39947 GN=Os11g0706600 PE=2 SV=1	S	Function unknown	PREDICTED: thaumatin-like protein [Malus domestica]	--
MD04G1134100	MD04G1134100	1.39621	1.22076	1.3242	2.51695	3.23135	3.81271	2.33975	1.51596	1.75052	1.30961	up	0.550941	normal	[G]	Carbohydrate transport and metabolism	Molecular Function: ATP binding (GO:0005524);;	--	--	[O]	Posttranslational modification, protein turnover, chaperones	ATPase family associated with various cellular activities (AAA);; Torsin	Ribulose bisphosphate carboxylase/oxygenase activase 1, chloroplastic OS=Larrea tridentata OX=66636 GN=RCA1 PE=1 SV=1	O	Posttranslational modification, protein turnover, chaperones	PREDICTED: ribulose bisphosphate carboxylase/oxygenase activase 1, chloroplastic-like [Malus domestica]	molecular function: binding (GO:0005488)
MD04G1137700	MD04G1137700	1.74278	3.44001	2.21425	0	0.261763	0	0.3032	0	0.435329	-4.62596	down	-3.26531	down	--	--	--	K10418|4.39658e-80|pxb:103967327|K10418 dynein light chain LC8-type | (RefSeq) probable dynein light chain	--	[Z]	Cytoskeleton	Dynein light chain type 1	Dynein 8 kDa light chain, flagellar outer arm OS=Chlamydomonas reinhardtii OX=3055 PE=1 SV=1	S	Function unknown	PREDICTED: probable dynein light chain [Pyrus x bretschneideri]	--
MD04G1143400	MD04G1143400	11.246	12.901	3.89073	2.08021	4.86292	1.6674	2.78724	0.936266	5.33842	-1.68024	down	-1.58865	down	[G]	Carbohydrate transport and metabolism	Biological Process: maltose metabolic process (GO:0000023);; Biological Process: sucrose metabolic process (GO:0005985);; Biological Process: fructose metabolic process (GO:0006000);; Biological Process: pentose-phosphate shunt (GO:0006098);; Biological Process: rRNA processing (GO:0006364);; Biological Process: response to cold (GO:0009409);; Cellular Component: chloroplast stroma (GO:0009570);;…	K03841|6.24579e-178|mdm:103433550|K03841 fructose-1,6-bisphosphatase I [EC:3.1.3.11] | (RefSeq) fructose-1,6-bisphosphatase, chloroplastic	Glycolysis / Gluconeogenesis (ko00010);; Pentose phosphate pathway (ko00030);; Fructose and mannose metabolism (ko00051);; Carbon fixation in photosynthetic organisms (ko00710);; Carbon metabolism (ko01200)	[G]	Carbohydrate transport and metabolism	Fructose-1-6-bisphosphatase, N-terminal domain	Fructose-1,6-bisphosphatase, chloroplastic OS=Oryza sativa subsp. japonica OX=39947 GN=Os03g0267300 PE=2 SV=1	G	Carbohydrate transport and metabolism	PREDICTED: fructose-1,6-bisphosphatase, chloroplastic [Malus domestica]	biological process: metabolic process (GO:0008152);; biological process: cellular process (GO:0009987);; biological process: single-organism process (GO:0044699);; biological process: response to stimulus (GO:0050896);; cellular component: cell (GO:0005623);; cellular component: organelle (GO:0043226);; cellular component: organelle part (GO:0044422);; cellular component: cell part (GO:0044464);;…
MD04G1144500	MD04G1144500	0.443484	0.789129	0.929537	0.876835	1.1544	8.87284	1.05834	3.5999	0.964017	2.34411	up	1.40373	up	--	--	--	--	--	--	--	GDP-fucose protein O-fucosyltransferase	O-fucosyltransferase 19 OS=Arabidopsis thaliana OX=3702 GN=OFUT19 PE=2 SV=1	S	Function unknown	PREDICTED: uncharacterized protein At1g04910-like [Malus domestica]	--
MD04G1147900	MD04G1147900	0.287675	0.12039	0.830361	20.9779	11.6666	37.7311	87.6863	13.38	20.0395	5.8536	up	6.64728	up	--	--	Molecular Function: transferase activity (GO:0016740);;	--	--	--	--	Transferase family	BAHD acyltransferase DCR OS=Arabidopsis thaliana OX=3702 GN=DCR PE=2 SV=1	S	Function unknown	PREDICTED: BAHD acyltransferase DCR-like isoform X2 [Pyrus x bretschneideri]	molecular function: catalytic activity (GO:0003824)
MD04G1151300	MD04G1151300	193.622	203.515	123.403	80.9531	119.556	108.315	86.1421	96.0168	137.367	-0.725163	down	-0.667852	down	--	--	Cellular Component: chloroplast (GO:0009507);; Biological Process: photosynthesis, light harvesting (GO:0009765);; Cellular Component: membrane (GO:0016020);; Molecular Function: metal ion binding (GO:0046872);;	K08915|0|mdm:103433590|K08915 light-harvesting complex II chlorophyll a/b binding protein 4 | (RefSeq) chlorophyll a-b binding protein CP29.1, chloroplastic	Photosynthesis - antenna proteins (ko00196)	--	--	Chlorophyll A-B binding protein	Chlorophyll a-b binding protein CP29.2, chloroplastic OS=Arabidopsis thaliana OX=3702 GN=LHCB4.2 PE=1 SV=1	I	Lipid transport and metabolism	PREDICTED: chlorophyll a-b binding protein CP29.1, chloroplastic [Malus domestica]	cellular component: cell (GO:0005623);; cellular component: organelle (GO:0043226);; cellular component: cell part (GO:0044464);; biological process: metabolic process (GO:0008152);; biological process: cellular process (GO:0009987);; cellular component: membrane (GO:0016020);; molecular function: binding (GO:0005488)
MD04G1159900	MD04G1159900	0.664787	3.10795	1.77784	21.0405	7.83729	18.285	29.2806	5.62909	9.5373	3.10648	up	3.02121	up	[GHR]	Carbohydrate transport and metabolism;; Coenzyme transport and metabolism;; General function prediction only	Molecular Function: magnesium ion binding (GO:0000287);; Molecular Function: pyruvate decarboxylase activity (GO:0004737);; Biological Process: metabolic process (GO:0008152);; Molecular Function: thiamine pyrophosphate binding (GO:0030976);;	K01568|0|mdm:103425939|K01568 pyruvate decarboxylase [EC:4.1.1.1] | (RefSeq) pyruvate decarboxylase 2-like	Glycolysis / Gluconeogenesis (ko00010)	[EH]	Amino acid transport and metabolism;; Coenzyme transport and metabolism	Thiamine pyrophosphate enzyme, N-terminal TPP binding domain;; Thiamine pyrophosphate enzyme, central domain;; Thiamine pyrophosphate enzyme, C-terminal TPP binding domain	Pyruvate decarboxylase 4 OS=Arabidopsis thaliana OX=3702 GN=PDC4 PE=2 SV=1	GH	Carbohydrate transport and metabolism;; Coenzyme transport and metabolism	PREDICTED: pyruvate decarboxylase 2-like [Malus domestica]	molecular function: binding (GO:0005488);; molecular function: catalytic activity (GO:0003824);; biological process: metabolic process (GO:0008152)
MD04G1160100	MD04G1160100	0.118495	0.075883	0.086082	1.26065	0.776652	1.79159	1.9461	0.387886	0.642926	3.79414	up	--	--	[GHR]	Carbohydrate transport and metabolism;; Coenzyme transport and metabolism;; General function prediction only	Molecular Function: magnesium ion binding (GO:0000287);; Molecular Function: pyruvate decarboxylase activity (GO:0004737);; Biological Process: metabolic process (GO:0008152);; Molecular Function: thiamine pyrophosphate binding (GO:0030976);;	K01568|0|mdm:103425929|K01568 pyruvate decarboxylase [EC:4.1.1.1] | (RefSeq) pyruvate decarboxylase 2-like	Glycolysis / Gluconeogenesis (ko00010)	[EH]	Amino acid transport and metabolism;; Coenzyme transport and metabolism	Thiamine pyrophosphate enzyme, N-terminal TPP binding domain;; Thiamine pyrophosphate enzyme, central domain;; Thiamine pyrophosphate enzyme, C-terminal TPP binding domain	Pyruvate decarboxylase 4 OS=Arabidopsis thaliana OX=3702 GN=PDC4 PE=2 SV=1	GH	Carbohydrate transport and metabolism;; Coenzyme transport and metabolism	PREDICTED: pyruvate decarboxylase 2-like [Malus domestica]	molecular function: binding (GO:0005488);; molecular function: catalytic activity (GO:0003824);; biological process: metabolic process (GO:0008152)
MD04G1161900	MD04G1161900	1.7386	2.90409	2.18276	6.5409	3.62208	5.86073	7.1848	2.49232	4.55153	1.2645	up	1.09159	normal	[R]	General function prediction only	Molecular Function: phosphatidylethanolamine binding (GO:0008429);; Biological Process: seed dormancy process (GO:0010162);; Biological Process: myo-inositol hexakisphosphate biosynthetic process (GO:0010264);; Biological Process: positive regulation of transcription, DNA-templated (GO:0045893);;	K06910|3.88094e-104|mdm:103433675|K06910 uncharacterized protein | (RefSeq) UPF0098 protein CPn_0877/CP_0992/CPj0877/CpB0906	--	--	--	Phosphatidylethanolamine-binding protein	--	S	Function unknown	PREDICTED: UPF0098 protein CPn_0877/CP_0992/CPj0877/CpB0906 [Malus domestica]	molecular function: binding (GO:0005488);; biological process: reproduction (GO:0000003);; biological process: reproductive process (GO:0022414);; biological process: multicellular organismal process (GO:0032501);; biological process: developmental process (GO:0032502);; biological process: single-organism process (GO:0044699);; biological process: metabolic process (GO:0008152);; biological proc…
MD04G1167000	MD04G1167000	21.3091	13.5032	15.1461	4.15461	7.01396	8.55127	4.11917	8.5941	4.82974	-1.30324	down	-1.46557	down	--	--	--	--	--	[I]	Lipid transport and metabolism	CRAL/TRIO domain;; CRAL/TRIO, N-terminal domain	Patellin-6 OS=Arabidopsis thaliana OX=3702 GN=PATL6 PE=2 SV=1	S	Function unknown	PREDICTED: patellin-6-like [Malus domestica]	--
MD04G1167500	MD04G1167500	1.51545	2.80704	1.9269	1.85827	5.9203	14.1891	1.58905	2.22531	1.29575	1.81719	up	-0.257945	normal	--	--	--	--	--	--	--	Methyltransferase domain;; Methyltransferase FkbM domain	--	S	Function unknown	PREDICTED: uncharacterized protein LOC103433716 [Malus domestica]	--
MD04G1177600	MD04G1177600	14.4781	12.4229	14.731	28.5417	16.4946	22.8238	23.7547	22.1163	19.7098	0.753787	up	0.699207	up	[P]	Inorganic ion transport and metabolism	Cellular Component: membrane (GO:0016020);; Biological Process: metal ion transport (GO:0030001);; Molecular Function: metal ion transmembrane transporter activity (GO:0046873);; Biological Process: transmembrane transport (GO:0055085);;	--	--	[P]	Inorganic ion transport and metabolism	ZIP Zinc transporter	Putative zinc transporter At3g08650 OS=Arabidopsis thaliana OX=3702 GN=At3g08650 PE=2 SV=2	P	Inorganic ion transport and metabolism	PREDICTED: putative zinc transporter At3g08650 [Malus domestica]	cellular component: membrane (GO:0016020);; biological process: localization (GO:0051179);; molecular function: transporter activity (GO:0005215)
MD04G1179200	MD04G1179200	1.77055	1.55493	1.24297	1.40029	2.59184	9.84318	1.31686	2.76233	1.45775	1.61217	up	0.31417	normal	--	--	--	--	--	--	--	--	Unknown protein 1 OS=Helianthus annuus OX=4232 PE=1 SV=1	S	Function unknown	PREDICTED: uncharacterized protein LOC103419419 [Malus domestica]	--
MD04G1185900	MD04G1185900	11.2026	13.1504	30.2802	4.52788	5.32421	11.9955	5.35008	23.5264	8.84005	-1.28324	down	-0.491958	normal	[S]	Function unknown	Cellular Component: integral component of membrane (GO:0016021);;	--	--	[R]	General function prediction only	Proteolipid membrane potential modulator	Hydrophobic protein RCI2A OS=Arabidopsis thaliana OX=3702 GN=RCI2A PE=2 SV=1	S	Function unknown	PREDICTED: uncharacterized protein LOC103955308 [Pyrus x bretschneideri]	cellular component: membrane (GO:0016020);; cellular component: membrane part (GO:0044425)
MD04G1188600	MD04G1188600	3.89543	3.49533	2.26668	7.16411	4.75476	7.26103	4.74433	5.05898	5.10758	1.02777	up	0.660562	normal	--	--	--	--	--	[R]	General function prediction only	PPR repeat;; PPR repeat family;; PPR repeat;; Pentatricopeptide repeat domain	Pentatricopeptide repeat-containing protein At5g66520 OS=Arabidopsis thaliana OX=3702 GN=PCMP-H61 PE=2 SV=1	S	Function unknown	PREDICTED: pentatricopeptide repeat-containing protein At5g66520-like [Pyrus x bretschneideri]	--
MD04G1191900	MD04G1191900	5.64503	7.09213	9.40467	3.22346	29.6312	56.5577	5.73574	13.0563	5.62305	2.02776	up	0.176632	normal	--	--	--	--	--	--	--	VQ motif	Calmodulin-binding protein 25 OS=Arabidopsis thaliana OX=3702 GN=CAMBP25 PE=1 SV=1	S	Function unknown	PREDICTED: calmodulin-binding protein 25-like [Malus domestica]	--
MD04G1192900	MD04G1192900	19.3516	12.849	20.3533	4.42116	7.10672	13.8738	9.09453	16.9018	9.12983	-1.01263	down	-0.536555	normal	--	--	--	--	--	[K]	Transcription	ARID/BRIGHT DNA binding domain;; HMG-box domain	High mobility group B protein 10 OS=Arabidopsis thaliana OX=3702 GN=HMGB10 PE=1 SV=1	S	Function unknown	PREDICTED: high mobility group B protein 10-like isoform X1 [Malus domestica]	--
MD04G1200600	MD04G1200600	20.732	20.293	19.0107	36.1997	30.7567	28.1047	26.5418	28.373	27.0401	0.704821	up	0.488429	normal	[I]	Lipid transport and metabolism	Biological Process: metabolic process (GO:0008152);; Molecular Function: transferase activity, transferring acyl groups (GO:0016746);;	K13511|0|mdm:103408535|K13511 monolysocardiolipin acyltransferase [EC:2.3.1.-] | (RefSeq) tafazzin-like	Glycerophospholipid metabolism (ko00564)	[I]	Lipid transport and metabolism	Acyltransferase	N-acylphosphatidylethanolamine synthase OS=Arabidopsis thaliana OX=3702 GN=At1g78690 PE=2 SV=1	I	Lipid transport and metabolism	PREDICTED: tafazzin [Malus domestica]	biological process: metabolic process (GO:0008152);; molecular function: catalytic activity (GO:0003824)
MD04G1202100	MD04G1202100	2.60789	3.4138	3.98732	2.21155	15.8658	38.3887	3.81914	7.21307	2.84483	2.50838	up	0.509936	normal	--	--	--	--	--	--	--	--	--	--	--	--	--
MD04G1208200	MD04G1208200	3.32937	0.632702	2.06218	0.052486	0.564589	0.326948	0.139072	0.439755	0.799861	-2.6226	down	-2.04305	down	--	--	Cellular Component: cell wall (GO:0005618);; Cellular Component: cytoplasm (GO:0005737);;	--	--	[P]	Inorganic ion transport and metabolism	Heavy-metal-associated domain	Heavy metal-associated isoprenylated plant protein 32 OS=Arabidopsis thaliana OX=3702 GN=HIPP32 PE=2 SV=1	S	Function unknown	PREDICTED: protein qua-1-like [Malus domestica]	cellular component: cell (GO:0005623);; cellular component: cell part (GO:0044464)
MD04G1208400	MD04G1208400	17.8699	21.9049	20.6296	9.56814	11.915	14.1053	13.7923	13.2066	13.8365	-0.732864	down	-0.526597	normal	--		--	--	--	[T]	Signal transduction mechanisms	Protein tyrosine kinase;; Protein kinase domain	Probable serine/threonine-protein kinase PBL7 OS=Arabidopsis thaliana OX=3702 GN=PBL7 PE=1 SV=1	T	Signal transduction mechanisms	PREDICTED: serine/threonine-protein kinase CDL1-like [Pyrus x bretschneideri]	--
MD04G1210600	MD04G1210600	3.22348	2.08725	2.17662	0.246973	0.687401	0.450899	0.532546	0.819541	1.53224	-2.36378	down	-1.31373	down	--	--	--	--	--	--	--	Fantastic Four meristem regulator	--	S	Function unknown	PREDICTED: protein FANTASTIC FOUR 3-like [Malus domestica]	--
MD04G1211700	MD04G1211700	2.86629	4.88309	2.6641	0.907858	0.964359	1.57062	1.21543	1.79918	1.69987	-1.57228	down	-1.11287	down	[T]	Signal transduction mechanisms	--	K04733|0|mdm:103433992|K04733 interleukin-1 receptor-associated kinase 4 [EC:2.7.11.1] | (RefSeq) receptor-like cytosolic serine/threonine-protein kinase RBK2	--	[T]	Signal transduction mechanisms	Protein tyrosine kinase;; Protein kinase domain	Receptor-like cytosolic serine/threonine-protein kinase RBK2 OS=Arabidopsis thaliana OX=3702 GN=RBK2 PE=1 SV=1	T	Signal transduction mechanisms	PREDICTED: receptor-like cytosolic serine/threonine-protein kinase RBK2 [Malus domestica]	--
MD04G1213900	MD04G1213900	13.0091	10.038	9.06496	2.05843	5.69631	5.53969	2.5506	4.46181	2.04892	-1.23726	down	-1.77601	down	--	--	--	--	--	--	--	Frigida-like protein	--	--	--	PREDICTED: FRIGIDA-like protein 5 [Malus domestica]	--
MD04G1216200	MD04G1216200	5.90151	11.0123	12.9013	23.9357	52.4557	9.63648	10.1092	9.82573	9.08665	1.55652	up	-0.000356508	normal	--	--	--	--	--	--	--	--	--	--	--	--	--
MD04G1216900	MD04G1216900	25.0121	26.3654	24.9038	11.4158	19.1912	13.405	12.6943	14.2204	16.4737	-0.761567	down	-0.773784	down	[I]	Lipid transport and metabolism	--	--	--	--	--	Serine aminopeptidase, S33;; alpha/beta hydrolase fold;; Diacylglycerol acyltransferase	Acyltransferase-like protein At1g54570, chloroplastic OS=Arabidopsis thaliana OX=3702 GN=At1g54570 PE=1 SV=1	I	Lipid transport and metabolism	PREDICTED: acyltransferase-like protein At1g54570, chloroplastic [Pyrus x bretschneideri]	--
MD04G1220400	MD04G1220400	12.4516	12.4077	9.76865	4.97547	7.0224	5.04017	5.37055	3.40168	5.44404	-0.988828	down	-1.24178	down	[S]	Function unknown	--	--	--	--	--	Protein of unknown function (DUF1517)	--	S	Function unknown	PREDICTED: uncharacterized protein LOC103430500 [Malus domestica]	--
MD04G1226600	MD04G1226600	16.2122	7.78636	11.4047	3.10414	8.43417	4.71586	3.53931	3.28249	5.9293	-1.08161	down	-1.41614	down	--	--	Cellular Component: nucleosome (GO:0000786);; Molecular Function: DNA binding (GO:0003677);; Cellular Component: nucleus (GO:0005634);; Biological Process: nucleosome assembly (GO:0006334);;	K11275|1.04417e-33|pxb:103961347|K11275 histone H1/5 | (RefSeq) histone H1.2-like	--	--	--	linker histone H1 and H5 family	Histone H1.2 OS=Arabidopsis thaliana OX=3702 GN=At2g30620 PE=1 SV=1	S	Function unknown	PREDICTED: histone H1.2-like [Pyrus x bretschneideri]	cellular component: cell (GO:0005623);; cellular component: macromolecular complex (GO:0032991);; cellular component: organelle (GO:0043226);; cellular component: organelle part (GO:0044422);; cellular component: cell part (GO:0044464);; molecular function: binding (GO:0005488);; biological process: cellular process (GO:0009987);; biological process: cellular component organization or biogenesis …
MD04G1229200	MD04G1229200	11.0298	5.76637	8.38673	14.0278	12.9654	14.556	11.7722	17.8463	12.8754	0.772561	up	0.802681	up	[M]	Cell wall/membrane/envelope biogenesis	Molecular Function: protein serine/threonine kinase activity (GO:0004674);; Molecular Function: ATP binding (GO:0005524);; Biological Process: protein phosphorylation (GO:0006468);;	K08794|0|pxb:103934455|K08794 calcium/calmodulin-dependent protein kinase I [EC:2.7.11.17] | (RefSeq) phosphoenolpyruvate carboxylase kinase 1-like	--	[T]	Signal transduction mechanisms	Protein kinase domain;; Protein tyrosine kinase	Phosphoenolpyruvate carboxylase kinase 1 OS=Arabidopsis thaliana OX=3702 GN=PPCK1 PE=1 SV=1	T	Signal transduction mechanisms	PREDICTED: phosphoenolpyruvate carboxylase kinase 1-like [Pyrus x bretschneideri]	molecular function: catalytic activity (GO:0003824);; biological process: metabolic process (GO:0008152);; biological process: cellular process (GO:0009987);; molecular function: binding (GO:0005488)
MD04G1230200	MD04G1230200	2.49249	2.43721	1.7486	5.26963	3.05942	4.43623	5.21899	3.48174	3.68661	0.974515	up	0.926861	up	--	--	--	--	--	[R]	General function prediction only	PPR repeat family;; PPR repeat;; PPR repeat;; Pentatricopeptide repeat domain;; Pentacotripeptide-repeat region of PRORP	Pentatricopeptide repeat-containing protein At1g08610 OS=Arabidopsis thaliana OX=3702 GN=At1g08610 PE=2 SV=1	S	Function unknown	PREDICTED: pentatricopeptide repeat-containing protein At1g08610 [Malus domestica]	--
MD04G1233200	MD04G1233200	4.3487	4.42363	4.24872	9.69304	6.64506	17.8417	12.0078	7.83044	11.8982	1.4252	up	1.32655	up	[T]	Signal transduction mechanisms	--	K04733|0|mdm:103434225|K04733 interleukin-1 receptor-associated kinase 4 [EC:2.7.11.1] | (RefSeq) rust resistance kinase Lr10-like	--	--	--	Protein kinase domain;; Protein tyrosine kinase	Rust resistance kinase Lr10 OS=Triticum aestivum OX=4565 GN=LRK10 PE=2 SV=1	T	Signal transduction mechanisms	PREDICTED: rust resistance kinase Lr10-like [Malus domestica]	--
MD04G1237100	MD04G1237100	9.04008	8.13621	10.9306	19.1061	19.0316	17.2904	20.3383	20.4109	17.4455	1.02276	up	1.09402	up	--	--	--	--	--	--	--	Phloem protein 2	F-box protein At2g02240 OS=Arabidopsis thaliana OX=3702 GN=At2g02240 PE=2 SV=1	S	Function unknown	PREDICTED: F-box protein At2g02240-like isoform X1 [Malus domestica]	--
MD04G1238200	MD04G1238200	10.2623	11.05	8.70795	36.8633	23.0908	32.605	34.5507	17.1305	23.7111	1.66307	up	1.36637	up	[T]	Signal transduction mechanisms	Molecular Function: transferase activity, transferring phosphorus-containing groups (GO:0016772);;	--	--	[T]	Signal transduction mechanisms	Protein tyrosine kinase;; Protein kinase domain	Receptor-like protein kinase FERONIA OS=Arabidopsis thaliana OX=3702 GN=FER PE=1 SV=1	T	Signal transduction mechanisms	PREDICTED: receptor-like protein kinase FERONIA [Malus domestica]	molecular function: catalytic activity (GO:0003824)
MD04G1244400	MD04G1244400	28.6345	34.2366	26.7288	7.74169	13.0337	10.9116	7.57973	7.15818	13.0383	-1.47069	down	-1.64895	down	--	--	Biological Process: rRNA processing (GO:0006364);; Cellular Component: chloroplast thylakoid membrane (GO:0009535);; Cellular Component: photosystem I reaction center (GO:0009538);; Biological Process: plastid organization (GO:0009657);; Cellular Component: chloroplast envelope (GO:0009941);; Biological Process: photosystem II assembly (GO:0010207);; Cellular Component: plastoglobule (GO:0010287)…	K02699|3.76955e-135|mdm:103419531|K02699 photosystem I subunit XI | (RefSeq) photosystem I reaction center subunit XI, chloroplastic-like	Photosynthesis (ko00195)	--	--	Photosystem I reaction centre subunit XI	Photosystem I reaction center subunit XI, chloroplastic OS=Arabidopsis thaliana OX=3702 GN=PSAL PE=1 SV=2	C	Energy production and conversion	PREDICTED: photosystem I reaction center subunit XI, chloroplastic-like [Malus domestica]	biological process: metabolic process (GO:0008152);; biological process: cellular process (GO:0009987);; cellular component: cell (GO:0005623);; cellular component: membrane (GO:0016020);; cellular component: organelle (GO:0043226);; cellular component: organelle part (GO:0044422);; cellular component: cell part (GO:0044464);; cellular component: macromolecular complex (GO:0032991);; cellular com…
MD04G1247600	MD04G1247600	12.6966	17.1421	13.7016	7.98664	10.4377	6.93105	6.80014	5.46453	9.10195	-0.748516	down	-0.989021	down	[I]	Lipid transport and metabolism	--	--	--	[I]	Lipid transport and metabolism	Lecithin:cholesterol acyltransferase	Phospholipase A(1) LCAT3 OS=Arabidopsis thaliana OX=3702 GN=LCAT3 PE=1 SV=1	S	Function unknown	PREDICTED: phospholipase A(1) LCAT3-like [Malus domestica]	--
MD05G1006100	MD05G1006100	25.3427	33.8708	34.7081	22.6647	12.672	14.4759	34.2459	19.4648	19.973	-0.868961	down	-0.309998	normal	[S]	Function unknown	--	--	--	--	--	Uncharacterized protein conserved in bacteria (DUF2062)	--	S	Function unknown	PREDICTED: uncharacterized protein LOC103956578 isoform X1 [Pyrus x bretschneideri]	--
MD05G1011900	MD05G1011900	2.83548	2.90393	3.50552	0.19184	1.02006	0.625365	0.753595	0.302837	1.5905	-2.2794	down	-1.73915	down	[O]	Posttranslational modification, protein turnover, chaperones	Biological Process: glycerol ether metabolic process (GO:0006662);; Molecular Function: electron carrier activity (GO:0009055);; Molecular Function: protein disulfide oxidoreductase activity (GO:0015035);; Biological Process: cell redox homeostasis (GO:0045454);;	K03671|1.18222e-109|pxb:103966287|K03671 thioredoxin 1 | (RefSeq) thioredoxin M-type, chloroplastic-like	--	[O]	Posttranslational modification, protein turnover, chaperones	Thioredoxin;; Thioredoxin;; Thioredoxin-like domain;; AhpC/TSA family	Thioredoxin M-type, chloroplastic OS=Pisum sativum OX=3888 PE=2 SV=1	O	Posttranslational modification, protein turnover, chaperones	PREDICTED: thioredoxin M-type, chloroplastic-like [Pyrus x bretschneideri]	biological process: metabolic process (GO:0008152);; biological process: single-organism process (GO:0044699);; molecular function: electron carrier activity (GO:0009055);; molecular function: catalytic activity (GO:0003824);; biological process: cellular process (GO:0009987);; biological process: biological regulation (GO:0065007)
MD05G1012700	MD05G1012700	2.07884	3.70766	1.95393	0.681735	0.785306	0.773322	1.38596	0.43823	0.914836	-1.76132	down	-1.44943	down	--	--	--	--	--	--	--	--	--	--	--	--	--
MD05G1013200	MD05G1013200	3.06801	5.28445	4.88759	0.387516	2.24136	0.50712	0.308654	0.932716	0.733722	-2.05518	down	-2.68539	down	[R]	General function prediction only	Molecular Function: alcohol dehydrogenase (NAD) activity (GO:0004022);; Cellular Component: cytoplasm (GO:0005737);; Molecular Function: zinc ion binding (GO:0008270);; Biological Process: oxidation-reduction process (GO:0055114);;	K18857|0|mdm:103409572|K18857 alcohol dehydrogenase class-P [EC:1.1.1.1] | (RefSeq) Adh1-2; alcohol dehydrogenase	Glycolysis / Gluconeogenesis (ko00010);; Fatty acid degradation (ko00071);; Tyrosine metabolism (ko00350);; alpha-Linolenic acid metabolism (ko00592)	[Q]	Secondary metabolites biosynthesis, transport and catabolism	Zinc-binding dehydrogenase;; Alcohol dehydrogenase GroES-like domain	Alcohol dehydrogenase OS=Malus domestica OX=3750 GN=ADH PE=2 SV=1	C	Energy production and conversion	PREDICTED: alcohol dehydrogenase [Malus domestica]	molecular function: catalytic activity (GO:0003824);; biological process: metabolic process (GO:0008152);; biological process: single-organism process (GO:0044699);; cellular component: cell (GO:0005623);; cellular component: cell part (GO:0044464);; molecular function: binding (GO:0005488)
MD05G1013400	MD05G1013400	24.9254	13.4173	24.6765	2.53458	9.26785	11.5634	2.83732	6.39001	8.64876	-1.39745	down	-1.76369	down	[R]	General function prediction only	--	K18857|0|mdm:103409569|K18857 alcohol dehydrogenase class-P [EC:1.1.1.1] | (RefSeq) alcohol dehydrogenase 1-like	Glycolysis / Gluconeogenesis (ko00010);; Fatty acid degradation (ko00071);; Tyrosine metabolism (ko00350);; alpha-Linolenic acid metabolism (ko00592)	[Q]	Secondary metabolites biosynthesis, transport and catabolism	Zinc-binding dehydrogenase;; Alcohol dehydrogenase GroES-like domain	Alcohol dehydrogenase 1 OS=Pisum sativum OX=3888 PE=1 SV=1	C	Energy production and conversion	PREDICTED: alcohol dehydrogenase 1-like [Malus domestica]	--
MD05G1020500	MD05G1020500	0.520376	0.914879	0.883674	1.1947	6.05484	28.6889	1.68984	1.13407	1.43134	3.94191	up	0.909402	normal	[T]	Signal transduction mechanisms	--	--	--	--	--	U-box domain	U-box domain-containing protein 29 OS=Arabidopsis thaliana OX=3702 GN=PUB29 PE=1 SV=1	O	Posttranslational modification, protein turnover, chaperones	PREDICTED: U-box domain-containing protein 29-like [Malus domestica]	--
MD05G1021100	MD05G1021100	22.6988	9.9307	19.9947	1.03153	7.65428	4.1277	3.87448	4.37804	4.60653	-2.00418	down	-1.97481	down	--	--	--	--	--	--	--	--	--	--	--	hypothetical protein TorRG33x02_043960 [Trema orientalis]	--
MD05G1024300	MD05G1024300	8.80431	8.43852	8.14046	13.4991	13.4968	16.1551	16.0176	15.4194	15.4033	0.802587	up	0.923682	up	--	--	Molecular Function: chromatin binding (GO:0003682);;	--	--	--	--	Myb/SANT-like DNA-binding domain	--	S	Function unknown	PREDICTED: uncharacterized protein LOC103416293 [Malus domestica]	molecular function: binding (GO:0005488)
MD05G1026700	MD05G1026700	4.87202	4.31589	4.75487	3.7176	10.4649	47.9009	6.63158	8.07105	5.01955	2.17137	up	0.540242	normal	--	--	--	--	--	--	--	Protein BYPASS1-related	--	S	Function unknown	PREDICTED: uncharacterized protein LOC103402138 [Malus domestica]	--
MD05G1028500	MD05G1028500	2.2644	3.742	1.92094	0.869336	0.101575	0.559888	1.63327	0.842608	0.885993	-2.30595	down	-1.20662	down	--	--	--	--	--	--	--	--	--	--	--	PREDICTED: glycine-rich cell wall structural protein 1.0-like [Malus domestica]	--
MD05G1033800	MD05G1033800	11.3141	16.0435	19.2419	44.0237	24.7259	28.0275	46.5166	24.0869	33.0331	1.10015	up	1.19563	up	--	--	--	--	--	--	--	Allinase;; Alliinase EGF-like domain;; Aminotransferase class I and II	Tryptophan aminotransferase-related protein 4 OS=Arabidopsis thaliana OX=3702 GN=TAR4 PE=2 SV=2	S	Function unknown	PREDICTED: tryptophan aminotransferase-related protein 3-like [Malus domestica]	--
MD05G1036500	MD05G1036500	1.75431	2.30636	1.40128	8.30137	4.24333	4.18301	3.42645	1.83748	3.56986	1.65422	up	0.727342	normal	--	--	Biological Process: RNA metabolic process (GO:0016070);;	--	--	[T]	Signal transduction mechanisms	MA3 domain	--	S	Function unknown	PREDICTED: programmed cell death protein 4-like [Malus domestica]	biological process: metabolic process (GO:0008152);; biological process: cellular process (GO:0009987)
MD05G1045600	MD05G1045600	18.2159	21.2916	18.7026	56.7554	18.9314	33.3433	64.4815	38.6645	42.7586	0.955731	up	1.36479	up	[G]	Carbohydrate transport and metabolism	Molecular Function: transporter activity (GO:0005215);; Biological Process: sodium ion transport (GO:0006814);; Cellular Component: membrane (GO:0016020);; Biological Process: transmembrane transport (GO:0055085);;	K03319|0|pxb:103956131|K03319 divalent anion:Na+ symporter, DASS family | (RefSeq) dicarboxylate transporter 2, chloroplastic-like	--	--	--	Sodium:sulfate symporter transmembrane region;; Citrate transporter	Dicarboxylate transporter 2.1, chloroplastic OS=Arabidopsis thaliana OX=3702 GN=DIT2-1 PE=1 SV=1	P	Inorganic ion transport and metabolism	PREDICTED: dicarboxylate transporter 2, chloroplastic-like, partial [Pyrus x bretschneideri]	molecular function: transporter activity (GO:0005215);; biological process: localization (GO:0051179);; cellular component: membrane (GO:0016020)
MD05G1049700	MD05G1049700	54.9598	46.2781	39.818	87.426	94.8122	101.181	63.1931	108.726	63.7663	1.04433	up	0.77711	up	[O]	Posttranslational modification, protein turnover, chaperones	Molecular Function: ATP binding (GO:0005524);; Cellular Component: mitochondrion (GO:0005739);; Biological Process: protein folding (GO:0006457);; Biological Process: response to stress (GO:0006950);; Molecular Function: unfolded protein binding (GO:0051082);;	K03283|0|mdm:103436566|K03283 heat shock 70kDa protein 1/8 | (RefSeq) heat shock 70 kDa protein, mitochondrial	--	[O]	Posttranslational modification, protein turnover, chaperones	Hsp70 protein;; MreB/Mbl protein;; FGGY family of carbohydrate kinases, C-terminal domain	Heat shock 70 kDa protein, mitochondrial OS=Phaseolus vulgaris OX=3885 PE=2 SV=1	O	Posttranslational modification, protein turnover, chaperones	PREDICTED: heat shock 70 kDa protein, mitochondrial [Malus domestica]	molecular function: binding (GO:0005488);; cellular component: cell (GO:0005623);; cellular component: organelle (GO:0043226);; cellular component: cell part (GO:0044464);; biological process: cellular process (GO:0009987);; biological process: response to stimulus (GO:0050896)
MD05G1050100	MD05G1050100	27.7923	24.3446	26.7432	12.9231	17.358	12.9385	13.9355	16.5864	14.1992	-0.828829	down	-0.776749	down	--	--	--	--	--	--	--	PB1 domain	--	S	Function unknown	PREDICTED: uncharacterized protein LOC103940797 [Pyrus x bretschneideri]	--
MD05G1052000	MD05G1052000	15.2891	13.2188	11.669	77.1957	29.3933	13.9138	32.1575	11.1738	21.2497	1.64129	up	0.724166	normal	--	--	--	K14488|5.74051e-68|mdm:103454230|K14488 SAUR family protein | (RefSeq) auxin-induced protein 15A-like	Plant hormone signal transduction (ko04075)	--	--	Auxin responsive protein	Auxin-induced protein X10A OS=Glycine max OX=3847 PE=2 SV=1	S	Function unknown	PREDICTED: auxin-induced protein 15A-like [Malus domestica]	--
MD05G1052400	MD05G1052400	7.08189	8.96735	9.56348	17.4472	12.7652	26.8193	10.2245	19.056	6.42918	1.18975	up	0.514345	normal	--	--	--	K14488|7.76326e-59|pxb:103938999|K14488 SAUR family protein | (RefSeq) indole-3-acetic acid-induced protein ARG7-like	Plant hormone signal transduction (ko04075)	--	--	Auxin responsive protein	Indole-3-acetic acid-induced protein ARG7 OS=Vigna radiata var. radiata OX=3916 GN=ARG7 PE=2 SV=1	S	Function unknown	PREDICTED: indole-3-acetic acid-induced protein ARG7-like [Pyrus x bretschneideri]	--
MD05G1062900	MD05G1062900	4.67445	4.32228	4.37317	2.26993	2.03839	2.45758	2.92005	2.63259	3.24649	-0.940402	down	-0.559261	normal	--	--	--	--	--	[I]	Lipid transport and metabolism	CRAL/TRIO domain;; CRAL/TRIO, N-terminal domain	Phosphatidylinositol/phosphatidylcholine transfer protein SFH3 OS=Arabidopsis thaliana OX=3702 GN=SFH3 PE=2 SV=1	S	Function unknown	PREDICTED: phosphatidylinositol/phosphatidylcholine transfer protein SFH3-like isoform X2 [Malus domestica]	--
MD05G1069100	MD05G1069100	74.6855	75.9718	88.2497	165.738	107.652	140.258	169.968	129.842	143.29	0.837123	up	0.934492	up	[G]	Carbohydrate transport and metabolism	Cellular Component: integral component of membrane (GO:0016021);; Molecular Function: substrate-specific transmembrane transporter activity (GO:0022891);; Biological Process: transmembrane transport (GO:0055085);;	--	--	[R]	General function prediction only	Sugar (and other) transporter;; Major Facilitator Superfamily	Polyol transporter 5 OS=Arabidopsis thaliana OX=3702 GN=PLT5 PE=1 SV=2	G	Carbohydrate transport and metabolism	sorbitol transporter [Malus domestica]	cellular component: membrane (GO:0016020);; cellular component: membrane part (GO:0044425);; molecular function: transporter activity (GO:0005215);; biological process: localization (GO:0051179)
MD05G1069700	MD05G1069700	0.581979	0.382587	0.619376	1.39881	1.70267	1.06546	0.839179	0.212576	1.48753	1.44249	up	0.740598	normal	[G]	Carbohydrate transport and metabolism	Cellular Component: integral component of membrane (GO:0016021);; Molecular Function: substrate-specific transmembrane transporter activity (GO:0022891);; Biological Process: transmembrane transport (GO:0055085);;	--	--	[R]	General function prediction only	Sugar (and other) transporter;; Major Facilitator Superfamily	Polyol transporter 5 OS=Arabidopsis thaliana OX=3702 GN=PLT5 PE=1 SV=2	G	Carbohydrate transport and metabolism	PREDICTED: putative polyol transporter 1 [Malus domestica]	cellular component: membrane (GO:0016020);; cellular component: membrane part (GO:0044425);; molecular function: transporter activity (GO:0005215);; biological process: localization (GO:0051179)
MD05G1072400	MD05G1072400	9.47539	9.67274	5.74824	2.24415	4.14217	2.99727	3.78458	3.44529	5.53702	-1.38141	down	-0.918324	normal	--	--	--	--	--	--	--	PetM family of cytochrome b6f complex subunit 7	Cytochrome b6-f complex subunit 7 (Fragment) OS=Spinacia oleracea OX=3562 GN=petM PE=1 SV=1	S	Function unknown	PREDICTED: uncharacterized protein LOC103425794 [Malus domestica]	--
MD05G1080100	MD05G1080100	80.7989	32.3621	56.517	10.2074	37.5645	17.8961	11.4623	29.8092	55.4136	-1.32888	down	-0.754858	normal	[T]	Signal transduction mechanisms	Molecular Function: calcium ion binding (GO:0005509);; Cellular Component: mitochondrion (GO:0005739);;	K13448|6.87088e-132|mdm:103436500|K13448 calcium-binding protein CML | (RefSeq) calmodulin-like protein 1	Plant-pathogen interaction (ko04626)	[T]	Signal transduction mechanisms	EF hand;; EF-hand domain pair;; EF hand;; EF-hand domain;; EF-hand domain pair;; Secreted protein acidic and rich in cysteine Ca binding region;; Cytoskeletal-regulatory complex EF hand	Calmodulin-like protein 1 OS=Arabidopsis thaliana OX=3702 GN=CML1 PE=2 SV=1	DTZ	Cell cycle control, cell division, chromosome partitioning;; Signal transduction mechanisms;; Cytoskeleton	PREDICTED: calmodulin-like protein 1 [Malus domestica]	molecular function: binding (GO:0005488);; cellular component: cell (GO:0005623);; cellular component: organelle (GO:0043226);; cellular component: cell part (GO:0044464)
MD05G1081700	MD05G1081700	3.51079	2.46302	3.31157	0	0.430881	0.106556	0	0.061166	0.102857	-4.08302	down	-5.52951	down	--	--	--	--	--	--	--	--	--	S	Function unknown	PREDICTED: uncharacterized protein LOC103436489 [Malus domestica]	--
MD05G1089600	MD05G1089600	5.09822	6.51713	9.35621	4.36608	13.3859	52.7705	6.08692	7.24724	4.95621	1.76424	up	-0.155501	normal	--	--	Molecular Function: DNA binding (GO:0003677);; Molecular Function: chromatin binding (GO:0003682);;	K09422|0|mdm:103436434|K09422 myb proto-oncogene protein, plant | (RefSeq) MYB3; transcription factor MYB44-like	--	[K]	Transcription	Myb-like DNA-binding domain;; Myb-like DNA-binding domain	Transcription factor MYB73 OS=Arabidopsis thaliana OX=3702 GN=MYB73 PE=1 SV=1	K	Transcription	transcription factor MYB44-like [Malus domestica]	molecular function: binding (GO:0005488)
MD05G1092900	MD05G1092900	7.49887	17.622	7.2989	55.084	17.019	12.6688	18.9969	6.0582	30.261	1.42833	up	0.797554	normal	[HJ]	Coenzyme transport and metabolism;; Translation, ribosomal structure and biogenesis	--	K14487|0|mdm:103429287|K14487 auxin responsive GH3 gene family | (RefSeq) probable indole-3-acetic acid-amido synthetase GH3.1	Plant hormone signal transduction (ko04075)	--	--	GH3 auxin-responsive promoter	Probable indole-3-acetic acid-amido synthetase GH3.1 OS=Arabidopsis thaliana OX=3702 GN=GH3.1 PE=2 SV=1	S	Function unknown	PREDICTED: probable indole-3-acetic acid-amido synthetase GH3.1 [Malus domestica]	--
MD05G1095000	MD05G1095000	9.09862	8.78106	7.58764	11.6802	12.5413	39.4472	11.9609	12.0937	9.65992	1.34697	up	0.441998	normal	--	--	Molecular Function: protein serine/threonine phosphatase activity (GO:0004722);; Biological Process: protein dephosphorylation (GO:0006470);; Molecular Function: metal ion binding (GO:0046872);;	K01102|0|mdm:103434711|K01102 pyruvate dehydrogenase phosphatase [EC:3.1.3.43] | (RefSeq) probable protein phosphatase 2C 63	--	[T]	Signal transduction mechanisms	Protein phosphatase 2C;; Stage II sporulation protein E (SpoIIE)	Probable protein phosphatase 2C 63 OS=Arabidopsis thaliana OX=3702 GN=At4g33920 PE=2 SV=1	T	Signal transduction mechanisms	PREDICTED: probable protein phosphatase 2C 63 [Malus domestica]	molecular function: catalytic activity (GO:0003824);; biological process: metabolic process (GO:0008152);; biological process: cellular process (GO:0009987);; molecular function: binding (GO:0005488)
MD05G1098700	MD05G1098700	36.2731	62.0176	39.1566	9.83685	10.3713	26.8804	7.60583	18.3322	9.91163	-1.5262	down	-1.91224	down	[IQ]	Lipid transport and metabolism;; Secondary metabolites biosynthesis, transport and catabolism	Molecular Function: catalytic activity (GO:0003824);; Biological Process: metabolic process (GO:0008152);; Cellular Component: chloroplast (GO:0009507);; Biological Process: response to cadmium ion (GO:0046686);; Cellular Component: apoplast (GO:0048046);;	--	--	[I]	Lipid transport and metabolism	AMP-binding enzyme	Oxalate--CoA ligase OS=Arabidopsis thaliana OX=3702 GN=AAE3 PE=1 SV=1	IQ	Lipid transport and metabolism;; Secondary metabolites biosynthesis, transport and catabolism	PREDICTED: oxalate--CoA ligase-like [Malus domestica]	molecular function: catalytic activity (GO:0003824);; biological process: metabolic process (GO:0008152);; cellular component: cell (GO:0005623);; cellular component: organelle (GO:0043226);; cellular component: cell part (GO:0044464);; biological process: response to stimulus (GO:0050896);; cellular component: extracellular region (GO:0005576)
MD05G1101800	MD05G1101800	123.412	124.95	165.31	52.5325	65.4882	111.58	101.369	124.294	83.8232	-0.816224	down	-0.376774	normal	--	--	--	--	--	--	--	--	--	--	--	--	--
MD05G1102900	MD05G1102900	8.9667	7.04905	10.6991	0.715183	3.30939	4.74494	2.12789	4.18547	5.47728	-1.57671	down	-1.13013	down	[E]	Amino acid transport and metabolism	--	K16296|0|mdm:103401929|K16296 serine carboxypeptidase-like clade I [EC:3.4.16.-] | (RefSeq) serine carboxypeptidase-like 1	--	[OE]	Posttranslational modification, protein turnover, chaperones;; Amino acid transport and metabolism	Serine carboxypeptidase	Serine carboxypeptidase-like 18 OS=Arabidopsis thaliana OX=3702 GN=SCPL18 PE=2 SV=2	E	Amino acid transport and metabolism	PREDICTED: serine carboxypeptidase-like 1 [Malus domestica]	--
MD05G1103100	MD05G1103100	3.02961	2.24951	7.54166	0.317788	1.94607	0.989493	0.334436	0.765763	0.422953	-1.93448	down	-2.98262	down	[E]	Amino acid transport and metabolism	--	--	--	[OE]	Posttranslational modification, protein turnover, chaperones;; Amino acid transport and metabolism	Serine carboxypeptidase	Serine carboxypeptidase-like 18 OS=Arabidopsis thaliana OX=3702 GN=SCPL18 PE=2 SV=2	E	Amino acid transport and metabolism	PREDICTED: serine carboxypeptidase-like 1 isoform X2 [Pyrus x bretschneideri]	--
MD05G1120100	MD05G1120100	26.7014	29.4263	22.2794	13.6625	11.6635	14.8122	17.9382	13.0659	15.7287	-0.930003	down	-0.708315	down	[O]	Posttranslational modification, protein turnover, chaperones	Molecular Function: serine-type endopeptidase activity (GO:0004252);; Cellular Component: extracellular region (GO:0005576);; Biological Process: proteolysis (GO:0006508);; Molecular Function: identical protein binding (GO:0042802);; Biological Process: negative regulation of catalytic activity (GO:0043086);;	--	--	--	--	Subtilase family;; Peptidase inhibitor I9;; PA domain	Subtilisin-like protease SBT1.6 OS=Arabidopsis thaliana OX=3702 GN=SBT1.6 PE=2 SV=1	O	Posttranslational modification, protein turnover, chaperones	PREDICTED: subtilisin-like protease SBT1.6 [Malus domestica]	molecular function: catalytic activity (GO:0003824);; biological process: metabolic process (GO:0008152);; cellular component: extracellular region (GO:0005576);; molecular function: binding (GO:0005488);; biological process: biological regulation (GO:0065007)
MD05G1125100	MD05G1125100	4.25998	3.89614	3.22018	0.909863	1.27274	2.63227	2.04781	3.81895	1.71567	-1.21116	down	-0.550954	normal	--	--	Cellular Component: protein phosphatase type 2A complex (GO:0000159);; Biological Process: signal transduction (GO:0007165);; Molecular Function: protein phosphatase regulator activity (GO:0008601);;	K11584|0|mdm:103410600|K11584 serine/threonine-protein phosphatase 2A regulatory subunit B' | (RefSeq) serine/threonine protein phosphatase 2A 57 kDa regulatory subunit B' beta isoform-like	mRNA surveillance pathway (ko03015)	[T]	Signal transduction mechanisms	Protein phosphatase 2A regulatory B subunit (B56 family)	Serine/threonine protein phosphatase 2A 57 kDa regulatory subunit B&apos; beta isoform OS=Arabidopsis thaliana OX=3702 GN=B&apos;BETA PE=1 SV=1	T	Signal transduction mechanisms	PREDICTED: serine/threonine protein phosphatase 2A 57 kDa regulatory subunit B&apos; beta isoform-like [Malus domestica]	cellular component: cell (GO:0005623);; cellular component: macromolecular complex (GO:0032991);; cellular component: cell part (GO:0044464);; biological process: cellular process (GO:0009987);; biological process: biological regulation (GO:0065007)
MD05G1130300	MD05G1130300	1.1169	1.12814	2.94689	2.26331	15.0658	8.72443	2.14626	4.45402	3.20971	2.35036	up	0.964907	normal	--	--	Cellular Component: extracellular region (GO:0005576);; Biological Process: sexual reproduction (GO:0019953);;	--	--	--	--	Pollen allergen;; Lytic transglycolase	Expansin-like A2 OS=Arabidopsis thaliana OX=3702 GN=EXLA2 PE=2 SV=1	G	Carbohydrate transport and metabolism	PREDICTED: expansin-like A1 [Malus domestica]	cellular component: extracellular region (GO:0005576);; biological process: reproduction (GO:0000003);; biological process: reproductive process (GO:0022414);; biological process: multi-organism process (GO:0051704)
MD05G1133000	MD05G1133000	7.32017	5.94523	7.26341	0.930829	3.12312	1.92417	1.90043	2.12506	2.44699	-1.7474	down	-1.614	down	[P]	Inorganic ion transport and metabolism	Molecular Function: N,N-dimethylaniline monooxygenase activity (GO:0004499);; Molecular Function: flavin adenine dinucleotide binding (GO:0050660);; Molecular Function: NADP binding (GO:0050661);; Biological Process: oxidation-reduction process (GO:0055114);;	K00485|0|pxb:103962417|K00485 dimethylaniline monooxygenase (N-oxide forming) [EC:1.14.13.8] | (RefSeq) probable flavin-containing monooxygenase 1	--	[Q]	Secondary metabolites biosynthesis, transport and catabolism	Flavin-binding monooxygenase-like;; Pyridine nucleotide-disulphide oxidoreductase;; L-lysine 6-monooxygenase (NADPH-requiring);; Pyridine nucleotide-disulphide oxidoreductase;; NAD(P)-binding Rossmann-like domain	Probable flavin-containing monooxygenase 1 OS=Arabidopsis thaliana OX=3702 GN=FMO1 PE=2 SV=1	P	Inorganic ion transport and metabolism	PREDICTED: probable flavin-containing monooxygenase 1 [Pyrus x bretschneideri]	molecular function: catalytic activity (GO:0003824);; biological process: metabolic process (GO:0008152);; biological process: single-organism process (GO:0044699);; molecular function: binding (GO:0005488)
MD05G1134200	MD05G1134200	0.816157	0.423566	1.22895	1.13933	2.71143	4.95754	5.11938	17.0437	3.67886	1.86789	up	3.42415	up	[T]	Signal transduction mechanisms	Cellular Component: ubiquitin ligase complex (GO:0000151);; Molecular Function: ubiquitin-protein transferase activity (GO:0004842);; Biological Process: protein ubiquitination (GO:0016567);;	--	--	[S]	Function unknown	Armadillo/beta-catenin-like repeat;; U-box domain;; Kinesin-associated protein (KAP);; Armadillo-like	U-box domain-containing protein 15 OS=Arabidopsis thaliana OX=3702 GN=PUB15 PE=2 SV=2	S	Function unknown	PREDICTED: U-box domain-containing protein 15-like [Malus domestica]	cellular component: cell (GO:0005623);; cellular component: macromolecular complex (GO:0032991);; cellular component: cell part (GO:0044464);; molecular function: catalytic activity (GO:0003824);; biological process: metabolic process (GO:0008152);; biological process: cellular process (GO:0009987)
MD05G1153400	MD05G1153400	66.392	51.6834	68.1386	29.7662	44.6489	39.8008	32.5828	38.1139	36.8677	-0.66664	down	-0.746034	down	--	--	--	--	--	--	--	Frigida-like protein	FRIGIDA-like protein 3 OS=Arabidopsis thaliana OX=3702 GN=FRL3 PE=1 SV=1	S	Function unknown	PREDICTED: FRIGIDA-like protein 3 [Pyrus x bretschneideri]	--
MD05G1155900	MD05G1155900	9.43982	7.27906	17.5527	2.34176	6.24093	3.79299	2.29298	2.85602	3.25321	-1.42743	down	-1.96668	down	--	--	--	--	--	--	--	--	--	S	Function unknown	PREDICTED: uncharacterized protein LOC103949561 [Pyrus x bretschneideri]	--
MD05G1165600	MD05G1165600	6.39114	1.644	3.34762	5.0713	36.8575	18.1233	3.50638	4.44196	2.65616	2.43015	up	-0.0506087	normal	--	--	--	--	--	--	--	PDDEXK-like family of unknown function	--	S	Function unknown	PREDICTED: uncharacterized protein LOC103435893 [Malus domestica]	--
MD05G1166400	MD05G1166400	52.3162	67.6146	65.1668	32.6991	45.7175	31.5447	38.5377	37.8777	41.6085	-0.719091	down	-0.610908	down	[O]	Posttranslational modification, protein turnover, chaperones	Biological Process: protein peptidyl-prolyl isomerization (GO:0000413);; Molecular Function: peptidyl-prolyl cis-trans isomerase activity (GO:0003755);; Cellular Component: vacuole (GO:0005773);; Biological Process: protein folding (GO:0006457);;	K09569|8.69435e-89|mdm:103435890|K09569 FK506-binding protein 2 [EC:5.2.1.8] | (RefSeq) peptidyl-prolyl cis-trans isomerase FKBP15-2	--	[O]	Posttranslational modification, protein turnover, chaperones	FKBP-type peptidyl-prolyl cis-trans isomerase	Peptidyl-prolyl cis-trans isomerase FKBP15-2 OS=Arabidopsis thaliana OX=3702 GN=FKBP15-2 PE=2 SV=2	O	Posttranslational modification, protein turnover, chaperones	PREDICTED: peptidyl-prolyl cis-trans isomerase FKBP15-2 [Malus domestica]	biological process: metabolic process (GO:0008152);; biological process: cellular process (GO:0009987);; molecular function: catalytic activity (GO:0003824);; cellular component: cell (GO:0005623);; cellular component: organelle (GO:0043226);; cellular component: cell part (GO:0044464)
MD05G1167500	MD05G1167500	11.5576	7.54164	7.72761	5.2976	4.60722	3.54929	5.63349	2.85154	5.47731	-0.944683	down	-0.89059	down	[G]	Carbohydrate transport and metabolism	Cellular Component: cytosol (GO:0005829);; Molecular Function: glycogen phosphorylase activity (GO:0008184);; Biological Process: response to water deprivation (GO:0009414);; Cellular Component: chloroplast (GO:0009507);; Biological Process: starch biosynthetic process (GO:0019252);; Molecular Function: pyridoxal phosphate binding (GO:0030170);; Biological Process: response to cadmium ion (GO:004…	K00688|0|mdm:103447449|K00688 glycogen phosphorylase [EC:2.4.1.1] | (RefSeq) alpha-glucan phosphorylase, H isozyme	Starch and sucrose metabolism (ko00500)	[G]	Carbohydrate transport and metabolism	Carbohydrate phosphorylase	Alpha-glucan phosphorylase, H isozyme OS=Solanum tuberosum OX=4113 PE=1 SV=1	G	Carbohydrate transport and metabolism	PREDICTED: alpha-glucan phosphorylase, H isozyme [Malus domestica]	cellular component: cell (GO:0005623);; cellular component: cell part (GO:0044464);; molecular function: catalytic activity (GO:0003824);; biological process: response to stimulus (GO:0050896);; cellular component: organelle (GO:0043226);; biological process: metabolic process (GO:0008152);; biological process: cellular process (GO:0009987);; biological process: single-organism process (GO:004469…
MD05G1174200	MD05G1174200	95.7004	98.4886	103.596	109.588	466.671	139.563	67.8171	166.351	117.438	1.28927	up	0.276251	normal	--	--	--	--	--	--	--	4F5 protein family	--	--	--	PREDICTED: uncharacterized protein LOC103927701 [Pyrus x bretschneideri]	--
MD05G1176500	MD05G1176500	1.95085	2.68831	3.39903	6.00078	5.942	8.42765	4.85179	11.1564	6.98847	1.37519	up	1.55117	up	--	--	Cellular Component: nucleus (GO:0005634);;	--	--	[S]	Function unknown	PPPDE putative peptidase domain	DeSI-like protein At4g17486 OS=Arabidopsis thaliana OX=3702 GN=At4g17486 PE=2 SV=1	S	Function unknown	PREDICTED: desumoylating isopeptidase 1 [Malus domestica]	cellular component: cell (GO:0005623);; cellular component: organelle (GO:0043226);; cellular component: cell part (GO:0044464)
MD05G1177500	MD05G1177500	36.2141	39.4998	38.8082	19.6739	29.5257	22.0572	21.4397	22.1784	25.9695	-0.651913	down	-0.67838	down	--	--	Cellular Component: thylakoid (GO:0009579);; Cellular Component: chloroplast part (GO:0044434);;	--	--	--	--	--	Uncharacterized protein At4g13200, chloroplastic OS=Arabidopsis thaliana OX=3702 GN=At4g13200 PE=1 SV=2	S	Function unknown	PREDICTED: uncharacterized protein At4g13200, chloroplastic [Malus domestica]	cellular component: cell (GO:0005623);; cellular component: cell part (GO:0044464);; cellular component: organelle (GO:0043226);; cellular component: organelle part (GO:0044422)
MD05G1179800	MD05G1179800	34.9139	34.6771	35.7912	20.2424	25.1675	22.1708	22.613	21.2945	23.7459	-0.603974	down	-0.597651	down	[R]	General function prediction only	--	K18857|0|mdm:103435799|K18857 alcohol dehydrogenase class-P [EC:1.1.1.1] | (RefSeq) Adh2-1; alcohol dehydrogenase-like	Glycolysis / Gluconeogenesis (ko00010);; Fatty acid degradation (ko00071);; Tyrosine metabolism (ko00350);; alpha-Linolenic acid metabolism (ko00592)	[Q]	Secondary metabolites biosynthesis, transport and catabolism	Zinc-binding dehydrogenase;; Alcohol dehydrogenase GroES-like domain	Alcohol dehydrogenase OS=Malus domestica OX=3750 GN=ADH PE=2 SV=1	C	Energy production and conversion	PREDICTED: alcohol dehydrogenase-like [Malus domestica]	--
MD05G1182500	MD05G1182500	43.655	38.7227	41.7801	59.3782	97.9154	69.9043	37.0653	68.5472	40.9676	0.906757	up	0.277886	normal	[O]	Posttranslational modification, protein turnover, chaperones	Molecular Function: ATP binding (GO:0005524);; Cellular Component: cytoplasm (GO:0005737);; Biological Process: response to stress (GO:0006950);; Biological Process: protein refolding (GO:0042026);;	K04077|0|mdm:103409164|K04077 chaperonin GroEL | (RefSeq) chaperonin CPN60-2, mitochondrial	RNA degradation (ko03018)	[O]	Posttranslational modification, protein turnover, chaperones	TCP-1/cpn60 chaperonin family	Chaperonin CPN60-2, mitochondrial OS=Cucurbita maxima OX=3661 GN=CPN60-2 PE=1 SV=1	O	Posttranslational modification, protein turnover, chaperones	PREDICTED: chaperonin CPN60-2, mitochondrial [Malus domestica]	molecular function: binding (GO:0005488);; cellular component: cell (GO:0005623);; cellular component: cell part (GO:0044464);; biological process: response to stimulus (GO:0050896);; biological process: cellular process (GO:0009987)
MD05G1183900	MD05G1183900	40.0059	36.232	36.3807	11.9614	16.4953	17.3051	12.0383	16.8201	19.0539	-1.26508	down	-1.19008	down	--	--	Cellular Component: photosystem I (GO:0009522);;	K02693|5.06606e-67|mdm:103428016|K02693 photosystem I subunit IV | (RefSeq) photosystem I reaction center subunit IV B, chloroplastic-like	Photosynthesis (ko00195)	--	--	Photosystem I reaction centre subunit IV / PsaE	Photosystem I reaction center subunit IV A, chloroplastic OS=Nicotiana sylvestris OX=4096 GN=PSAEA PE=1 SV=1	C	Energy production and conversion	PREDICTED: photosystem I reaction center subunit IV B, chloroplastic-like [Malus domestica]	cellular component: cell (GO:0005623);; cellular component: membrane (GO:0016020);; cellular component: macromolecular complex (GO:0032991);; cellular component: membrane part (GO:0044425);; cellular component: cell part (GO:0044464)
MD05G1191100	MD05G1191100	26.875	35.5016	31.6838	7.30338	13.9428	7.17454	8.69684	6.66152	8.39805	-1.69737	down	-1.94423	down	[I]	Lipid transport and metabolism	Molecular Function: carboxylic ester hydrolase activity (GO:0004091);; Biological Process: metabolic process (GO:0008152);; Molecular Function: retinyl-palmitate esterase activity (GO:0050253);; Molecular Function: methyl indole-3-acetate esterase activity (GO:0080030);; Molecular Function: methyl salicylate esterase activity (GO:0080031);; Molecular Function: methyl jasmonate esterase activity (…	--	--	[V]	Defense mechanisms	alpha/beta hydrolase fold;; Carboxylesterase family	Probable carboxylesterase 13 OS=Arabidopsis thaliana OX=3702 GN=CXE13 PE=1 SV=1	I	Lipid transport and metabolism	CXE carboxylesterase [Malus pumila]	biological process: metabolic process (GO:0008152);; molecular function: catalytic activity (GO:0003824)
MD05G1192900	MD05G1192900	14.5276	15.1806	13.6061	17.2766	39.9843	57.3361	20.7801	23.7679	16.7166	1.42382	up	0.536203	normal	--	--	--	--	--	--	--	--	--	S	Function unknown	PREDICTED: uncharacterized protein LOC103419929 [Malus domestica]	--
MD05G1199100	MD05G1199100	0.419687	0.322138	0.774799	5.94296	1.9537	1.21981	3.13062	0.711181	0.473496	2.65627	up	1.56713	normal	[Q]	Secondary metabolites biosynthesis, transport and catabolism	Molecular Function: oxidoreductase activity (GO:0016491);;	--	--	[QR]	Secondary metabolites biosynthesis, transport and catabolism;; General function prediction only	2OG-Fe(II) oxygenase superfamily;; non-haem dioxygenase in morphine synthesis N-terminal	Protein DOWNY MILDEW RESISTANCE 6 OS=Arabidopsis thaliana OX=3702 GN=DMR6 PE=1 SV=1	S	Function unknown	PREDICTED: protein DOWNY MILDEW RESISTANCE 6-like [Pyrus x bretschneideri]	molecular function: catalytic activity (GO:0003824)
MD05G1205000	MD05G1205000	48.8785	48.3965	39.1893	5.12161	14.0167	11.174	11.0572	8.64259	19.027	-2.14514	down	-1.77355	down	--	--	Cellular Component: chloroplast (GO:0009507);; Cellular Component: photosystem II (GO:0009523);; Biological Process: photosynthesis (GO:0015979);;	K02721|3.20586e-46|pxb:103946003|K02721 photosystem II PsbW protein | (RefSeq) photosystem II reaction center W protein, chloroplastic-like	Photosynthesis (ko00195)	--	--	Photosystem II reaction centre W protein (PsbW)	Photosystem II reaction center W protein, chloroplastic OS=Spinacia oleracea OX=3562 GN=psbW PE=1 SV=1	S	Function unknown	PREDICTED: photosystem II reaction center W protein, chloroplastic-like [Malus domestica]	cellular component: cell (GO:0005623);; cellular component: organelle (GO:0043226);; cellular component: cell part (GO:0044464);; cellular component: membrane (GO:0016020);; cellular component: macromolecular complex (GO:0032991);; cellular component: membrane part (GO:0044425);; biological process: metabolic process (GO:0008152);; biological process: cellular process (GO:0009987)
MD05G1205100	MD05G1205100	4.78372	3.06232	3.3709	1.46394	0.948991	1.35566	0.966641	1.64133	1.26218	-1.51645	down	-1.48263	down	[Q]	Secondary metabolites biosynthesis, transport and catabolism	--	--	--	[QR]	Secondary metabolites biosynthesis, transport and catabolism;; General function prediction only	2OG-Fe(II) oxygenase superfamily;; non-haem dioxygenase in morphine synthesis N-terminal	1-aminocyclopropane-1-carboxylate oxidase homolog 1 OS=Arabidopsis thaliana OX=3702 GN=At1g06620 PE=2 SV=1	S	Function unknown	PREDICTED: 1-aminocyclopropane-1-carboxylate oxidase homolog 1-like isoform X1 [Malus domestica]	--
MD05G1205800	MD05G1205800	1.3569	3.17483	1.68786	23.6302	6.45967	3.00649	14.2762	2.07975	0.974761	2.45555	up	1.50146	normal	--	--	Cellular Component: nucleus (GO:0005634);; Biological Process: regulation of transcription, DNA-templated (GO:0006355);; Biological Process: auxin-activated signaling pathway (GO:0009734);; Molecular Function: protein dimerization activity (GO:0046983);;	K14484|2.1974e-158|mdm:103435680|K14484 auxin-responsive protein IAA | (RefSeq) auxin-induced protein AUX28-like	Plant hormone signal transduction (ko04075)	--	--	AUX/IAA family	Auxin-induced protein AUX28 OS=Glycine max OX=3847 GN=AUX28 PE=2 SV=1	K	Transcription	PREDICTED: auxin-induced protein AUX28-like [Malus domestica]	cellular component: cell (GO:0005623);; cellular component: organelle (GO:0043226);; cellular component: cell part (GO:0044464);; biological process: biological regulation (GO:0065007);; biological process: cellular process (GO:0009987);; biological process: signaling (GO:0023052);; biological process: single-organism process (GO:0044699);; biological process: response to stimulus (GO:0050896);; …
MD05G1207300	MD05G1207300	2.1734	1.69744	10.3198	3.55264	27.6516	33.8522	7.33144	9.85984	5.98533	2.23011	up	0.768038	normal	[Q]	Secondary metabolites biosynthesis, transport and catabolism	Molecular Function: oxidoreductase activity, acting on single donors with incorporation of molecular oxygen, incorporation of two atoms of oxygen (GO:0016702);;	K09840|0|mdm:103441488|K09840 9-cis-epoxycarotenoid dioxygenase [EC:1.13.11.51] | (RefSeq) 9-cis-epoxycarotenoid dioxygenase NCED1, chloroplastic-like	Carotenoid biosynthesis (ko00906)	[Q]	Secondary metabolites biosynthesis, transport and catabolism	Retinal pigment epithelial membrane protein	9-cis-epoxycarotenoid dioxygenase NCED1, chloroplastic OS=Phaseolus vulgaris OX=3885 GN=NCED1 PE=2 SV=1	Q	Secondary metabolites biosynthesis, transport and catabolism	PREDICTED: 9-cis-epoxycarotenoid dioxygenase NCED1, chloroplastic-like [Malus domestica]	molecular function: catalytic activity (GO:0003824);; biological process: metabolic process (GO:0008152);; biological process: single-organism process (GO:0044699)
MD05G1209000	MD05G1209000	7.89125	7.50623	7.44066	14.2471	15.4631	13.6887	13.3569	11.5659	9.4825	0.964522	up	0.630914	up	--	--	--	K14797|0|mdm:103427993|K14797 essential nuclear protein 1 | (RefSeq) bystin-like	--	[W]	Extracellular structures	Bystin	--	S	Function unknown	PREDICTED: bystin-like [Malus domestica]	--
MD05G1215200	MD05G1215200	269.836	270.59	240.326	124.27	171.701	98.8208	99.6356	93.9569	178.194	-0.947675	down	-1.0279	down	--	--	Cellular Component: photosystem II oxygen evolving complex (GO:0009654);; Biological Process: photosynthesis (GO:0015979);; Cellular Component: thylakoid membrane (GO:0042651);;	K03541|8.84719e-80|mdm:103428089|K03541 photosystem II 10kDa protein | (RefSeq) photosystem II 10 kDa polypeptide, chloroplastic-like	Photosynthesis (ko00195)	--	--	Photosystem II 10 kDa polypeptide PsbR	Photosystem II 10 kDa polypeptide, chloroplastic OS=Nicotiana tabacum OX=4097 GN=PSBR PE=2 SV=1	S	Function unknown	PREDICTED: photosystem II 10 kDa polypeptide, chloroplastic-like [Malus domestica]	cellular component: cell (GO:0005623);; cellular component: membrane (GO:0016020);; cellular component: macromolecular complex (GO:0032991);; cellular component: membrane part (GO:0044425);; cellular component: cell part (GO:0044464);; biological process: metabolic process (GO:0008152);; biological process: cellular process (GO:0009987)
MD05G1223500	MD05G1223500	9.8284	13.4312	8.07789	0.756599	2.81508	4.4878	2.1563	2.43471	4.73649	-1.94137	down	-1.70989	down	[G]	Carbohydrate transport and metabolism	--	K01100|0|mdm:103435411|K01100 sedoheptulose-bisphosphatase [EC:3.1.3.37] | (RefSeq) sedoheptulose-1,7-bisphosphatase, chloroplastic-like	Carbon fixation in photosynthetic organisms (ko00710);; Carbon metabolism (ko01200)	[G]	Carbohydrate transport and metabolism	Fructose-1-6-bisphosphatase, N-terminal domain	Sedoheptulose-1,7-bisphosphatase, chloroplastic OS=Arabidopsis thaliana OX=3702 GN=At3g55800 PE=2 SV=1	G	Carbohydrate transport and metabolism	PREDICTED: sedoheptulose-1,7-bisphosphatase, chloroplastic-like [Malus domestica]	--
MD05G1231700	MD05G1231700	7.72173	8.49965	9.00133	2.67953	6.25446	2.66752	3.08629	0.829118	2.69755	-1.08899	down	-1.88248	down	[NW]	Cell motility;; Extracellular structures	--	--	--	--	--	Protein tyrosine kinase;; Protein kinase domain;; S-locus glycoprotein domain;; D-mannose binding lectin;; PAN-like domain;; Domain of unknown function (DUF3403)	G-type lectin S-receptor-like serine/threonine-protein kinase At4g27290 OS=Arabidopsis thaliana OX=3702 GN=At4g27290 PE=3 SV=4	T	Signal transduction mechanisms	PREDICTED: G-type lectin S-receptor-like serine/threonine-protein kinase At4g27290 isoform X1 [Malus domestica]	--
MD05G1238500	MD05G1238500	3.33081	0.822687	1.94651	0	0.350102	0.606601	0	0.805158	0.628588	-2.62651	down	-2.01895	normal	--	--	--	--	--	--	--	Protein of unknown function (DUF620)	--	S	Function unknown	PREDICTED: uncharacterized protein LOC103435359 [Malus domestica]	--
MD05G1238800	MD05G1238800	8.03355	6.16325	3.80458	2.7004	2.76076	1.67397	2.54839	2.47786	5.23172	-1.28944	down	-0.769082	normal	[C]	Energy production and conversion	Biological Process: tricarboxylic acid cycle (GO:0006099);; Biological Process: malate metabolic process (GO:0006108);; Molecular Function: L-malate dehydrogenase activity (GO:0030060);; Biological Process: cellular carbohydrate metabolic process (GO:0044262);;	K00025|0|mdm:103435358|K00025 malate dehydrogenase [EC:1.1.1.37] | (RefSeq) malate dehydrogenase-like	Citrate cycle (TCA cycle) (ko00020);; Cysteine and methionine metabolism (ko00270);; Pyruvate metabolism (ko00620);; Glyoxylate and dicarboxylate metabolism (ko00630);; Carbon fixation in photosynthetic organisms (ko00710);; Carbon metabolism (ko01200)	[C]	Energy production and conversion	lactate/malate dehydrogenase, alpha/beta C-terminal domain;; lactate/malate dehydrogenase, NAD binding domain	Malate dehydrogenase, cytoplasmic OS=Oryza sativa subsp. japonica OX=39947 GN=Os10g0478200 PE=1 SV=3	C	Energy production and conversion	PREDICTED: malate dehydrogenase-like isoform X1 [Malus domestica]	biological process: metabolic process (GO:0008152);; biological process: cellular process (GO:0009987);; biological process: single-organism process (GO:0044699);; molecular function: catalytic activity (GO:0003824)
MD05G1239600	MD05G1239600	7.39751	5.21559	6.36631	1.00956	2.7652	3.48721	2.14391	4.27041	4.0502	-1.3541	down	-0.813779	down	--	--	--	K16280|0|pxb:103953305|K16280 E3 ubiquitin-protein ligase RGLG [EC:2.3.2.27] | (RefSeq) E3 ubiquitin-protein ligase RGLG2	--	[T]	Signal transduction mechanisms	Copine;; Zinc finger, C3HC4 type (RING finger)	E3 ubiquitin-protein ligase RGLG4 OS=Arabidopsis thaliana OX=3702 GN=RGLG4 PE=1 SV=1	S	Function unknown	PREDICTED: E3 ubiquitin-protein ligase RGLG2 [Pyrus x bretschneideri]	--
MD05G1240300	MD05G1240300	3.20554	1.53668	2.82457	24.2404	188.51	10.8641	4.39007	7.87447	6.73984	4.89718	up	1.36726	up	[O]	Posttranslational modification, protein turnover, chaperones	--	K13993|1.47731e-97|mdm:103409029|K13993 HSP20 family protein | (RefSeq) 18.1 kDa class I heat shock protein-like	Protein processing in endoplasmic reticulum (ko04141)	[O]	Posttranslational modification, protein turnover, chaperones	Hsp20/alpha crystallin family;; CS domain	17.5 kDa class I heat shock protein OS=Glycine max OX=3847 GN=HSP17.5-M PE=3 SV=1	O	Posttranslational modification, protein turnover, chaperones	PREDICTED: 18.1 kDa class I heat shock protein-like [Malus domestica]	--
MD05G1243000	MD05G1243000	19.5665	9.10837	15.5728	7.49331	3.80137	6.97644	4.79621	6.43557	7.59508	-1.21729	down	-1.17787	down	[L]	Replication, recombination and repair	--	K01246|0|mdm:103427927|K01246 DNA-3-methyladenine glycosylase I [EC:3.2.2.20] | (RefSeq) probable GMP synthase [glutamine-hydrolyzing]	Base excision repair (ko03410)	--	--	Methyladenine glycosylase	--	L	Replication, recombination and repair	PREDICTED: probable GMP synthase [glutamine-hydrolyzing] [Malus domestica]	--
MD05G1249900	MD05G1249900	20.0856	25.6217	18.4723	12.8792	12.0699	13.9593	13.0604	12.3509	12.1993	-0.689656	down	-0.736525	down	[IQR]	Lipid transport and metabolism;; Secondary metabolites biosynthesis, transport and catabolism;; General function prediction only	Cellular Component: peroxisome (GO:0005777);; Cellular Component: plasma membrane (GO:0005886);; Molecular Function: 2,4-dienoyl-CoA reductase (NADPH) activity (GO:0008670);; Biological Process: oxidation-reduction process (GO:0055114);;	K13237|0|mdm:103435295|K13237 peroxisomal 2,4-dienoyl-CoA reductase [EC:1.3.1.34] | (RefSeq) peroxisomal 2,4-dienoyl-CoA reductase-like	Peroxisome (ko04146)	[R]	General function prediction only	Enoyl-(Acyl carrier protein) reductase;; short chain dehydrogenase;; KR domain	Peroxisomal 2,4-dienoyl-CoA reductase OS=Arabidopsis thaliana OX=3702 GN=At3g12800 PE=2 SV=1	S	Function unknown	PREDICTED: peroxisomal 2,4-dienoyl-CoA reductase-like [Malus domestica]	cellular component: cell (GO:0005623);; cellular component: organelle (GO:0043226);; cellular component: cell part (GO:0044464);; cellular component: membrane (GO:0016020);; molecular function: catalytic activity (GO:0003824);; biological process: metabolic process (GO:0008152);; biological process: single-organism process (GO:0044699)
MD05G1250400	MD05G1250400	15.3281	16.8426	18.9981	5.12655	9.12135	5.67965	6.93245	5.58045	10.7508	-1.3265	down	-1.09009	down	[R]	General function prediction only	Molecular Function: DNA binding (GO:0003677);; Cellular Component: mitochondrion (GO:0005739);; Biological Process: response to oxidative stress (GO:0006979);; Molecular Function: sulfiredoxin activity (GO:0032542);; Biological Process: oxidation-reduction process (GO:0055114);;	K12260|1.51922e-68|mdm:103435288|K12260 sulfiredoxin [EC:1.8.98.2] | (RefSeq) sulfiredoxin, chloroplastic/mitochondrial	--	[L]	Replication, recombination and repair	ParB-like nuclease domain	Sulfiredoxin, chloroplastic/mitochondrial OS=Arabidopsis thaliana OX=3702 GN=SRX PE=1 SV=1	S	Function unknown	PREDICTED: sulfiredoxin, chloroplastic/mitochondrial [Malus domestica]	molecular function: binding (GO:0005488);; cellular component: cell (GO:0005623);; cellular component: organelle (GO:0043226);; cellular component: cell part (GO:0044464);; biological process: response to stimulus (GO:0050896);; molecular function: catalytic activity (GO:0003824);; molecular function: antioxidant activity (GO:0016209);; biological process: metabolic process (GO:0008152);; biologi…
MD05G1252600	MD05G1252600	63.9704	61.2239	61.6692	19.9868	39.3867	27.4056	17.6285	24.8651	25.0528	-1.07538	down	-1.42721	down	--	--	Molecular Function: catalytic activity (GO:0003824);; Biological Process: metabolic process (GO:0008152);;	--	--	--	--	--	--	S	Function unknown	PREDICTED: uncharacterized protein LOC103435277 isoform X2 [Malus domestica]	molecular function: catalytic activity (GO:0003824);; biological process: metabolic process (GO:0008152)
MD05G1254800	MD05G1254800	7.17408	7.77178	7.59685	27.7763	20.9043	21.2476	11.3898	18.3405	13.8401	1.67409	up	0.986578	up	[R]	General function prediction only	Molecular Function: monooxygenase activity (GO:0004497);; Molecular Function: iron ion binding (GO:0005506);; Molecular Function: zinc ion binding (GO:0008270);; Molecular Function: electron carrier activity (GO:0009055);; Molecular Function: oxidoreductase activity, acting on paired donors, with incorporation or reduction of molecular oxygen (GO:0016705);; Molecular Function: heme binding (GO:00…	K06874|0|pxb:103948006|K06874 zinc finger protein | (RefSeq) zinc finger protein ZPR1-like	--	[R]	General function prediction only	ZPR1 zinc-finger domain	--	S	Function unknown	PREDICTED: zinc finger protein ZPR1-like [Pyrus x bretschneideri]	molecular function: catalytic activity (GO:0003824);; biological process: metabolic process (GO:0008152);; biological process: single-organism process (GO:0044699);; molecular function: binding (GO:0005488);; molecular function: electron carrier activity (GO:0009055)
MD05G1256000	MD05G1256000	7.23885	7.40657	7.22698	1.15636	5.07884	3.18093	0.882852	2.20311	2.61045	-1.19252	down	-1.89904	down	--	--	--	--	--	--	--	GDP-fucose protein O-fucosyltransferase	O-fucosyltransferase 23 OS=Arabidopsis thaliana OX=3702 GN=OFUT23 PE=2 SV=1	S	Function unknown	PREDICTED: uncharacterized protein LOC103435234 [Malus domestica]	--
MD05G1259200	MD05G1259200	162.589	195.148	144.991	60.154	87.9122	75.232	64.8543	70.158	110.782	-1.14225	down	-0.99512	down	--	--	Cellular Component: photosystem I reaction center (GO:0009538);; Biological Process: photosynthesis (GO:0015979);;	K02694|5.36168e-166|mdm:103423489|K02694 photosystem I subunit III | (RefSeq) photosystem I reaction center subunit III, chloroplastic-like	Photosynthesis (ko00195)	--	--	Photosystem I reaction centre subunit III	Photosystem I reaction center subunit III, chloroplastic OS=Arabidopsis thaliana OX=3702 GN=PSAF PE=1 SV=1	S	Function unknown	PREDICTED: photosystem I reaction center subunit III, chloroplastic-like [Malus domestica]	cellular component: cell (GO:0005623);; cellular component: membrane (GO:0016020);; cellular component: macromolecular complex (GO:0032991);; cellular component: membrane part (GO:0044425);; cellular component: cell part (GO:0044464);; biological process: metabolic process (GO:0008152);; biological process: cellular process (GO:0009987)
MD05G1269300	MD05G1269300	23.6362	24.5047	37.72	17.9634	84.339	152.693	18.1075	24.0947	18.1979	1.59142	up	-0.46351	normal	--	--	--	--	--	--	--	--	--	S	Function unknown	PREDICTED: uncharacterized protein LOC103952353 [Pyrus x bretschneideri]	--
MD05G1277400	MD05G1277400	17.7994	13.3587	13.9878	1.62949	2.08419	7.52819	4.14862	5.23747	6.49357	-1.97255	down	-1.46042	down	--	--	Molecular Function: chaperone binding (GO:0051087);;	--	--	[T]	Signal transduction mechanisms	BAG domain;; Ubiquitin family	BAG family molecular chaperone regulator 2 OS=Arabidopsis thaliana OX=3702 GN=BAG2 PE=1 SV=1	O	Posttranslational modification, protein turnover, chaperones	PREDICTED: BAG family molecular chaperone regulator 2-like [Malus domestica]	molecular function: binding (GO:0005488)
MD05G1278200	MD05G1278200	0.127682	1.33094	0.621186	0.687397	17.3747	86.62	1.13146	1.63797	0.759982	5.60858	up	0.760184	normal	--	--	--	--	--	[I]	Lipid transport and metabolism	Lipase (class 3)	Phospholipase A1-Igamma1, chloroplastic OS=Arabidopsis thaliana OX=3702 GN=At1g06800 PE=1 SV=2	S	Function unknown	PREDICTED: phospholipase A1-Igamma1, chloroplastic-like [Malus domestica]	--
MD05G1278500	MD05G1278500	7.35384	8.22424	9.75907	0.935377	2.66599	2.31318	1.30106	1.63789	3.02235	-2.0695	down	-2.04109	down	--	--	Cellular Component: vacuolar membrane (GO:0005774);; Cellular Component: plasma membrane (GO:0005886);; Cellular Component: plasmodesma (GO:0009506);; Cellular Component: chloroplast envelope (GO:0009941);;	--	--	[R]	General function prediction only	Calcium-dependent channel, 7TM region, putative phosphate;; Cytosolic domain of 10TM putative phosphate transporter;; Late exocytosis, associated with Golgi transport	CSC1-like protein ERD4 OS=Arabidopsis thaliana OX=3702 GN=ERD4 PE=2 SV=1	S	Function unknown	PREDICTED: CSC1-like protein ERD4 [Malus domestica]	cellular component: cell (GO:0005623);; cellular component: membrane (GO:0016020);; cellular component: organelle (GO:0043226);; cellular component: organelle part (GO:0044422);; cellular component: cell part (GO:0044464);; cellular component: cell junction (GO:0030054)
MD05G1280200	MD05G1280200	12.7874	14.4383	11.6695	4.07887	6.79068	8.39523	5.68759	8.2015	8.19804	-0.986462	down	-0.77986	down	[H]	Coenzyme transport and metabolism	--	K15032|0|mdm:103419768|K15032 mTERF domain-containing protein, mitochondrial | (RefSeq) transcription termination factor MTEF1, chloroplastic-like	--	[H]	Coenzyme transport and metabolism	Polyprenyl synthetase;; mTERF	Solanesyl diphosphate synthase 3, chloroplastic/mitochondrial OS=Arabidopsis thaliana OX=3702 GN=SPS3 PE=1 SV=1	H	Coenzyme transport and metabolism	hypothetical protein B456_011G047900 [Gossypium raimondii]	--
MD05G1282600	MD05G1282600	75.6564	102.074	84.2386	209.047	110.912	118.448	169.719	111.673	140.335	0.787141	up	0.724155	up	[C]	Energy production and conversion	Molecular Function: pyruvate dehydrogenase (acetyl-transferring) activity (GO:0004739);; Molecular Function: zinc ion binding (GO:0008270);; Cellular Component: chloroplast envelope (GO:0009941);; Biological Process: pollen tube development (GO:0048868);; Biological Process: oxidation-reduction process (GO:0055114);;	K00162|0|mdm:103408973|K00162 pyruvate dehydrogenase E1 component beta subunit [EC:1.2.4.1] | (RefSeq) pyruvate dehydrogenase E1 component subunit beta-3, chloroplastic-like	Glycolysis / Gluconeogenesis (ko00010);; Citrate cycle (TCA cycle) (ko00020);; Pyruvate metabolism (ko00620);; Carbon metabolism (ko01200)	[C]	Energy production and conversion	Transketolase, pyrimidine binding domain;; Transketolase, C-terminal domain	Pyruvate dehydrogenase E1 component subunit beta-3, chloroplastic OS=Arabidopsis thaliana OX=3702 GN=E1-BETA-2 PE=2 SV=1	C	Energy production and conversion	PREDICTED: pyruvate dehydrogenase E1 component subunit beta-3, chloroplastic-like [Malus domestica]	molecular function: catalytic activity (GO:0003824);; biological process: metabolic process (GO:0008152);; biological process: single-organism process (GO:0044699);; molecular function: binding (GO:0005488);; cellular component: cell (GO:0005623);; cellular component: organelle (GO:0043226);; cellular component: organelle part (GO:0044422);; cellular component: cell part (GO:0044464);; biological…
MD05G1282700	MD05G1282700	0.236565	0.621268	0.226181	3.1903	3.30886	3.03483	0.574201	1.03683	0.868649	3.11959	up	1.18792	normal	[Q]	Secondary metabolites biosynthesis, transport and catabolism	Molecular Function: oxidoreductase activity, acting on single donors with incorporation of molecular oxygen, incorporation of two atoms of oxygen (GO:0016702);;	K09840|0|mdm:103435153|K09840 9-cis-epoxycarotenoid dioxygenase [EC:1.13.11.51] | (RefSeq) probable 9-cis-epoxycarotenoid dioxygenase NCED5, chloroplastic	Carotenoid biosynthesis (ko00906)	[Q]	Secondary metabolites biosynthesis, transport and catabolism	Retinal pigment epithelial membrane protein	9-cis-epoxycarotenoid dioxygenase NCED1, chloroplastic OS=Phaseolus vulgaris OX=3885 GN=NCED1 PE=2 SV=1	Q	Secondary metabolites biosynthesis, transport and catabolism	PREDICTED: probable 9-cis-epoxycarotenoid dioxygenase NCED5, chloroplastic [Malus domestica]	molecular function: catalytic activity (GO:0003824);; biological process: metabolic process (GO:0008152);; biological process: single-organism process (GO:0044699)
MD05G1284000	MD05G1284000	11.2866	15.5241	16.1962	0.83659	6.93794	7.83319	1.38126	12.3193	2.34681	-1.4471	down	-1.39586	normal	--	--	Biological Process: ceramide metabolic process (GO:0006672);; Cellular Component: integral component of membrane (GO:0016021);;	--	--	--	--	Protein of unknown function (DUF616)	--	S	Function unknown	PREDICTED: uncharacterized protein LOC103434996 isoform X2 [Malus domestica]	biological process: metabolic process (GO:0008152);; biological process: cellular process (GO:0009987);; biological process: single-organism process (GO:0044699);; cellular component: membrane (GO:0016020);; cellular component: membrane part (GO:0044425)
MD05G1284600	MD05G1284600	14.244	13.4164	13.3626	1.53154	3.80298	9.845	5.13353	9.37988	5.76404	-1.41071	down	-0.976842	down	--	--	--	--	--	--	--	Protein of unknown function (DUF642)	--	S	Function unknown	PREDICTED: uncharacterized protein LOC103434995 [Malus domestica]	--
MD05G1286400	MD05G1286400	0.128082	0.896157	0.895272	3.84349	2.55385	1.86169	3.79452	0.715501	1.27916	2.12761	up	1.6161	normal	[R]	General function prediction only	--	--	--	[G]	Carbohydrate transport and metabolism	NAD(P)H-binding;; NmrA-like family;; NAD dependent epimerase/dehydratase family;; 3-beta hydroxysteroid dehydrogenase/isomerase family;; GDP-mannose 4,6 dehydratase;; Male sterility protein	Uncharacterized protein At2g34460, chloroplastic OS=Arabidopsis thaliana OX=3702 GN=At2g34460 PE=1 SV=1	GM	Carbohydrate transport and metabolism;; Cell wall/membrane/envelope biogenesis	PREDICTED: uncharacterized protein At2g34460, chloroplastic [Pyrus x bretschneideri]	--
MD05G1286700	MD05G1286700	8.0436	7.06838	7.80802	17.4369	11.3823	19.7788	18.7237	24.2972	17.6512	1.127	up	1.44454	up	[IQ]	Lipid transport and metabolism;; Secondary metabolites biosynthesis, transport and catabolism	Molecular Function: 3-oxoacyl-[acyl-carrier-protein] synthase activity (GO:0004315);; Biological Process: fatty acid biosynthetic process (GO:0006633);;	K09458|0|mdm:103434985|K09458 3-oxoacyl-[acyl-carrier-protein] synthase II [EC:2.3.1.179] | (RefSeq) 3-oxoacyl-[acyl-carrier-protein] synthase I, chloroplastic-like	Fatty acid biosynthesis (ko00061);; Biotin metabolism (ko00780);; Fatty acid metabolism (ko01212)	[IQ]	Lipid transport and metabolism;; Secondary metabolites biosynthesis, transport and catabolism	Beta-ketoacyl synthase, N-terminal domain;; Beta-ketoacyl synthase, C-terminal domain	3-oxoacyl-[acyl-carrier-protein] synthase I, chloroplastic OS=Arabidopsis thaliana OX=3702 GN=KAS1 PE=1 SV=2	I	Lipid transport and metabolism	PREDICTED: 3-oxoacyl-[acyl-carrier-protein] synthase I, chloroplastic-like [Malus domestica]	molecular function: catalytic activity (GO:0003824);; biological process: metabolic process (GO:0008152);; biological process: cellular process (GO:0009987);; biological process: single-organism process (GO:0044699)
MD05G1289200	MD05G1289200	63.016	59.57	39.0768	5.43703	16.1346	13.04	9.44411	15.6628	16.3725	-2.20068	down	-1.92414	down	--	--	Cellular Component: chloroplast (GO:0009507);; Biological Process: photosynthesis, light harvesting (GO:0009765);; Cellular Component: membrane (GO:0016020);; Molecular Function: metal ion binding (GO:0046872);;	K08912|0|mdm:103434976|K08912 light-harvesting complex II chlorophyll a/b binding protein 1 | (RefSeq) chlorophyll a-b binding protein of LHCII type 1	Photosynthesis - antenna proteins (ko00196)	--	--	Chlorophyll A-B binding protein	Chlorophyll a-b binding protein 40, chloroplastic OS=Nicotiana tabacum OX=4097 GN=CAB40 PE=2 SV=1	J	Translation, ribosomal structure and biogenesis	PREDICTED: chlorophyll a-b binding protein of LHCII type 1 [Malus domestica]	cellular component: cell (GO:0005623);; cellular component: organelle (GO:0043226);; cellular component: cell part (GO:0044464);; biological process: metabolic process (GO:0008152);; biological process: cellular process (GO:0009987);; cellular component: membrane (GO:0016020);; molecular function: binding (GO:0005488)
MD05G1289300	MD05G1289300	500.914	499.014	366.492	154.473	257.847	273.064	191.224	283.895	248.898	-0.967921	down	-0.880685	down	--	--	Cellular Component: chloroplast (GO:0009507);; Biological Process: photosynthesis, light harvesting (GO:0009765);; Cellular Component: membrane (GO:0016020);; Molecular Function: metal ion binding (GO:0046872);;	K08912|0|mdm:103427879|K08912 light-harvesting complex II chlorophyll a/b binding protein 1 | (RefSeq) chlorophyll a-b binding protein of LHCII type 1-like	Photosynthesis - antenna proteins (ko00196)	--	--	Chlorophyll A-B binding protein	Chlorophyll a-b binding protein of LHCII type I, chloroplastic (Fragment) OS=Cucumis sativus OX=3659 PE=2 SV=1	J	Translation, ribosomal structure and biogenesis	PREDICTED: chlorophyll a-b binding protein of LHCII type 1-like [Malus domestica]	cellular component: cell (GO:0005623);; cellular component: organelle (GO:0043226);; cellular component: cell part (GO:0044464);; biological process: metabolic process (GO:0008152);; biological process: cellular process (GO:0009987);; cellular component: membrane (GO:0016020);; molecular function: binding (GO:0005488)
MD05G1289600	MD05G1289600	7.8285	7.48821	6.72929	12.8091	11.6667	10.9201	11.0041	11.327	11.7701	0.722739	up	0.668797	up	[G]	Carbohydrate transport and metabolism	--	--	--	--	--	Starch synthase catalytic domain;; Glycosyltransferase Family 4	Probable starch synthase 4, chloroplastic/amyloplastic OS=Arabidopsis thaliana OX=3702 GN=SS4 PE=1 SV=1	G	Carbohydrate transport and metabolism	PREDICTED: probable starch synthase 4, chloroplastic/amyloplastic [Malus domestica]	--
MD05G1291300	MD05G1291300	125.813	164.225	178.377	75.7219	67.857	92.4607	104.523	102.744	112.178	-0.953388	down	-0.512546	normal	--	--	--	--	--	--	--	Cold acclimation protein WCOR413	Cold-regulated 413 inner membrane protein 1, chloroplastic OS=Arabidopsis thaliana OX=3702 GN=COR413IM1 PE=1 SV=1	S	Function unknown	PREDICTED: cold-regulated 413 inner membrane protein 1, chloroplastic-like [Malus domestica]	--
MD05G1293800	MD05G1293800	4.76886	5.68359	5.76551	17.6241	10.3785	12.8651	16.8812	13.0425	14.2466	1.37624	up	1.48388	up	[T]	Signal transduction mechanisms	Molecular Function: protein serine/threonine kinase activity (GO:0004674);; Molecular Function: protein serine/threonine/tyrosine kinase activity (GO:0004712);; Molecular Function: non-membrane spanning protein tyrosine kinase activity (GO:0004715);; Molecular Function: ATP binding (GO:0005524);; Cellular Component: nucleus (GO:0005634);; Cellular Component: cytosol (GO:0005829);; Biological Proc…	--	--	[T]	Signal transduction mechanisms	Protein tyrosine kinase;; Protein kinase domain;; Ankyrin repeats (3 copies);; Ankyrin repeat;; Ankyrin repeats (many copies);; Ankyrin repeat;; Ankyrin repeats (many copies)	Integrin-linked protein kinase 1 OS=Arabidopsis thaliana OX=3702 GN=ILK1 PE=1 SV=1	T	Signal transduction mechanisms	PREDICTED: serine/threonine-protein kinase HT1-like [Malus domestica]	molecular function: catalytic activity (GO:0003824);; biological process: metabolic process (GO:0008152);; biological process: cellular process (GO:0009987);; molecular function: binding (GO:0005488);; cellular component: cell (GO:0005623);; cellular component: organelle (GO:0043226);; cellular component: cell part (GO:0044464);; biological process: localization (GO:0051179);; biological process:…
MD05G1294300	MD05G1294300	11.4288	8.46132	7.54965	20.1696	20.6178	11.195	15.4436	7.12281	14.0281	0.967708	up	0.462146	normal	--		--	--	--	--	--	Protein tyrosine kinase;; Protein kinase domain;; Di-glucose binding within endoplasmic reticulum	Probable LRR receptor-like serine/threonine-protein kinase At1g07650 OS=Arabidopsis thaliana OX=3702 GN=At1g07650 PE=1 SV=1	S	Function unknown	PREDICTED: probable LRR receptor-like serine/threonine-protein kinase At1g07650 [Pyrus x bretschneideri]	--
MD05G1294400	MD05G1294400	7.15624	4.62221	6.21046	15.4291	17.0988	8.3817	9.6401	6.95609	12.4959	1.23341	up	0.743205	up	[K]	Transcription	--	--	--	--	--	Leucine rich repeat;; Leucine Rich repeats (2 copies);; Leucine Rich Repeat	Probable leucine-rich repeat receptor-like serine/threonine-protein kinase At3g14840 OS=Arabidopsis thaliana OX=3702 GN=LRR-RLK PE=1 SV=1	S	Function unknown	PREDICTED: probable LRR receptor-like serine/threonine-protein kinase At1g07650 [Pyrus x bretschneideri]	--
MD05G1298800	MD05G1298800	14.9761	18.3704	14.3384	70.6479	21.96	43.9701	70.0303	39.2431	39.1064	1.56556	up	1.67388	up	[T]	Signal transduction mechanisms	Molecular Function: protein serine/threonine kinase activity (GO:0004674);; Molecular Function: ATP binding (GO:0005524);; Biological Process: protein phosphorylation (GO:0006468);; Biological Process: signal transduction (GO:0007165);;	K07198|0|mdm:103408874|K07198 5'-AMP-activated protein kinase, catalytic alpha subunit [EC:2.7.11.11] | (RefSeq) CIPK14; CBL-interacting serine/threonine-protein kinase 12-like	Regulation of autophagy (ko04140)	[T]	Signal transduction mechanisms	Protein kinase domain;; Protein tyrosine kinase;; NAF domain;; Kinase-like	CBL-interacting serine/threonine-protein kinase 12 OS=Arabidopsis thaliana OX=3702 GN=CIPK12 PE=1 SV=1	T	Signal transduction mechanisms	CBL-interacting serine/threonine-protein kinase 12-like [Malus domestica]	molecular function: catalytic activity (GO:0003824);; biological process: metabolic process (GO:0008152);; biological process: cellular process (GO:0009987);; molecular function: binding (GO:0005488);; biological process: biological regulation (GO:0065007)
MD05G1300200	MD05G1300200	3.88048	6.33523	5.78238	0.201883	3.11923	0.936333	0.189307	0.470987	1.12177	-1.89078	down	-3.08738	down	--	--	--	K14496|3.20009e-136|mdm:103434883|K14496 abscisic acid receptor PYR/PYL family | (RefSeq) abscisic acid receptor PYL12-like	Plant hormone signal transduction (ko04075)	--	--	Polyketide cyclase / dehydrase and lipid transport	Abscisic acid receptor PYL6 OS=Arabidopsis thaliana OX=3702 GN=PYL6 PE=1 SV=1	S	Function unknown	PREDICTED: abscisic acid receptor PYL12-like [Malus domestica]	--
MD05G1301500	MD05G1301500	5.15523	4.75308	6.48091	12.4982	8.83289	11.0514	12.247	6.02898	8.07989	1.02779	up	0.732055	up	--	--	--	--	--	[R]	General function prediction only	Putative serine esterase (DUF676)	--	S	Function unknown	PREDICTED: uncharacterized protein LOC103940720 [Pyrus x bretschneideri]	--
MD05G1303500	MD05G1303500	29.7614	34.358	30.4929	9.32877	13.4401	17.404	7.61818	14.6545	10.7798	-1.20775	down	-1.48184	down	--	--	--	--	--	--	--	--	Protein CHUP1, chloroplastic OS=Arabidopsis thaliana OX=3702 GN=CHUP1 PE=1 SV=1	S	Function unknown	PREDICTED: protein CHUP1, chloroplastic-like [Malus domestica]	--
MD05G1310300	MD05G1310300	56.0833	54.4623	60.53	87.6498	249.273	138.761	34.0915	109.842	69.299	1.50319	up	0.354405	normal	[O]	Posttranslational modification, protein turnover, chaperones	--	K09510|0|mdm:103434831|K09510 DnaJ homolog subfamily B member 4 | (RefSeq) protein psi1-like	--	[O]	Posttranslational modification, protein turnover, chaperones	DnaJ C terminal domain;; DnaJ domain	Chaperone protein dnaJ 2 OS=Arabidopsis thaliana OX=3702 GN=ATJ2 PE=1 SV=2	O	Posttranslational modification, protein turnover, chaperones	PREDICTED: LOW QUALITY PROTEIN: protein psi1-like [Malus domestica]	--
MD05G1311400	MD05G1311400	17.7478	27.1774	26.9542	34.9909	94.8586	202.308	49.3993	51.1122	35.1833	2.2216	up	0.950193	up	--	--	Molecular Function: DNA binding (GO:0003677);; Molecular Function: transcription factor activity, sequence-specific DNA binding (GO:0003700);; Cellular Component: nucleus (GO:0005634);; Biological Process: regulation of transcription, DNA-templated (GO:0006355);;	K09286|1.48897e-114|mdm:103434825|K09286 EREBP-like factor | (RefSeq) AP2D18; ethylene-responsive transcription factor 4	--	--	--	AP2 domain	Ethylene-responsive transcription factor 9 OS=Arabidopsis thaliana OX=3702 GN=ERF9 PE=2 SV=1	K	Transcription	ethylene-responsive transcription factor 4 [Malus domestica]	molecular function: binding (GO:0005488);; molecular function: nucleic acid binding transcription factor activity (GO:0001071);; biological process: biological regulation (GO:0065007);; cellular component: cell (GO:0005623);; cellular component: organelle (GO:0043226);; cellular component: cell part (GO:0044464)
MD05G1316100	MD05G1316100	2.06181	1.8294	1.60112	3.57449	4.11806	3.8664	3.51214	4.38319	3.30728	1.10584	up	1.06106	up	--	--	--	K20310|0|mdm:103446435|K20310 trafficking protein particle complex subunit 13 | (RefSeq) trafficking protein particle complex subunit 13	--	[S]	Function unknown	Protein of unknown function (DUF974)	--	S	Function unknown	PREDICTED: trafficking protein particle complex subunit 13 isoform X2 [Pyrus x bretschneideri]	--
MD05G1321000	MD05G1321000	42.6585	48.197	52.0775	6.61673	15.8587	25.434	13.2578	21.6294	15.9838	-1.5543	down	-1.4526	down	--	--	--	--	--	--	--	--	COP1-interacting protein 7 OS=Arabidopsis thaliana OX=3702 GN=CIP7 PE=1 SV=1	S	Function unknown	PREDICTED: uncharacterized protein LOC103927051 isoform X2 [Pyrus x bretschneideri]	--
MD05G1321700	MD05G1321700	40.8958	28.2739	24.9638	12.7498	23.0886	16.5141	12.5643	16.197	28.3214	-0.810227	down	-0.675607	normal	[S]	Function unknown	Biological Process: carbohydrate metabolic process (GO:0005975);; Molecular Function: raffinose alpha-galactosidase activity (GO:0052692);;	K07407|0|mdm:103434744|K07407 alpha-galactosidase [EC:3.2.1.22] | (RefSeq) alpha-galactosidase	Galactose metabolism (ko00052);; Glycerolipid metabolism (ko00561);; Sphingolipid metabolism (ko00600);; Glycosphingolipid biosynthesis - globo series (ko00603)	[G]	Carbohydrate transport and metabolism	Alpha galactosidase A;; Melibiase;; Alpha galactosidase A C-terminal beta sandwich domain	Alpha-galactosidase 2 OS=Arabidopsis thaliana OX=3702 GN=AGAL2 PE=1 SV=1	G	Carbohydrate transport and metabolism	PREDICTED: alpha-galactosidase [Malus domestica]	biological process: metabolic process (GO:0008152);; molecular function: catalytic activity (GO:0003824)
MD05G1321800	MD05G1321800	59.6614	60.4005	55.8133	90.138	90.3993	82.8166	81.2274	53.7632	87.4091	0.620911	up	0.381348	normal	--	--	Molecular Function: DNA binding (GO:0003677);; Molecular Function: transcription factor activity, sequence-specific DNA binding (GO:0003700);; Biological Process: regulation of transcription, DNA-templated (GO:0006355);; Biological Process: multicellular organism development (GO:0007275);;	--	--	--	--	No apical meristem (NAM) protein	NAC transcription factor 25 OS=Arabidopsis thaliana OX=3702 GN=NAC025 PE=2 SV=1	K	Transcription	NAC transcription factor 25-like [Malus domestica]	molecular function: binding (GO:0005488);; molecular function: nucleic acid binding transcription factor activity (GO:0001071);; biological process: biological regulation (GO:0065007);; biological process: multicellular organismal process (GO:0032501);; biological process: developmental process (GO:0032502);; biological process: single-organism process (GO:0044699)
MD05G1325600	MD05G1325600	12.2973	12.1955	12.2186	37.1088	23.7857	11.4284	26.8518	8.16313	14.4575	1.02968	up	0.47544	normal	--	--	--	--	--	--	--	--	--	S	Function unknown	PREDICTED: uncharacterized protein LOC103964263 [Pyrus x bretschneideri]	--
MD05G1325800	MD05G1325800	18.8734	19.2405	15.8271	73.8681	24.5165	41.2782	60.1744	23.2027	32.3575	1.42435	up	1.14299	up	--	--	Molecular Function: inositol hexakisphosphate binding (GO:0000822);; Biological Process: auxin-activated signaling pathway (GO:0009734);;	K14485|0|mdm:103427835|K14485 transport inhibitor response 1 | (RefSeq) protein TRANSPORT INHIBITOR RESPONSE 1-like	Plant hormone signal transduction (ko04075)	[R]	General function prediction only	Leucine Rich repeats (2 copies);; Leucine Rich repeat	Protein TRANSPORT INHIBITOR RESPONSE 1 OS=Arabidopsis thaliana OX=3702 GN=TIR1 PE=1 SV=2	S	Function unknown	PREDICTED: protein TRANSPORT INHIBITOR RESPONSE 1-like [Malus domestica]	molecular function: binding (GO:0005488);; biological process: cellular process (GO:0009987);; biological process: signaling (GO:0023052);; biological process: single-organism process (GO:0044699);; biological process: response to stimulus (GO:0050896);; biological process: biological regulation (GO:0065007)
MD05G1326100	MD05G1326100	2.53186	0.61675	0.577722	0.271437	0.295797	0.482807	0.35746	0.619279	2.44798	-1.76341	down	-0.0575371	normal	[G]	Carbohydrate transport and metabolism	Cellular Component: nucleus (GO:0005634);; Cellular Component: vacuole (GO:0005773);; Cellular Component: plasma membrane (GO:0005886);; Biological Process: carbohydrate transport (GO:0008643);; Biological Process: response to nematode (GO:0009624);; Molecular Function: symporter activity (GO:0015293);; Cellular Component: integral component of membrane (GO:0016021);; Molecular Function: substrat…	--	--	[R]	General function prediction only	Sugar (and other) transporter;; Major Facilitator Superfamily	Sugar carrier protein C OS=Ricinus communis OX=3988 GN=STC PE=2 SV=1	G	Carbohydrate transport and metabolism	PREDICTED: sugar carrier protein C [Pyrus x bretschneideri]	cellular component: cell (GO:0005623);; cellular component: organelle (GO:0043226);; cellular component: cell part (GO:0044464);; cellular component: membrane (GO:0016020);; biological process: single-organism process (GO:0044699);; biological process: localization (GO:0051179);; biological process: response to stimulus (GO:0050896);; biological process: multi-organism process (GO:0051704);; mole…
MD05G1336200	MD05G1336200	275.427	335.711	211.62	88.6825	164.624	110.504	94.102	107.333	137.818	-1.15283	down	-1.24384	down	--	--	Molecular Function: calcium ion binding (GO:0005509);; Cellular Component: chloroplast thylakoid membrane (GO:0009535);; Cellular Component: chloroplast thylakoid lumen (GO:0009543);; Cellular Component: chloroplast stroma (GO:0009570);; Cellular Component: photosystem II oxygen evolving complex (GO:0009654);; Biological Process: photosynthesis (GO:0015979);; Cellular Component: extrinsic compone…	K08901|2.1996e-149|mdm:103408815|K08901 photosystem II oxygen-evolving enhancer protein 3 | (RefSeq) oxygen-evolving enhancer protein 3-2, chloroplastic-like	Photosynthesis (ko00195)	--	--	Oxygen evolving enhancer protein 3 (PsbQ)	Oxygen-evolving enhancer protein 3-2, chloroplastic OS=Arabidopsis thaliana OX=3702 GN=PSBQ2 PE=1 SV=2	S	Function unknown	PREDICTED: oxygen-evolving enhancer protein 3-2, chloroplastic [Malus domestica]	molecular function: binding (GO:0005488);; cellular component: cell (GO:0005623);; cellular component: membrane (GO:0016020);; cellular component: organelle (GO:0043226);; cellular component: organelle part (GO:0044422);; cellular component: cell part (GO:0044464);; cellular component: macromolecular complex (GO:0032991);; cellular component: membrane part (GO:0044425);; biological process: metab…
MD05G1342900	MD05G1342900	3.61143	2.57552	2.43392	5.69988	3.58543	6.71657	6.0828	6.67493	5.20449	0.936274	up	1.10024	up	[R]	General function prediction only	--	--	--	[I]	Lipid transport and metabolism	Patatin-like phospholipase;; Armadillo/beta-catenin-like repeat;; Leucine Rich repeats (2 copies);; Leucine rich repeat	Phospholipase A I OS=Arabidopsis thaliana OX=3702 GN=PLA1 PE=3 SV=1	S	Function unknown	PREDICTED: phospholipase A I-like [Malus domestica]	--
MD05G1347300	MD05G1347300	25.5779	31.8374	15.7737	9.57159	12.4445	12.9675	11.8376	9.53174	22.194	-1.03907	down	-0.71256	normal	[C]	Energy production and conversion	--	K02115|0|mdm:103434495|K02115 F-type H+-transporting ATPase subunit gamma | (RefSeq) ATP synthase gamma chain, chloroplastic-like	Oxidative phosphorylation (ko00190);; Photosynthesis (ko00195)	[C]	Energy production and conversion	ATP synthase	ATP synthase gamma chain, chloroplastic OS=Nicotiana tabacum OX=4097 GN=ATPC PE=1 SV=1	C	Energy production and conversion	PREDICTED: ATP synthase gamma chain, chloroplastic-like [Malus domestica]	--
MD05G1348200	MD05G1348200	5.75834	4.45303	4.76012	14.57	10.7577	20.468	21.5479	12.3192	11.8732	1.65365	up	1.65525	up	[EH]	Amino acid transport and metabolism;; Coenzyme transport and metabolism	Molecular Function: oxidoreductase activity, acting on a sulfur group of donors, disulfide as acceptor (GO:0016671);; Biological Process: sulfate reduction (GO:0019419);; Biological Process: cell redox homeostasis (GO:0045454);;	K05907|0|mdm:103408766|K05907 adenylyl-sulfate reductase (glutathione) [EC:1.8.4.9] | (RefSeq) 5'-adenylylsulfate reductase 1, chloroplastic-like	Sulfur metabolism (ko00920)	[E]	Amino acid transport and metabolism	Phosphoadenosine phosphosulfate reductase family;; Thioredoxin;; Thioredoxin-like domain	5&apos;-adenylylsulfate reductase 3, chloroplastic OS=Arabidopsis thaliana OX=3702 GN=APR3 PE=2 SV=2	P	Inorganic ion transport and metabolism	PREDICTED: 5&apos;-adenylylsulfate reductase 1, chloroplastic-like [Malus domestica]	molecular function: catalytic activity (GO:0003824);; biological process: metabolic process (GO:0008152);; biological process: single-organism process (GO:0044699);; biological process: cellular process (GO:0009987);; biological process: biological regulation (GO:0065007)
MD05G1349800	MD05G1349800	0.207089	0.615286	0.481225	0.399785	1.01506	5.14921	0.182448	0.492409	0.295045	2.32464	up	-0.380364	normal	--	--	--	--	--	--	--	WRKY DNA -binding domain	WRKY transcription factor 6 OS=Arabidopsis thaliana OX=3702 GN=WRKY6 PE=1 SV=1	K	Transcription	PREDICTED: probable WRKY transcription factor 31 [Malus domestica]	--
MD05G1358300	MD05G1358300	27.6255	6.84345	30.3141	211.766	30.8297	34.7975	84.0996	35.7153	17.6629	2.19328	up	1.14987	normal	--	--	--	--	--	--	--	--	--	--	--	--	--
MD05G1363500	MD05G1363500	2.34428	1.20569	2.01811	0.143342	0.838893	0.168723	0.047286	0.088675	0.370328	-2.23974	down	-3.28371	down	--	--	--	--	--	--	--	Glycosyl hydrolases family 17	Glucan endo-1,3-beta-glucosidase 5 OS=Arabidopsis thaliana OX=3702 GN=At4g31140 PE=1 SV=1	S	Function unknown	PREDICTED: glucan endo-1,3-beta-glucosidase 6 [Malus domestica]	--
MD06G1002100	MD06G1002100	30.4264	35.387	37.7909	35.4273	51.6181	122.333	43.2641	67.2502	45.6537	1.03912	up	0.628879	up	--	--	Biological Process: defense response (GO:0006952);; Biological Process: signal transduction (GO:0007165);; Biological Process: response to endogenous stimulus (GO:0009719);; Biological Process: cellular response to organic substance (GO:0071310);; Biological Process: response to oxygen-containing compound (GO:1901700);;	--	--	--	--	bZIP transcription factor;; Basic region leucine zipper	bZIP transcription factor 50 OS=Oryza sativa subsp. japonica OX=39947 GN=BZIP50 PE=2 SV=1	K	Transcription	PREDICTED: bZIP transcription factor 60 [Malus domestica]	biological process: response to stimulus (GO:0050896);; biological process: cellular process (GO:0009987);; biological process: biological regulation (GO:0065007)
MD06G1002600	MD06G1002600	9.03069	12.1183	19.12	30.2993	23.3707	26.2538	20.4386	25.3498	20.8869	1.03271	up	0.769987	up	--	--	--	--	--	[S]	Function unknown	Membrane transport protein	Protein PIN-LIKES 1 OS=Arabidopsis thaliana OX=3702 GN=PILS1 PE=2 SV=1	S	Function unknown	PREDICTED: protein PIN-LIKES 3-like [Pyrus x bretschneideri]	--
MD06G1003300	MD06G1003300	12.3287	14.2368	16.2231	7.03299	8.29609	5.20482	5.43375	5.28185	6.20256	-1.01994	down	-1.29607	down	[M]	Cell wall/membrane/envelope biogenesis	Biological Process: metabolic process (GO:0008152);; Molecular Function: oxidoreductase activity (GO:0016491);;	--	--	[V]	Defense mechanisms	NAD dependent epimerase/dehydratase family;; NAD(P)H-binding;; 3-beta hydroxysteroid dehydrogenase/isomerase family;; Male sterility protein;; NmrA-like family;; GDP-mannose 4,6 dehydratase;; KR domain	Cinnamoyl-CoA reductase 1 OS=Oryza sativa subsp. japonica OX=39947 GN=CCR1 PE=1 SV=1	M	Cell wall/membrane/envelope biogenesis	PREDICTED: cinnamoyl-CoA reductase 1-like [Malus domestica]	biological process: metabolic process (GO:0008152);; molecular function: catalytic activity (GO:0003824)
MD06G1004100	MD06G1004100	1.26508	0.973979	0.695472	2.79895	2.15356	2.23178	2.52626	1.82614	1.03659	1.3188	up	0.906327	normal	--	--	--	--	--	--	--	--	--	--	--	--	--
MD06G1010900	MD06G1010900	0.156998	0.32086	0.410298	1.61449	4.78458	35.0291	1.94936	0.870429	0.912627	5.52486	up	2.09183	up	[QV]	Secondary metabolites biosynthesis, transport and catabolism;; Defense mechanisms	Molecular Function: monooxygenase activity (GO:0004497);; Molecular Function: iron ion binding (GO:0005506);; Molecular Function: electron carrier activity (GO:0009055);; Molecular Function: oxidoreductase activity, acting on paired donors, with incorporation or reduction of molecular oxygen (GO:0016705);; Molecular Function: heme binding (GO:0020037);; Biological Process: oxidation-reduction pro…	K09843|0|mdm:103409417|K09843 (+)-abscisic acid 8'-hydroxylase [EC:1.14.13.93] | (RefSeq) abscisic acid 8'-hydroxylase 1-like	Carotenoid biosynthesis (ko00906)	[QI]	Secondary metabolites biosynthesis, transport and catabolism;; Lipid transport and metabolism	Cytochrome P450	Abscisic acid 8&apos;-hydroxylase 1 OS=Arabidopsis thaliana OX=3702 GN=CYP707A1 PE=2 SV=1	Q	Secondary metabolites biosynthesis, transport and catabolism	ABA 8&apos;-hydroxylase 4 [Pyrus pyrifolia]	molecular function: catalytic activity (GO:0003824);; biological process: metabolic process (GO:0008152);; biological process: single-organism process (GO:0044699);; molecular function: binding (GO:0005488);; molecular function: electron carrier activity (GO:0009055)
MD06G1012300	MD06G1012300	4.48564	3.58192	3.06598	0.872594	1.01067	2.48054	1.11559	1.74443	1.71969	-1.31372	down	-1.23725	down	--	--	--	--	--	--	--	PRONE (Plant-specific Rop nucleotide exchanger)	Rop guanine nucleotide exchange factor 14 OS=Arabidopsis thaliana OX=3702 GN=ROPGEF14 PE=1 SV=1	S	Function unknown	PREDICTED: rop guanine nucleotide exchange factor 14-like [Malus domestica]	--
MD06G1022700	MD06G1022700	0.206934	0.282618	0.140131	0.410537	0.805511	0.754963	0.649552	0.681126	0.320252	1.64289	up	1.39825	up	[L]	Replication, recombination and repair	--	K00558|0|pxb:103962530|K00558 DNA (cytosine-5)-methyltransferase 1 [EC:2.1.1.37] | (RefSeq) DNA (cytosine-5)-methyltransferase CMT2-like	Cysteine and methionine metabolism (ko00270)	--	--	C-5 cytosine-specific DNA methylase;; BAH domain;; Chromo (CHRromatin Organisation MOdifier) domain	DNA (cytosine-5)-methyltransferase CMT2 OS=Arabidopsis thaliana OX=3702 GN=CMT2 PE=2 SV=3	L	Replication, recombination and repair	PREDICTED: DNA (cytosine-5)-methyltransferase CMT2-like [Pyrus x bretschneideri]	--
MD06G1023500	MD06G1023500	56.1696	67.0042	36.4613	27.5092	26.3788	22.9454	28.9428	17.597	33.4027	-1.02217	down	-0.961671	down	[F]	Nucleotide transport and metabolism	Biological Process: MAPK cascade (GO:0000165);; Molecular Function: ATP binding (GO:0005524);; Biological Process: pentose-phosphate shunt (GO:0006098);; Biological Process: rRNA processing (GO:0006364);; Biological Process: protein targeting to membrane (GO:0006612);; Molecular Function: phosphoribulokinase activity (GO:0008974);; Biological Process: response to cold (GO:0009409);; Cellular Comp…	K00855|0|mdm:103436834|K00855 phosphoribulokinase [EC:2.7.1.19] | (RefSeq) phosphoribulokinase, chloroplastic	Carbon fixation in photosynthetic organisms (ko00710);; Carbon metabolism (ko01200)	[TZ]	Signal transduction mechanisms;; Cytoskeleton	Phosphoribulokinase / Uridine kinase family	Phosphoribulokinase, chloroplastic OS=Triticum aestivum OX=4565 PE=2 SV=1	F	Nucleotide transport and metabolism	PREDICTED: phosphoribulokinase, chloroplastic [Malus domestica]	biological process: metabolic process (GO:0008152);; biological process: cellular process (GO:0009987);; biological process: signaling (GO:0023052);; biological process: single-organism process (GO:0044699);; biological process: response to stimulus (GO:0050896);; biological process: biological regulation (GO:0065007);; molecular function: binding (GO:0005488);; biological process: localization (…
MD06G1023900	MD06G1023900	1.28933	1.23809	1.2729	0.801071	7.36982	24.7406	0.484408	0.879005	0.904507	3.12451	up	-0.680492	normal	--	--	--	K13457|1.7895e-12|mdm:103436838|K13457 disease resistance protein RPM1 | (RefSeq) disease resistance protein RPM1-like	Plant-pathogen interaction (ko04626)	--	--	--	--	--	--	disease resistance protein RPM1-like [Malus domestica]	--
MD06G1024000	MD06G1024000	1.339	1.76751	1.22703	0.986146	9.8295	32.5292	1.1134	1.22134	0.909345	3.31316	up	-0.380031	normal	[K]	Transcription	--	K13457|0|mdm:103436838|K13457 disease resistance protein RPM1 | (RefSeq) disease resistance protein RPM1-like	Plant-pathogen interaction (ko04626)	[T]	Signal transduction mechanisms	Leucine Rich repeats (2 copies);; Leucine rich repeat	Disease resistance protein RPM1 OS=Arabidopsis thaliana OX=3702 GN=RPM1 PE=1 SV=1	S	Function unknown	disease resistance protein RPM1-like [Malus domestica]	--
MD06G1024500	MD06G1024500	5.96202	2.85096	5.00289	10.5692	5.50776	15.5827	9.1959	6.10686	10.2201	1.24746	up	0.940391	up	[R]	General function prediction only	--	K13457|0|mdm:103409441|K13457 disease resistance protein RPM1 | (RefSeq) disease resistance protein RPM1-like	Plant-pathogen interaction (ko04626)	[T]	Signal transduction mechanisms	NB-ARC domain;; Leucine rich repeat	Disease resistance protein RPM1 OS=Arabidopsis thaliana OX=3702 GN=RPM1 PE=1 SV=1	S	Function unknown	PREDICTED: disease resistance protein RPM1-like [Malus domestica]	--
MD06G1025300	MD06G1025300	9.74774	7.75339	10.1707	0.519944	3.37133	3.19327	0.70896	2.75642	3.25986	-1.93467	down	-1.99194	down	--	--	--	--	--	--	--	--	--	S	Function unknown	PREDICTED: uncharacterized protein LOC103962504 [Pyrus x bretschneideri]	--
MD06G1031000	MD06G1031000	20.0246	21.801	12.7324	5.29143	9.24129	7.09745	6.51294	4.65517	10.9942	-1.30687	down	-1.26033	down	[E]	Amino acid transport and metabolism	Cellular Component: glycine cleavage complex (GO:0005960);; Biological Process: glycine decarboxylation via glycine cleavage system (GO:0019464);;	K02437|1.31077e-100|mdm:103409716|K02437 glycine cleavage system H protein | (RefSeq) glycine cleavage system H protein 3, mitochondrial	Glycine, serine and threonine metabolism (ko00260);; Glyoxylate and dicarboxylate metabolism (ko00630)	[E]	Amino acid transport and metabolism	Glycine cleavage H-protein	Glycine cleavage system H protein, mitochondrial OS=Flaveria anomala OX=35877 GN=GDCSH PE=2 SV=1	E	Amino acid transport and metabolism	PREDICTED: glycine cleavage system H protein 3, mitochondrial [Malus domestica]	cellular component: cell (GO:0005623);; cellular component: macromolecular complex (GO:0032991);; cellular component: cell part (GO:0044464);; biological process: metabolic process (GO:0008152);; biological process: cellular process (GO:0009987);; biological process: single-organism process (GO:0044699)
MD06G1031700	MD06G1031700	1.78902	2.97224	4.73854	0.410617	0.860439	1.26358	0.398781	0.694394	0.539774	-1.8698	down	-2.48256	down	--	--	Molecular Function: DNA binding (GO:0003677);; Biological Process: regulation of transcription, DNA-templated (GO:0006355);;	--	--	--	--	No apical meristem (NAM) protein	NAC domain-containing protein 71 OS=Arabidopsis thaliana OX=3702 GN=NAC071 PE=2 SV=1	S	Function unknown	PREDICTED: NAC domain-containing protein 86 [Malus domestica]	molecular function: binding (GO:0005488);; biological process: biological regulation (GO:0065007)
MD06G1033000	MD06G1033000	8.60855	8.75899	8.58617	3.30903	4.20162	2.48237	3.21446	0.627005	5.30339	-1.33938	down	-1.45161	down	--	--	Cellular Component: membrane (GO:0016020);;	--	--	--	--	CAAX protease self-immunity	--	S	Function unknown	PREDICTED: uncharacterized protein LOC103436888 [Malus domestica]	cellular component: membrane (GO:0016020)
MD06G1034300	MD06G1034300	44.2909	45.318	37.6916	43.6247	100.59	146.418	48.7052	40.1474	51.9793	1.21278	up	0.185554	normal	--	--	Molecular Function: oxidoreductase activity (GO:0016491);; Molecular Function: protein dimerization activity (GO:0046983);;	K13422|2.46432e-21|mdm:103436897|K13422 transcription factor MYC2 | (RefSeq) BHLH2; transcription factor MYC2	Plant hormone signal transduction (ko04075)	--	--	--	--	K	Transcription	transcription factor MYC2 [Malus domestica]	molecular function: catalytic activity (GO:0003824);; molecular function: binding (GO:0005488)
MD06G1037200	MD06G1037200	5.02756	3.53187	3.38148	5.85457	10.3591	38.5032	6.35531	8.48052	4.46583	2.21853	up	0.73133	normal	--	--	--	K00913|0|mdm:103436916|K00913 inositol-1,3,4-trisphosphate 5/6-kinase / inositol-tetrakisphosphate 1-kinase [EC:2.7.1.159 2.7.1.134] | (RefSeq) inositol-tetrakisphosphate 1-kinase 1-like	Inositol phosphate metabolism (ko00562);; Phosphatidylinositol signaling system (ko04070)	--	--	Inositol 1, 3, 4-trisphosphate 5/6-kinase	Inositol-tetrakisphosphate 1-kinase 5 OS=Oryza sativa subsp. japonica OX=39947 GN=ITPK5 PE=2 SV=1	G	Carbohydrate transport and metabolism	PREDICTED: inositol-tetrakisphosphate 1-kinase 1-like [Malus domestica]	--
MD06G1044400	MD06G1044400	5.22445	4.3315	5.15223	2.14856	2.22687	2.16703	2.34309	2.53892	3.21121	-1.12291	down	-0.813963	normal	[T]	Signal transduction mechanisms	--	--	--	[T]	Signal transduction mechanisms	Protein kinase domain;; Protein tyrosine kinase	Probable serine/threonine-protein kinase PBL19 OS=Arabidopsis thaliana OX=3702 GN=PBL19 PE=1 SV=1	T	Signal transduction mechanisms	PREDICTED: probable receptor-like protein kinase At5g47070 [Pyrus x bretschneideri]	--
MD06G1051800	MD06G1051800	0.609194	1.13567	0.56702	0.61186	15.8281	20.3783	2.9869	1.74931	2.82432	3.95971	up	1.71225	up	--	--	Molecular Function: DNA binding (GO:0003677);; Molecular Function: transcription factor activity, sequence-specific DNA binding (GO:0003700);; Cellular Component: nucleus (GO:0005634);; Biological Process: regulation of transcription, DNA-templated (GO:0006355);;	K09286|5.18969e-152|mdm:103415910|K09286 EREBP-like factor | (RefSeq) AP2D41; ethylene-responsive transcription factor 1A-like	--	--	--	AP2 domain	Ethylene-responsive transcription factor 1A OS=Arabidopsis thaliana OX=3702 GN=ERF1A PE=1 SV=2	K	Transcription	ethylene-responsive transcription factor 1A-like [Malus domestica]	molecular function: binding (GO:0005488);; molecular function: nucleic acid binding transcription factor activity (GO:0001071);; biological process: biological regulation (GO:0065007);; cellular component: cell (GO:0005623);; cellular component: organelle (GO:0043226);; cellular component: cell part (GO:0044464)
MD06G1051900	MD06G1051900	5.78158	11.0773	4.38268	6.79933	43.5935	84.1049	3.56851	11.2848	4.54915	2.65562	up	-0.118915	normal	--	--	Molecular Function: DNA binding (GO:0003677);; Molecular Function: transcription factor activity, sequence-specific DNA binding (GO:0003700);; Cellular Component: nucleus (GO:0005634);; Biological Process: regulation of transcription, DNA-templated (GO:0006355);;	K09286|1.12848e-152|mdm:103419228|K09286 EREBP-like factor | (RefSeq) ethylene-responsive transcription factor 5-like	--	--	--	AP2 domain	Ethylene-responsive transcription factor 5 OS=Arabidopsis thaliana OX=3702 GN=ERF5 PE=2 SV=1	K	Transcription	PREDICTED: ethylene-responsive transcription factor 5-like [Pyrus x bretschneideri]	molecular function: binding (GO:0005488);; molecular function: nucleic acid binding transcription factor activity (GO:0001071);; biological process: biological regulation (GO:0065007);; cellular component: cell (GO:0005623);; cellular component: organelle (GO:0043226);; cellular component: cell part (GO:0044464)
MD06G1053300	MD06G1053300	5.92814	5.56501	4.91672	8.51463	7.31879	10.2573	9.59511	9.5526	8.34283	0.706262	up	0.782497	up	--	--	--	--	--	--	--	Mitochondrial-associated sphingomyelin phosphodiesterase	--	S	Function unknown	PREDICTED: uncharacterized protein LOC103958457 [Pyrus x bretschneideri]	--
MD06G1060300	MD06G1060300	56.6334	67.128	58.4602	112.893	576.509	206.684	32.569	177.702	58.4774	2.3159	up	0.58696	normal	[O]	Posttranslational modification, protein turnover, chaperones	--	K13993|1.71375e-127|pxb:103940225|K13993 HSP20 family protein | (RefSeq) small heat shock protein, chloroplastic	Protein processing in endoplasmic reticulum (ko04141)	[O]	Posttranslational modification, protein turnover, chaperones	Hsp20/alpha crystallin family	Small heat shock protein, chloroplastic OS=Oxybasis rubra OX=3560 GN=HSP23 PE=2 SV=1	O	Posttranslational modification, protein turnover, chaperones	small heat shock protein 6 [Eriobotrya japonica]	--
MD06G1065400	MD06G1065400	78.9338	67.7926	54.0604	137.21	148.394	139.68	94.7744	137.465	109.847	1.12073	up	0.806387	up	[R]	General function prediction only	--	K09553|0|mdm:103445657|K09553 stress-induced-phosphoprotein 1 | (RefSeq) hsp70-Hsp90 organizing protein 3-like	--	[O]	Posttranslational modification, protein turnover, chaperones	Tetratricopeptide repeat;; Tetratricopeptide repeat;; TPR repeat;; Tetratricopeptide repeat;; Tetratricopeptide repeat;; Tetratricopeptide repeat;; Tetratricopeptide repeat;; Tetratricopeptide repeat;; Tetratricopeptide repeat;; Tetratricopeptide repeat;; Tetratricopeptide repeat;; Tetratricopeptide repeat;; Tetratricopeptide repeat;; Bacterial transcriptional activator domain	Hsp70-Hsp90 organizing protein 3 OS=Arabidopsis thaliana OX=3702 GN=HOP3 PE=2 SV=1	S	Function unknown	PREDICTED: hsp70-Hsp90 organizing protein 3-like [Malus domestica]	--
MD06G1079100	MD06G1079100	195.225	221.332	166.897	642.401	230.707	382.625	536.274	319.316	341.821	1.15434	up	1.07505	up	[IQ]	Lipid transport and metabolism;; Secondary metabolites biosynthesis, transport and catabolism	Cellular Component: plasmodesma (GO:0009506);; Cellular Component: chloroplast stroma (GO:0009570);; Biological Process: positive regulation of seed germination (GO:0010030);; Biological Process: response to nitrate (GO:0010167);; Biological Process: seed coat development (GO:0010214);; Biological Process: nitrate transport (GO:0015706);; Molecular Function: AMP binding (GO:0016208);; Biological …	--	--	[I]	Lipid transport and metabolism	AMP-binding enzyme;; AMP-binding enzyme C-terminal domain	Oxalate--CoA ligase OS=Arabidopsis thaliana OX=3702 GN=AAE3 PE=1 SV=1	IQ	Lipid transport and metabolism;; Secondary metabolites biosynthesis, transport and catabolism	PREDICTED: oxalate--CoA ligase-like [Malus domestica]	cellular component: cell junction (GO:0030054);; cellular component: cell (GO:0005623);; cellular component: organelle (GO:0043226);; cellular component: organelle part (GO:0044422);; cellular component: cell part (GO:0044464);; biological process: biological regulation (GO:0065007);; biological process: response to stimulus (GO:0050896);; biological process: reproduction (GO:0000003);; biologica…
MD06G1079900	MD06G1079900	1.15447	0.762003	1.076	0	0.238356	0.346301	0.47534	0.260629	0.145352	-2.29513	down	-1.69858	down	--	--	--	--	--	[R]	General function prediction only	Glycosyl transferase family 90	--	S	Function unknown	PREDICTED: O-glucosyltransferase rumi-like [Malus domestica]	--
MD06G1091500	MD06G1091500	0	0.399019	1.61028	0.250456	13.4774	31.7846	1.18441	0.81016	0.449506	4.49865	up	--	--	--	--	--	--	--	--	--	Late embryogenesis abundant protein	--	S	Function unknown	PREDICTED: uncharacterized protein LOC103439247 [Malus domestica]	--
MD06G1095300	MD06G1095300	9.69654	28.8494	21.8924	77.3035	68.5797	47.4064	60.4732	18.3754	58.3085	1.7054	up	1.21576	up	[MDT]	Cell wall/membrane/envelope biogenesis;; Cell cycle control, cell division, chromosome partitioning;; Signal transduction mechanisms	--	--	--	[O]	Posttranslational modification, protein turnover, chaperones	ATPase family associated with various cellular activities (AAA);; Holliday junction DNA helicase ruvB N-terminus	ATPase family AAA domain-containing protein FIGL1 OS=Arabidopsis thaliana OX=3702 GN=FIGL1 PE=2 SV=2	O	Posttranslational modification, protein turnover, chaperones	PREDICTED: uncharacterized protein LOC103440725 [Malus domestica]	--
MD06G1096200	MD06G1096200	0.882463	1.08032	1.26041	0.070214	0.516781	0.203271	0.511613	0.181264	0.777841	-1.99443	down	-1.08529	normal	[R]	General function prediction only	--	--	--	[S]	Function unknown	Uncharacterized protein family UPF0016	Protein PAM71, chloroplastic OS=Arabidopsis thaliana OX=3702 GN=PAM71 PE=1 SV=2	S	Function unknown	PREDICTED: GDT1-like protein 1, chloroplastic isoform X1 [Malus domestica]	--
MD06G1105500	MD06G1105500	91.9436	95.5429	85.5083	51.3473	48.2924	52.9782	76.9781	54.35	63.1389	-0.801456	down	-0.448898	normal	--	--	--	--	--	--	--	AP2 domain	Ethylene-responsive transcription factor ERF061 OS=Arabidopsis thaliana OX=3702 GN=ERF061 PE=2 SV=1	K	Transcription	DREB6.6 [Malus sieversii]	--
MD06G1109200	MD06G1109200	8.5127	16.6171	16.5587	7.64024	6.51491	7.15188	13.0883	13.3172	6.23407	-0.932615	down	-0.320523	normal	--	--	Molecular Function: calcium-dependent protein serine/threonine phosphatase activity (GO:0004723);; Molecular Function: calcium ion binding (GO:0005509);; Biological Process: detection of calcium ion (GO:0005513);; Cellular Component: cytoplasm (GO:0005737);; Cellular Component: calcineurin complex (GO:0005955);; Biological Process: stomatal movement (GO:0010118);; Biological Process: calcium-medi…	K06268|1.23295e-139|mdm:103400660|K06268 serine/threonine-protein phosphatase 2B regulatory subunit | (RefSeq) calcineurin B-like protein 7	--	[T]	Signal transduction mechanisms	EF hand;; EF-hand domain;; EF-hand domain pair;; EF hand;; EF-hand domain pair	Calcineurin B-like protein 7 OS=Oryza sativa subsp. japonica OX=39947 GN=CBL7 PE=2 SV=1	DTZ	Cell cycle control, cell division, chromosome partitioning;; Signal transduction mechanisms;; Cytoskeleton	PREDICTED: calcineurin B-like protein 7 [Malus domestica]	molecular function: catalytic activity (GO:0003824);; biological process: metabolic process (GO:0008152);; biological process: cellular process (GO:0009987);; molecular function: binding (GO:0005488);; biological process: response to stimulus (GO:0050896);; cellular component: cell (GO:0005623);; cellular component: cell part (GO:0044464);; cellular component: macromolecular complex (GO:0032991);…
MD06G1110300	MD06G1110300	0.795039	0.56143	0.719247	2.41174	1.869	1.50074	1.48385	1.12097	1.19692	1.49219	up	0.890871	normal	--	--	Biological Process: single-organism cellular process (GO:0044763);;	K17479|0|mdm:103400663|K17479 glutaredoxin domain-containing cysteine-rich protein 1 | (RefSeq) uncharacterized protein At3g28850	--	[O]	Posttranslational modification, protein turnover, chaperones	Glutaredoxin;; SH3-binding, glutamic acid-rich protein	Uncharacterized protein At5g39865 OS=Arabidopsis thaliana OX=3702 GN=At5g39865 PE=2 SV=1	O	Posttranslational modification, protein turnover, chaperones	PREDICTED: LOW QUALITY PROTEIN: uncharacterized protein At3g28850 [Malus domestica]	biological process: cellular process (GO:0009987);; biological process: single-organism process (GO:0044699)
MD06G1117200	MD06G1117200	71.6282	76	85.0425	35.9537	53.2789	43.7872	33.6824	41.0405	33.9092	-0.772438	down	-1.05846	down	--	--	Molecular Function: copper ion binding (GO:0005507);; Molecular Function: electron carrier activity (GO:0009055);;	--	--	--	--	Plastocyanin-like domain	Early nodulin-like protein 1 OS=Arabidopsis thaliana OX=3702 GN=At2g25060 PE=1 SV=2	S	Function unknown	PREDICTED: mavicyanin [Malus domestica]	molecular function: binding (GO:0005488);; molecular function: electron carrier activity (GO:0009055)
MD06G1117900	MD06G1117900	1.61298	2.19954	1.88628	8.58183	5.5127	54.9009	5.51945	7.96521	3.13675	3.5948	up	1.56033	up	--	--	--	--	--	--	--	--	--	S	Function unknown	PREDICTED: uncharacterized protein LOC103437417 [Malus domestica]	--
MD06G1120000	MD06G1120000	0.374779	0.800736	1.12997	2.84791	1.91148	7.03821	8.30849	2.4528	37.1781	2.379	up	4.41953	up	--	--	--	--	--	--	--	bHLH-MYC and R2R3-MYB transcription factors N-terminal;; Helix-loop-helix DNA-binding domain	Transcription factor bHLH14 OS=Arabidopsis thaliana OX=3702 GN=BHLH14 PE=1 SV=1	S	Function unknown	PREDICTED: transcription factor MYC3-like [Malus domestica]	--
MD06G1122000	MD06G1122000	71.9749	63.6802	53.5913	25.1587	29.921	46.8174	30.279	46.4317	32.8492	-0.860995	down	-0.751149	down	--	--	--	--	--	--	--	Glycosyl hydrolases family 17	Glucan endo-1,3-beta-glucosidase 11 OS=Arabidopsis thaliana OX=3702 GN=At1g32860 PE=1 SV=1	G	Carbohydrate transport and metabolism	PREDICTED: glucan endo-1,3-beta-glucosidase 11-like [Malus domestica]	--
MD06G1123400	MD06G1123400	16.6201	15.7088	18.494	3.84354	6.97483	5.50468	5.05289	4.65367	6.3672	-1.59599	down	-1.60956	down	--	--	--	--	--	[O]	Posttranslational modification, protein turnover, chaperones	Ring finger domain;; Zinc finger, C3HC4 type (RING finger);; Zinc finger, C3HC4 type (RING finger);; RING-variant domain	E3 ubiquitin-protein ligase RHA2B OS=Arabidopsis thaliana OX=3702 GN=RHA2B PE=1 SV=2	O	Posttranslational modification, protein turnover, chaperones	PREDICTED: probable E3 ubiquitin-protein ligase RHA1A [Malus domestica]	--
MD06G1131000	MD06G1131000	8.75778	7.13984	7.34226	17.8641	10.6055	17.13	16.4513	15.0694	13.8129	1.01875	up	1.00667	up	--	--	Molecular Function: organic cyclic compound binding (GO:0097159);; Molecular Function: heterocyclic compound binding (GO:1901363);;	--	--	[D]	Cell cycle control, cell division, chromosome partitioning	RNA recognition motif 2;; RNA recognition motif. (a.k.a. RRM, RBD, or RNP domain);; RNA recognition motif. (a.k.a. RRM, RBD, or RNP domain)	Protein MEI2-like 1 OS=Arabidopsis thaliana OX=3702 GN=ML1 PE=1 SV=1	S	Function unknown	PREDICTED: protein MEI2-like 1 isoform X1 [Pyrus x bretschneideri]	molecular function: binding (GO:0005488)
MD06G1138000	MD06G1138000	7.10295	3.89297	4.96176	0.516436	1.85083	1.23432	0.552574	1.34748	4.11737	-2.10354	down	-1.34733	normal	--	--	--	K17279|1.27e-97|mdm:103437518|K17279 receptor expression-enhancing protein 5/6 | (RefSeq) HVA22-like protein e	--	[U]	Intracellular trafficking, secretion, and vesicular transport	TB2/DP1, HVA22 family	HVA22-like protein d OS=Arabidopsis thaliana OX=3702 GN=HVA22D PE=2 SV=1	U	Intracellular trafficking, secretion, and vesicular transport	PREDICTED: HVA22-like protein e isoform X1 [Malus domestica]	--
MD06G1138800	MD06G1138800	15.6401	14.3683	21.8013	1.91718	9.73615	5.91449	3.63402	3.67033	4.42366	-1.53334	down	-2.09303	down	--	--	Molecular Function: DNA binding (GO:0003677);; Cellular Component: nucleus (GO:0005634);;	--	--	--	--	SBP domain	Squamosa promoter-binding-like protein 13B OS=Arabidopsis thaliana OX=3702 GN=SPL13B PE=3 SV=1	S	Function unknown	squamosa promoter-binding-like protein 13A [Malus domestica]	molecular function: binding (GO:0005488);; cellular component: cell (GO:0005623);; cellular component: organelle (GO:0043226);; cellular component: cell part (GO:0044464)
MD06G1141800	MD06G1141800	11.0409	14.4048	18.5002	113.239	77.1888	34.2781	98.6233	14.516	45.6991	2.40544	up	1.90208	up	--	--	--	--	--	--	--	MYND finger	F-box protein At1g67340 OS=Arabidopsis thaliana OX=3702 GN=At1g67340 PE=1 SV=1	S	Function unknown	PREDICTED: F-box protein At1g67340-like [Malus domestica]	--
MD06G1141900	MD06G1141900	12.8673	12.2278	15.1739	22.4293	18.1607	21.7016	25.8176	18.3832	23.2718	0.672306	up	0.789656	up	[H]	Coenzyme transport and metabolism	Molecular Function: nucleotide binding (GO:0000166);; Cellular Component: cytosol (GO:0005829);; Biological Process: N-terminal protein myristoylation (GO:0006499);; Biological Process: ER to Golgi vesicle-mediated transport (GO:0006888);; Molecular Function: oxidoreductase activity, acting on the CH-OH group of donors, NAD or NADP as acceptor (GO:0016616);; Biological Process: amino acid import …	K12164|0|mdm:103437535|K12164 ubiquitin-like modifier-activating enzyme 5 | (RefSeq) ubiquitin-like modifier-activating enzyme 5	--	[H]	Coenzyme transport and metabolism	ThiF family	Ubiquitin-like modifier-activating enzyme 5 OS=Arabidopsis thaliana OX=3702 GN=At1g05350 PE=3 SV=2	H	Coenzyme transport and metabolism	PREDICTED: ubiquitin-like modifier-activating enzyme 5 isoform X1 [Malus domestica]	molecular function: binding (GO:0005488);; cellular component: cell (GO:0005623);; cellular component: cell part (GO:0044464);; biological process: metabolic process (GO:0008152);; biological process: cellular process (GO:0009987);; biological process: localization (GO:0051179);; molecular function: catalytic activity (GO:0003824);; biological process: single-organism process (GO:0044699)
MD06G1142300	MD06G1142300	5.19768	1.35242	4.94501	0.290116	1.76462	1.02283	0.529333	1.67328	1.80341	-1.85226	down	-1.45531	down	[T]	Signal transduction mechanisms	--	--	--	[G]	Carbohydrate transport and metabolism	Calcineurin-like phosphoesterase;; Iron/zinc purple acid phosphatase-like protein C;; Purple acid Phosphatase, N-terminal domain	Probable inactive purple acid phosphatase 27 OS=Arabidopsis thaliana OX=3702 GN=PAP27 PE=2 SV=1	S	Function unknown	PREDICTED: nucleotide pyrophosphatase/phosphodiesterase-like [Malus domestica]	--
MD06G1142800	MD06G1142800	20.6325	16.2813	21.5726	10.1174	12.3716	10.6643	10.4916	11.3568	12.9753	-0.776242	down	-0.700674	down	--	--	Molecular Function: DNA binding (GO:0003677);;	--	--	--	--	Det1 complexing ubiquitin ligase;; SAP domain	--	S	Function unknown	PREDICTED: uncharacterized protein LOC103437544 [Malus domestica]	molecular function: binding (GO:0005488)
MD06G1147900	MD06G1147900	5.95228	4.57719	4.51513	8.89157	8.87394	30.7494	9.7812	12.3688	7.82531	1.71888	up	1.03488	up	--	--	--	--	--	[K]	Transcription	Bromodomain;; Bromodomain extra-terminal - transcription regulation	Transcription factor GTE10 OS=Arabidopsis thaliana OX=3702 GN=GTE10 PE=1 SV=2	BK	Chromatin structure and dynamics;; Transcription	PREDICTED: transcription factor GTE10-like [Malus domestica]	--
MD06G1161300	MD06G1161300	0.725021	0.209925	0.164156	1.54868	0.954677	3.02221	2.66698	0.392208	1.07072	2.36662	up	1.95438	up	--	--	Molecular Function: transcription cofactor activity (GO:0003712);; Molecular Function: histone acetyltransferase activity (GO:0004402);; Cellular Component: nucleus (GO:0005634);; Biological Process: regulation of transcription, DNA-templated (GO:0006355);; Molecular Function: zinc ion binding (GO:0008270);; Biological Process: histone acetylation (GO:0016573);;	--	--	[K]	Transcription	TAZ zinc finger;; BTB/POZ domain	BTB/POZ and TAZ domain-containing protein 1 OS=Arabidopsis thaliana OX=3702 GN=BT1 PE=1 SV=1	S	Function unknown	PREDICTED: BTB/POZ and TAZ domain-containing protein 1 [Malus domestica]	molecular function: transcription factor activity, protein binding (GO:0000988);; biological process: biological regulation (GO:0065007);; molecular function: catalytic activity (GO:0003824);; cellular component: cell (GO:0005623);; cellular component: organelle (GO:0043226);; cellular component: cell part (GO:0044464);; molecular function: binding (GO:0005488);; biological process: metabolic pro…
MD06G1166900	MD06G1166900	0.149473	0.181163	0.269792	1.23927	0.410433	0.683026	0.82219	0.341115	0.100373	2.00985	up	--	--	[Q]	Secondary metabolites biosynthesis, transport and catabolism	Molecular Function: copper ion binding (GO:0005507);; Molecular Function: primary amine oxidase activity (GO:0008131);; Biological Process: amine metabolic process (GO:0009308);; Molecular Function: quinone binding (GO:0048038);; Biological Process: oxidation-reduction process (GO:0055114);;	K00276|0|mdm:103443458|K00276 primary-amine oxidase [EC:1.4.3.21] | (RefSeq) copper methylamine oxidase-like	Glycine, serine and threonine metabolism (ko00260);; Tyrosine metabolism (ko00350);; Phenylalanine metabolism (ko00360);; beta-Alanine metabolism (ko00410);; Isoquinoline alkaloid biosynthesis (ko00950);; Tropane, piperidine and pyridine alkaloid biosynthesis (ko00960)	[Q]	Secondary metabolites biosynthesis, transport and catabolism	Copper amine oxidase, enzyme domain;; Copper amine oxidase, N3 domain;; Copper amine oxidase, N2 domain	Primary amine oxidase 2 OS=Arabidopsis thaliana OX=3702 GN=At1g31672 PE=3 SV=1	Q	Secondary metabolites biosynthesis, transport and catabolism	copper methylamine oxidase-like [Malus domestica]	molecular function: binding (GO:0005488);; molecular function: catalytic activity (GO:0003824);; biological process: metabolic process (GO:0008152);; biological process: single-organism process (GO:0044699)
MD06G1170000	MD06G1170000	5.85676	6.3638	6.67622	0.923642	1.23595	1.22743	0.652705	1.71692	1.54334	-2.4332	down	-2.21912	down	[IQR]	Lipid transport and metabolism;; Secondary metabolites biosynthesis, transport and catabolism;; General function prediction only	Molecular Function: nucleotide binding (GO:0000166);; Molecular Function: protochlorophyllide reductase activity (GO:0016630);; Biological Process: oxidation-reduction process (GO:0055114);;	--	--	[Q]	Secondary metabolites biosynthesis, transport and catabolism	short chain dehydrogenase;; Enoyl-(Acyl carrier protein) reductase;; KR domain;; NAD dependent epimerase/dehydratase family	Short-chain dehydrogenase TIC 32, chloroplastic OS=Arabidopsis thaliana OX=3702 GN=TIC32 PE=2 SV=1	S	Function unknown	PREDICTED: short-chain dehydrogenase TIC 32, chloroplastic-like [Malus domestica]	molecular function: binding (GO:0005488);; molecular function: catalytic activity (GO:0003824);; biological process: metabolic process (GO:0008152);; biological process: single-organism process (GO:0044699)
MD06G1185900	MD06G1185900	1.42927	1.02024	1.51421	1.76098	2.38881	4.53167	3.25801	4.88853	2.22709	1.16626	up	1.429	up	--	--	--	--	--	[R]	General function prediction only	PPR repeat family;; PPR repeat;; PPR repeat;; Pentatricopeptide repeat domain;; Pentacotripeptide-repeat region of PRORP	Pentatricopeptide repeat-containing protein At1g18900 OS=Arabidopsis thaliana OX=3702 GN=At1g18900 PE=2 SV=1	S	Function unknown	PREDICTED: pentatricopeptide repeat-containing protein At1g18900-like [Malus domestica]	--
MD06G1188100	MD06G1188100	19.5879	18.755	15.5914	9.70842	10.3928	9.08388	8.80235	8.81365	10.8248	-0.847707	down	-0.883131	down	--	--	Cellular Component: chloroplast thylakoid (GO:0009534);; Biological Process: single-organism process (GO:0044699);;	--	--	--	--	Protein of unknown function (DUF1118)	--	S	Function unknown	PREDICTED: uncharacterized protein LOC103437796 [Malus domestica]	cellular component: cell (GO:0005623);; cellular component: organelle (GO:0043226);; cellular component: organelle part (GO:0044422);; cellular component: cell part (GO:0044464);; biological process: single-organism process (GO:0044699)
MD06G1188200	MD06G1188200	20.1732	20.9152	18.9641	13.6113	11.0622	10.4675	13.438	12.9849	13.9734	-0.731078	down	-0.532631	normal	[O]	Posttranslational modification, protein turnover, chaperones	Cellular Component: membrane (GO:0016020);;	--	--	[C]	Energy production and conversion	SPFH domain / Band 7 family	Hypersensitive-induced response protein-like protein 1 OS=Oryza sativa subsp. japonica OX=39947 GN=HIRL1 PE=2 SV=1	O	Posttranslational modification, protein turnover, chaperones	PREDICTED: hypersensitive-induced response protein 1 isoform X1 [Pyrus x bretschneideri]	cellular component: membrane (GO:0016020)
MD06G1193800	MD06G1193800	13.51	13.9723	8.4713	24.2543	16.2572	23.9014	29.164	31.4706	27.7762	0.878317	up	1.33183	up	[C]	Energy production and conversion	--	K00026|0|mdm:103437822|K00026 malate dehydrogenase [EC:1.1.1.37] | (RefSeq) malate dehydrogenase, chloroplastic	Citrate cycle (TCA cycle) (ko00020);; Cysteine and methionine metabolism (ko00270);; Pyruvate metabolism (ko00620);; Glyoxylate and dicarboxylate metabolism (ko00630);; Carbon fixation in photosynthetic organisms (ko00710);; Carbon metabolism (ko01200)	[C]	Energy production and conversion	lactate/malate dehydrogenase, NAD binding domain;; lactate/malate dehydrogenase, alpha/beta C-terminal domain;; 3-beta hydroxysteroid dehydrogenase/isomerase family	Malate dehydrogenase, chloroplastic OS=Arabidopsis thaliana OX=3702 GN=At3g47520 PE=1 SV=1	C	Energy production and conversion	PREDICTED: malate dehydrogenase, chloroplastic [Malus domestica]	--
MD06G1195000	MD06G1195000	73.9322	76.6393	27.9607	1.58875	30.6973	7.24585	4.03078	6.98095	7.26832	-2.16762	down	-3.25517	down	--	--	Cellular Component: chloroplast (GO:0009507);; Biological Process: photosynthesis, light harvesting (GO:0009765);; Cellular Component: membrane (GO:0016020);; Molecular Function: metal ion binding (GO:0046872);;	K08910|7.16133e-175|mdm:103437829|K08910 light-harvesting complex I chlorophyll a/b binding protein 4 | (RefSeq) chlorophyll a-b binding protein P4, chloroplastic	Photosynthesis - antenna proteins (ko00196)	--	--	Chlorophyll A-B binding protein	Chlorophyll a-b binding protein P4, chloroplastic OS=Pisum sativum OX=3888 GN=lhcA-P4 PE=1 SV=1	S	Function unknown	PREDICTED: chlorophyll a-b binding protein P4, chloroplastic [Malus domestica]	cellular component: cell (GO:0005623);; cellular component: organelle (GO:0043226);; cellular component: cell part (GO:0044464);; biological process: metabolic process (GO:0008152);; biological process: cellular process (GO:0009987);; cellular component: membrane (GO:0016020);; molecular function: binding (GO:0005488)
MD06G1195500	MD06G1195500	2.62963	1.67164	3.33023	28.5229	7.64696	5.88254	20.1651	9.26719	11.7057	2.53373	up	2.48057	up	[O]	Posttranslational modification, protein turnover, chaperones	Biological Process: glycerol ether metabolic process (GO:0006662);; Molecular Function: electron carrier activity (GO:0009055);; Molecular Function: protein disulfide oxidoreductase activity (GO:0015035);; Biological Process: cell redox homeostasis (GO:0045454);;	--	--	[O]	Posttranslational modification, protein turnover, chaperones	Thioredoxin	Thioredoxin-like 1-1, chloroplastic OS=Oryza sativa subsp. japonica OX=39947 GN=Os07g0684100 PE=2 SV=1	O	Posttranslational modification, protein turnover, chaperones	PREDICTED: thioredoxin-like 1-2, chloroplastic [Malus domestica]	biological process: metabolic process (GO:0008152);; biological process: single-organism process (GO:0044699);; molecular function: electron carrier activity (GO:0009055);; molecular function: catalytic activity (GO:0003824);; biological process: cellular process (GO:0009987);; biological process: biological regulation (GO:0065007)
MD06G1199300	MD06G1199300	2.32529	1.78836	0.745955	7.53432	4.33483	4.50931	4.90887	3.83619	4.59345	1.79487	up	1.48919	up	--	--	--	--	--	--	--	Plant calmodulin-binding domain	--	S	Function unknown	PREDICTED: uncharacterized protein LOC103437862 [Malus domestica]	--
MD06G1201600	MD06G1201600	45.9051	40.979	26.4982	198.709	114.859	215.204	89.3757	208.365	114.312	2.26157	up	1.89342	up	[O]	Posttranslational modification, protein turnover, chaperones	Molecular Function: ATP binding (GO:0005524);; Biological Process: obsolete ATP catabolic process (GO:0006200);; Biological Process: protein folding (GO:0006457);; Cellular Component: chloroplast stroma (GO:0009570);; Cellular Component: chloroplast envelope (GO:0009941);; Biological Process: heat acclimation (GO:0010286);; Molecular Function: ATPase activity (GO:0016887);; Biological Process: re…	K03695|0|mdm:103409766|K03695 ATP-dependent Clp protease ATP-binding subunit ClpB | (RefSeq) chaperone protein ClpB1	--	[O]	Posttranslational modification, protein turnover, chaperones	AAA domain (Cdc48 subfamily);; ATPase family associated with various cellular activities (AAA);; C-terminal, D2-small domain, of ClpB protein;; AAA domain (dynein-related subfamily);; Clp amino terminal domain, pathogenicity island component;; AAA ATPase domain;; AAA domain;; Sigma-54 interaction domain;; IstB-like ATP binding protein;; AAA domain;; RNA helicase	Chaperone protein ClpB1 OS=Arabidopsis thaliana OX=3702 GN=CLPB1 PE=1 SV=2	O	Posttranslational modification, protein turnover, chaperones	PREDICTED: chaperone protein ClpB1 [Malus domestica]	molecular function: binding (GO:0005488);; biological process: cellular process (GO:0009987);; cellular component: cell (GO:0005623);; cellular component: organelle (GO:0043226);; cellular component: organelle part (GO:0044422);; cellular component: cell part (GO:0044464);; biological process: response to stimulus (GO:0050896);; molecular function: catalytic activity (GO:0003824);; biological pro…
MD06G1201700	MD06G1201700	9.70741	4.93362	9.96025	1.10989	3.62773	5.1567	1.70126	5.099	3.69953	-1.27855	down	-1.17715	down	[QV]	Secondary metabolites biosynthesis, transport and catabolism;; Defense mechanisms	Molecular Function: iron ion binding (GO:0005506);; Molecular Function: electron carrier activity (GO:0009055);; Molecular Function: flavonoid 3'-monooxygenase activity (GO:0016711);; Molecular Function: heme binding (GO:0020037);; Biological Process: oxidation-reduction process (GO:0055114);;	K05280|0|mdm:103437875|K05280 flavonoid 3'-monooxygenase [EC:1.14.13.21] | (RefSeq) flavonoid 3'-monooxygenase	Flavonoid biosynthesis (ko00941);; Flavone and flavonol biosynthesis (ko00944)	[Q]	Secondary metabolites biosynthesis, transport and catabolism	Cytochrome P450	Flavonoid 3&apos;-monooxygenase OS=Petunia hybrida OX=4102 GN=CYP75B2 PE=2 SV=1	Q	Secondary metabolites biosynthesis, transport and catabolism	PREDICTED: flavonoid 3&apos;-monooxygenase [Malus domestica]	molecular function: binding (GO:0005488);; molecular function: electron carrier activity (GO:0009055);; molecular function: catalytic activity (GO:0003824);; biological process: metabolic process (GO:0008152);; biological process: single-organism process (GO:0044699)
MD06G1204000	MD06G1204000	2.5012	1.7695	2.59612	0.593588	1.30263	1.01175	1.21277	0.677658	1.2491	-1.19577	down	-1.07339	down	--	--	--	--	--	--	--	SBP domain	Squamosa promoter-binding-like protein 6 OS=Arabidopsis thaliana OX=3702 GN=SPL6 PE=1 SV=2	S	Function unknown	PREDICTED: squamosa promoter-binding-like protein 6 [Malus domestica]	--
MD06G1209400	MD06G1209400	42.379	33.7145	36.3335	15.031	22.4017	25.7994	16.4404	25.9733	30.6984	-0.794963	down	-0.576356	normal	--	--	--	--	--	--	--	Protein of unknown function, DUF617	Protein MIZU-KUSSEI 1 OS=Arabidopsis thaliana OX=3702 GN=MIZ1 PE=1 SV=1	S	Function unknown	PREDICTED: protein MIZU-KUSSEI 1 [Malus domestica]	--
MD06G1210100	MD06G1210100	7.80322	9.17631	5.84106	12.5966	12.388	11.5061	12.3743	12.6507	12.8464	0.709835	up	0.763855	up	[J]	Translation, ribosomal structure and biogenesis	Biological Process: cellular metabolic process (GO:0044237);;	K03680|0|mdm:103437950|K03680 translation initiation factor eIF-2B subunit delta | (RefSeq) translation initiation factor eIF-2B subunit delta	RNA transport (ko03013)	[J]	Translation, ribosomal structure and biogenesis	Initiation factor 2 subunit family	--	J	Translation, ribosomal structure and biogenesis	PREDICTED: translation initiation factor eIF-2B subunit delta [Malus domestica]	biological process: metabolic process (GO:0008152);; biological process: cellular process (GO:0009987)
MD06G1213500	MD06G1213500	7.01164	4.35228	19.8094	18.8707	19.1579	31.0955	18.6546	11.3613	28.2278	1.19975	up	0.967139	normal	[QV]	Secondary metabolites biosynthesis, transport and catabolism;; Defense mechanisms	Molecular Function: monooxygenase activity (GO:0004497);; Molecular Function: iron ion binding (GO:0005506);; Molecular Function: electron carrier activity (GO:0009055);; Molecular Function: oxidoreductase activity, acting on paired donors, with incorporation or reduction of molecular oxygen (GO:0016705);; Molecular Function: heme binding (GO:0020037);; Biological Process: oxidation-reduction pro…	--	--	[Q]	Secondary metabolites biosynthesis, transport and catabolism	Cytochrome P450	Cytochrome P450 CYP736A12 OS=Panax ginseng OX=4054 PE=2 SV=1	Q	Secondary metabolites biosynthesis, transport and catabolism	PREDICTED: cytochrome P450 CYP736A12-like [Malus domestica]	molecular function: catalytic activity (GO:0003824);; biological process: metabolic process (GO:0008152);; biological process: single-organism process (GO:0044699);; molecular function: binding (GO:0005488);; molecular function: electron carrier activity (GO:0009055)
MD06G1215200	MD06G1215200	19.1182	14.0019	18.0305	5.87617	7.21372	9.18829	4.81273	6.18661	10.5667	-1.15724	down	-1.19627	down	--	--	--	--	--	--	--	--	--	S	Function unknown	PREDICTED: uncharacterized protein LOC103437985 [Malus domestica]	--
MD06G1216700	MD06G1216700	6.66959	4.93406	5.01855	1.20166	2.52807	2.67092	2.12667	2.99817	2.89844	-1.34375	down	-1.00792	down	--	--	--	--	--	[R]	General function prediction only	C2 domain	Synaptotagmin-5 OS=Arabidopsis thaliana OX=3702 GN=SYT5 PE=2 SV=1	S	Function unknown	PREDICTED: synaptotagmin-5-like isoform X2 [Malus domestica]	--
MD06G1229100	MD06G1229100	3.0147	0.612898	1.53557	0.02718	0.672275	0.363199	0.381995	0.649959	0.586257	-2.24111	down	-1.60667	down	[G]	Carbohydrate transport and metabolism	Molecular Function: hydrolase activity, hydrolyzing O-glycosyl compounds (GO:0004553);; Biological Process: carbohydrate metabolic process (GO:0005975);;	K05350|0|mdm:103438060|K05350 beta-glucosidase [EC:3.2.1.21] | (RefSeq) beta-glucosidase 44-like	Cyanoamino acid metabolism (ko00460);; Starch and sucrose metabolism (ko00500);; Phenylpropanoid biosynthesis (ko00940)	[G]	Carbohydrate transport and metabolism	Glycosyl hydrolase family 1	Beta-glucosidase 44 OS=Arabidopsis thaliana OX=3702 GN=BGLU44 PE=2 SV=1	G	Carbohydrate transport and metabolism	PREDICTED: beta-glucosidase 44-like [Malus domestica]	molecular function: catalytic activity (GO:0003824);; biological process: metabolic process (GO:0008152)
MD06G1230000	MD06G1230000	101.843	90.9026	98.9699	54.569	54.7465	69.9176	48.3647	64.7951	58.1028	-0.66391	down	-0.726892	down	--	--	Biological Process: gibberellic acid mediated signaling pathway (GO:0009740);; Biological Process: seed dormancy process (GO:0010162);; Cellular Component: anchored component of membrane (GO:0031225);;	--	--	--	--	--	Uncharacterized GPI-anchored protein At4g28100 OS=Arabidopsis thaliana OX=3702 GN=At4g28100 PE=1 SV=1	S	Function unknown	PREDICTED: uncharacterized GPI-anchored protein At4g28100-like [Malus domestica]	biological process: cellular process (GO:0009987);; biological process: signaling (GO:0023052);; biological process: single-organism process (GO:0044699);; biological process: response to stimulus (GO:0050896);; biological process: biological regulation (GO:0065007);; biological process: reproduction (GO:0000003);; biological process: reproductive process (GO:0022414);; biological process: multic…
MD06G1231000	MD06G1231000	6.60855	9.96421	15.316	13.5841	71.7365	243.904	24.3332	115.363	34.5991	3.38109	up	2.48111	up	[T]	Signal transduction mechanisms	--	K13448|3.31664e-124|mdm:103420378|K13448 calcium-binding protein CML | (RefSeq) probable calcium-binding protein CML27	Plant-pathogen interaction (ko04626)	[T]	Signal transduction mechanisms	EF hand;; EF-hand domain pair;; EF-hand domain;; EF hand;; EF-hand domain pair;; Secreted protein acidic and rich in cysteine Ca binding region;; Cytoskeletal-regulatory complex EF hand	Probable calcium-binding protein CML27 OS=Arabidopsis thaliana OX=3702 GN=CML27 PE=1 SV=1	DTZ	Cell cycle control, cell division, chromosome partitioning;; Signal transduction mechanisms;; Cytoskeleton	PREDICTED: probable calcium-binding protein CML27 [Malus domestica]	--
MD06G1231200	MD06G1231200	7.27168	1.27317	5.88045	0	0.731392	1.27078	0.040541	1.61814	0.984173	-2.77711	down	-2.36532	down	--	--	--	--	--	--	--	Thaumatin family	Thaumatin-like protein OS=Arabidopsis thaliana OX=3702 GN=At1g18250 PE=2 SV=2	S	Function unknown	PREDICTED: thaumatin-like protein [Pyrus x bretschneideri]	--
MD06G1232000	MD06G1232000	1.21868	2.02153	1.56994	1.31638	31.9295	58.6769	2.79932	3.80146	1.45618	4.24892	up	0.768343	normal	[V]	Defense mechanisms	Molecular Function: hydrolase activity (GO:0016787);;	K07766|1.5794e-152|mdm:103409795|K07766 diphosphoinositol-polyphosphate diphosphatase [EC:3.6.1.52] | (RefSeq) nudix hydrolase 18, mitochondrial-like	--	[T]	Signal transduction mechanisms	NUDIX domain	Nudix hydrolase 17, mitochondrial OS=Arabidopsis thaliana OX=3702 GN=NUDT17 PE=2 SV=1	L	Replication, recombination and repair	PREDICTED: nudix hydrolase 18, mitochondrial [Malus domestica]	molecular function: catalytic activity (GO:0003824)
MD06G1232100	MD06G1232100	6.38658	5.72157	4.05643	6.73879	9.47651	33.2207	6.46655	6.7567	6.09389	1.63367	up	0.293945	normal	--	--	Molecular Function: nucleotide binding (GO:0000166);; Molecular Function: transcription factor activity, sequence-specific DNA binding (GO:0003700);; Cellular Component: nucleus (GO:0005634);; Biological Process: regulation of transcription, DNA-templated (GO:0006355);; Molecular Function: zinc ion binding (GO:0008270);; Biological Process: response to light intensity (GO:0009642);; Biological Pr…	K12236|0|mdm:103438107|K12236 transcriptional repressor NF-X1 | (RefSeq) NF-X1-type zinc finger protein NFXL1	--	[K]	Transcription	NF-X1 type zinc finger;; R3H domain	NF-X1-type zinc finger protein NFXL1 OS=Arabidopsis thaliana OX=3702 GN=NFXL1 PE=1 SV=1	K	Transcription	PREDICTED: NF-X1-type zinc finger protein NFXL1 [Malus domestica]	molecular function: binding (GO:0005488);; molecular function: nucleic acid binding transcription factor activity (GO:0001071);; biological process: biological regulation (GO:0065007);; cellular component: cell (GO:0005623);; cellular component: organelle (GO:0043226);; cellular component: cell part (GO:0044464);; biological process: response to stimulus (GO:0050896);; biological process: metabol…
MD06G1232500	MD06G1232500	14.8654	16.2208	14.8383	31.8171	28.8292	17.9764	26.812	15.7389	22.9724	0.817358	up	0.553612	normal	[F]	Nucleotide transport and metabolism	Molecular Function: dihydroorotate oxidase activity (GO:0004158);; Biological Process: 'de novo' pyrimidine nucleobase biosynthetic process (GO:0006207);; Biological Process: uracil catabolic process (GO:0006212);; Biological Process: UMP biosynthetic process (GO:0006222);; Cellular Component: chloroplast stroma (GO:0009570);; Molecular Function: dihydropyrimidine dehydrogenase (NADP+) activity (…	K00207|0|mdm:103438108|K00207 dihydropyrimidine dehydrogenase (NADP+) [EC:1.3.1.2] | (RefSeq) dihydropyrimidine dehydrogenase (NADP(+)), chloroplastic	Pyrimidine metabolism (ko00240);; beta-Alanine metabolism (ko00410);; Pantothenate and CoA biosynthesis (ko00770)	[F]	Nucleotide transport and metabolism	Dihydroorotate dehydrogenase	Dihydropyrimidine dehydrogenase (NADP(+)), chloroplastic OS=Arabidopsis thaliana OX=3702 GN=PYD1 PE=1 SV=1	F	Nucleotide transport and metabolism	PREDICTED: dihydropyrimidine dehydrogenase (NADP(+)), chloroplastic [Malus domestica]	molecular function: catalytic activity (GO:0003824);; biological process: metabolic process (GO:0008152);; biological process: single-organism process (GO:0044699);; biological process: cellular process (GO:0009987);; cellular component: cell (GO:0005623);; cellular component: organelle (GO:0043226);; cellular component: organelle part (GO:0044422);; cellular component: cell part (GO:0044464)
MD06G1237200	MD06G1237200	3.39422	0.798966	2.56041	0.099093	1.02782	0.790868	0.302778	1.14596	1.56245	-1.77091	down	-1.10394	normal	[M]	Cell wall/membrane/envelope biogenesis	Biological Process: sucrose metabolic process (GO:0005985);; Biological Process: biosynthetic process (GO:0009058);; Molecular Function: sucrose synthase activity (GO:0016157);;	K00695|0|mdm:103409880|K00695 sucrose synthase [EC:2.4.1.13] | (RefSeq) sucrose synthase 6-like	Starch and sucrose metabolism (ko00500)	[M]	Cell wall/membrane/envelope biogenesis	Sucrose synthase;; Glycosyl transferases group 1;; Glycosyl transferases group 1	Sucrose synthase 6 OS=Arabidopsis thaliana OX=3702 GN=SUS6 PE=1 SV=1	M	Cell wall/membrane/envelope biogenesis	PREDICTED: sucrose synthase 6-like [Malus domestica]	biological process: metabolic process (GO:0008152);; biological process: cellular process (GO:0009987);; biological process: single-organism process (GO:0044699);; molecular function: catalytic activity (GO:0003824)
MD06G1237300	MD06G1237300	11.532	14.5766	18.0867	26.5176	22.0922	21.654	24.0148	19.1296	23.8134	0.710555	up	0.642186	up	--	--	--	--	--	--	--	Nucleotide-diphospho-sugar transferase	Uncharacterized protein At4g15970 OS=Arabidopsis thaliana OX=3702 GN=At4g15970 PE=2 SV=1	S	Function unknown	PREDICTED: uncharacterized protein At4g15970-like [Malus domestica]	--
MD06G1238400	MD06G1238400	150.204	123.96	132.632	83.6483	94.7467	76.4346	91.698	70.3201	84.7237	-0.633382	down	-0.676332	down	--	--	--	--	--	--	--	KIP1-like protein	Kinase-interacting family protein OS=Arabidopsis thaliana OX=3702 GN=At1g48405 PE=2 SV=1	S	Function unknown	PREDICTED: kinase-interacting family protein-like [Malus domestica]	--
MD07G1003600	MD07G1003600	27.2828	60.2182	31.475	103.99	53.6143	62.373	83.1578	39.3614	86.7956	0.918763	up	0.843488	normal	--	--	Molecular Function: iron ion binding (GO:0005506);; Molecular Function: linoleate 13S-lipoxygenase activity (GO:0016165);; Biological Process: oxylipin biosynthetic process (GO:0031408);; Biological Process: oxidation-reduction process (GO:0055114);;	K00454|0|mdm:103438366|K00454 lipoxygenase [EC:1.13.11.12] | (RefSeq) LOX5a; linoleate 13S-lipoxygenase 2-1, chloroplastic-like	Linoleic acid metabolism (ko00591);; alpha-Linolenic acid metabolism (ko00592)	--	--	Lipoxygenase	Linoleate 13S-lipoxygenase 2-1, chloroplastic OS=Solanum tuberosum OX=4113 GN=LOX2.1 PE=1 SV=1	S	Function unknown	lipoxygenase [Malus domestica]	molecular function: binding (GO:0005488);; molecular function: catalytic activity (GO:0003824);; biological process: metabolic process (GO:0008152);; biological process: single-organism process (GO:0044699);; biological process: cellular process (GO:0009987)
MD07G1004500	MD07G1004500	61.8535	130.648	67.614	254.389	118.706	145.012	195.308	90.6139	198.384	1.02819	up	0.925721	up	--	--	Molecular Function: iron ion binding (GO:0005506);; Molecular Function: linoleate 13S-lipoxygenase activity (GO:0016165);; Biological Process: oxylipin biosynthetic process (GO:0031408);; Biological Process: oxidation-reduction process (GO:0055114);;	K00454|0|mdm:103438366|K00454 lipoxygenase [EC:1.13.11.12] | (RefSeq) LOX5a; linoleate 13S-lipoxygenase 2-1, chloroplastic-like	Linoleic acid metabolism (ko00591);; alpha-Linolenic acid metabolism (ko00592)	--	--	Lipoxygenase	Linoleate 13S-lipoxygenase 2-1, chloroplastic OS=Solanum tuberosum OX=4113 GN=LOX2.1 PE=1 SV=1	S	Function unknown	linoleate 13S-lipoxygenase 2-1, chloroplastic-like [Malus domestica]	molecular function: binding (GO:0005488);; molecular function: catalytic activity (GO:0003824);; biological process: metabolic process (GO:0008152);; biological process: single-organism process (GO:0044699);; biological process: cellular process (GO:0009987)
MD07G1004600	MD07G1004600	34.3122	70.5242	39.6531	165.282	70.3064	83.5905	141.39	57.9479	132.021	1.18089	up	1.228	up	--	--	--	K00454|1.2957e-134|mdm:103438366|K00454 lipoxygenase [EC:1.13.11.12] | (RefSeq) LOX5a; linoleate 13S-lipoxygenase 2-1, chloroplastic-like	Linoleic acid metabolism (ko00591);; alpha-Linolenic acid metabolism (ko00592)	--	--	PLAT/LH2 domain	Linoleate 13S-lipoxygenase 2-1, chloroplastic OS=Solanum tuberosum OX=4113 GN=LOX2.1 PE=1 SV=1	S	Function unknown	lipoxygenase [Malus domestica]	--
MD07G1007300	MD07G1007300	87.3741	98.9833	117.13	116.408	155.565	319.99	121.754	150.008	95.8765	0.991773	up	0.31583	normal	--	--	Molecular Function: metal ion binding (GO:0046872);;	--	--	[R]	General function prediction only	AN1-like Zinc finger;; A20-like zinc finger	Zinc finger A20 and AN1 domain-containing stress-associated protein 5 OS=Arabidopsis thaliana OX=3702 GN=SAP5 PE=2 SV=1	S	Function unknown	PREDICTED: zinc finger A20 and AN1 domain-containing stress-associated protein 5-like [Malus domestica]	molecular function: binding (GO:0005488)
MD07G1008600	MD07G1008600	25.4756	27.0976	16.2975	12.971	9.85546	15.14	15.1733	10.7555	23.6515	-0.82311	down	-0.435609	normal	--	--	Molecular Function: calcium ion binding (GO:0005509);; Cellular Component: photosystem II oxygen evolving complex (GO:0009654);; Biological Process: photosynthesis (GO:0015979);; Cellular Component: extrinsic component of membrane (GO:0019898);;	--	--	--	--	PsbP	Thylakoid lumenal 19 kDa protein, chloroplastic OS=Arabidopsis thaliana OX=3702 GN=At3g63540 PE=1 SV=2	S	Function unknown	PREDICTED: thylakoid lumenal 19 kDa protein, chloroplastic [Malus domestica]	molecular function: binding (GO:0005488);; cellular component: cell (GO:0005623);; cellular component: membrane (GO:0016020);; cellular component: macromolecular complex (GO:0032991);; cellular component: membrane part (GO:0044425);; cellular component: cell part (GO:0044464);; biological process: metabolic process (GO:0008152);; biological process: cellular process (GO:0009987)
MD07G1010200	MD07G1010200	78.5289	99.2087	105.496	64.7417	48.7192	38.7969	52.0064	36.583	51.2077	-0.851009	down	-0.97732	down	--	--	--	--	--	[R]	General function prediction only	--	--	S	Function unknown	PREDICTED: uncharacterized protein LOC103954866 [Pyrus x bretschneideri]	--
MD07G1012100	MD07G1012100	30.4807	44.0813	17.3083	11.9531	11.0827	10.9754	7.84482	4.34575	19.4458	-1.40729	down	-1.50388	down	[QV]	Secondary metabolites biosynthesis, transport and catabolism;; Defense mechanisms	--	--	--	[Q]	Secondary metabolites biosynthesis, transport and catabolism	Cytochrome P450	Geraniol 8-hydroxylase OS=Catharanthus roseus OX=4058 GN=CYP76B6 PE=1 SV=1	Q	Secondary metabolites biosynthesis, transport and catabolism	PREDICTED: geraniol 8-hydroxylase-like [Pyrus x bretschneideri]	--
MD07G1017900	MD07G1017900	1.93961	1.74387	3.22719	14.5752	7.69259	7.93948	6.11606	3.10016	4.05975	2.18117	up	0.995263	normal	--	--	Cellular Component: cell wall (GO:0005618);;	--	--	--	--	Protein of unknown function (DUF642)	--	S	Function unknown	PREDICTED: uncharacterized protein LOC103438421 [Malus domestica]	cellular component: cell (GO:0005623);; cellular component: cell part (GO:0044464)
MD07G1018000	MD07G1018000	0.392181	0.824423	0.755684	5.96588	2.69671	2.79565	3.23704	1.26721	1.25765	2.53854	up	--	--	--	--	--	--	--	--	--	Protein of unknown function (DUF642)	--	S	Function unknown	PREDICTED: uncharacterized protein LOC103428382 [Malus domestica]	--
MD07G1033300	MD07G1033300	13.9622	10.4383	11.6139	30.3139	21.2137	21.7302	27.526	16.6744	15.7782	1.07401	up	0.781759	up	[L]	Replication, recombination and repair	Biological Process: mRNA splicing, via spliceosome (GO:0000398);; Cellular Component: spliceosomal complex (GO:0005681);; Molecular Function: pre-mRNA intronic binding (GO:0097157);;	K12874|0|mdm:103446490|K12874 intron-binding protein aquarius | (RefSeq) intron-binding protein aquarius	Spliceosome (ko03040)	[L]	Replication, recombination and repair	Intron-binding protein aquarius N-terminus;; AAA domain;; AAA domain;; AAA domain	Regulator of nonsense transcripts 1 homolog OS=Arabidopsis thaliana OX=3702 GN=UPF1 PE=1 SV=2	S	Function unknown	PREDICTED: intron-binding protein aquarius [Malus domestica]	biological process: metabolic process (GO:0008152);; biological process: cellular process (GO:0009987);; cellular component: cell (GO:0005623);; cellular component: macromolecular complex (GO:0032991);; cellular component: organelle (GO:0043226);; cellular component: organelle part (GO:0044422);; cellular component: cell part (GO:0044464);; molecular function: binding (GO:0005488)
MD07G1036600	MD07G1036600	22.4753	15.9305	25.1647	73.1181	70.0079	90.1155	65.5279	87.2603	64.332	1.92034	up	1.81835	up	--	--	--	--	--	--	--	--	Protein LNK2 OS=Arabidopsis thaliana OX=3702 GN=LNK2 PE=1 SV=1	S	Function unknown	PREDICTED: protein LNK2-like isoform X1 [Malus domestica]	--
MD07G1043600	MD07G1043600	14.5474	15.0579	14.3596	4.58104	8.97942	6.43607	5.13917	4.45566	6.85232	-1.10594	down	-1.37492	down	--	--	--	--	--	--	--	--	Protein MAINTENANCE OF PSII UNDER HIGH LIGHT 1 OS=Arabidopsis thaliana OX=3702 GN=MPH1 PE=1 SV=1	S	Function unknown	PREDICTED: uncharacterized protein LOC103952108 [Pyrus x bretschneideri]	--
MD07G1043900	MD07G1043900	1.77772	2.20371	2.01706	17.5442	10.4049	27.3772	20.8067	29.1368	11.4369	3.236	up	3.38436	up	--	--	--	--	--	--	--	--	Protein LNK3 OS=Arabidopsis thaliana OX=3702 GN=LNK3 PE=1 SV=1	S	Function unknown	PREDICTED: protein LNK3-like [Malus domestica]	--
MD07G1051100	MD07G1051100	2.69095	1.90221	3.41328	9.608	7.38781	8.21945	9.40489	7.38544	6.711	1.70273	up	1.59953	up	--	--	--	--	--	[O]	Posttranslational modification, protein turnover, chaperones	MATH domain	Ubiquitin carboxyl-terminal hydrolase 13 OS=Arabidopsis thaliana OX=3702 GN=UBP13 PE=1 SV=1	O	Posttranslational modification, protein turnover, chaperones	PREDICTED: uncharacterized protein LOC103438639 [Malus domestica]	--
MD07G1052300	MD07G1052300	1.03114	2.18912	3.20355	13.324	1.71711	9.99328	20.3142	7.04416	7.08893	1.9961	up	2.44726	up	--	--	Biological Process: ethylene biosynthetic process (GO:0009693);; Biological Process: response to chitin (GO:0010200);;	--	--	--	--	PB1 domain	--	S	Function unknown	PREDICTED: uncharacterized protein LOC103438742 [Malus domestica]	biological process: metabolic process (GO:0008152);; biological process: cellular process (GO:0009987);; biological process: response to stimulus (GO:0050896)
MD07G1065200	MD07G1065200	0.592075	2.02831	1.43002	0.180017	0.722204	0.248868	0.049534	0.114745	0.247998	-1.77592	down	--	--	[I]	Lipid transport and metabolism	--	--	--	--	--	Alpha/beta hydrolase family;; alpha/beta hydrolase fold;; Serine aminopeptidase, S33	--	S	Function unknown	PREDICTED: uncharacterized protein LOC103438794 isoform X1 [Malus domestica]	--
MD07G1077900	MD07G1077900	0.457153	0.465373	0.867191	0.663133	2.50312	7.9506	0.673927	1.91088	0.970338	2.64557	up	1.02893	normal	[GI]	Carbohydrate transport and metabolism;; Lipid transport and metabolism	Molecular Function: enzyme inhibitor activity (GO:0004857);; Cellular Component: cell wall (GO:0005618);; Molecular Function: pectinesterase activity (GO:0030599);; Biological Process: cell wall modification (GO:0042545);; Biological Process: negative regulation of catalytic activity (GO:0043086);; Molecular Function: aspartyl esterase activity (GO:0045330);; Biological Process: pectin catabolic …	--	--	--	--	Pectinesterase;; Plant invertase/pectin methylesterase inhibitor	Probable pectinesterase/pectinesterase inhibitor 51 OS=Arabidopsis thaliana OX=3702 GN=PME51 PE=2 SV=1	G	Carbohydrate transport and metabolism	PREDICTED: probable pectinesterase/pectinesterase inhibitor 51 [Pyrus x bretschneideri]	molecular function: molecular function regulator (GO:0098772);; biological process: biological regulation (GO:0065007);; cellular component: cell (GO:0005623);; cellular component: cell part (GO:0044464);; molecular function: catalytic activity (GO:0003824);; biological process: cellular process (GO:0009987);; biological process: cellular component organization or biogenesis (GO:0071840);; biolog…
MD07G1080200	MD07G1080200	8.52963	14.6777	10.4642	3.90974	6.9117	5.78734	4.97653	4.99581	5.83473	-0.997332	down	-1.05773	down	--	--	Molecular Function: glucose transmembrane transporter activity (GO:0005355);; Biological Process: purine nucleobase transport (GO:0006863);; Cellular Component: chloroplast envelope (GO:0009941);; Molecular Function: phosphoglycerate transmembrane transporter activity (GO:0015120);; Molecular Function: antiporter activity (GO:0015297);; Biological Process: hexose phosphate transport (GO:0015712);…	K15283|0|mdm:103420599|K15283 solute carrier family 35, member E1 | (RefSeq) xylulose 5-phosphate/phosphate translocator, chloroplastic-like	--	[GE]	Carbohydrate transport and metabolism;; Amino acid transport and metabolism	Triose-phosphate Transporter family;; EamA-like transporter family	Xylulose 5-phosphate/phosphate translocator, chloroplastic OS=Arabidopsis thaliana OX=3702 GN=XPT PE=1 SV=1	S	Function unknown	PREDICTED: xylulose 5-phosphate/phosphate translocator, chloroplastic-like [Malus domestica]	molecular function: transporter activity (GO:0005215);; biological process: single-organism process (GO:0044699);; biological process: localization (GO:0051179);; cellular component: cell (GO:0005623);; cellular component: organelle (GO:0043226);; cellular component: organelle part (GO:0044422);; cellular component: cell part (GO:0044464);; cellular component: membrane (GO:0016020);; cellular com…
MD07G1082700	MD07G1082700	0.609719	5.22153	4.1785	7.34141	18.3132	5.33351	12.558	18.6267	1.16418	1.63805	up	1.70424	normal	[E]	Amino acid transport and metabolism	Cellular Component: plasma membrane (GO:0005886);; Biological Process: oligopeptide transport (GO:0006857);; Biological Process: response to nitrate (GO:0010167);; Molecular Function: nitrate transmembrane transporter activity (GO:0015112);; Biological Process: nitrate transport (GO:0015706);; Biological Process: response to cadmium ion (GO:0046686);;	K14638|0|pxb:103939256|K14638 solute carrier family 15 (peptide/histidine transporter), member 3/4 | (RefSeq) protein NRT1/ PTR FAMILY 7.3-like	--	[E]	Amino acid transport and metabolism	POT family;; Major Facilitator Superfamily	Protein NRT1/ PTR FAMILY 7.3 OS=Arabidopsis thaliana OX=3702 GN=NPF7.3 PE=1 SV=2	E	Amino acid transport and metabolism	PREDICTED: protein NRT1/ PTR FAMILY 7.3-like isoform X1 [Pyrus x bretschneideri]	cellular component: cell (GO:0005623);; cellular component: membrane (GO:0016020);; cellular component: cell part (GO:0044464);; biological process: localization (GO:0051179);; biological process: response to stimulus (GO:0050896);; molecular function: transporter activity (GO:0005215)
MD07G1085500	MD07G1085500	6.38682	5.10991	4.04957	12.2954	6.43712	11.6933	24.4795	11.8253	17.6502	1.01261	up	1.83665	up	--	--	--	--	--	[O]	Posttranslational modification, protein turnover, chaperones	MATH domain	Ubiquitin carboxyl-terminal hydrolase 13 OS=Arabidopsis thaliana OX=3702 GN=UBP13 PE=1 SV=1	O	Posttranslational modification, protein turnover, chaperones	PREDICTED: MATH domain and coiled-coil domain-containing protein At3g44800-like [Malus domestica]	--
MD07G1097600	MD07G1097600	0.428256	0.730145	0.373526	1.13382	2.13291	1.12754	1.09367	0.743673	0.605661	1.51825	up	0.685651	normal	[X]	Mobilome: prophages, transposons	--	--	--	[R]	General function prediction only	Integrase core domain	--	L	Replication, recombination and repair	PREDICTED: uncharacterized protein LOC103442902 [Malus domestica]	--
MD07G1099400	MD07G1099400	3.18293	2.55208	5.48217	0	0.792753	1.4639	0.320039	1.24818	0.758009	-2.26759	down	-2.19557	down	--	--	Biological Process: transcription, DNA-templated (GO:0006351);;	--	--	--	--	AP2 domain	Ethylene-responsive transcription factor ERF034 OS=Arabidopsis thaliana OX=3702 GN=ERF034 PE=2 SV=2	K	Transcription	PREDICTED: ethylene-responsive transcription factor ERF034-like [Malus domestica]	biological process: metabolic process (GO:0008152);; biological process: cellular process (GO:0009987)
MD07G1114300	MD07G1114300	5.24326	3.85807	3.70927	5.98077	6.09542	8.11913	6.36971	7.43959	5.45449	0.69615	up	0.62947	up	--	--	--	K20353|0|pxb:103964536|K20353 COPII coat assembly protein SEC16 | (RefSeq) protein transport protein SEC16B homolog	--	[K]	Transcription	Sec23-binding domain of Sec16;; Vesicle coat trafficking protein Sec16 mid-region	Protein transport protein SEC16B homolog OS=Arabidopsis thaliana OX=3702 GN=SEC16B PE=1 SV=1	U	Intracellular trafficking, secretion, and vesicular transport	PREDICTED: protein transport protein SEC16B homolog isoform X1 [Pyrus x bretschneideri]	--
MD07G1117200	MD07G1117200	12.7885	8.4665	10.2354	2.9126	2.86146	7.78735	5.48653	8.51794	6.16164	-1.17207	down	-0.595386	normal	--	--	--	--	--	--	--	YABBY protein;; HMG-box domain	Axial regulator YABBY 1 OS=Arabidopsis thaliana OX=3702 GN=YAB1 PE=1 SV=1	K	Transcription	axial regulator YABBY 1-like [Malus domestica]	--
MD07G1139300	MD07G1139300	0.312282	0.66883	0.585172	0.355152	1.15528	5.8308	0.652616	1.3358	0.601311	2.22711	up	0.751853	normal	[K]	Transcription	--	--	--	[R]	General function prediction only	Leucine rich repeat;; Leucine Rich repeats (2 copies);; Leucine Rich Repeat;; Leucine rich repeat N-terminal domain;; Leucine Rich repeat	Receptor-like protein EIX2 OS=Solanum lycopersicum OX=4081 GN=EIX2 PE=1 SV=2	S	Function unknown	PREDICTED: leucine-rich repeat receptor protein kinase MSP1-like isoform X2 [Pyrus x bretschneideri]	--
MD07G1143300	MD07G1143300	35.5923	43.0351	28.6358	11.4702	16.6975	14.6517	13.084	11.745	15.0468	-1.29608	down	-1.39084	down	[M]	Cell wall/membrane/envelope biogenesis	--	--	--	--	--	CAAD domains of cyanobacterial aminoacyl-tRNA synthetase	Protein CURVATURE THYLAKOID 1A, chloroplastic OS=Arabidopsis thaliana OX=3702 GN=CURT1A PE=1 SV=1	S	Function unknown	PREDICTED: protein CURVATURE THYLAKOID 1A, chloroplastic-like [Malus domestica]	--
MD07G1143600	MD07G1143600	13.8544	15.8921	26.1141	7.00784	12.1554	10.0746	7.84698	9.36484	6.39822	-0.899215	down	-1.19781	down	[IR]	Lipid transport and metabolism;; General function prediction only	--	--	--	--	--	GDSL-like Lipase/Acylhydrolase	GDSL esterase/lipase At4g01130 OS=Arabidopsis thaliana OX=3702 GN=At4g01130 PE=2 SV=1	S	Function unknown	PREDICTED: GDSL esterase/lipase At4g01130-like [Malus domestica]	--
MD07G1149400	MD07G1149400	10.0373	9.8149	7.26108	45.0134	13.2515	33.4034	73.705	28.0751	45.1642	1.8062	up	2.47968	up	[R]	General function prediction only	Molecular Function: translation initiation factor activity (GO:0003743);; Biological Process: translational initiation (GO:0006413);;	K03255|0|pxb:103929325|K03255 protein TIF31 | (RefSeq) protein TSS	--	[R]	General function prediction only	Tetratricopeptide repeat;; Tetratricopeptide repeat;; Translation initiation factor eIF3 subunit 135;; Mitochondrial function, CLU-N-term;; Tetratricopeptide repeat;; Clustered mitochondria	Protein TSS OS=Arabidopsis thaliana OX=3702 GN=TSS PE=1 SV=1	S	Function unknown	PREDICTED: protein TSS [Pyrus x bretschneideri]	molecular function: binding (GO:0005488);; biological process: metabolic process (GO:0008152);; biological process: cellular process (GO:0009987)
MD07G1151100	MD07G1151100	2.03398	3.60683	3.90471	2.53125	11.1105	32.8069	1.80061	6.11975	3.1061	2.2863	up	0.237863	normal	--	--	Molecular Function: calcium ion binding (GO:0005509);;	K13448|4.01079e-48|mdm:103439316|K13448 calcium-binding protein CML | (RefSeq) probable calcium-binding protein CML36	Plant-pathogen interaction (ko04626)	[T]	Signal transduction mechanisms	EF hand;; EF hand;; EF-hand domain;; EF-hand domain pair;; EF-hand domain pair	Probable calcium-binding protein CML35 OS=Arabidopsis thaliana OX=3702 GN=CML35 PE=2 SV=2	DTZ	Cell cycle control, cell division, chromosome partitioning;; Signal transduction mechanisms;; Cytoskeleton	PREDICTED: probable calcium-binding protein CML36 [Malus domestica]	molecular function: binding (GO:0005488)
MD07G1157500	MD07G1157500	37.4057	32.5307	28.0494	109.004	77.488	107.939	101.744	140.942	88.345	1.6295	up	1.79353	up	[T]	Signal transduction mechanisms	--	--	--	[T]	Signal transduction mechanisms	Protein kinase domain;; Protein tyrosine kinase;; NAF domain;; Kinase-like	CBL-interacting serine/threonine-protein kinase 9 OS=Arabidopsis thaliana OX=3702 GN=CIPK9 PE=1 SV=2	T	Signal transduction mechanisms	PREDICTED: CBL-interacting serine/threonine-protein kinase 9 [Malus domestica]	--
MD07G1160900	MD07G1160900	13.9581	16.4587	3.06776	1.19039	2.53178	1.53999	2.37577	1.1349	4.89053	-2.64443	down	-1.96111	down	--	--	--	--	--	--	--	CAAD domains of cyanobacterial aminoacyl-tRNA synthetase	Protein CURVATURE THYLAKOID 1B, chloroplastic OS=Arabidopsis thaliana OX=3702 GN=CURT1B PE=1 SV=2	S	Function unknown	PREDICTED: protein CURVATURE THYLAKOID 1B, chloroplastic isoform X1 [Pyrus x bretschneideri]	--
MD07G1171200	MD07G1171200	55.1355	56.0823	46.0861	94.2402	75.5648	71.2459	70.4358	63.2192	72.7779	0.656991	up	0.431122	normal	--	--	--	K15015|0|pxb:103958383|K15015 solute carrier family 32 (vesicular inhibitory amino acid transporter) | (RefSeq) vacuolar amino acid transporter 1-like	--	[E]	Amino acid transport and metabolism	Transmembrane amino acid transporter protein	Amino acid transporter AVT1C OS=Arabidopsis thaliana OX=3702 GN=AVT1C PE=1 SV=1	E	Amino acid transport and metabolism	PREDICTED: vacuolar amino acid transporter 1-like [Pyrus x bretschneideri]	--
MD07G1175900	MD07G1175900	89.8177	91.8322	57.0927	17.3274	41.9303	39.1697	27.8929	39.1443	42.5731	-1.25621	down	-1.08779	down	--	--	--	K08907|8.57113e-180|pper:PRUPE_ppa010511mg|K08907 light-harvesting complex I chlorophyll a/b binding protein 1 | (RefSeq) hypothetical protein	Photosynthesis - antenna proteins (ko00196)	--	--	Chlorophyll A-B binding protein	Chlorophyll a-b binding protein 6A, chloroplastic OS=Solanum lycopersicum OX=4081 GN=CAB6A PE=2 SV=1	O	Posttranslational modification, protein turnover, chaperones	chlorophyll a-b binding protein 6, chloroplastic [Prunus persica]	--
MD07G1177600	MD07G1177600	4.85511	4.77486	6.67827	7.25915	6.56719	31.6083	11.5663	6.95987	5.75089	1.50773	up	0.619334	normal	--	--	--	--	--	--	--	--	--	S	Function unknown	uncharacterized protein LOC18785892 [Prunus persica]	--
MD07G1178700	MD07G1178700	8.18704	6.41916	5.71445	14.5341	7.60687	11.1105	14.4214	11.2507	11.5645	0.759377	up	0.915986	up	--	--	--	--	--	[C]	Energy production and conversion	Mitochondrial carrier protein;; EF-hand domain	Probable S-adenosylmethionine carrier 2, chloroplastic OS=Arabidopsis thaliana OX=3702 GN=SAMC2 PE=2 SV=1	S	Function unknown	PREDICTED: mitochondrial substrate carrier family protein C-like [Malus domestica]	--
MD07G1180100	MD07G1180100	2.31177	0.251349	0.787968	1.33244	5.73437	4.53789	1.75345	5.15586	0.741104	1.82868	up	1.23198	normal	[J]	Translation, ribosomal structure and biogenesis	--	--	--	[R]	General function prediction only	RNA recognition motif. (a.k.a. RRM, RBD, or RNP domain)	Probable RNA-binding protein ARP1 OS=Arabidopsis thaliana OX=3702 GN=ARP1 PE=2 SV=1	S	Function unknown	PREDICTED: probable RNA-binding protein ARP1 [Malus domestica]	--
MD07G1189500	MD07G1189500	27.8437	26.6147	29.3821	13.7594	18.1445	17.3815	17.2911	18.4037	20.2895	-0.729982	down	-0.539477	normal	[R]	General function prediction only	Molecular Function: glutathione dehydrogenase (ascorbate) activity (GO:0045174);; Biological Process: oxidation-reduction process (GO:0055114);;	--	--	[P]	Inorganic ion transport and metabolism	Glutathione S-transferase, N-terminal domain;; Glutathione S-transferase, N-terminal domain;; Glutathione S-transferase, N-terminal domain;; Glutathione S-transferase, C-terminal domain;; Glutathione S-transferase, C-terminal domain;; Glutathione S-transferase, C-terminal domain	Glutathione S-transferase DHAR2 OS=Arabidopsis thaliana OX=3702 GN=DHAR2 PE=1 SV=1	O	Posttranslational modification, protein turnover, chaperones	PREDICTED: glutathione S-transferase DHAR2-like [Pyrus x bretschneideri]	molecular function: catalytic activity (GO:0003824);; molecular function: antioxidant activity (GO:0016209);; biological process: metabolic process (GO:0008152);; biological process: cellular process (GO:0009987);; biological process: single-organism process (GO:0044699);; biological process: response to stimulus (GO:0050896);; biological process: detoxification (GO:0098754)
MD07G1196500	MD07G1196500	456.144	280.021	426.806	564.83	639.26	981.986	343.691	951.399	554.437	0.952755	up	0.713278	normal	[O]	Posttranslational modification, protein turnover, chaperones	Molecular Function: ATP binding (GO:0005524);; Biological Process: response to stress (GO:0006950);;	K03283|0|mdm:103435013|K03283 heat shock 70kDa protein 1/8 | (RefSeq) Hsp2; heat shock cognate 70 kDa protein 2-like	Spliceosome (ko03040);; Protein processing in endoplasmic reticulum (ko04141);; Endocytosis (ko04144)	[O]	Posttranslational modification, protein turnover, chaperones	Hsp70 protein;; MreB/Mbl protein	Heat shock cognate 70 kDa protein OS=Petunia hybrida OX=4102 GN=HSP70 PE=2 SV=1	O	Posttranslational modification, protein turnover, chaperones	heat shock cognate 70 kDa protein 2-like [Malus domestica]	molecular function: binding (GO:0005488);; biological process: response to stimulus (GO:0050896)
MD07G1196600	MD07G1196600	13.2095	9.87759	12.7233	19.9437	21.1909	30.2692	12.6835	27.894	21.1757	1.03498	up	0.828415	up	[O]	Posttranslational modification, protein turnover, chaperones	Molecular Function: ATP binding (GO:0005524);; Biological Process: response to stress (GO:0006950);;	K03283|4.1087e-74|mdm:103435023|K03283 heat shock 70kDa protein 1/8 | (RefSeq) uncharacterized LOC103435023	--	[O]	Posttranslational modification, protein turnover, chaperones	Hsp70 protein	Heat shock 70 kDa protein 18 OS=Arabidopsis thaliana OX=3702 GN=HSP70-18 PE=2 SV=1	O	Posttranslational modification, protein turnover, chaperones	PREDICTED: uncharacterized protein LOC103435023 [Malus domestica]	molecular function: binding (GO:0005488);; biological process: response to stimulus (GO:0050896)
MD07G1198900	MD07G1198900	1.13374	0.706367	1.40916	2.6697	1.81482	4.82752	1.95686	1.63747	1.46375	1.55948	up	0.689177	normal	--	--	--	--	--	--	--	PDDEXK-like family of unknown function	--	S	Function unknown	PREDICTED: uncharacterized protein LOC103435083 [Malus domestica]	--
MD07G1199400	MD07G1199400	4.67925	8.75099	7.14101	1.94552	3.66642	2.92776	1.55503	3.7316	2.29674	-1.24737	down	-1.40673	down	--		Molecular Function: protein serine/threonine kinase activity (GO:0004674);; Molecular Function: non-membrane spanning protein tyrosine kinase activity (GO:0004715);; Molecular Function: ATP binding (GO:0005524);; Biological Process: protein phosphorylation (GO:0006468);;	--	--	[T]	Signal transduction mechanisms	Protein kinase domain;; Protein tyrosine kinase	Probable serine/threonine-protein kinase PBL9 OS=Arabidopsis thaliana OX=3702 GN=PBL9 PE=1 SV=1	T	Signal transduction mechanisms	PREDICTED: probable serine/threonine-protein kinase NAK [Malus domestica]	molecular function: catalytic activity (GO:0003824);; biological process: metabolic process (GO:0008152);; biological process: cellular process (GO:0009987);; molecular function: binding (GO:0005488)
MD07G1201600	MD07G1201600	3.92982	1.97192	3.90529	5.47273	9.19948	16.4468	10.3944	17.0378	7.38656	1.7011	up	1.87184	up	--	--	Molecular Function: aspartic-type endopeptidase activity (GO:0004190);; Biological Process: proteolysis (GO:0006508);;	--	--	[O]	Posttranslational modification, protein turnover, chaperones	Xylanase inhibitor N-terminal;; Xylanase inhibitor C-terminal;; Eukaryotic aspartyl protease	Aspartic proteinase PCS1 OS=Arabidopsis thaliana OX=3702 GN=PCS1 PE=2 SV=1	O	Posttranslational modification, protein turnover, chaperones	PREDICTED: aspartic proteinase PCS1-like [Malus domestica]	molecular function: catalytic activity (GO:0003824);; biological process: metabolic process (GO:0008152)
MD07G1201700	MD07G1201700	5.87645	5.47788	7.0209	6.50117	28.8368	89.0416	8.67746	14.6992	6.78426	2.77541	up	0.753324	normal	--	--	--	K11982|0|mdm:103435249|K11982 E3 ubiquitin-protein ligase RNF115/126 [EC:2.3.2.27] | (RefSeq) probable E3 ubiquitin-protein ligase RHC2A	--	[O]	Posttranslational modification, protein turnover, chaperones	Protein of unknown function (DUF1117);; Ring finger domain;; zinc-ribbon;; Zinc finger, C3HC4 type (RING finger);; RING-like zinc finger;; RING-type zinc-finger;; Zinc finger, C3HC4 type (RING finger)	Probable E3 ubiquitin-protein ligase RHC2A OS=Arabidopsis thaliana OX=3702 GN=RHC2A PE=2 SV=1	O	Posttranslational modification, protein turnover, chaperones	PREDICTED: probable E3 ubiquitin-protein ligase RHC2A [Malus domestica]	--
MD07G1204100	MD07G1204100	0.26549	0.060721	0.096992	1.90596	2.22954	1.68753	1.69101	2.807	1.86093	3.82293	up	3.9418	up	[DZ]	Cell cycle control, cell division, chromosome partitioning;; Cytoskeleton	--	--	--	[S]	Function unknown	Regulator of chromosome condensation (RCC1) repeat;; Regulator of chromosome condensation (RCC1) repeat	Ultraviolet-B receptor UVR8 OS=Arabidopsis thaliana OX=3702 GN=UVR8 PE=1 SV=1	DZ	Cell cycle control, cell division, chromosome partitioning;; Cytoskeleton	PREDICTED: ultraviolet-B receptor UVR8 [Malus domestica]	--
MD07G1204500	MD07G1204500	7.12561	5.71797	8.21685	3.97357	2.66786	3.25267	3.77008	2.72147	3.54379	-1.03668	down	-1.01922	down	[E]	Amino acid transport and metabolism	Molecular Function: glutamate 5-kinase activity (GO:0004349);; Molecular Function: glutamate-5-semialdehyde dehydrogenase activity (GO:0004350);; Cellular Component: cytoplasm (GO:0005737);; Biological Process: proline biosynthetic process (GO:0006561);; Biological Process: oxidation-reduction process (GO:0055114);;	K12657|0|mdm:103435445|K12657 delta-1-pyrroline-5-carboxylate synthetase [EC:2.7.2.11 1.2.1.41] | (RefSeq) delta-1-pyrroline-5-carboxylate synthase	Arginine and proline metabolism (ko00330);; Biosynthesis of amino acids (ko01230)	[E]	Amino acid transport and metabolism	Amino acid kinase family;; Aldehyde dehydrogenase family	Delta-1-pyrroline-5-carboxylate synthase OS=Actinidia deliciosa OX=3627 PE=2 SV=1	E	Amino acid transport and metabolism	PREDICTED: delta-1-pyrroline-5-carboxylate synthase [Malus domestica]	molecular function: catalytic activity (GO:0003824);; biological process: metabolic process (GO:0008152);; biological process: cellular process (GO:0009987);; biological process: single-organism process (GO:0044699);; cellular component: cell (GO:0005623);; cellular component: cell part (GO:0044464)
MD07G1206200	MD07G1206200	6.39829	11.4903	2.46741	1.37873	1.58944	2.35493	2.39174	2.89936	3.55362	-1.91859	down	-1.18221	down	[M]	Cell wall/membrane/envelope biogenesis	--	--	--	--	--	Subtilase family;; Peptidase inhibitor I9	Cucumisin OS=Cucumis melo OX=3656 PE=1 SV=1	O	Posttranslational modification, protein turnover, chaperones	PREDICTED: cucumisin-like isoform X1 [Malus domestica]	--
MD07G1206400	MD07G1206400	12.3035	17.5757	4.53763	1.38518	2.91446	2.54495	2.52237	2.8378	4.48835	-2.31441	down	-1.77935	down	[M]	Cell wall/membrane/envelope biogenesis	--	--	--	--	--	Subtilase family;; Peptidase inhibitor I9	Cucumisin OS=Cucumis melo OX=3656 PE=1 SV=1	O	Posttranslational modification, protein turnover, chaperones	PREDICTED: cucumisin-like isoform X1 [Malus domestica]	--
MD07G1206700	MD07G1206700	27.6027	41.7887	11.2423	8.03013	17.3234	7.50482	12.0369	10.1645	9.41865	-1.28059	down	-1.32743	down	[O]	Posttranslational modification, protein turnover, chaperones	--	--	--	--	--	Subtilase family;; Peptidase inhibitor I9	Cucumisin OS=Cucumis melo OX=3656 PE=1 SV=1	O	Posttranslational modification, protein turnover, chaperones	PREDICTED: cucumisin-like isoform X1 [Malus domestica]	--
MD07G1207000	MD07G1207000	4.58195	4.12519	2.5006	0.777604	1.18158	0.93212	1.03179	1.40173	1.28054	-1.91228	down	-1.55477	down	[O]	Posttranslational modification, protein turnover, chaperones	--	--	--	--	--	Subtilase family;; Peptidase inhibitor I9	Cucumisin OS=Cucumis melo OX=3656 PE=1 SV=1	O	Posttranslational modification, protein turnover, chaperones	PREDICTED: cucumisin-like isoform X1 [Malus domestica]	--
MD07G1208800	MD07G1208800	6.32488	6.50525	6.00672	1.3549	4.60084	2.21251	2.55962	2.41892	3.80788	-1.17709	down	-1.05516	down	--	--	--	--	--	[GC]	Carbohydrate transport and metabolism;; Energy production and conversion	UDP-glucoronosyl and UDP-glucosyl transferase	UDP-glycosyltransferase 76F1 OS=Arabidopsis thaliana OX=3702 GN=UGT76F1 PE=2 SV=1	S	Function unknown	PREDICTED: UDP-glycosyltransferase 76F1-like [Malus domestica]	--
MD07G1210400	MD07G1210400	214.272	293.917	176.438	774.668	2783.69	504.986	449.988	385.194	370.374	2.58685	up	0.847681	up	[O]	Posttranslational modification, protein turnover, chaperones	Biological Process: response to stress (GO:0006950);;	K13993|1.44341e-84|pxb:103942700|K13993 HSP20 family protein | (RefSeq) 16.9 kDa class I heat shock protein 2-like	Protein processing in endoplasmic reticulum (ko04141)	[O]	Posttranslational modification, protein turnover, chaperones	Hsp20/alpha crystallin family	17.8 kDa class I heat shock protein OS=Daucus carota OX=4039 PE=3 SV=1	O	Posttranslational modification, protein turnover, chaperones	small heat shock protein 1 [Eriobotrya japonica]	biological process: response to stimulus (GO:0050896)
MD07G1210700	MD07G1210700	64.8801	49.5078	25.9237	151.689	938.199	70.5375	53.8205	72.3461	53.0507	3.06866	up	0.388527	normal	[O]	Posttranslational modification, protein turnover, chaperones	Biological Process: response to stress (GO:0006950);;	K13993|2.6465e-82|mdm:103431126|K13993 HSP20 family protein | (RefSeq) 18.1 kDa class I heat shock protein-like	Protein processing in endoplasmic reticulum (ko04141)	[O]	Posttranslational modification, protein turnover, chaperones	Hsp20/alpha crystallin family	17.3 kDa class I heat shock protein OS=Glycine max OX=3847 GN=HSP17.3-B PE=3 SV=1	O	Posttranslational modification, protein turnover, chaperones	PREDICTED: 18.1 kDa class I heat shock protein-like [Malus domestica]	biological process: response to stimulus (GO:0050896)
MD07G1210800	MD07G1210800	15.5683	13.1118	8.6755	36.4183	24.1676	26.4392	22.6621	35.5459	28.6318	1.26099	up	1.24817	up	[O]	Posttranslational modification, protein turnover, chaperones	--	K13993|1.1722e-86|mdm:103431125|K13993 HSP20 family protein | (RefSeq) 16.9 kDa class I heat shock protein 2-like	Protein processing in endoplasmic reticulum (ko04141)	[O]	Posttranslational modification, protein turnover, chaperones	Hsp20/alpha crystallin family	17.5 kDa class I heat shock protein OS=Glycine max OX=3847 GN=HSP17.5-E PE=3 SV=1	O	Posttranslational modification, protein turnover, chaperones	PREDICTED: 16.9 kDa class I heat shock protein 2-like [Malus domestica]	--
MD07G1211800	MD07G1211800	13.8601	11.0681	14.015	5.26755	7.43616	8.3661	8.42804	9.51589	8.54963	-0.848378	down	-0.510726	normal	[Q]	Secondary metabolites biosynthesis, transport and catabolism	--	--	--	--	--	Legume lectin domain	L-type lectin-domain containing receptor kinase VIII.2 OS=Arabidopsis thaliana OX=3702 GN=LECRK82 PE=2 SV=1	S	Function unknown	PREDICTED: galactose-binding lectin-like [Malus domestica]	--
MD07G1213900	MD07G1213900	3.1247	3.84009	4.5021	0.810237	0.686327	1.69365	0.997822	1.20226	2.31669	-1.79427	down	-1.28829	down	--	--	--	--	--	--	--	--	--	--	--	--	--
MD07G1214100	MD07G1214100	1.80191	1.31175	1.64112	2.97938	2.93441	4.95186	3.37514	3.25562	2.84314	1.2252	up	1.03319	up	--	--	--	--	--	--	--	--	--	--	--	--	--
MD07G1215700	MD07G1215700	16.8814	8.4018	18.8711	6.2947	32.4156	103.49	7.9158	13.4956	17.5888	1.71626	up	-0.124091	normal	--	--	--	--	--	--	--	Hs1pro-1 protein C-terminus;; Hs1pro-1 N-terminus	Nematode resistance protein-like HSPRO2 OS=Arabidopsis thaliana OX=3702 GN=HSPRO2 PE=1 SV=1	S	Function unknown	PREDICTED: nematode resistance protein-like HSPRO2 [Malus domestica]	--
MD07G1222300	MD07G1222300	26.2508	23.8347	22.7784	15.1174	10.8412	18.2136	16.4364	23.3779	18.8739	-0.681293	down	-0.272985	normal	[T]	Signal transduction mechanisms	--	--	--	[R]	General function prediction only	Protein kinase domain;; Protein tyrosine kinase	Dual specificity protein kinase YAK1 homolog OS=Arabidopsis thaliana OX=3702 GN=YAK1 PE=1 SV=1	T	Signal transduction mechanisms	PREDICTED: serine/threonine-protein kinase PRP4 homolog isoform X2 [Malus domestica]	--
MD07G1222400	MD07G1222400	13.9616	9.13832	10.5258	3.30389	5.52134	7.06913	3.91383	11.8924	6.45946	-1.04423	down	-0.554452	normal	[O]	Posttranslational modification, protein turnover, chaperones	--	--	--	[O]	Posttranslational modification, protein turnover, chaperones	AAA domain (Cdc48 subfamily);; Clp amino terminal domain, pathogenicity island component	Protein SMAX1-LIKE 7 OS=Arabidopsis thaliana OX=3702 GN=SMXL7 PE=1 SV=1	O	Posttranslational modification, protein turnover, chaperones	PREDICTED: protein SMAX1-LIKE 7-like [Malus domestica]	--
MD07G1222900	MD07G1222900	2.21209	1.96723	2.95242	2.46256	42.7591	140.16	2.79793	3.69887	1.78269	4.71462	up	0.258147	normal	--	--	Molecular Function: metal ion binding (GO:0046872);;	--	--	[R]	General function prediction only	Ankyrin repeats (many copies);; Ankyrin repeat;; Ankyrin repeats (3 copies);; Ankyrin repeat;; Zinc finger C-x8-C-x5-C-x3-H type (and similar)	Zinc finger CCCH domain-containing protein 29 OS=Arabidopsis thaliana OX=3702 GN=At2g40140 PE=1 SV=1	S	Function unknown	PREDICTED: zinc finger CCCH domain-containing protein 29 [Malus domestica]	molecular function: binding (GO:0005488)
MD07G1233100	MD07G1233100	47.6082	52.4214	28.5375	379.905	230.428	75.03	198.574	86.2715	196.645	2.46355	up	1.94274	up	[M]	Cell wall/membrane/envelope biogenesis	Cellular Component: extracellular region (GO:0005576);; Biological Process: plant-type cell wall organization (GO:0009664);; Cellular Component: membrane (GO:0016020);;	--	--	--	--	Pollen allergen;; Lytic transglycolase	Expansin-A8 OS=Arabidopsis thaliana OX=3702 GN=EXPA8 PE=2 SV=1	G	Carbohydrate transport and metabolism	PREDICTED: expansin-A8 [Malus domestica]	cellular component: extracellular region (GO:0005576);; biological process: cellular process (GO:0009987);; biological process: cellular component organization or biogenesis (GO:0071840);; cellular component: membrane (GO:0016020)
MD07G1233200	MD07G1233200	9.35663	6.16624	7.00547	11.198	15.178	16.1702	11.0472	18.9434	14.4924	0.955694	up	1.0231	up	--	--	Molecular Function: transcription factor activity, sequence-specific DNA binding (GO:0003700);; Biological Process: regulation of transcription, DNA-templated (GO:0006355);; Molecular Function: sequence-specific DNA binding (GO:0043565);;	--	--	--	--	bZIP transcription factor;; Basic region leucine zipper	bZIP transcription factor 18 OS=Arabidopsis thaliana OX=3702 GN=BZIP18 PE=1 SV=1	K	Transcription	PREDICTED: transcription factor RF2b [Malus domestica]	molecular function: nucleic acid binding transcription factor activity (GO:0001071);; biological process: biological regulation (GO:0065007);; molecular function: binding (GO:0005488)
MD07G1233600	MD07G1233600	0.555442	1.10857	1.01704	1.78195	6.62943	4.2622	1.39051	0.133457	0.841622	2.2298	up	--	--	--	--	--	--	--	--	--	--	--	S	Function unknown	PREDICTED: uncharacterized protein LOC103432918 [Malus domestica]	--
MD07G1237000	MD07G1237000	3.48692	4.736	5.6768	14.3833	10.2888	13.8267	15.7791	13.768	9.52564	1.5077	up	1.52889	up	[HR]	Coenzyme transport and metabolism;; General function prediction only	--	--	--	--	--	alpha/beta hydrolase fold;; Alpha/beta hydrolase family;; Serine aminopeptidase, S33	Methylesterase 17 OS=Arabidopsis thaliana OX=3702 GN=MES17 PE=1 SV=1	S	Function unknown	PREDICTED: methylesterase 17-like [Malus domestica]	--
MD07G1238800	MD07G1238800	8.2843	6.94025	18.4032	52.8751	20.1164	26.4979	60.0005	17.0013	40.943	1.62964	up	1.86916	up	[QV]	Secondary metabolites biosynthesis, transport and catabolism;; Defense mechanisms	--	K20661|0|mdm:103439561|K20661 cytochrome P450 family 714 subfamily A polypeptide 1 | (RefSeq) cytochrome P450 714A1-like	--	[QI]	Secondary metabolites biosynthesis, transport and catabolism;; Lipid transport and metabolism	Cytochrome P450	Cytochrome P450 714A1 OS=Arabidopsis thaliana OX=3702 GN=CYP714A1 PE=2 SV=1	Q	Secondary metabolites biosynthesis, transport and catabolism	PREDICTED: cytochrome P450 714A1-like [Malus domestica]	--
MD07G1241300	MD07G1241300	0.10341	0.199671	0.23935	0.513198	0.555472	1.17564	0.381444	0.240091	0.244016	2.07535	up	--	--	[T]	Signal transduction mechanisms	--	--	--	[R]	General function prediction only	Ankyrin repeats (3 copies);; Ankyrin repeats (many copies);; Ankyrin repeats (many copies);; Ankyrin repeat;; Ankyrin repeat;; Domain of unknown function	Ankyrin repeat-containing protein BDA1 OS=Arabidopsis thaliana OX=3702 GN=BAD1 PE=1 SV=1	S	Function unknown	PREDICTED: ankyrin repeat-containing protein At2g01680-like [Pyrus x bretschneideri]	--
MD07G1247000	MD07G1247000	26.7422	25.7276	27.001	14.2187	18.0522	14.8496	10.6504	15.8347	17.6084	-0.717281	down	-0.807722	down	--	--	Biological Process: regulation of cyclin-dependent protein serine/threonine kinase activity (GO:0000079);; Molecular Function: protein kinase binding (GO:0019901);;	--	--	[R]	General function prediction only	Cyclin;; Cyclin, N-terminal domain	Cyclin-U4-1 OS=Arabidopsis thaliana OX=3702 GN=CYCU4-1 PE=1 SV=1	S	Function unknown	PREDICTED: cyclin-U4-1-like [Malus domestica]	biological process: biological regulation (GO:0065007);; molecular function: binding (GO:0005488)
MD07G1248600	MD07G1248600	21.0595	37.2059	50.2034	24.3171	121.077	179.612	36.6383	32.8809	23.9195	1.59786	up	-0.175905	normal	--	--	Molecular Function: DNA binding (GO:0003677);; Molecular Function: transcription factor activity, sequence-specific DNA binding (GO:0003700);; Cellular Component: nucleus (GO:0005634);; Biological Process: regulation of transcription, DNA-templated (GO:0006355);;	K09286|0|mdm:103439588|K09286 EREBP-like factor | (RefSeq) AP2D4; ethylene-responsive transcription factor ERF105	--	--	--	AP2 domain	Ethylene-responsive transcription factor ERF105 OS=Arabidopsis thaliana OX=3702 GN=ERF105 PE=2 SV=1	K	Transcription	ethylene-responsive transcription factor ERF105 [Malus domestica]	molecular function: binding (GO:0005488);; molecular function: nucleic acid binding transcription factor activity (GO:0001071);; biological process: biological regulation (GO:0065007);; cellular component: cell (GO:0005623);; cellular component: organelle (GO:0043226);; cellular component: cell part (GO:0044464)
MD07G1249300	MD07G1249300	10.0916	9.71948	8.43816	15.2486	16.7158	12.691	14.2721	11.3686	11.1709	0.698904	up	0.421774	normal	--	--	--	K14550|0|mdm:103440073|K14550 U3 small nucleolar RNA-associated protein 10 | (RefSeq) uncharacterized protein At3g06530	Ribosome biogenesis in eukaryotes (ko03008)	[S]	Function unknown	BP28CT (NUC211) domain;; U3 small nucleolar RNA-associated protein 10	Uncharacterized protein At3g06530 OS=Arabidopsis thaliana OX=3702 GN=At3g06530 PE=1 SV=3	J	Translation, ribosomal structure and biogenesis	PREDICTED: uncharacterized protein At3g06530 isoform X2 [Malus domestica]	--
[truncated: 891 more rows]

## Sheet: identified
#ID	gene_name	S1-0-1	S1-0-2	S1-0-3	S1-2-1	S1-2-2	S1-2-3	S1-3-1	S1-3-2	S1-3-3	S1-2_vs_S1-0_edgeR_log2FC	S1-2_vs_S1-0_edgeR_(Pvalue_0.01_FC_1.5)_regulated	S1-3_vs_S1-0_edgeR_log2FC	S1-3_vs_S1-0_edgeR_(Pvalue_0.01_FC_1.5)_regulated	COG_class	COG_class_annotation	GO_annotation	KEGG_annotation	KEGG_pathway_annotation	KOG_class	KOG_class_annotation	Pfam_annotation	Swiss_Prot_annotation	eggNOG_class	eggNOG_class_annotation	NR_annotation	GO_second_level_annotation
[truncated: 1,455 more rows]

[truncated: 1 more sheets: characterized]
