# Supplementary material for: New Insights into MdSPS4-Mediated Sucrose Accumulation under Different Nitrogen Levels Revealed by Physiological and Transcriptomic Analysis
Source: Int J Mol Sci. 2022 Dec 16;23(24):16073. doi: 10.3390/ijms232416073 (PMC9782777; doi:10.3390/ijms232416073)
Supplement: Supplementary file 1 [file ijms-23-16073-s001.zip › Table S4.xls]

## Sheet: S1-3 vs S1-0
#ID	gene_name	S1-0-1	S1-0-2	S1-0-3	S1-2-1	S1-2-2	S1-2-3	S1-3-1	S1-3-2	S1-3-3	S1-2_vs_S1-0_edgeR_log2FC	S1-2_vs_S1-0_edgeR_(Pvalue_0.01_FC_1.5)_regulated	S1-3_vs_S1-0_edgeR_log2FC	S1-3_vs_S1-0_edgeR_(Pvalue_0.01_FC_1.5)_regulated	COG_class	COG_class_annotation	GO_annotation	KEGG_annotation	KEGG_pathway_annotation	KOG_class	KOG_class_annotation	Pfam_annotation	Swiss_Prot_annotation	eggNOG_class	eggNOG_class_annotation	NR_annotation	GO_second_level_annotation
MD00G1005100	MD00G1005100	11.0643	9.34704	9.58141	5.48433	8.23745	18.4787	3.73637	6.56119	5.68684	0.133692	normal	-0.863201	down	[E]	Amino acid transport and metabolism	--	--	--	[H]	Coenzyme transport and metabolism	--	Molybdenum cofactor sulfurase OS=Solanum lycopersicum OX=4081 GN=FLACCA PE=2 SV=1	E	Amino acid transport and metabolism	PREDICTED: uncharacterized protein LOC103439696 [Malus domestica]	--
MD00G1007700	MD00G1007700	1.92556	1.02207	1.70837	0.758283	5.8181	0.631096	0.354986	0.22434	0.720513	0.657333	normal	-1.77746	down	--	--	--	--	--	--	--	BES1/BZR1 plant transcription factor, N-terminal	BES1/BZR1 homolog protein 4 OS=Arabidopsis thaliana OX=3702 GN=BEH4 PE=1 SV=1	S	Function unknown	PREDICTED: BES1/BZR1 homolog protein 4-like [Malus domestica]	--
MD00G1008100	MD00G1008100	26.111	26.7837	27.2406	44.2562	29.9162	69.8876	49.4756	39.754	33.071	0.882323	up	0.650266	up	[L]	Replication, recombination and repair	--	--	--	[S]	Function unknown	Armadillo/beta-catenin-like repeat;; U-box domain;; Armadillo-like	U-box domain-containing protein 17 OS=Arabidopsis thaliana OX=3702 GN=PUB17 PE=2 SV=1	O	Posttranslational modification, protein turnover, chaperones	PREDICTED: U-box domain-containing protein 17-like [Malus domestica]	--
MD00G1009000	MD00G1009000	25.8495	23.672	20.8468	11.1877	12.1653	9.33322	10.3279	10.3809	10.466	-1.06681	down	-1.13467	down	[E]	Amino acid transport and metabolism	Molecular Function: acetolactate synthase activity (GO:0003984);; Cellular Component: cytosol (GO:0005829);; Biological Process: gluconeogenesis (GO:0006094);; Biological Process: leucine metabolic process (GO:0006551);; Biological Process: valine metabolic process (GO:0006573);; Biological Process: cytoskeleton organization (GO:0007010);; Biological Process: branched-chain amino acid biosyntheti…	K01653|0|pxb:103943128|K01653 acetolactate synthase I/III small subunit [EC:2.2.1.6] | (RefSeq) acetolactate synthase small subunit 1, chloroplastic-like	Valine, leucine and isoleucine biosynthesis (ko00290);; Butanoate metabolism (ko00650);; C5-Branched dibasic acid metabolism (ko00660);; Pantothenate and CoA biosynthesis (ko00770);; 2-Oxocarboxylic acid metabolism (ko01210);; Biosynthesis of amino acids (ko01230)	[E]	Amino acid transport and metabolism	Small subunit of acetolactate synthase;; ACT domain;; ACT domain;; ACT domain	Acetolactate synthase small subunit 1, chloroplastic OS=Arabidopsis thaliana OX=3702 GN=VAT1 PE=1 SV=1	E	Amino acid transport and metabolism	PREDICTED: acetolactate synthase small subunit 1, chloroplastic-like [Pyrus x bretschneideri]	molecular function: catalytic activity (GO:0003824);; cellular component: cell (GO:0005623);; cellular component: cell part (GO:0044464);; biological process: metabolic process (GO:0008152);; biological process: single-organism process (GO:0044699);; biological process: cellular process (GO:0009987);; biological process: cellular component organization or biogenesis (GO:0071840);; molecular funct…
MD00G1009800	MD00G1009800	7.35174	5.38516	5.30235	6.25364	8.85111	8.92949	6.7347	12.1562	8.38934	0.450389	normal	0.636726	up	[K]	Transcription	--	--	--	[T]	Signal transduction mechanisms	Leucine Rich repeats (2 copies);; Leucine rich repeat;; Leucine-rich repeat;; Leucine Rich repeat;; Leucine Rich Repeat	--	S	Function unknown	PREDICTED: uncharacterized protein LOC103417530 [Malus domestica]	--
MD00G1010000	MD00G1010000	12.1341	12.337	11.7703	22.0609	18.9854	24.7983	24.1894	25.1405	20.1512	0.899413	up	0.977524	up	[I]	Lipid transport and metabolism	--	--	--	--	--	Putative S-adenosyl-L-methionine-dependent methyltransferase;; Methyltransferase domain;; Methyltransferase domain;; Methyltransferase domain	Probable pectin methyltransferase QUA2 OS=Arabidopsis thaliana OX=3702 GN=QUA2 PE=1 SV=2	S	Function unknown	PREDICTED: probable pectin methyltransferase QUA2 [Malus domestica]	--
MD00G1015700	MD00G1015700	2.00485	1.03494	2.03751	1.41269	1.83242	2.60223	3.33721	3.57893	4.77745	0.251288	normal	1.25322	up	[C]	Energy production and conversion	Biological Process: metabolic process (GO:0008152);; Molecular Function: hydrolase activity, acting on carbon-nitrogen (but not peptide) bonds, in linear amides (GO:0016811);;	K01455|8.43799e-122|vvi:100255878|K01455 formamidase [EC:3.5.1.49] | (RefSeq) formamidase	Cyanoamino acid metabolism (ko00460);; Glyoxylate and dicarboxylate metabolism (ko00630);; Nitrogen metabolism (ko00910);; Carbon metabolism (ko01200)	--	--	Acetamidase/Formamidase family	--	C	Energy production and conversion	PREDICTED: uncharacterized protein LOC100255878 isoform X1 [Vitis vinifera]	biological process: metabolic process (GO:0008152);; molecular function: catalytic activity (GO:0003824)
MD00G1018700	MD00G1018700	13.6759	11.6443	15.6183	4.6478	5.86307	6.94482	3.54037	3.65211	2.97334	-1.19087	down	-1.96034	down	[C]	Energy production and conversion	Molecular Function: iron ion binding (GO:0005506);; Cellular Component: cell wall (GO:0005618);; Cellular Component: plasma membrane (GO:0005886);; Biological Process: oxygen transport (GO:0015671);; Molecular Function: oxygen binding (GO:0019825);; Molecular Function: heme binding (GO:0020037);;	--	--	[C]	Energy production and conversion	Globin	Non-symbiotic hemoglobin OS=Trema tomentosa OX=3480 GN=GLB1 PE=1 SV=1	C	Energy production and conversion	beta-galactosidase [Malus domestica]	molecular function: binding (GO:0005488);; cellular component: cell (GO:0005623);; cellular component: cell part (GO:0044464);; cellular component: membrane (GO:0016020);; biological process: single-organism process (GO:0044699);; biological process: localization (GO:0051179)
MD00G1024400	MD00G1024400	1.56784	0.978506	0.73732	2.50137	2.52327	2.04401	4.01002	2.01944	3.54244	1.14196	normal	1.57569	up	[K]	Transcription	--	--	--	--	--	Leucine rich repeat;; Leucine Rich Repeat	Probable LRR receptor-like serine/threonine-protein kinase At1g56140 OS=Arabidopsis thaliana OX=3702 GN=At1g56140 PE=2 SV=2	T	Signal transduction mechanisms	PREDICTED: probable LRR receptor-like serine/threonine-protein kinase At1g56140 isoform X1 [Malus domestica]	--
MD00G1024500	MD00G1024500	4.39653	2.39014	2.19545	4.00807	3.32086	3.58117	5.47213	5.93326	4.44844	0.330077	normal	0.86207	up	[T]	Signal transduction mechanisms	--	--	--	--	--	Di-glucose binding within endoplasmic reticulum;; Protein tyrosine kinase;; Protein kinase domain	Probable LRR receptor-like serine/threonine-protein kinase At1g56130 OS=Arabidopsis thaliana OX=3702 GN=At1g56130 PE=2 SV=2	T	Signal transduction mechanisms	PREDICTED: LOW QUALITY PROTEIN: uncharacterized protein LOC103325393 [Prunus mume]	--
MD00G1030000	MD00G1030000	4.45245	3.43919	4.51327	8.9674	4.81659	8.04974	11.7312	8.45632	7.48026	0.865538	up	1.20298	up	--	--	--	K11649|0|mdm:103401723|K11649 SWI/SNF related-matrix-associated actin-dependent regulator of chromatin subfamily C | (RefSeq) SWI/SNF complex subunit SWI3C	--	[B]	Chromatin structure and dynamics	SWIRM-associated region 1;; SWIRM domain;; Myb-like DNA-binding domain;; Myb-like DNA-binding domain	SWI/SNF complex subunit SWI3C OS=Arabidopsis thaliana OX=3702 GN=SWI3C PE=1 SV=1	BK	Chromatin structure and dynamics;; Transcription	PREDICTED: SWI/SNF complex subunit SWI3C isoform X1 [Malus domestica]	--
MD00G1031600	MD00G1031600	15.2133	11.1059	12.0451	16.4378	13.7843	19.5551	17.7703	22.5689	16.9763	0.419053	normal	0.621728	up	--	--	Molecular Function: DNA binding (GO:0003677);; Cellular Component: nucleus (GO:0005634);;	--	--	--	--	SBP domain	Squamosa promoter-binding-like protein 14 OS=Arabidopsis thaliana OX=3702 GN=SPL14 PE=1 SV=3	S	Function unknown	PREDICTED: squamosa promoter-binding-like protein 14 [Malus domestica]	molecular function: binding (GO:0005488);; cellular component: cell (GO:0005623);; cellular component: organelle (GO:0043226);; cellular component: cell part (GO:0044464)
MD00G1032200	MD00G1032200	48.7951	53.3738	53.2963	16.8823	26.7855	39.0799	22.1194	39.7393	31.7166	-0.882285	down	-0.695112	down	[IQR]	Lipid transport and metabolism;; Secondary metabolites biosynthesis, transport and catabolism;; General function prediction only	Molecular Function: prostaglandin-E2 9-reductase activity (GO:0050221);; Biological Process: oxidation-reduction process (GO:0055114);;	K15095|0|mdm:103407258|K15095 (+)-neomenthol dehydrogenase [EC:1.1.1.208] | (RefSeq) (+)-neomenthol dehydrogenase-like	Monoterpenoid biosynthesis (ko00902)	[Q]	Secondary metabolites biosynthesis, transport and catabolism	short chain dehydrogenase;; Enoyl-(Acyl carrier protein) reductase;; KR domain	Salutaridine reductase OS=Papaver bracteatum OX=215227 GN=SALR PE=1 SV=1	S	Function unknown	PREDICTED: (+)-neomenthol dehydrogenase-like isoform X2 [Malus domestica]	molecular function: catalytic activity (GO:0003824);; biological process: metabolic process (GO:0008152);; biological process: single-organism process (GO:0044699)
MD00G1033700	MD00G1033700	84.6915	57.3486	61.9057	8.3279	4.70787	14.2841	11.9946	18.137	10.7343	-2.85198	down	-2.27241	down	--	--	--	K14488|4.80499e-100|mdm:103423312|K14488 SAUR family protein | (RefSeq) auxin-induced protein 6B-like	Plant hormone signal transduction (ko04075)	--	--	Auxin responsive protein	Auxin-responsive protein SAUR50 OS=Arabidopsis thaliana OX=3702 GN=SAUR50 PE=1 SV=1	S	Function unknown	PREDICTED: auxin-induced protein 6B-like [Malus domestica]	--
MD00G1038400	MD00G1038400	22.3129	33.4494	20.0505	10.0407	18.6557	34.4798	12.1703	10.5432	17.1289	-0.248723	normal	-0.89546	down	[QV]	Secondary metabolites biosynthesis, transport and catabolism;; Defense mechanisms	Molecular Function: monooxygenase activity (GO:0004497);; Molecular Function: iron ion binding (GO:0005506);; Cellular Component: mitochondrion (GO:0005739);; Molecular Function: electron carrier activity (GO:0009055);; Cellular Component: chloroplast thylakoid membrane (GO:0009535);; Biological Process: response to wounding (GO:0009611);; Biological Process: response to fungus (GO:0009620);; Bio…	K01723|0|mdm:103440454|K01723 hydroperoxide dehydratase [EC:4.2.1.92] | (RefSeq) allene oxide synthase 1, chloroplastic-like	alpha-Linolenic acid metabolism (ko00592)	--	--	Cytochrome P450	Allene oxide synthase 1, chloroplastic OS=Solanum lycopersicum OX=4081 GN=AOS1 PE=2 SV=1	Q	Secondary metabolites biosynthesis, transport and catabolism	PREDICTED: allene oxide synthase 1, chloroplastic-like [Malus domestica]	molecular function: catalytic activity (GO:0003824);; biological process: metabolic process (GO:0008152);; biological process: single-organism process (GO:0044699);; molecular function: binding (GO:0005488);; cellular component: cell (GO:0005623);; cellular component: organelle (GO:0043226);; cellular component: cell part (GO:0044464);; molecular function: electron carrier activity (GO:0009055);;…
MD00G1040000	MD00G1040000	58.6021	84.4877	40.4643	23.3916	50.8517	23.7501	27.5638	22.4827	40.0246	-0.886427	normal	-0.995771	down	[G]	Carbohydrate transport and metabolism	Molecular Function: fructose-bisphosphate aldolase activity (GO:0004332);; Biological Process: glycolytic process (GO:0006096);;	K01623|0|mdm:103453790|K01623 fructose-bisphosphate aldolase, class I [EC:4.1.2.13] | (RefSeq) fructose-bisphosphate aldolase 1, chloroplastic	Glycolysis / Gluconeogenesis (ko00010);; Pentose phosphate pathway (ko00030);; Fructose and mannose metabolism (ko00051);; Carbon fixation in photosynthetic organisms (ko00710);; Carbon metabolism (ko01200);; Biosynthesis of amino acids (ko01230)	[G]	Carbohydrate transport and metabolism	Fructose-bisphosphate aldolase class-I	Fructose-bisphosphate aldolase 2, chloroplastic OS=Arabidopsis thaliana OX=3702 GN=FBA2 PE=1 SV=2	G	Carbohydrate transport and metabolism	PREDICTED: fructose-bisphosphate aldolase 1, chloroplastic [Malus domestica]	molecular function: catalytic activity (GO:0003824);; biological process: metabolic process (GO:0008152);; biological process: cellular process (GO:0009987);; biological process: single-organism process (GO:0044699)
MD00G1046300	MD00G1046300	6.41265	3.30948	4.13224	6.57334	4.84065	6.25548	7.44483	7.67572	7.23765	0.4029	normal	0.737033	up	--	--	--	--	--	[R]	General function prediction only	Root hair defective 3 GTP-binding protein (RHD3)	Protein ROOT HAIR DEFECTIVE 3 homolog 2 OS=Arabidopsis thaliana OX=3702 GN=At5g45160 PE=2 SV=1	Z	Cytoskeleton	PREDICTED: protein ROOT HAIR DEFECTIVE 3 homolog 2-like isoform X8 [Pyrus x bretschneideri]	--
MD00G1051500	MD00G1051500	21.2536	18.1271	14.2079	71.8039	12.8899	23.7203	41.3177	41.3859	54.654	1.08116	normal	1.39852	up	[P]	Inorganic ion transport and metabolism	Molecular Function: superoxide dismutase activity (GO:0004784);; Cellular Component: cytoplasm (GO:0005737);; Biological Process: superoxide metabolic process (GO:0006801);; Molecular Function: metal ion binding (GO:0046872);; Biological Process: oxidation-reduction process (GO:0055114);;	K04565|2.85404e-101|mdm:103408641|K04565 superoxide dismutase, Cu-Zn family [EC:1.15.1.1] | (RefSeq) superoxide dismutase [Cu-Zn]	Peroxisome (ko04146)	[P]	Inorganic ion transport and metabolism	Copper/zinc superoxide dismutase (SODC)	Superoxide dismutase [Cu-Zn] OS=Nicotiana plumbaginifolia OX=4092 GN=SODCC PE=2 SV=2	P	Inorganic ion transport and metabolism	PREDICTED: superoxide dismutase [Cu-Zn] [Malus domestica]	molecular function: catalytic activity (GO:0003824);; molecular function: antioxidant activity (GO:0016209);; biological process: metabolic process (GO:0008152);; biological process: cellular process (GO:0009987);; biological process: single-organism process (GO:0044699);; biological process: response to stimulus (GO:0050896);; biological process: detoxification (GO:0098754);; cellular component:…
MD00G1057700	MD00G1057700	16.9778	22.8378	16.5851	9.21013	10.4344	12.3435	8.58708	8.76534	13.6857	-0.789968	normal	-0.824505	down	--	--	--	--	--	--	--	Protein of unknown function (DUF751)	--	S	Function unknown	PREDICTED: uncharacterized protein LOC103434407 [Malus domestica]	--
MD00G1061800	MD00G1061800	40.2353	52.2527	41.3429	39.9502	50.23	24.895	28.6758	20.7437	31.9504	-0.184057	normal	-0.680227	down	[H]	Coenzyme transport and metabolism	--	K04040|0|mdm:103425992|K04040 chlorophyll/bacteriochlorophyll a synthase [EC:2.5.1.62 2.5.1.133] | (RefSeq) chlorophyll synthase, chloroplastic-like	Porphyrin and chlorophyll metabolism (ko00860)	--	--	UbiA prenyltransferase family	Chlorophyll synthase, chloroplastic OS=Arabidopsis thaliana OX=3702 GN=CHLG PE=2 SV=1	H	Coenzyme transport and metabolism	PREDICTED: chlorophyll synthase, chloroplastic-like isoform X2 [Malus domestica]	--
MD00G1062300	MD00G1062300	3.84356	4.91069	3.77127	11.6177	6.5245	10.057	7.39156	10.2735	10.1693	1.20944	up	1.18593	up	[O]	Posttranslational modification, protein turnover, chaperones	--	--	--	[O]	Posttranslational modification, protein turnover, chaperones	DnaJ domain;; Thioredoxin-like domain	DnaJ protein ERDJ3A OS=Arabidopsis thaliana OX=3702 GN=ERDJ3A PE=1 SV=1	O	Posttranslational modification, protein turnover, chaperones	PREDICTED: dnaJ protein ERDJ3A [Malus domestica]	--
MD00G1065300	MD00G1065300	7.96548	8.55766	6.96152	21.788	9.05468	11.642	23.3287	12.6012	18.649	0.904428	up	1.25614	up	--	--	--	--	--	[O]	Posttranslational modification, protein turnover, chaperones	MATH domain	Ubiquitin carboxyl-terminal hydrolase 13 OS=Arabidopsis thaliana OX=3702 GN=UBP13 PE=1 SV=1	O	Posttranslational modification, protein turnover, chaperones	PREDICTED: uncharacterized protein LOC103438635 [Malus domestica]	--
MD00G1068500	MD00G1068500	14.2609	10.3945	8.96876	2.25385	5.94011	6.5515	5.83577	3.62119	8.39952	-1.161	down	-0.864604	down	[F]	Nucleotide transport and metabolism	Molecular Function: ATP binding (GO:0005524);; Biological Process: carbohydrate metabolic process (GO:0005975);; Molecular Function: phosphoribulokinase activity (GO:0008974);; Biological Process: response to cold (GO:0009409);; Cellular Component: chloroplast thylakoid membrane (GO:0009535);; Cellular Component: chloroplast stroma (GO:0009570);; Cellular Component: chloroplast envelope (GO:00099…	K00855|0|mdm:103436834|K00855 phosphoribulokinase [EC:2.7.1.19] | (RefSeq) phosphoribulokinase, chloroplastic	Carbon fixation in photosynthetic organisms (ko00710);; Carbon metabolism (ko01200)	[TZ]	Signal transduction mechanisms;; Cytoskeleton	Phosphoribulokinase / Uridine kinase family	Phosphoribulokinase, chloroplastic OS=Triticum aestivum OX=4565 PE=2 SV=1	F	Nucleotide transport and metabolism	PREDICTED: phosphoribulokinase, chloroplastic [Malus domestica]	molecular function: binding (GO:0005488);; biological process: metabolic process (GO:0008152);; molecular function: catalytic activity (GO:0003824);; biological process: cellular process (GO:0009987);; biological process: response to stimulus (GO:0050896);; cellular component: cell (GO:0005623);; cellular component: membrane (GO:0016020);; cellular component: organelle (GO:0043226);; cellular com…
MD00G1069800	MD00G1069800	8.73715	8.27654	6.03729	35.3459	6.65127	6.02719	21.4582	9.40664	25.011	1.12688	normal	1.31937	up	[P]	Inorganic ion transport and metabolism	Biological Process: superoxide metabolic process (GO:0006801);; Biological Process: cellular copper ion homeostasis (GO:0006878);; Cellular Component: chloroplast stroma (GO:0009570);; Molecular Function: superoxide dismutase copper chaperone activity (GO:0016532);; Biological Process: metal ion transport (GO:0030001);; Biological Process: oxidation-reduction process (GO:0055114);;	K04569|4.64446e-168|pxb:103952856|K04569 copper chaperone for superoxide dismutase | (RefSeq) copper chaperone for superoxide dismutase, chloroplastic/cytosolic	--	[P]	Inorganic ion transport and metabolism	Copper/zinc superoxide dismutase (SODC);; Heavy-metal-associated domain	Copper chaperone for superoxide dismutase, chloroplastic/cytosolic OS=Arabidopsis thaliana OX=3702 GN=CCS PE=1 SV=1	S	Function unknown	PREDICTED: copper chaperone for superoxide dismutase, chloroplastic/cytosolic [Pyrus x bretschneideri]	biological process: metabolic process (GO:0008152);; biological process: cellular process (GO:0009987);; biological process: single-organism process (GO:0044699);; biological process: biological regulation (GO:0065007);; cellular component: cell (GO:0005623);; cellular component: organelle (GO:0043226);; cellular component: organelle part (GO:0044422);; cellular component: cell part (GO:0044464);…
MD00G1070000	MD00G1070000	77.6984	68.0302	78.6098	118.29	46.6332	153.298	145.715	110.255	94.6964	0.549225	normal	0.688227	up	--	--	--	--	--	--	--	F-box domain;; F-box-like;; F-box associated domain	F-box protein CPR1 OS=Arabidopsis thaliana OX=3702 GN=CPR1 PE=1 SV=2	S	Function unknown	PREDICTED: F-box/kelch-repeat protein At3g06240-like [Malus domestica]	--
MD00G1072500	MD00G1072500	5.76861	3.8013	6.17875	5.81837	2.74698	6.383	13.8099	12.3048	4.29283	-0.0224356	normal	0.993828	up	[M]	Cell wall/membrane/envelope biogenesis	Molecular Function: 3-beta-hydroxy-delta5-steroid dehydrogenase activity (GO:0003854);; Biological Process: steroid biosynthetic process (GO:0006694);; Biological Process: oxidation-reduction process (GO:0055114);;	--	--	[V]	Defense mechanisms	NAD(P)H-binding;; 3-beta hydroxysteroid dehydrogenase/isomerase family;; NAD dependent epimerase/dehydratase family	Cinnamoyl-CoA reductase-like SNL6 OS=Oryza sativa subsp. japonica OX=39947 GN=SNL6 PE=3 SV=1	M	Cell wall/membrane/envelope biogenesis	PREDICTED: cinnamoyl-CoA reductase-like SNL6 [Pyrus x bretschneideri]	molecular function: catalytic activity (GO:0003824);; biological process: metabolic process (GO:0008152);; biological process: single-organism process (GO:0044699)
MD00G1076400	MD00G1076400	14.7563	13.7421	12.0453	17.702	20.2061	20.8606	21.3075	25.8321	21.083	0.571464	normal	0.789147	up	--	--	Molecular Function: nucleic acid binding (GO:0003676);; Cellular Component: RISC complex (GO:0016442);; Molecular Function: hydrolase activity, acting on ester bonds (GO:0016788);; Biological Process: gene silencing by RNA (GO:0031047);;	K15979|0|mdm:103438667|K15979 staphylococcal nuclease domain-containing protein 1 | (RefSeq) staphylococcal nuclease domain-containing protein 1	--	[K]	Transcription	Staphylococcal nuclease homologue;; Tudor domain;; Agenet domain	Ribonuclease TUDOR 2 OS=Arabidopsis thaliana OX=3702 GN=TSN2 PE=1 SV=1	L	Replication, recombination and repair	PREDICTED: staphylococcal nuclease domain-containing protein 1 [Malus domestica]	molecular function: binding (GO:0005488);; cellular component: cell (GO:0005623);; cellular component: macromolecular complex (GO:0032991);; cellular component: cell part (GO:0044464);; molecular function: catalytic activity (GO:0003824);; biological process: cellular process (GO:0009987);; biological process: single-organism process (GO:0044699);; biological process: biological regulation (GO:00…
MD00G1076700	MD00G1076700	8.27758	9.04813	5.97816	5.72137	6.46193	3.74973	5.50727	3.35498	4.33432	-0.513158	normal	-0.783056	down	[J]	Translation, ribosomal structure and biogenesis	--	--	--	[J]	Translation, ribosomal structure and biogenesis	Amidase	Probable amidase At4g34880 OS=Arabidopsis thaliana OX=3702 GN=At4g34880 PE=2 SV=1	J	Translation, ribosomal structure and biogenesis	PREDICTED: glutamyl-tRNA(Gln) amidotransferase subunit A-like [Malus domestica]	--
MD00G1080900	MD00G1080900	2.85663	2.63827	2.78015	3.76463	3.30382	5.40292	4.78025	6.4002	3.77063	0.629636	normal	0.891665	up	--	--	--	--	--	--	--	GDP-fucose protein O-fucosyltransferase	O-fucosyltransferase 3 OS=Arabidopsis thaliana OX=3702 GN=OFUT3 PE=2 SV=1	S	Function unknown	PREDICTED: uncharacterized protein At1g04910 [Pyrus x bretschneideri]	--
MD00G1083500	MD00G1083500	5.12262	3.08134	5.30128	0.693074	6.03679	1.41236	1.9249	2.66339	1.8366	-0.6966	normal	-1.01901	down	[P]	Inorganic ion transport and metabolism	Molecular Function: N,N-dimethylaniline monooxygenase activity (GO:0004499);; Molecular Function: flavin adenine dinucleotide binding (GO:0050660);; Molecular Function: NADP binding (GO:0050661);; Biological Process: oxidation-reduction process (GO:0055114);;	K00485|0|pxb:103937261|K00485 dimethylaniline monooxygenase (N-oxide forming) [EC:1.14.13.8] | (RefSeq) probable flavin-containing monooxygenase 1	--	[Q]	Secondary metabolites biosynthesis, transport and catabolism	Flavin-binding monooxygenase-like;; Pyridine nucleotide-disulphide oxidoreductase;; L-lysine 6-monooxygenase (NADPH-requiring);; Pyridine nucleotide-disulphide oxidoreductase;; NAD(P)-binding Rossmann-like domain	Probable flavin-containing monooxygenase 1 OS=Arabidopsis thaliana OX=3702 GN=FMO1 PE=2 SV=1	P	Inorganic ion transport and metabolism	PREDICTED: probable flavin-containing monooxygenase 1 [Pyrus x bretschneideri]	molecular function: catalytic activity (GO:0003824);; biological process: metabolic process (GO:0008152);; biological process: single-organism process (GO:0044699);; molecular function: binding (GO:0005488)
MD00G1086500	MD00G1086500	14.6364	16.0122	16.3636	24.8983	14.8288	34.7307	31.3075	48.2612	25.5257	0.701294	normal	1.19622	up	--	--	--	--	--	[G]	Carbohydrate transport and metabolism	Protein of unknown function, DUF604;; Fringe-like	--	S	Function unknown	PREDICTED: uncharacterized protein LOC103436813 [Malus domestica]	--
MD00G1089200	MD00G1089200	3.83629	2.39119	3.33179	4.89109	3.66296	4.54471	5.89566	6.60243	4.89149	0.504894	normal	0.908203	up	[O]	Posttranslational modification, protein turnover, chaperones	--	K03544|0|mdm:103450455|K03544 ATP-dependent Clp protease ATP-binding subunit ClpX | (RefSeq) CLP protease regulatory subunit CLPX3, mitochondrial-like	--	[O]	Posttranslational modification, protein turnover, chaperones	AAA domain (Cdc48 subfamily);; ATPase family associated with various cellular activities (AAA);; C-terminal, D2-small domain, of ClpB protein;; AAA domain (dynein-related subfamily);; Magnesium chelatase, subunit ChlI;; Holliday junction DNA helicase ruvB N-terminus;; Sigma-54 interaction domain	CLP protease regulatory subunit CLPX3, mitochondrial OS=Arabidopsis thaliana OX=3702 GN=CLPX3 PE=2 SV=1	O	Posttranslational modification, protein turnover, chaperones	PREDICTED: CLP protease regulatory subunit CLPX3, mitochondrial-like [Malus domestica]	--
MD00G1090900	MD00G1090900	4.18705	3.93305	5.33192	11.5386	3.92156	4.54946	12.5205	9.26609	7.89418	0.633263	normal	1.18559	up	[I]	Lipid transport and metabolism	Molecular Function: phospholipase D activity (GO:0004630);; Molecular Function: calcium ion binding (GO:0005509);; Molecular Function: phosphatidylinositol-4,5-bisphosphate binding (GO:0005546);; Cellular Component: nucleus (GO:0005634);; Cellular Component: mitochondrion (GO:0005739);; Cellular Component: plasma membrane (GO:0005886);; Biological Process: positive regulation of abscisic acid-act…	K01115|0|mdm:103424038|K01115 phospholipase D1/2 [EC:3.1.4.4] | (RefSeq) phospholipase D alpha 1-like	Glycerophospholipid metabolism (ko00564);; Ether lipid metabolism (ko00565);; Endocytosis (ko04144)	[I]	Lipid transport and metabolism	Phospholipase D C terminal;; Phospholipase D Active site motif;; C2 domain;; PLD-like domain	Phospholipase D alpha 1 OS=Ricinus communis OX=3988 GN=PLD1 PE=1 SV=1	I	Lipid transport and metabolism	PREDICTED: LOW QUALITY PROTEIN: phospholipase D alpha 1-like [Malus domestica]	molecular function: catalytic activity (GO:0003824);; molecular function: binding (GO:0005488);; cellular component: cell (GO:0005623);; cellular component: organelle (GO:0043226);; cellular component: cell part (GO:0044464);; cellular component: membrane (GO:0016020);; biological process: biological regulation (GO:0065007);; biological process: multicellular organismal process (GO:0032501);; bio…
MD00G1092900	MD00G1092900	10.6244	11.4009	13.9875	3.15718	7.06142	5.85314	3.59853	5.33233	3.01305	-1.13412	down	-1.54981	down	[R]	General function prediction only	--	--	--	[C]	Energy production and conversion	Aldo/keto reductase family	Probable aldo-keto reductase 2 OS=Oryza sativa subsp. japonica OX=39947 GN=Os04g0338000 PE=2 SV=2	C	Energy production and conversion	PREDICTED: probable aldo-keto reductase 2 isoform X2 [Pyrus x bretschneideri]	--
MD00G1095600	MD00G1095600	3.38144	3.70128	3.52759	13.3503	7.07591	6.06964	21.641	11.1263	9.7335	1.36881	up	2.03986	up	--	--	--	--	--	[L]	Replication, recombination and repair	Domain of unknown function (DUF1771)	Putative nuclear RNA export factor SDE5 OS=Arabidopsis thaliana OX=3702 GN=SDE5 PE=4 SV=1	S	Function unknown	PREDICTED: putative nuclear RNA export factor SDE5 [Malus domestica]	--
MD00G1103100	MD00G1103100	37.6775	43.9628	39.7957	10.8657	25.1927	16.6508	12.0225	15.5055	18.4665	-1.17771	down	-1.3622	down	--	--	Biological Process: rRNA processing (GO:0006364);; Cellular Component: PSII associated light-harvesting complex II (GO:0009517);; Cellular Component: chloroplast stromal thylakoid (GO:0009533);; Biological Process: response to high light intensity (GO:0009644);; Biological Process: response to sucrose (GO:0009744);; Biological Process: photosynthesis, light harvesting (GO:0009765);; Cellular Comp…	K08916|1.15207e-158|mdm:103454049|K08916 light-harvesting complex II chlorophyll a/b binding protein 5 | (RefSeq) chlorophyll a-b binding protein CP26, chloroplastic	Photosynthesis - antenna proteins (ko00196)	--	--	Chlorophyll A-B binding protein	Chlorophyll a-b binding protein CP26, chloroplastic OS=Arabidopsis thaliana OX=3702 GN=LHCB5 PE=1 SV=1	S	Function unknown	PREDICTED: chlorophyll a-b binding protein CP26, chloroplastic [Malus domestica]	biological process: metabolic process (GO:0008152);; biological process: cellular process (GO:0009987);; cellular component: cell (GO:0005623);; cellular component: membrane (GO:0016020);; cellular component: macromolecular complex (GO:0032991);; cellular component: organelle (GO:0043226);; cellular component: organelle part (GO:0044422);; cellular component: membrane part (GO:0044425);; cellular…
MD00G1104000	MD00G1104000	49.5149	42.5556	44.0018	128.773	44.4039	93.8872	115.562	87.406	69.6098	1.02556	up	1.04466	up	[J]	Translation, ribosomal structure and biogenesis	--	K03262|0|mdm:103441616|K03262 translation initiation factor 5 | (RefSeq) probable eukaryotic translation initiation factor 5-1	RNA transport (ko03013)	[J]	Translation, ribosomal structure and biogenesis	Domain found in IF2B/IF5;; eIF4-gamma/eIF5/eIF2-epsilon	Probable eukaryotic translation initiation factor 5-1 OS=Arabidopsis thaliana OX=3702 GN=At1g36730 PE=2 SV=1	J	Translation, ribosomal structure and biogenesis	PREDICTED: probable eukaryotic translation initiation factor 5-1 [Malus domestica]	--
MD00G1107100	MD00G1107100	0.800897	0.764145	0.910812	1.729	1.37245	1.86725	2.14691	1.90651	1.52698	1.03912	normal	1.20735	up	--	--	--	--	--	[S]	Function unknown	Zinc-finger containing family;; RNA-binding, Nab2-type zinc finger;; Zinc finger C-x8-C-x5-C-x3-H type (and similar)	Zinc finger CCCH domain-containing protein 32 OS=Oryza sativa subsp. japonica OX=39947 GN=Os04g0671800 PE=2 SV=1	S	Function unknown	PREDICTED: zinc finger CCCH domain-containing protein 32-like [Pyrus x bretschneideri]	--
MD00G1109700	MD00G1109700	58.916	46.3201	49.0759	13.0038	19.9718	20.9438	19.4144	23.7231	32.2091	-1.48075	down	-0.98865	down	--	--	Cellular Component: photosystem I (GO:0009522);; Cellular Component: chloroplast thylakoid membrane (GO:0009535);; Biological Process: photosynthesis (GO:0015979);; Molecular Function: chlorophyll binding (GO:0016168);; Biological Process: cysteine biosynthetic process (GO:0019344);; Biological Process: cellular cation homeostasis (GO:0030003);; Biological Process: divalent metal ion transport (G…	K02698|4.77688e-76|mdm:103446135|K02698 photosystem I subunit X | (RefSeq) photosystem I reaction center subunit psaK, chloroplastic	Photosynthesis (ko00195)	--	--	Photosystem I psaG / psaK	Photosystem I reaction center subunit psaK, chloroplastic OS=Arabidopsis thaliana OX=3702 GN=PSAK PE=2 SV=2	S	Function unknown	PREDICTED: photosystem I reaction center subunit psaK, chloroplastic [Malus domestica]	cellular component: cell (GO:0005623);; cellular component: membrane (GO:0016020);; cellular component: macromolecular complex (GO:0032991);; cellular component: membrane part (GO:0044425);; cellular component: cell part (GO:0044464);; cellular component: organelle (GO:0043226);; cellular component: organelle part (GO:0044422);; biological process: metabolic process (GO:0008152);; biological proc…
MD00G1112500	MD00G1112500	8.77829	8.07825	14.3711	3.8022	14.0098	10.5621	3.96131	6.95464	5.33448	-0.108794	normal	-0.89577	down	--	--	Molecular Function: peroxidase activity (GO:0004601);; Biological Process: response to oxidative stress (GO:0006979);; Molecular Function: heme binding (GO:0020037);; Molecular Function: metal ion binding (GO:0046872);; Biological Process: oxidation-reduction process (GO:0055114);;	K00430|0|mdm:103403867|K00430 peroxidase [EC:1.11.1.7] | (RefSeq) peroxidase 51-like	Phenylpropanoid biosynthesis (ko00940)	--	--	Peroxidase	Peroxidase 51 OS=Arabidopsis thaliana OX=3702 GN=PER51 PE=2 SV=1	G	Carbohydrate transport and metabolism	PREDICTED: peroxidase 51-like [Malus domestica]	molecular function: catalytic activity (GO:0003824);; molecular function: antioxidant activity (GO:0016209);; biological process: metabolic process (GO:0008152);; biological process: cellular process (GO:0009987);; biological process: single-organism process (GO:0044699);; biological process: response to stimulus (GO:0050896);; biological process: detoxification (GO:0098754);; molecular function:…
MD00G1113500	MD00G1113500	10.1361	9.93875	9.00662	51.3769	19.379	19.3828	55.9191	12.7497	20.852	1.68253	up	1.65968	up	--	--	--	--	--	--	--	--	Zinc finger protein 2 OS=Arabidopsis thaliana OX=3702 GN=ZFP2 PE=1 SV=1	S	Function unknown	PREDICTED: zinc finger protein 2-like [Pyrus x bretschneideri]	--
MD00G1115500	MD00G1115500	3.1972	2.94474	2.5513	2.42585	0.654755	1.55696	0.813005	1.09558	1.09809	-0.836658	normal	-1.47281	down	--	--	--	--	--	--	--	--	--	S	Function unknown	PREDICTED: embryonic protein DC-8-like [Malus domestica]	--
MD00G1116100	MD00G1116100	10.7678	9.39067	10.9613	6.08222	9.33276	6.49801	6.83409	5.46911	6.85586	-0.468694	normal	-0.653775	down	--	--	--	--	--	[A]	RNA processing and modification	Est1 DNA/RNA binding domain;; Telomerase activating protein Est1	Protein SMG7L OS=Arabidopsis thaliana OX=3702 GN=SMG7L PE=2 SV=1	S	Function unknown	PREDICTED: protein SMG7L-like isoform X2 [Pyrus x bretschneideri]	--
MD00G1118800	MD00G1118800	8.99004	10.8561	5.58991	2.33159	4.94756	1.37705	3.78681	2.84464	2.09354	-1.52618	down	-1.51166	down	--	--	Cellular Component: membrane (GO:0016020);;	--	--	--	--	EamA-like transporter family	WAT1-related protein At3g30340 OS=Arabidopsis thaliana OX=3702 GN=At3g30340 PE=2 SV=1	S	Function unknown	PREDICTED: WAT1-related protein At3g30340-like [Malus domestica]	cellular component: membrane (GO:0016020)
MD00G1125100	MD00G1125100	1.98941	1.33274	1.68189	3.7363	2.23553	4.06228	3.49481	4.04563	2.35303	1.04805	normal	1.02151	up	--	--	--	--	--	--	--	Dof domain, zinc finger	Cyclic dof factor 2 OS=Arabidopsis thaliana OX=3702 GN=CDF2 PE=1 SV=2	S	Function unknown	PREDICTED: cyclic dof factor 1-like isoform X2 [Pyrus x bretschneideri]	--
MD00G1125400	MD00G1125400	695.887	633.492	705.784	311.546	515.18	493.829	332.37	534.366	402.874	-0.59094	normal	-0.640714	down	--	--	Cellular Component: extracellular region (GO:0005576);; Biological Process: unidimensional cell growth (GO:0009826);; Biological Process: plant-type cell wall loosening (GO:0009828);; Biological Process: plant-type cell wall modification involved in multidimensional cell growth (GO:0009831);; Cellular Component: membrane (GO:0016020);;	--	--	--	--	Pollen allergen;; Lytic transglycolase	Expansin-A15 OS=Arabidopsis thaliana OX=3702 GN=EXPA15 PE=2 SV=2	G	Carbohydrate transport and metabolism	PREDICTED: expansin-A10 [Malus domestica]	cellular component: extracellular region (GO:0005576);; biological process: cellular process (GO:0009987);; biological process: developmental process (GO:0032502);; biological process: growth (GO:0040007);; biological process: single-organism process (GO:0044699);; biological process: cellular component organization or biogenesis (GO:0071840);; cellular component: membrane (GO:0016020)
MD00G1125500	MD00G1125500	11.4161	7.35278	10.6792	14.8455	12.2649	14.4544	14.7437	15.8732	12.4343	0.545703	normal	0.594326	up	--	--	--	--	--	[A]	RNA processing and modification	RNA recognition motif. (a.k.a. RRM, RBD, or RNP domain);; RNA recognition motif. (a.k.a. RRM, RBD, or RNP domain)	Polypyrimidine tract-binding protein homolog 1 OS=Arabidopsis thaliana OX=3702 GN=PTB PE=1 SV=1	S	Function unknown	PREDICTED: polypyrimidine tract-binding protein homolog 1 [Malus domestica]	--
MD00G1126700	MD00G1126700	1.49446	1.16408	2.20442	2.02672	2.03885	3.32494	3.91384	4.6583	2.9206	0.636464	normal	1.27352	up	--	--	--	--	--	--	--	GRAM domain	GEM-like protein 4 OS=Arabidopsis thaliana OX=3702 GN=At5g08350 PE=2 SV=1	S	Function unknown	PREDICTED: GEM-like protein 6 [Malus domestica]	--
MD00G1130900	MD00G1130900	24.3827	27.6339	19.1097	43.9989	67.4663	29.3568	32.0779	28.7803	44.637	1.01708	up	0.606025	up	[G]	Carbohydrate transport and metabolism	Biological Process: biosynthetic process (GO:0009058);; Molecular Function: transferase activity, transferring glycosyl groups (GO:0016757);;	K00703|0|mdm:103404446|K00703 starch synthase [EC:2.4.1.21] | (RefSeq) granule-bound starch synthase 2, chloroplastic/amyloplastic	Starch and sucrose metabolism (ko00500)	--	--	Starch synthase catalytic domain;; Glycosyl transferases group 1;; Glycosyl transferases group 1	Starch synthase 2, chloroplastic/amyloplastic OS=Arabidopsis thaliana OX=3702 GN=SS2 PE=1 SV=1	G	Carbohydrate transport and metabolism	PREDICTED: LOW QUALITY PROTEIN: granule-bound starch synthase 2, chloroplastic/amyloplastic [Malus domestica]	biological process: metabolic process (GO:0008152);; molecular function: catalytic activity (GO:0003824)
MD00G1131200	MD00G1131200	2.08548	1.66757	1.76526	2.61633	2.97621	3.52418	2.61403	3.64559	3.32428	0.761842	normal	0.835797	up	--	--	--	--	--	[R]	General function prediction only	PPR repeat family;; PPR repeat;; DYW family of nucleic acid deaminases;; PPR repeat;; Pentatricopeptide repeat domain;; Pentacotripeptide-repeat region of PRORP	Pentatricopeptide repeat-containing protein At5g50390, chloroplastic OS=Arabidopsis thaliana OX=3702 GN=PCMP-H58 PE=2 SV=1	S	Function unknown	PREDICTED: pentatricopeptide repeat-containing protein At5g50390, chloroplastic-like [Malus domestica]	--
MD00G1140200	MD00G1140200	17.3984	17.1546	19.4211	30.925	26.4325	25.287	32.7102	27.6739	23.7814	0.657973	up	0.682971	up	[C]	Energy production and conversion	Molecular Function: fumarate hydratase activity (GO:0004333);; Cellular Component: mitochondrion (GO:0005739);; Cellular Component: cytosol (GO:0005829);; Biological Process: tricarboxylic acid cycle (GO:0006099);; Biological Process: fumarate metabolic process (GO:0006106);; Biological Process: response to oxidative stress (GO:0006979);; Biological Process: response to salt stress (GO:0009651);;…	K01679|0|mdm:103449196|K01679 fumarate hydratase, class II [EC:4.2.1.2] | (RefSeq) fumarate hydratase 1, mitochondrial	Citrate cycle (TCA cycle) (ko00020);; Pyruvate metabolism (ko00620);; Carbon metabolism (ko01200)	[C]	Energy production and conversion	Lyase;; Fumarase C C-terminus	Fumarate hydratase 1, mitochondrial OS=Arabidopsis thaliana OX=3702 GN=FUM1 PE=1 SV=2	C	Energy production and conversion	PREDICTED: fumarate hydratase 1, mitochondrial [Malus domestica]	molecular function: catalytic activity (GO:0003824);; cellular component: cell (GO:0005623);; cellular component: organelle (GO:0043226);; cellular component: cell part (GO:0044464);; biological process: metabolic process (GO:0008152);; biological process: cellular process (GO:0009987);; biological process: single-organism process (GO:0044699);; biological process: response to stimulus (GO:005089…
MD00G1143400	MD00G1143400	53.1221	55.1642	53.1285	116.043	59.1244	103.202	95.7884	91.0189	66.3594	0.830714	up	0.687851	up	--	--	Molecular Function: calmodulin-dependent protein kinase activity (GO:0004683);; Molecular Function: ATP binding (GO:0005524);; Biological Process: protein phosphorylation (GO:0006468);; Biological Process: signal transduction (GO:0007165);;	K07198|5.61127e-134|mdm:103423097|K07198 5'-AMP-activated protein kinase, catalytic alpha subunit [EC:2.7.11.11] | (RefSeq) CIPK23; CBL-interacting serine/threonine-protein kinase 5-like	Regulation of autophagy (ko04140)	[T]	Signal transduction mechanisms	NAF domain;; Protein kinase domain;; Protein tyrosine kinase	CBL-interacting serine/threonine-protein kinase 5 OS=Arabidopsis thaliana OX=3702 GN=CIPK5 PE=2 SV=1	T	Signal transduction mechanisms	CBL-interacting serine/threonine-protein kinase 5-like [Malus domestica]	molecular function: catalytic activity (GO:0003824);; biological process: metabolic process (GO:0008152);; biological process: cellular process (GO:0009987);; molecular function: binding (GO:0005488);; biological process: biological regulation (GO:0065007)
MD00G1143700	MD00G1143700	0.745684	0.487545	0.478234	0.426696	1.04744	1.14201	0.798986	2.09621	0.956317	0.640109	normal	1.2024	up	--	--	--	--	--	--	--	Formin Homology 2 Domain;; C2 domain of PTEN tumour-suppressor protein	Formin-like protein 18 OS=Arabidopsis thaliana OX=3702 GN=FH18 PE=2 SV=3	S	Function unknown	PREDICTED: LOW QUALITY PROTEIN: formin-like protein 6 [Malus domestica]	--
MD00G1147100	MD00G1147100	13.2671	9.28511	17.7139	6.02974	11.0891	7.6861	5.66183	3.72105	3.19373	-0.657532	normal	-1.62433	down	[J]	Translation, ribosomal structure and biogenesis	--	--	--	[J]	Translation, ribosomal structure and biogenesis	Amidase	Amidase 1 OS=Arabidopsis thaliana OX=3702 GN=AMI1 PE=1 SV=1	J	Translation, ribosomal structure and biogenesis	PREDICTED: amidase 1-like [Malus domestica]	--
MD00G1147200	MD00G1147200	22.4464	27.9163	21.0318	15.1567	19.2616	9.91401	13.8652	13.0124	16.9542	-0.65431	normal	-0.667142	down	[J]	Translation, ribosomal structure and biogenesis	--	--	--	[J]	Translation, ribosomal structure and biogenesis	Amidase	Amidase 1 OS=Arabidopsis thaliana OX=3702 GN=AMI1 PE=1 SV=1	J	Translation, ribosomal structure and biogenesis	PREDICTED: amidase 1-like [Pyrus x bretschneideri]	--
MD00G1152600	MD00G1152600	20.2149	21.3902	19.1474	12.6991	14.9864	11.8914	9.67408	8.51454	12.442	-0.581526	normal	-0.945877	down	--	--	--	--	--	--	--	--	Protein MAINTENANCE OF PSII UNDER HIGH LIGHT 1 OS=Arabidopsis thaliana OX=3702 GN=MPH1 PE=1 SV=1	S	Function unknown	PREDICTED: uncharacterized protein LOC103959981 [Pyrus x bretschneideri]	--
MD00G1161000	MD00G1161000	14.3629	10.8907	11.7687	6.78007	7.97815	6.03697	4.28743	7.00551	8.28157	-0.789952	down	-0.875272	down	--	--	Cellular Component: Golgi apparatus (GO:0005794);; Biological Process: protein secretion (GO:0009306);;	--	--	[R]	General function prediction only	C2 domain;; Synaptotagmin-like mitochondrial-lipid-binding domain	Synaptotagmin-2 OS=Arabidopsis thaliana OX=3702 GN=SYT2 PE=2 SV=1	S	Function unknown	PREDICTED: synaptotagmin-2-like [Malus domestica]	cellular component: cell (GO:0005623);; cellular component: organelle (GO:0043226);; cellular component: cell part (GO:0044464);; biological process: cellular process (GO:0009987);; biological process: single-organism process (GO:0044699);; biological process: localization (GO:0051179)
MD00G1165000	MD00G1165000	7.85243	5.19638	8.36084	18.5686	12.1814	14.5855	18.756	10.0025	13.4402	1.13485	up	1.02962	up	--	--	--	--	--	--	--	--	--	S	Function unknown	PREDICTED: uncharacterized protein LOC103935840 [Pyrus x bretschneideri]	--
MD00G1165100	MD00G1165100	29.3798	25.8347	47.6955	131.01	62.0769	87.7647	140.479	69.7663	95.7966	1.5048	up	1.62438	up	[Q]	Secondary metabolites biosynthesis, transport and catabolism	--	--	--	[QR]	Secondary metabolites biosynthesis, transport and catabolism;; General function prediction only	2OG-Fe(II) oxygenase superfamily;; non-haem dioxygenase in morphine synthesis N-terminal	Flavanone 3-dioxygenase 3 OS=Oryza sativa subsp. japonica OX=39947 GN=F3H-3 PE=1 SV=1	S	Function unknown	PREDICTED: protein DOWNY MILDEW RESISTANCE 6-like isoform X1 [Malus domestica]	--
MD00G1170800	MD00G1170800	10.518	12.2222	17.7165	7.68243	10.2258	6.94713	7.68515	8.56999	9.5025	-0.662833	normal	-0.605909	down	[K]	Transcription	Molecular Function: DNA binding (GO:0003677);; Molecular Function: DNA-directed 5'-3' RNA polymerase activity (GO:0003899);; Cellular Component: nucleus (GO:0005634);; Biological Process: transcription, DNA-templated (GO:0006351);;	K03013|1.58234e-167|mdm:103449855|K03013 DNA-directed RNA polymerases I, II, and III subunit RPABC1 | (RefSeq) DNA-directed RNA polymerase V subunit 5A	Purine metabolism (ko00230);; Pyrimidine metabolism (ko00240);; RNA polymerase (ko03020)	[K]	Transcription	RNA polymerase Rpb5, C-terminal domain;; RNA polymerase Rpb5, N-terminal domain	DNA-directed RNA polymerase V subunit 5A OS=Arabidopsis thaliana OX=3702 GN=NRPE5A PE=1 SV=1	K	Transcription	PREDICTED: DNA-directed RNA polymerase V subunit 5A [Malus domestica]	molecular function: binding (GO:0005488);; molecular function: catalytic activity (GO:0003824);; cellular component: cell (GO:0005623);; cellular component: organelle (GO:0043226);; cellular component: cell part (GO:0044464);; biological process: metabolic process (GO:0008152);; biological process: cellular process (GO:0009987)
MD00G1171700	MD00G1171700	19.7878	15.8285	18.8879	8.7801	13.2236	13.3711	9.66024	9.36771	8.49603	-0.582774	normal	-0.937189	down	--	--	--	--	--	--	--	--	--	S	Function unknown	PREDICTED: uncharacterized protein LOC103437744 [Malus domestica]	--
MD00G1179100	MD00G1179100	48.1416	30.9391	114.557	13.7741	135.536	37.9479	21.3763	27.4482	16.5022	-0.0152079	normal	-1.51167	down	[E]	Amino acid transport and metabolism	--	--	--	[O]	Posttranslational modification, protein turnover, chaperones	--	Probable glutamyl endopeptidase, chloroplastic OS=Oryza sativa subsp. japonica OX=39947 GN=GEP PE=2 SV=1	E	Amino acid transport and metabolism	PREDICTED: probable glutamyl endopeptidase, chloroplastic [Malus domestica]	--
MD00G1179200	MD00G1179200	57.2368	40.573	132.99	15.7623	151.84	42.2405	22.4721	31.9855	22.3119	-0.105668	normal	-1.53364	down	[E]	Amino acid transport and metabolism	--	--	--	[O]	Posttranslational modification, protein turnover, chaperones	Prolyl oligopeptidase family;; X-Pro dipeptidyl-peptidase (S15 family);; Dienelactone hydrolase family	Probable glutamyl endopeptidase, chloroplastic OS=Arabidopsis thaliana OX=3702 GN=GEP PE=2 SV=2	E	Amino acid transport and metabolism	PREDICTED: probable glutamyl endopeptidase, chloroplastic [Malus domestica]	--
MD00G1181300	MD00G1181300	27.854	25.4264	22.6393	34.2081	30.3669	40.2676	39.1387	44.8063	35.0976	0.503978	normal	0.68766	up	--	--	--	--	--	[R]	General function prediction only	--	Auxilin-related protein 2 OS=Arabidopsis thaliana OX=3702 GN=At4g12770 PE=1 SV=1	O	Posttranslational modification, protein turnover, chaperones	PREDICTED: auxilin-related protein 1-like [Malus domestica]	--
MD00G1185200	MD00G1185200	28.6489	29.706	23.2219	13.1741	26.1028	20.4403	13.0294	18.652	20.8244	-0.423186	normal	-0.598327	down	--	--	--	--	--	[S]	Function unknown	TMEM214, C-terminal, caspase 4 activator	--	S	Function unknown	PREDICTED: uncharacterized protein LOC103927255 [Pyrus x bretschneideri]	--
MD00G1186200	MD00G1186200	10.3932	4.46899	7.50843	14.8364	15.0375	7.34333	11.9793	18.182	17.8382	0.791753	normal	1.1528	up	--	--	Cellular Component: nucleus (GO:0005634);; Cellular Component: microtubule organizing center (GO:0005815);; Cellular Component: spindle microtubule (GO:0005876);; Molecular Function: microtubule binding (GO:0008017);; Cellular Component: phragmoplast (GO:0009524);; Cellular Component: preprophase band (GO:0009574);; Biological Process: thigmotropism (GO:0009652);; Biological Process: positive gra…	K10436|0|mdm:103455340|K10436 microtubule-associated protein, RP/EB family | (RefSeq) microtubule-associated protein RP/EB family member 1A	--	[DZ]	Cell cycle control, cell division, chromosome partitioning;; Cytoskeleton	EB1-like C-terminal motif;; Calponin homology (CH) domain	Microtubule-associated protein RP/EB family member 1B OS=Arabidopsis thaliana OX=3702 GN=EB1B PE=1 SV=1	Z	Cytoskeleton	PREDICTED: microtubule-associated protein RP/EB family member 1A [Malus domestica]	cellular component: cell (GO:0005623);; cellular component: organelle (GO:0043226);; cellular component: cell part (GO:0044464);; cellular component: organelle part (GO:0044422);; cellular component: supramolecular complex (GO:0099080);; molecular function: binding (GO:0005488);; biological process: response to stimulus (GO:0050896)
MD00G1199600	MD00G1199600	19.7492	23.7098	22.0106	12.9568	17.133	13.8398	11.2945	9.49286	17.303	-0.542576	normal	-0.740686	down	--	--	Cellular Component: intracellular (GO:0005622);;	K02904|2.38513e-87|mdm:103429039|K02904 large subunit ribosomal protein L29 | (RefSeq) 50S ribosomal protein L29, chloroplastic-like	Ribosome (ko03010)	[J]	Translation, ribosomal structure and biogenesis	Ribosomal L29 protein	50S ribosomal protein L29, chloroplastic OS=Arabidopsis thaliana OX=3702 GN=RPL29 PE=1 SV=1	J	Translation, ribosomal structure and biogenesis	PREDICTED: 50S ribosomal protein L29, chloroplastic-like [Malus domestica]	cellular component: cell (GO:0005623);; cellular component: cell part (GO:0044464)
MD00G1204100	MD00G1204100	6.23696	5.47656	5.07202	3.27717	3.78545	3.56172	3.94058	2.1368	3.55468	-0.621041	normal	-0.755161	down	[T]	Signal transduction mechanisms	Molecular Function: nucleotide binding (GO:0000166);; Molecular Function: protein kinase activity (GO:0004672);; Biological Process: phosphorylation (GO:0016310);;	K04733|0|pmum:103328636|K04733 interleukin-1 receptor-associated kinase 4 [EC:2.7.11.1] | (RefSeq) LEAF RUST 10 DISEASE-RESISTANCE LOCUS RECEPTOR-LIKE PROTEIN KINASE-like 1.3	--	[T]	Signal transduction mechanisms	Protein tyrosine kinase;; Protein kinase domain;; Wall-associated receptor kinase C-terminal	LEAF RUST 10 DISEASE-RESISTANCE LOCUS RECEPTOR-LIKE PROTEIN KINASE-like 1.4 OS=Arabidopsis thaliana OX=3702 GN=LRK10L-1.4 PE=2 SV=2	T	Signal transduction mechanisms	PREDICTED: LEAF RUST 10 DISEASE-RESISTANCE LOCUS RECEPTOR-LIKE PROTEIN KINASE-like 1.3 isoform X2 [Prunus mume]	molecular function: binding (GO:0005488);; molecular function: catalytic activity (GO:0003824);; biological process: metabolic process (GO:0008152);; biological process: cellular process (GO:0009987)
MD00G1220600	MD00G1220600	36.57	55.9051	41.863	17.7666	27.5605	19.3992	17.1579	14.0304	24.183	-1.0273	down	-1.24246	down	--	--	Cellular Component: membrane (GO:0016020);;	--	--	--	--	CAAX protease self-immunity	--	S	Function unknown	PREDICTED: uncharacterized protein LOC103436888 [Malus domestica]	cellular component: membrane (GO:0016020)
MD01G1004300	MD01G1004300	75.5613	72.8873	46.1722	14.5863	21.1927	24.7134	18.9193	18.5649	42.2927	-1.65672	down	-1.24585	down	--	--	Molecular Function: calmodulin binding (GO:0005516);; Cellular Component: chloroplast thylakoid lumen (GO:0009543);; Biological Process: photosynthesis (GO:0015979);; Cellular Component: chloroplast photosystem I (GO:0030093);;	K02701|5.30844e-121|mdm:103432238|K02701 photosystem I subunit PsaN | (RefSeq) photosystem I reaction center subunit N, chloroplastic-like	Photosynthesis (ko00195)	--	--	Photosystem I reaction centre subunit N (PSAN or PSI-N)	Photosystem I reaction center subunit N, chloroplastic OS=Arabidopsis thaliana OX=3702 GN=PSAN PE=1 SV=2	S	Function unknown	PREDICTED: photosystem I reaction center subunit N, chloroplastic-like [Malus domestica]	molecular function: binding (GO:0005488);; cellular component: cell (GO:0005623);; cellular component: organelle (GO:0043226);; cellular component: organelle part (GO:0044422);; cellular component: cell part (GO:0044464);; biological process: metabolic process (GO:0008152);; biological process: cellular process (GO:0009987);; cellular component: membrane (GO:0016020);; cellular component: macromo…
MD01G1010900	MD01G1010900	7.09797	6.62877	5.55264	11.9603	9.60333	11.2373	12.8814	11.0254	8.93238	0.805652	up	0.805382	up	[D]	Cell cycle control, cell division, chromosome partitioning	--	--	--	--	--	U-box domain	U-box domain-containing protein 27 OS=Arabidopsis thaliana OX=3702 GN=PUB27 PE=2 SV=1	O	Posttranslational modification, protein turnover, chaperones	PREDICTED: U-box domain-containing protein 28-like [Malus domestica]	--
MD01G1017000	MD01G1017000	4.57812	3.39148	3.37283	6.27152	7.55181	6.88323	5.65817	6.34307	4.7743	0.907277	up	0.605733	up	--	--	--	--	--	--	--	NYN domain;; OST-HTH/LOTUS domain	--	S	Function unknown	PREDICTED: uncharacterized protein LOC103942419 [Pyrus x bretschneideri]	--
MD01G1018100	MD01G1018100	4.23198	3.89714	4.93997	5.15557	4.66246	7.6388	6.72922	9.10421	6.24764	0.4553	normal	0.797737	up	[K]	Transcription	Molecular Function: protein kinase activity (GO:0004672);; Cellular Component: membrane (GO:0016020);; Biological Process: cell wall organization (GO:0071555);;	--	--	--	--	Leucine Rich repeats (2 copies);; Leucine rich repeat;; Leucine Rich Repeat;; Leucine Rich repeat;; Leucine rich repeat N-terminal domain	Probable inactive receptor kinase At5g10020 OS=Arabidopsis thaliana OX=3702 GN=At5g10020 PE=1 SV=2	T	Signal transduction mechanisms	PREDICTED: probable inactive receptor kinase At5g10020 [Malus domestica]	molecular function: catalytic activity (GO:0003824);; biological process: metabolic process (GO:0008152);; biological process: cellular process (GO:0009987);; cellular component: membrane (GO:0016020);; biological process: cellular component organization or biogenesis (GO:0071840)
MD01G1034400	MD01G1034400	5.98408	6.16946	6.57718	3.73848	4.92914	3.52531	3.08397	1.99972	3.61465	-0.581661	normal	-1.05756	down	--	--	Molecular Function: peroxidase activity (GO:0004601);; Biological Process: response to oxidative stress (GO:0006979);; Molecular Function: heme binding (GO:0020037);; Molecular Function: metal ion binding (GO:0046872);; Biological Process: oxidation-reduction process (GO:0055114);;	K00430|0|pxb:103936335|K00430 peroxidase [EC:1.11.1.7] | (RefSeq) peroxidase 17-like	Phenylpropanoid biosynthesis (ko00940)	--	--	Peroxidase	Peroxidase 17 OS=Arabidopsis thaliana OX=3702 GN=PER17 PE=2 SV=1	G	Carbohydrate transport and metabolism	PREDICTED: peroxidase 17-like [Pyrus x bretschneideri]	molecular function: catalytic activity (GO:0003824);; molecular function: antioxidant activity (GO:0016209);; biological process: metabolic process (GO:0008152);; biological process: cellular process (GO:0009987);; biological process: single-organism process (GO:0044699);; biological process: response to stimulus (GO:0050896);; biological process: detoxification (GO:0098754);; molecular function:…
MD01G1037500	MD01G1037500	6.3112	5.56507	6.44134	12.6618	5.92093	9.22411	11.1366	11.0993	11.3672	0.65235	normal	0.91777	up	--	--	--	K18810|0|mdm:103448201|K18810 cyclin D1/2/4, plant | (RefSeq) cyclin-D4-1	--	[D]	Cell cycle control, cell division, chromosome partitioning	Cyclin, N-terminal domain;; Cyclin, C-terminal domain	Cyclin-D4-1 OS=Arabidopsis thaliana OX=3702 GN=CYCD4-1 PE=1 SV=2	D	Cell cycle control, cell division, chromosome partitioning	PREDICTED: cyclin-D4-1 isoform X1 [Malus domestica]	--
MD01G1039800	MD01G1039800	41.4989	45.9997	53.7775	16.4071	25.5181	28.5861	21.3298	25.7847	31.9338	-0.97098	down	-0.795175	down	[HR]	Coenzyme transport and metabolism;; General function prediction only	--	--	--	--	--	Isochorismatase family	Nicotinamidase 1 OS=Arabidopsis thaliana OX=3702 GN=NIC1 PE=1 SV=1	S	Function unknown	PREDICTED: nicotinamidase 1-like [Malus domestica]	--
MD01G1041100	MD01G1041100	10.1595	10.1613	10.0137	6.64239	8.47171	5.28457	5.11798	4.91013	6.81237	-0.534547	normal	-0.805205	down	[J]	Translation, ribosomal structure and biogenesis	--	K03437|0|pxb:103954159|K03437 RNA methyltransferase, TrmH family | (RefSeq) putative TrmH family tRNA/rRNA methyltransferase	--	[J]	Translation, ribosomal structure and biogenesis	SpoU rRNA Methylase family	--	I	Lipid transport and metabolism	uncharacterized protein LOC110745466 isoform X1 [Prunus avium]	--
MD01G1044100	MD01G1044100	62.8595	74.2608	41.0149	24.3789	41.2731	20.732	31.6518	23.9187	32.539	-1.01714	down	-0.981211	down	[E]	Amino acid transport and metabolism	Molecular Function: glycine hydroxymethyltransferase activity (GO:0004372);; Biological Process: glycine metabolic process (GO:0006544);; Biological Process: L-serine metabolic process (GO:0006563);; Molecular Function: methyltransferase activity (GO:0008168);; Molecular Function: pyridoxal phosphate binding (GO:0030170);; Biological Process: methylation (GO:0032259);; Biological Process: tetrahy…	K00600|0|pxb:103937634|K00600 glycine hydroxymethyltransferase [EC:2.1.2.1] | (RefSeq) serine hydroxymethyltransferase, mitochondrial	Glycine, serine and threonine metabolism (ko00260);; Cyanoamino acid metabolism (ko00460);; Glyoxylate and dicarboxylate metabolism (ko00630);; One carbon pool by folate (ko00670);; Carbon metabolism (ko01200);; Biosynthesis of amino acids (ko01230)	[E]	Amino acid transport and metabolism	Serine hydroxymethyltransferase;; Aminotransferase class I and II	Serine hydroxymethyltransferase, mitochondrial OS=Solanum tuberosum OX=4113 PE=2 SV=1	E	Amino acid transport and metabolism	PREDICTED: serine hydroxymethyltransferase, mitochondrial [Pyrus x bretschneideri]	molecular function: catalytic activity (GO:0003824);; biological process: metabolic process (GO:0008152);; biological process: cellular process (GO:0009987);; biological process: single-organism process (GO:0044699);; molecular function: binding (GO:0005488)
MD01G1044700	MD01G1044700	8.3885	4.60123	5.55658	3.18794	4.46391	4.43479	3.53526	2.38552	2.73328	-0.574355	normal	-1.0476	down	--	--	--	--	--	--	--	--	Uncharacterized protein At4g37920 OS=Arabidopsis thaliana OX=3702 GN=At4g37920 PE=2 SV=2	S	Function unknown	PREDICTED: uncharacterized protein At4g37920, chloroplastic-like [Malus domestica]	--
MD01G1045700	MD01G1045700	10.2203	7.64014	15.6426	1.79694	4.85892	5.87532	3.44751	3.65036	3.62657	-1.37859	down	-1.58964	down	--	--	Cellular Component: plasma membrane (GO:0005886);;	--	--	--	--	--	Uncharacterized protein At5g65660 OS=Arabidopsis thaliana OX=3702 GN=At5g65660 PE=2 SV=1	S	Function unknown	PREDICTED: uncharacterized protein At5g65660-like [Malus domestica]	cellular component: cell (GO:0005623);; cellular component: membrane (GO:0016020);; cellular component: cell part (GO:0044464)
MD01G1045900	MD01G1045900	11.137	10.5658	11.7409	26.0119	8.39118	27.862	43.7493	29.1124	22.7285	0.943388	up	1.55744	up	[R]	General function prediction only	--	--	--	--	--	von Willebrand factor type A domain;; von Willebrand factor type A domain;; von Willebrand factor type A domain;; RING-like zinc finger;; Ring finger domain;; Zinc finger, C3HC4 type (RING finger)	E3 ubiquitin-protein ligase WAVH1 OS=Arabidopsis thaliana OX=3702 GN=WAVH1 PE=1 SV=1	S	Function unknown	PREDICTED: uncharacterized protein LOC103417568 [Malus domestica]	--
MD01G1051900	MD01G1051900	0.74237	1.53086	1.34104	40.6406	7.63424	3.13908	23.7071	1.54699	3.91176	3.88699	up	3.04491	up	[H]	Coenzyme transport and metabolism	Molecular Function: O-methyltransferase activity (GO:0008171);; Biological Process: methylation (GO:0032259);; Molecular Function: protein dimerization activity (GO:0046983);;	--	--	[R]	General function prediction only	O-methyltransferase;; Dimerisation domain	Trans-resveratrol di-O-methyltransferase OS=Vitis vinifera OX=29760 GN=ROMT PE=1 SV=2	S	Function unknown	N-acetylserotonin O-methyltransferase [Malus zumi]	molecular function: catalytic activity (GO:0003824);; biological process: metabolic process (GO:0008152);; molecular function: binding (GO:0005488)
MD01G1062500	MD01G1062500	1.44401	1.55333	1.54898	1.00799	2.46874	3.89435	2.52151	3.41961	2.36214	0.718842	normal	0.905426	up	[K]	Transcription	--	--	--	[R]	General function prediction only	Leucine rich repeat;; Leucine Rich repeats (2 copies);; Leucine rich repeat N-terminal domain;; Leucine Rich Repeat;; Leucine Rich repeat	Receptor-like protein EIX2 OS=Solanum lycopersicum OX=4081 GN=EIX2 PE=1 SV=2	S	Function unknown	PREDICTED: probable leucine-rich repeat receptor-like protein kinase At1g35710 [Malus domestica]	--
MD01G1065000	MD01G1065000	18.0693	14.4638	15.3166	22.8016	20.5279	27.464	26.1818	31.1154	23.2868	0.606252	normal	0.793516	up	--	--	Cellular Component: origin recognition complex (GO:0000808);; Cellular Component: nucleus (GO:0005634);; Biological Process: DNA replication (GO:0006260);;	K02607|0|mdm:103404864|K02607 origin recognition complex subunit 5 | (RefSeq) origin of replication complex subunit 5-like	--	[L]	Replication, recombination and repair	Origin recognition complex (ORC) subunit 5 C-terminus;; AAA ATPase domain	Origin of replication complex subunit 5 OS=Arabidopsis thaliana OX=3702 GN=ORC5 PE=1 SV=1	L	Replication, recombination and repair	PREDICTED: origin of replication complex subunit 5 [Pyrus x bretschneideri]	cellular component: cell (GO:0005623);; cellular component: macromolecular complex (GO:0032991);; cellular component: organelle (GO:0043226);; cellular component: organelle part (GO:0044422);; cellular component: cell part (GO:0044464);; biological process: metabolic process (GO:0008152);; biological process: cellular process (GO:0009987)
MD01G1065600	MD01G1065600	0.60143	3.25254	2.15692	8.81972	1.21251	2.85356	11.5768	1.18155	9.43265	1.13917	normal	1.90784	up	[E]	Amino acid transport and metabolism	Molecular Function: cysteine synthase activity (GO:0004124);; Molecular Function: copper ion binding (GO:0005507);; Cellular Component: mitochondrion (GO:0005739);; Biological Process: glycolytic process (GO:0006096);; Biological Process: cysteine biosynthetic process from serine (GO:0006535);; Biological Process: water transport (GO:0006833);; Biological Process: hyperosmotic response (GO:000697…	K13034|0|mdm:103405317|K13034 L-3-cyanoalanine synthase/ cysteine synthase [EC:2.5.1.47 4.4.1.9] | (RefSeq) CAS2, MdCAS2; L-3-cyanoalanine synthase 2, mitochondrial	Cysteine and methionine metabolism (ko00270);; Cyanoamino acid metabolism (ko00460);; Sulfur metabolism (ko00920);; Carbon metabolism (ko01200);; Biosynthesis of amino acids (ko01230)	[E]	Amino acid transport and metabolism	Pyridoxal-phosphate dependent enzyme	L-3-cyanoalanine synthase 2, mitochondrial OS=Malus domestica OX=3750 GN=CAS2 PE=1 SV=1	E	Amino acid transport and metabolism	L-3-cyanoalanine synthase 2, mitochondrial [Malus domestica]	molecular function: catalytic activity (GO:0003824);; molecular function: binding (GO:0005488);; cellular component: cell (GO:0005623);; cellular component: organelle (GO:0043226);; cellular component: cell part (GO:0044464);; biological process: metabolic process (GO:0008152);; biological process: cellular process (GO:0009987);; biological process: single-organism process (GO:0044699);; biologic…
MD01G1066300	MD01G1066300	3.7393	2.88191	3.47892	1.05712	2.13107	1.90795	1.03549	2.41798	1.79107	-0.949872	normal	-0.902897	down	--		--	--	--	--	--	Protein kinase domain;; Protein tyrosine kinase;; D-mannose binding lectin;; S-locus glycoprotein domain	G-type lectin S-receptor-like serine/threonine-protein kinase SD2-2 OS=Arabidopsis thaliana OX=3702 GN=SD22 PE=1 SV=1	V	Defense mechanisms	PREDICTED: G-type lectin S-receptor-like serine/threonine-protein kinase SD2-2 [Pyrus x bretschneideri]	--
MD01G1068800	MD01G1068800	1.3207	0.778894	1.91961	0.034698	0.957886	0.825747	0.224614	0.223158	0.390031	-1.09497	normal	-2.16634	down	--	--	--	--	--	[GC]	Carbohydrate transport and metabolism;; Energy production and conversion	UDP-glucoronosyl and UDP-glucosyl transferase	Putative UDP-rhamnose:rhamnosyltransferase 1 OS=Fragaria ananassa OX=3747 GN=GT4 PE=2 SV=1	S	Function unknown	PREDICTED: putative UDP-rhamnose:rhamnosyltransferase 1 [Malus domestica]	--
MD01G1069100	MD01G1069100	12.8694	10.0952	15.5765	12.4786	15.7535	21.5443	16.2455	28.0072	18.3118	0.408345	normal	0.743458	up	[T]	Signal transduction mechanisms	Biological Process: MAPK cascade (GO:0000165);; Molecular Function: MAP kinase activity (GO:0004707);; Molecular Function: ATP binding (GO:0005524);; Biological Process: protein phosphorylation (GO:0006468);;	--	--	[T]	Signal transduction mechanisms	Protein kinase domain;; Protein tyrosine kinase	Mitogen-activated protein kinase homolog MMK2 OS=Medicago sativa OX=3879 GN=MMK2 PE=2 SV=1	T	Signal transduction mechanisms	MAPK [Malus hupehensis]	biological process: metabolic process (GO:0008152);; biological process: cellular process (GO:0009987);; biological process: signaling (GO:0023052);; biological process: single-organism process (GO:0044699);; biological process: response to stimulus (GO:0050896);; biological process: biological regulation (GO:0065007);; molecular function: catalytic activity (GO:0003824);; molecular function: sig…
MD01G1072900	MD01G1072900	10.8383	8.1511	10.8492	14.0005	19.0049	39.5148	23.7213	43.4336	24.1888	1.31389	up	1.65491	up	[I]	Lipid transport and metabolism	--	K13076|0|mdm:103407115|K13076 Delta8-fatty-acid desaturase [EC:1.14.19.4] | (RefSeq) delta(8)-fatty-acid desaturase 1-like	--	[I]	Lipid transport and metabolism	Fatty acid desaturase	Delta(8)-fatty-acid desaturase OS=Borago officinalis OX=13363 GN=sld1 PE=1 SV=1	I	Lipid transport and metabolism	PREDICTED: LOW QUALITY PROTEIN: delta(8)-fatty-acid desaturase 1-like [Malus domestica]	--
MD01G1073000	MD01G1073000	0.927501	1.28843	0.739996	2.76318	2.33949	12.5846	4.05426	6.10136	2.07293	2.58883	up	2.0682	up	[I]	Lipid transport and metabolism	--	K13076|0|mdm:103407203|K13076 Delta8-fatty-acid desaturase [EC:1.14.19.4] | (RefSeq) delta(8)-fatty-acid desaturase 1-like	--	[I]	Lipid transport and metabolism	Fatty acid desaturase;; Cytochrome b5-like Heme/Steroid binding domain	Delta(8)-fatty-acid desaturase 2 OS=Arabidopsis thaliana OX=3702 GN=SLD2 PE=1 SV=1	I	Lipid transport and metabolism	PREDICTED: delta(8)-fatty-acid desaturase 1-like [Malus domestica]	--
MD01G1074000	MD01G1074000	2.78423	3.3702	2.92695	1.51114	1.8447	1.58519	1.46003	1.17229	1.49729	-0.840331	normal	-1.09595	down	--	--	--	--	--	--	--	--	Uncharacterized protein At5g41620 OS=Arabidopsis thaliana OX=3702 GN=At5g41620 PE=2 SV=2	S	Function unknown	PREDICTED: uncharacterized protein At5g41620 [Malus domestica]	--
MD01G1074400	MD01G1074400	46.8055	51.6947	36.7567	13.2739	24.7458	17.3249	17.6506	13.1806	24.6708	-1.26211	down	-1.24524	down	[M]	Cell wall/membrane/envelope biogenesis	--	--	--	--	--	CAAD domains of cyanobacterial aminoacyl-tRNA synthetase	Protein CURVATURE THYLAKOID 1A, chloroplastic OS=Arabidopsis thaliana OX=3702 GN=CURT1A PE=1 SV=1	S	Function unknown	PREDICTED: protein CURVATURE THYLAKOID 1A, chloroplastic isoform X1 [Malus domestica]	--
MD01G1074800	MD01G1074800	4.31732	3.58548	5.33246	1.01113	2.24671	2.16435	0.896292	2.44184	2.04092	-1.2502	down	-1.25447	down	[G]	Carbohydrate transport and metabolism	--	K01792|0|mdm:103412014|K01792 glucose-6-phosphate 1-epimerase [EC:5.1.3.15] | (RefSeq) putative glucose-6-phosphate 1-epimerase	Glycolysis / Gluconeogenesis (ko00010)	[G]	Carbohydrate transport and metabolism	Aldose 1-epimerase	Putative glucose-6-phosphate 1-epimerase OS=Cenchrus ciliaris OX=35872 PE=2 SV=1	G	Carbohydrate transport and metabolism	PREDICTED: putative glucose-6-phosphate 1-epimerase [Malus domestica]	--
MD01G1078500	MD01G1078500	41.21	42.9836	33.8007	16.201	34.4447	25.0665	19.1565	25.8188	30.7443	-0.613763	normal	-0.602159	down	[P]	Inorganic ion transport and metabolism	--	K17525|0|mdm:103414117|K17525 chitinase domain-containing protein 1 | (RefSeq) rhodanese-like domain-containing protein 4, chloroplastic	--	--	--	--	Rhodanese-like domain-containing protein 4, chloroplastic OS=Arabidopsis thaliana OX=3702 GN=STR4 PE=1 SV=2	S	Function unknown	PREDICTED: LOW QUALITY PROTEIN: rhodanese-like domain-containing protein 4, chloroplastic [Malus domestica]	--
MD01G1080100	MD01G1080100	8.40982	13.0841	9.82317	6.70802	8.27952	3.19304	4.0294	1.70408	6.5364	-0.7501	normal	-1.30854	down	--	--	--	--	--	--	--	--	Probable F-box protein At3g61730 OS=Arabidopsis thaliana OX=3702 GN=RMF PE=1 SV=2	S	Function unknown	PREDICTED: probable F-box protein At3g61730 [Malus domestica]	--
MD01G1080900	MD01G1080900	0.883566	1.36432	1.26052	6.51647	2.78144	3.48263	6.95346	1.52232	3.51556	1.905	up	1.80593	up	[R]	General function prediction only	--	--	--	--	--	Divergent PAP2 family	--	S	Function unknown	PREDICTED: LOW QUALITY PROTEIN: uncharacterized protein LOC103439326 [Malus domestica]	--
MD01G1083400	MD01G1083400	12.7975	10.3118	10.6152	2.78358	6.7088	5.31086	2.05156	3.79905	5.3784	-1.15654	down	-1.54156	down	--	--	Molecular Function: DNA binding (GO:0003677);; Cellular Component: nucleus (GO:0005634);; Biological Process: regulation of transcription, DNA-templated (GO:0006355);; Biological Process: auxin-activated signaling pathway (GO:0009734);; Molecular Function: protein dimerization activity (GO:0046983);;	K14486|0|mdm:103416152|K14486 auxin response factor | (RefSeq) auxin response factor 18-like	Plant hormone signal transduction (ko04075)	--	--	Auxin response factor;; B3 DNA binding domain;; AUX/IAA family	Auxin response factor 18 OS=Arabidopsis thaliana OX=3702 GN=ARF18 PE=1 SV=1	K	Transcription	PREDICTED: auxin response factor 18-like isoform X1 [Malus domestica]	molecular function: binding (GO:0005488);; cellular component: cell (GO:0005623);; cellular component: organelle (GO:0043226);; cellular component: cell part (GO:0044464);; biological process: biological regulation (GO:0065007);; biological process: cellular process (GO:0009987);; biological process: signaling (GO:0023052);; biological process: single-organism process (GO:0044699);; biological pr…
MD01G1083700	MD01G1083700	8.65244	12.8569	11.3011	31.5548	8.25142	16.8039	33.4705	13.2535	17.2198	0.836677	normal	1.00058	up	--	--	--	--	--	--	--	--	--	S	Function unknown	PREDICTED: uncharacterized protein LOC103415805 [Malus domestica]	--
MD01G1083800	MD01G1083800	9.57417	7.59868	8.05015	11.5293	8.24442	14.0357	13.4508	14.0767	12.1034	0.465679	normal	0.694649	up	--	--	--	--	--	[R]	General function prediction only	RAVE protein 1 C terminal;; WD domain, G-beta repeat;; Anaphase-promoting complex subunit 4 WD40 domain	--	S	Function unknown	PREDICTED: uncharacterized protein LOC103415639 [Malus domestica]	--
MD01G1086200	MD01G1086200	55.6026	50.6959	42.0427	11.1958	17.3872	20.3728	15.9488	18.0292	22.9141	-1.5682	down	-1.34128	down	--	--	--	--	--	--	--	Protein of unknown function (DUF4079)	--	S	Function unknown	PREDICTED: uncharacterized protein LOC103417540 [Malus domestica]	--
MD01G1088900	MD01G1088900	17.9948	16.2812	15.8024	40.4688	32.3951	48.599	43.8138	48.2294	37.7722	1.318	up	1.41409	up	[T]	Signal transduction mechanisms	Biological Process: regulation of cellular process (GO:0050794);;	K12130|0|mdm:103403589|K12130 pseudo-response regulator 5 | (RefSeq) two-component response regulator-like PRR95	Circadian rhythm - plant (ko04712)	[K]	Transcription	Response regulator receiver domain;; CCT motif	Two-component response regulator-like PRR95 OS=Oryza sativa subsp. japonica OX=39947 GN=PRR95 PE=2 SV=1	K	Transcription	PREDICTED: LOW QUALITY PROTEIN: two-component response regulator-like PRR95 [Malus domestica]	biological process: biological regulation (GO:0065007)
MD01G1089400	MD01G1089400	8.7575	9.83674	3.42706	0.837353	4.70905	1.67045	0.953712	0.398513	2.78349	-1.59405	down	-2.36229	down	--	--	--	--	--	--	--	CAAD domains of cyanobacterial aminoacyl-tRNA synthetase	Protein CURVATURE THYLAKOID 1B, chloroplastic OS=Arabidopsis thaliana OX=3702 GN=CURT1B PE=1 SV=2	S	Function unknown	protein CURVATURE THYLAKOID 1B, chloroplastic-like [Prunus avium]	--
MD01G1090900	MD01G1090900	19.3091	19.5734	16.4191	45.8268	50.0241	61.9401	52.2422	73.0029	48.2076	1.54574	up	1.68422	up	--	--	--	K12133|0|mdm:103406243|K12133 MYB-related transcription factor LHY | (RefSeq) protein LHY-like	Circadian rhythm - plant (ko04712)	[O]	Posttranslational modification, protein turnover, chaperones	Myb-like DNA-binding domain	Protein LHY OS=Arabidopsis thaliana OX=3702 GN=LHY PE=1 SV=2	K	Transcription	PREDICTED: protein LHY-like [Malus domestica]	--
MD01G1100300	MD01G1100300	0.251723	0.083307	0.289864	0.474227	0.343589	0.356471	0.801984	0.54407	0.924865	--	--	1.84839	up	--	--	--	--	--	--	--	Shugoshin C terminus	SHUGOSHIN 2 OS=Arabidopsis thaliana OX=3702 GN=SGO2 PE=2 SV=1	S	Function unknown	PREDICTED: shugoshin-1-like isoform X1 [Pyrus x bretschneideri]	--
MD01G1101300	MD01G1101300	0.608805	1.20474	1.12825	0.100195	0.0826	0.284204	0.049266	0.105687	0.190165	-2.61223	down	-2.94006	down	--	--	--	--	--	--	--	Nodulin-like	--	S	Function unknown	PREDICTED: protein NUCLEAR FUSION DEFECTIVE 4-like [Malus domestica]	--
MD01G1102400	MD01G1102400	4.62814	3.81897	6.33569	7.88928	5.96117	6.52034	7.85294	8.00469	9.23671	0.511894	normal	0.812332	up	--	--	--	--	--	--	--	Protein of unknown function (DUF4050)	--	S	Function unknown	PREDICTED: uncharacterized protein LOC103427042 [Malus domestica]	--
MD01G1103200	MD01G1103200	2.04953	1.34277	1.24906	3.58156	2.7412	2.89903	3.51238	3.72549	2.93271	1.03354	up	1.17041	up	--	--	--	--	--	[Z]	Cytoskeleton	Kinesin motor domain;; Microtubule binding;; Armadillo/beta-catenin-like repeat	Kinesin-like protein KIN-UC OS=Arabidopsis thaliana OX=3702 GN=KINUC PE=1 SV=2	Z	Cytoskeleton	PREDICTED: armadillo repeat-containing kinesin-like protein 1 isoform X1 [Malus domestica]	--
MD01G1105800	MD01G1105800	30.9818	32.1079	27.2779	32.5896	34.2068	43.3638	36.9979	52.0418	43.5137	0.318861	normal	0.588899	up	[J]	Translation, ribosomal structure and biogenesis	Molecular Function: N-acetyltransferase activity (GO:0008080);;	--	--	[E]	Amino acid transport and metabolism	Acetyltransferase (GNAT) family;; Acetyltransferase (GNAT) domain;; Acetyltransferase (GNAT) domain;; FR47-like protein	Probable acetyltransferase NATA1-like OS=Arabidopsis thaliana OX=3702 GN=At2g39020 PE=2 SV=1	K	Transcription	PREDICTED: probable acetyltransferase NATA1-like [Malus domestica]	molecular function: catalytic activity (GO:0003824)
MD01G1106900	MD01G1106900	0.193111	0.594632	0.514312	3.41823	1.25814	1.79683	1.75016	1.20516	0.649049	2.34196	up	1.48619	up	[E]	Amino acid transport and metabolism	Cellular Component: cytoplasm (GO:0005737);; Biological Process: L-phenylalanine catabolic process (GO:0006559);; Biological Process: cinnamic acid biosynthetic process (GO:0009800);; Molecular Function: phenylalanine ammonia-lyase activity (GO:0045548);;	K10775|0|mdm:103430265|K10775 phenylalanine ammonia-lyase [EC:4.3.1.24] | (RefSeq) phenylalanine ammonia-lyase 1	Phenylalanine metabolism (ko00360);; Phenylpropanoid biosynthesis (ko00940)	[Q]	Secondary metabolites biosynthesis, transport and catabolism	Aromatic amino acid lyase	Phenylalanine ammonia-lyase 1 OS=Rubus idaeus OX=32247 GN=PAL1 PE=2 SV=1	E	Amino acid transport and metabolism	PREDICTED: phenylalanine ammonia-lyase 1 [Malus domestica]	cellular component: cell (GO:0005623);; cellular component: cell part (GO:0044464);; biological process: metabolic process (GO:0008152);; biological process: cellular process (GO:0009987);; biological process: single-organism process (GO:0044699);; molecular function: catalytic activity (GO:0003824)
MD01G1110100	MD01G1110100	149.591	166.774	163.705	439.938	208.479	349.359	466.361	279.713	344.46	1.10115	up	1.22529	up	[ER]	Amino acid transport and metabolism;; General function prediction only	Molecular Function: L-iditol 2-dehydrogenase activity (GO:0003939);; Molecular Function: zinc ion binding (GO:0008270);; Biological Process: oxidation-reduction process (GO:0055114);;	K00008|0|mdm:103432365|K00008 L-iditol 2-dehydrogenase [EC:1.1.1.14] | (RefSeq) SDH1, SDH5; L-idonate 5-dehydrogenase-like	Pentose and glucuronate interconversions (ko00040);; Fructose and mannose metabolism (ko00051)	[Q]	Secondary metabolites biosynthesis, transport and catabolism	Alcohol dehydrogenase GroES-like domain;; Zinc-binding dehydrogenase;; Glucose dehydrogenase C-terminus;; Zinc-binding dehydrogenase	L-idonate 5-dehydrogenase OS=Vitis vinifera OX=29760 GN=VIT_16s0100g00290 PE=1 SV=2	E	Amino acid transport and metabolism	NAD-dependent sorbitol dehydrogenase 1 [Malus domestica]	molecular function: catalytic activity (GO:0003824);; biological process: metabolic process (GO:0008152);; biological process: single-organism process (GO:0044699);; molecular function: binding (GO:0005488)
MD01G1111800	MD01G1111800	5.31554	5.83042	3.9486	8.91438	7.45774	7.03402	8.35912	7.91561	7.22777	0.669708	normal	0.672731	up	--	--	--	K14833|0|mdm:103417683|K14833 nucleolar complex protein 2 | (RefSeq) nucleolar complex protein 2 homolog	--	[J]	Translation, ribosomal structure and biogenesis	Noc2p family	Nucleolar complex protein 2 homolog OS=Arabidopsis thaliana OX=3702 GN=At2g18220 PE=3 SV=2	S	Function unknown	PREDICTED: nucleolar complex protein 2 homolog [Malus domestica]	--
MD01G1114400	MD01G1114400	3.29074	2.4307	2.24744	6.0763	5.12444	7.21346	6.8182	5.98498	5.97232	1.24882	up	1.27741	up	[TK]	Signal transduction mechanisms;; Transcription	--	K12129|0|mdm:103417716|K12129 pseudo-response regulator 7 | (RefSeq) two-component response regulator-like APRR3	Circadian rhythm - plant (ko04712)	[K]	Transcription	Response regulator receiver domain;; CCT motif	Two-component response regulator-like APRR7 OS=Arabidopsis thaliana OX=3702 GN=APRR7 PE=1 SV=1	K	Transcription	PREDICTED: LOW QUALITY PROTEIN: two-component response regulator-like APRR3 [Malus domestica]	--
MD01G1119700	MD01G1119700	0.691658	0.966965	1.03981	61.3686	2.49922	2.15971	38.1471	1.45876	3.18693	4.68091	up	4.0199	up	[I]	Lipid transport and metabolism	Molecular Function: catalytic activity (GO:0003824);; Biological Process: metabolic process (GO:0008152);;	K01054|0|mdm:103426378|K01054 acylglycerol lipase [EC:3.1.1.23] | (RefSeq) caffeoylshikimate esterase-like	--	[I]	Lipid transport and metabolism	Serine aminopeptidase, S33;; alpha/beta hydrolase fold;; Prolyl oligopeptidase family;; Alpha/beta hydrolase family	Caffeoylshikimate esterase OS=Arabidopsis thaliana OX=3702 GN=CSE PE=1 SV=1	I	Lipid transport and metabolism	PREDICTED: caffeoylshikimate esterase-like [Malus domestica]	molecular function: catalytic activity (GO:0003824);; biological process: metabolic process (GO:0008152)
MD01G1121000	MD01G1121000	18.0116	2.09215	14.0487	0.245065	5.83553	3.5156	0.912051	5.10449	3.00723	-1.78139	normal	-1.85323	down	--	--	--	--	--	--	--	Protein of unknown function (DUF674)	--	S	Function unknown	PREDICTED: uncharacterized protein LOC103434522 [Malus domestica]	--
MD01G1121500	MD01G1121500	5.71961	9.31214	4.39568	1.542	1.66593	2.65884	2.14315	0.791258	4.01259	-1.69731	down	-1.44481	down	--	--	Molecular Function: calcium ion binding (GO:0005509);; Cellular Component: photosystem II oxygen evolving complex (GO:0009654);; Biological Process: photosynthesis (GO:0015979);; Cellular Component: extrinsic component of membrane (GO:0019898);;	--	--	--	--	PsbP	Photosynthetic NDH subunit of lumenal location 1, chloroplastic OS=Arabidopsis thaliana OX=3702 GN=PNSL1 PE=1 SV=2	S	Function unknown	PREDICTED: photosynthetic NDH subunit of lumenal location 1, chloroplastic-like [Malus domestica]	molecular function: binding (GO:0005488);; cellular component: cell (GO:0005623);; cellular component: membrane (GO:0016020);; cellular component: macromolecular complex (GO:0032991);; cellular component: membrane part (GO:0044425);; cellular component: cell part (GO:0044464);; biological process: metabolic process (GO:0008152);; biological process: cellular process (GO:0009987)
MD01G1123800	MD01G1123800	3.25519	2.81245	3.55712	4.17174	3.94796	5.03756	4.73614	5.00446	4.31552	0.492299	normal	0.589464	up	--	--	Cellular Component: cytosol (GO:0005829);; Biological Process: mitotic recombination (GO:0006312);; Biological Process: tRNA modification (GO:0006400);; Biological Process: response to oxidative stress (GO:0006979);; Biological Process: positive regulation of cell proliferation (GO:0008284);; Biological Process: embryo sac egg cell differentiation (GO:0009560);; Biological Process: regulation of …	K11373|0|pxb:103930026|K11373 elongator complex protein 1 | (RefSeq) elongator complex protein 1-like	--	[K]	Transcription	IKI3 family	Elongator complex protein 1 OS=Arabidopsis thaliana OX=3702 GN=ELP1 PE=1 SV=1	K	Transcription	PREDICTED: elongator complex protein 1-like isoform X1 [Pyrus x bretschneideri]	cellular component: cell (GO:0005623);; cellular component: cell part (GO:0044464);; biological process: metabolic process (GO:0008152);; biological process: cellular process (GO:0009987);; biological process: response to stimulus (GO:0050896);; biological process: biological regulation (GO:0065007);; biological process: reproduction (GO:0000003);; biological process: reproductive process (GO:002…
MD01G1124000	MD01G1124000	13.4622	11.0839	12.1044	14.4488	7.59718	18.3293	18.4165	21.6171	16.0344	0.183803	normal	0.655106	up	--	--	--	--	--	--	--	--	--	S	Function unknown	PREDICTED: uncharacterized protein LOC103434309 [Malus domestica]	--
MD01G1126500	MD01G1126500	315.977	199.938	289.787	394.211	752.698	753.523	255.813	771.997	432.83	1.27537	up	0.901022	up	[O]	Posttranslational modification, protein turnover, chaperones	Molecular Function: ATP binding (GO:0005524);; Biological Process: response to stress (GO:0006950);;	K03283|0|mdm:103434172|K03283 heat shock 70kDa protein 1/8 | (RefSeq) heat shock cognate 70 kDa protein 2	Spliceosome (ko03040);; Protein processing in endoplasmic reticulum (ko04141);; Endocytosis (ko04144)	[O]	Posttranslational modification, protein turnover, chaperones	NAD-specific glutamate dehydrogenase	Heat shock cognate 70 kDa protein OS=Petunia hybrida OX=4102 GN=HSP70 PE=2 SV=1	O	Posttranslational modification, protein turnover, chaperones	PREDICTED: heat shock cognate 70 kDa protein 2 [Malus domestica]	molecular function: binding (GO:0005488);; biological process: response to stimulus (GO:0050896)
MD01G1132400	MD01G1132400	6.26677	3.87374	4.88685	7.36971	6.33885	9.40054	8.59724	11.4478	8.31946	0.666465	normal	0.96117	up	--	--	--	--	--	--	--	--	--	S	Function unknown	PREDICTED: zonadhesin-like isoform X1 [Malus domestica]	--
MD01G1132800	MD01G1132800	8.02928	5.69891	4.99591	0.59203	5.48069	4.57146	1.68831	3.47966	3.57092	-0.791561	normal	-1.05311	down	--	--	Cellular Component: chloroplast (GO:0009507);; Biological Process: photosynthesis, light harvesting (GO:0009765);; Cellular Component: membrane (GO:0016020);; Molecular Function: metal ion binding (GO:0046872);;	K08915|5.14107e-170|mdm:103437223|K08915 light-harvesting complex II chlorophyll a/b binding protein 4 | (RefSeq) chlorophyll a-b binding protein CP29.3, chloroplastic-like	Photosynthesis - antenna proteins (ko00196)	--	--	Chlorophyll A-B binding protein	Chlorophyll a-b binding protein CP29.3, chloroplastic OS=Arabidopsis thaliana OX=3702 GN=LHCB4.3 PE=2 SV=1	I	Lipid transport and metabolism	PREDICTED: chlorophyll a-b binding protein CP29.3, chloroplastic-like [Malus domestica]	cellular component: cell (GO:0005623);; cellular component: organelle (GO:0043226);; cellular component: cell part (GO:0044464);; biological process: metabolic process (GO:0008152);; biological process: cellular process (GO:0009987);; cellular component: membrane (GO:0016020);; molecular function: binding (GO:0005488)
MD01G1135700	MD01G1135700	7.94362	6.5137	6.45306	13.7835	8.67502	17.2714	12.9917	17.177	11.9998	0.96849	up	1.0517	up	--	--	--	--	--	--	--	--	Telomere repeat-binding protein 3 OS=Arabidopsis thaliana OX=3702 GN=TRP3 PE=1 SV=1	K	Transcription	PREDICTED: telomere repeat-binding protein 3-like [Malus domestica]	--
MD01G1136900	MD01G1136900	7.90482	5.19935	7.27055	14.2901	9.05733	9.67318	10.1381	9.88572	10.277	0.751141	up	0.620712	up	--	--	Molecular Function: RNA binding (GO:0003723);;	K17943|0|pxb:103935649|K17943 pumilio RNA-binding family | (RefSeq) pumilio homolog 2-like	--	[J]	Translation, ribosomal structure and biogenesis	Nucleic acid binding protein NABP;; Pumilio-family RNA binding repeat	Pumilio homolog 2 OS=Arabidopsis thaliana OX=3702 GN=APUM2 PE=1 SV=1	J	Translation, ribosomal structure and biogenesis	PREDICTED: pumilio homolog 2-like [Pyrus x bretschneideri]	molecular function: binding (GO:0005488)
MD01G1138600	MD01G1138600	7.89745	6.26519	4.94135	9.95584	8.34292	12.3585	10.8529	13.3119	9.79493	0.721988	up	0.868449	up	[R]	General function prediction only	Molecular Function: ARF guanyl-nucleotide exchange factor activity (GO:0005086);; Biological Process: regulation of ARF protein signal transduction (GO:0032012);;	K18443|0|mdm:103435347|K18443 golgi-specific brefeldin A-resistance guanine nucleotide exchange factor 1 | (RefSeq) ARF guanine-nucleotide exchange factor GNOM-like	Endocytosis (ko04144)	[U]	Intracellular trafficking, secretion, and vesicular transport	Sec7 domain;; Guanine nucleotide exchange factor in Golgi transport N-terminal	ARF guanine-nucleotide exchange factor GNOM OS=Arabidopsis thaliana OX=3702 GN=GN PE=1 SV=1	S	Function unknown	PREDICTED: ARF guanine-nucleotide exchange factor GNOM-like [Malus domestica]	molecular function: molecular function regulator (GO:0098772);; biological process: biological regulation (GO:0065007)
MD01G1138700	MD01G1138700	11.1368	8.66842	7.66727	9.96414	9.93501	13.643	13.7572	15.7973	12.6777	0.326128	normal	0.660524	up	[R]	General function prediction only	Molecular Function: ARF guanyl-nucleotide exchange factor activity (GO:0005086);; Biological Process: regulation of ARF protein signal transduction (GO:0032012);;	K18443|0|pxb:103935740|K18443 golgi-specific brefeldin A-resistance guanine nucleotide exchange factor 1 | (RefSeq) ARF guanine-nucleotide exchange factor GNOM-like	Endocytosis (ko04144)	[U]	Intracellular trafficking, secretion, and vesicular transport	Sec7 domain;; Guanine nucleotide exchange factor in Golgi transport N-terminal	ARF guanine-nucleotide exchange factor GNOM OS=Arabidopsis thaliana OX=3702 GN=GN PE=1 SV=1	S	Function unknown	PREDICTED: ARF guanine-nucleotide exchange factor GNOM-like [Pyrus x bretschneideri]	molecular function: molecular function regulator (GO:0098772);; biological process: biological regulation (GO:0065007)
MD01G1140700	MD01G1140700	4.0169	3.02544	3.45805	5.00607	3.21877	6.13928	6.24433	6.39775	4.76657	0.498127	normal	0.773694	up	[R]	General function prediction only	--	K16547|0|mdm:103411867|K16547 protein NEDD1 | (RefSeq) protein NEDD1-like	--	[T]	Signal transduction mechanisms	Anaphase-promoting complex subunit 4 WD40 domain	Protein NEDD1 OS=Arabidopsis thaliana OX=3702 GN=NEDD1 PE=2 SV=1	S	Function unknown	PREDICTED: protein NEDD1-like [Malus domestica]	--
MD01G1142500	MD01G1142500	3.64113	2.66354	4.9327	1.05161	3.81911	2.86385	0.778839	1.82946	1.78062	-0.503513	normal	-1.3023	down	[V]	Defense mechanisms	--	K03327|0|mdm:103435645|K03327 multidrug resistance protein, MATE family | (RefSeq) protein DETOXIFICATION 35-like	--	[R]	General function prediction only	MatE	Protein DETOXIFICATION 35 OS=Arabidopsis thaliana OX=3702 GN=DTX35 PE=1 SV=1	V	Defense mechanisms	PREDICTED: protein DETOXIFICATION 35-like [Malus domestica]	--
MD01G1144300	MD01G1144300	32.6487	38.6845	29.1895	85.2048	514.912	70.7915	53.1958	60.8617	53.6718	2.75406	up	0.772675	up	--	--	Biological Process: response to stress (GO:0006950);;	K13993|1.09898e-35|mdm:103417894|K13993 HSP20 family protein | (RefSeq) 18.1 kDa class I heat shock protein-like	Protein processing in endoplasmic reticulum (ko04141)	[O]	Posttranslational modification, protein turnover, chaperones	--	18.1 kDa class I heat shock protein OS=Arabidopsis thaliana OX=3702 GN=HSP18.1 PE=1 SV=1	O	Posttranslational modification, protein turnover, chaperones	PREDICTED: 18.1 kDa class I heat shock protein-like [Malus domestica]	biological process: response to stimulus (GO:0050896)
MD01G1145100	MD01G1145100	25.1712	23.4811	28.4523	17.7961	18.1068	17.5728	13.8001	18.5557	16.498	-0.486048	normal	-0.615291	down	[Q]	Secondary metabolites biosynthesis, transport and catabolism	--	--	--	--	--	Legume lectin domain	L-type lectin-domain containing receptor kinase VIII.2 OS=Arabidopsis thaliana OX=3702 GN=LECRK82 PE=2 SV=1	S	Function unknown	PREDICTED: L-type lectin-domain containing receptor kinase VIII.1-like [Malus domestica]	--
MD01G1145200	MD01G1145200	15.4662	11.5117	15.6034	5.27492	4.0538	9.07612	9.45223	9.99347	7.35645	-1.16777	down	-0.621788	down	--	--	Cellular Component: plasma membrane (GO:0005886);; Molecular Function: L-proline transmembrane transporter activity (GO:0015193);; Cellular Component: integral component of membrane (GO:0016021);; Biological Process: proline transmembrane transport (GO:0035524);;	--	--	[E]	Amino acid transport and metabolism	Transmembrane amino acid transporter protein	Proline transporter 1 OS=Arabidopsis thaliana OX=3702 GN=PROT1 PE=1 SV=1	E	Amino acid transport and metabolism	PREDICTED: proline transporter 1-like [Malus domestica]	cellular component: cell (GO:0005623);; cellular component: membrane (GO:0016020);; cellular component: cell part (GO:0044464);; molecular function: transporter activity (GO:0005215);; biological process: single-organism process (GO:0044699);; biological process: localization (GO:0051179);; cellular component: membrane part (GO:0044425)
MD01G1145600	MD01G1145600	11.9102	9.32563	12.6815	13.4316	9.26252	21.716	17.667	18.189	14.2471	0.430885	normal	0.607307	up	--	--	Cellular Component: integral component of membrane (GO:0016021);;	--	--	[GE]	Carbohydrate transport and metabolism;; Amino acid transport and metabolism	Triose-phosphate Transporter family;; UAA transporter family;; EamA-like transporter family	Probable sugar phosphate/phosphate translocator At3g11320 OS=Arabidopsis thaliana OX=3702 GN=At3g11320 PE=2 SV=1	S	Function unknown	PREDICTED: probable sugar phosphate/phosphate translocator At3g11320 [Malus domestica]	cellular component: membrane (GO:0016020);; cellular component: membrane part (GO:0044425)
MD01G1146300	MD01G1146300	31.9395	43.0957	23.2497	18.9622	27.6521	13.2972	16.7019	9.23789	24.4659	-0.68664	normal	-0.927314	down	[G]	Carbohydrate transport and metabolism	Biological Process: maltose metabolic process (GO:0000023);; Biological Process: MAPK cascade (GO:0000165);; Biological Process: sucrose biosynthetic process (GO:0005986);; Biological Process: pentose-phosphate shunt (GO:0006098);; Biological Process: rRNA processing (GO:0006364);; Biological Process: protein targeting to membrane (GO:0006612);; Biological Process: response to cold (GO:0009409);;…	K01100|0|mdm:103444794|K01100 sedoheptulose-bisphosphatase [EC:3.1.3.37] | (RefSeq) sedoheptulose-1,7-bisphosphatase, chloroplastic-like	Carbon fixation in photosynthetic organisms (ko00710);; Carbon metabolism (ko01200)	[G]	Carbohydrate transport and metabolism	Fructose-1-6-bisphosphatase, N-terminal domain	Sedoheptulose-1,7-bisphosphatase, chloroplastic OS=Arabidopsis thaliana OX=3702 GN=At3g55800 PE=2 SV=1	G	Carbohydrate transport and metabolism	PREDICTED: sedoheptulose-1,7-bisphosphatase, chloroplastic-like [Malus domestica]	biological process: metabolic process (GO:0008152);; biological process: cellular process (GO:0009987);; biological process: single-organism process (GO:0044699);; biological process: signaling (GO:0023052);; biological process: response to stimulus (GO:0050896);; biological process: biological regulation (GO:0065007);; biological process: localization (GO:0051179);; cellular component: cell (GO:…
MD01G1148600	MD01G1148600	5.96148	5.04028	6.67223	0.831948	1.0679	2.70664	0.449036	2.24768	1.36142	-1.90243	down	-2.07792	down	[O]	Posttranslational modification, protein turnover, chaperones	--	--	--	--	--	--	--	--	--	PREDICTED: uncharacterized protein LOC103455114 isoform X1 [Malus domestica]	--
MD01G1149100	MD01G1149100	63.0061	11.3406	37.3362	4.53042	33.7113	11.5897	9.64025	14.8502	20.0085	-1.11986	normal	-1.26345	down	--	--	Cellular Component: plasma membrane (GO:0005886);; Biological Process: amino acid transport (GO:0006865);; Biological Process: auxin-activated signaling pathway (GO:0009734);; Molecular Function: symporter activity (GO:0015293);; Cellular Component: integral component of membrane (GO:0016021);;	K13946|0|mdm:103455120|K13946 auxin influx carrier (AUX1 LAX family) | (RefSeq) LAX2; auxin transporter-like protein 1	Plant hormone signal transduction (ko04075)	[E]	Amino acid transport and metabolism	Transmembrane amino acid transporter protein	Auxin transporter-like protein 1 OS=Medicago truncatula OX=3880 GN=LAX1 PE=2 SV=1	E	Amino acid transport and metabolism	PREDICTED: auxin transporter-like protein 1 [Malus domestica]	cellular component: cell (GO:0005623);; cellular component: membrane (GO:0016020);; cellular component: cell part (GO:0044464);; biological process: single-organism process (GO:0044699);; biological process: localization (GO:0051179);; biological process: cellular process (GO:0009987);; biological process: signaling (GO:0023052);; biological process: response to stimulus (GO:0050896);; biological…
MD01G1152100	MD01G1152100	22.5918	33.4022	53.7122	7.83537	69.3218	16.5606	6.35126	14.4752	11.4828	-0.207554	normal	-1.72178	down	[QV]	Secondary metabolites biosynthesis, transport and catabolism;; Defense mechanisms	Molecular Function: monooxygenase activity (GO:0004497);; Molecular Function: iron ion binding (GO:0005506);; Molecular Function: electron carrier activity (GO:0009055);; Molecular Function: oxidoreductase activity, acting on paired donors, with incorporation or reduction of molecular oxygen (GO:0016705);; Molecular Function: heme binding (GO:0020037);; Biological Process: oxidation-reduction pro…	K09588|0|mdm:103437230|K09588 cytochrome P450 family 90 subfamily A polypeptide 1 [EC:1.14.-.-] | (RefSeq) cytochrome P450 90A1-like	Brassinosteroid biosynthesis (ko00905)	[QI]	Secondary metabolites biosynthesis, transport and catabolism;; Lipid transport and metabolism	Cytochrome P450	Cytochrome P450 90A1 OS=Arabidopsis thaliana OX=3702 GN=CYP90A1 PE=2 SV=1	Q	Secondary metabolites biosynthesis, transport and catabolism	PREDICTED: cytochrome P450 90A1-like isoform X2 [Malus domestica]	molecular function: catalytic activity (GO:0003824);; biological process: metabolic process (GO:0008152);; biological process: single-organism process (GO:0044699);; molecular function: binding (GO:0005488);; molecular function: electron carrier activity (GO:0009055)
MD01G1152700	MD01G1152700	6.01085	10.0956	10.3318	1.2606	5.17174	3.72865	1.63624	4.38441	2.65036	-1.35276	normal	-1.56547	down	--	--	Biological Process: response to light stimulus (GO:0009416);; Biological Process: single-organism process (GO:0044699);; Biological Process: regulation of biological process (GO:0050789);;	--	--	--	--	Protein of unknown function (DUF1313)	Protein EARLY FLOWERING 4 OS=Arabidopsis thaliana OX=3702 GN=ELF4 PE=1 SV=1	S	Function unknown	PREDICTED: protein EARLY FLOWERING 4-like [Malus domestica]	biological process: response to stimulus (GO:0050896);; biological process: single-organism process (GO:0044699);; biological process: biological regulation (GO:0065007)
MD01G1153400	MD01G1153400	32.3189	52.6705	32.1803	23.6617	6.10995	7.40181	26.5212	15.1632	15.243	-1.60499	down	-1.01026	down	[O]	Posttranslational modification, protein turnover, chaperones	--	--	--	[O]	Posttranslational modification, protein turnover, chaperones	AAA domain (Cdc48 subfamily);; Clp amino terminal domain, pathogenicity island component	Protein SMAX1-LIKE 7 OS=Arabidopsis thaliana OX=3702 GN=SMXL7 PE=1 SV=1	O	Posttranslational modification, protein turnover, chaperones	PREDICTED: protein SMAX1-LIKE 7-like [Malus domestica]	--
MD01G1158600	MD01G1158600	7.42475	7.04377	5.99915	3.07896	5.59639	7.19541	2.85841	3.18048	2.63023	-0.339388	normal	-1.19797	down	--	--	Molecular Function: DNA binding (GO:0003677);; Molecular Function: transcription factor activity, sequence-specific DNA binding (GO:0003700);; Cellular Component: nucleus (GO:0005634);; Biological Process: regulation of transcription, DNA-templated (GO:0006355);;	--	--	--	--	AP2 domain	Dehydration-responsive element-binding protein 2A OS=Arabidopsis thaliana OX=3702 GN=DREB2A PE=1 SV=1	K	Transcription	DREB2 [Malus sieversii]	molecular function: binding (GO:0005488);; molecular function: nucleic acid binding transcription factor activity (GO:0001071);; biological process: biological regulation (GO:0065007);; cellular component: cell (GO:0005623);; cellular component: organelle (GO:0043226);; cellular component: cell part (GO:0044464)
MD01G1160800	MD01G1160800	15.8232	23.4422	19.5082	12.441	10.4676	7.99988	13.758	9.08645	12.6758	-0.889407	down	-0.6889	down	[L]	Replication, recombination and repair	Molecular Function: nucleic acid binding (GO:0003676);; Molecular Function: nuclease activity (GO:0004518);; Biological Process: nucleic acid phosphodiester bond hydrolysis (GO:0090305);;	--	--	--	--	Staphylococcal nuclease homologue	Staphylococcal-like nuclease CAN2 OS=Arabidopsis thaliana OX=3702 GN=CAN2 PE=1 SV=1	L	Replication, recombination and repair	PREDICTED: staphylococcal-like nuclease CAN2 [Malus domestica]	molecular function: binding (GO:0005488);; molecular function: catalytic activity (GO:0003824);; biological process: metabolic process (GO:0008152);; biological process: cellular process (GO:0009987)
MD01G1162100	MD01G1162100	6.34211	6.18792	2.98863	0.668005	2.49637	1.66797	1.70314	2.74051	2.31822	-1.65343	down	-1.15748	down	--	--	Molecular Function: peroxidase activity (GO:0004601);; Biological Process: response to oxidative stress (GO:0006979);; Molecular Function: heme binding (GO:0020037);; Molecular Function: metal ion binding (GO:0046872);; Biological Process: oxidation-reduction process (GO:0055114);;	K00430|0|mdm:103437785|K00430 peroxidase [EC:1.11.1.7] | (RefSeq) peroxidase P7-like	Phenylpropanoid biosynthesis (ko00940)	--	--	Peroxidase	Peroxidase 4 OS=Vitis vinifera OX=29760 GN=GSVIVT00023967001 PE=1 SV=1	G	Carbohydrate transport and metabolism	PREDICTED: peroxidase P7-like [Malus domestica]	molecular function: catalytic activity (GO:0003824);; molecular function: antioxidant activity (GO:0016209);; biological process: metabolic process (GO:0008152);; biological process: cellular process (GO:0009987);; biological process: single-organism process (GO:0044699);; biological process: response to stimulus (GO:0050896);; biological process: detoxification (GO:0098754);; molecular function:…
MD01G1164500	MD01G1164500	23.2892	24.5933	24.2451	29.0056	23.8205	32.0866	34.8165	43.7549	34.1925	0.273944	normal	0.682722	up	--	--	--	K15285|0|mdm:103437949|K15285 solute carrier family 35, member E3 | (RefSeq) uncharacterized membrane protein At1g06890-like	--	[GE]	Carbohydrate transport and metabolism;; Amino acid transport and metabolism	Triose-phosphate Transporter family;; EamA-like transporter family	UDP-xylose transporter 3 OS=Arabidopsis thaliana OX=3702 GN=UXT3 PE=1 SV=1	S	Function unknown	PREDICTED: uncharacterized membrane protein At1g06890-like [Malus domestica]	--
MD01G1168200	MD01G1168200	70.3263	74.1485	72.4479	189.15	81.7214	145.419	147.594	170.398	124.7	0.987752	up	1.06702	up	--	--	--	--	--	--	--	F-box domain;; F-box associated;; F-box-like;; F-box associated domain	Putative F-box protein At3g16210 OS=Arabidopsis thaliana OX=3702 GN=At3g16210 PE=4 SV=1	S	Function unknown	PREDICTED: putative F-box protein At3g16210 [Malus domestica]	--
MD01G1170000	MD01G1170000	3.40721	3.83897	3.84091	4.48878	7.10439	9.3673	7.33455	23.0321	8.70313	0.944882	up	1.84483	up	--	--	--	--	--	--	--	KIP1-like protein	Protein NETWORKED 4A OS=Arabidopsis thaliana OX=3702 GN=NET4A PE=2 SV=1	S	Function unknown	PREDICTED: protein NETWORKED 4A-like [Malus domestica]	--
MD01G1172700	MD01G1172700	6.9223	4.2009	6.15213	2.19385	5.07568	4.57397	2.80565	3.68999	3.74647	-0.508081	normal	-0.704876	down	--	--	--	--	--	--	--	--	COP1-interacting protein 7 OS=Arabidopsis thaliana OX=3702 GN=CIP7 PE=1 SV=1	S	Function unknown	PREDICTED: serine/arginine repetitive matrix protein 1-like isoform X1 [Pyrus x bretschneideri]	--
MD01G1177000	MD01G1177000	1.84195	1.80837	2.71972	8.11	1.94285	9.3938	9.78696	4.24071	2.39035	1.65299	up	1.40848	up	--	--	Molecular Function: DNA binding (GO:0003677);; Molecular Function: transcription factor activity, sequence-specific DNA binding (GO:0003700);; Cellular Component: nucleus (GO:0005634);; Biological Process: regulation of transcription, DNA-templated (GO:0006355);;	K09286|0|mdm:103438934|K09286 EREBP-like factor | (RefSeq) AP2D2, ERF2, MdERF2; ethylene-responsive transcription factor 2-like	--	--	--	AP2 domain	Ethylene-responsive transcription factor 2 OS=Nicotiana tabacum OX=4097 GN=ERF2 PE=2 SV=1	K	Transcription	ethylene-responsive transcription factor 2-like [Malus domestica]	molecular function: binding (GO:0005488);; molecular function: nucleic acid binding transcription factor activity (GO:0001071);; biological process: biological regulation (GO:0065007);; cellular component: cell (GO:0005623);; cellular component: organelle (GO:0043226);; cellular component: cell part (GO:0044464)
MD01G1177100	MD01G1177100	21.6814	34.1993	41.6105	144.001	104.111	224.266	163.018	76.7136	74.1624	2.30974	up	1.72808	up	--	--	Molecular Function: DNA binding (GO:0003677);; Molecular Function: transcription factor activity, sequence-specific DNA binding (GO:0003700);; Cellular Component: nucleus (GO:0005634);; Biological Process: regulation of transcription, DNA-templated (GO:0006355);;	K09286|0|mdm:103406480|K09286 EREBP-like factor | (RefSeq) AP2D60; ethylene-responsive transcription factor ERF105-like	--	--	--	AP2 domain	Ethylene-responsive transcription factor ERF105 OS=Arabidopsis thaliana OX=3702 GN=ERF105 PE=2 SV=1	K	Transcription	ethylene-responsive transcription factor ERF105-like [Malus domestica]	molecular function: binding (GO:0005488);; molecular function: nucleic acid binding transcription factor activity (GO:0001071);; biological process: biological regulation (GO:0065007);; cellular component: cell (GO:0005623);; cellular component: organelle (GO:0043226);; cellular component: cell part (GO:0044464)
MD01G1177200	MD01G1177200	51.1505	64.247	88.3994	171.784	72.0417	196.311	236.946	175.965	151.69	1.15469	up	1.51302	up	--	--	Molecular Function: DNA binding (GO:0003677);; Molecular Function: transcription factor activity, sequence-specific DNA binding (GO:0003700);; Cellular Component: nucleus (GO:0005634);; Biological Process: regulation of transcription, DNA-templated (GO:0006355);;	--	--	--	--	AP2 domain	Ethylene-responsive transcription factor ERF106 OS=Arabidopsis thaliana OX=3702 GN=ERF106 PE=2 SV=1	K	Transcription	AP2 domain class transcription factor [Malus domestica]	molecular function: binding (GO:0005488);; molecular function: nucleic acid binding transcription factor activity (GO:0001071);; biological process: biological regulation (GO:0065007);; cellular component: cell (GO:0005623);; cellular component: organelle (GO:0043226);; cellular component: cell part (GO:0044464)
MD01G1177300	MD01G1177300	9.38908	13.7667	11.9866	26.6428	16.5879	17.5791	23.2981	16.8236	20.3066	0.83117	up	0.818267	up	[G]	Carbohydrate transport and metabolism	Molecular Function: 6-phosphofructokinase activity (GO:0003872);; Molecular Function: ATP binding (GO:0005524);; Cellular Component: 6-phosphofructokinase complex (GO:0005945);; Biological Process: fructose 6-phosphate metabolic process (GO:0006002);; Biological Process: glycolytic process (GO:0006096);;	K00850|0|mdm:103438916|K00850 6-phosphofructokinase 1 [EC:2.7.1.11] | (RefSeq) ATP-dependent 6-phosphofructokinase 4, chloroplastic	Glycolysis / Gluconeogenesis (ko00010);; Pentose phosphate pathway (ko00030);; Fructose and mannose metabolism (ko00051);; Galactose metabolism (ko00052);; Carbon metabolism (ko01200);; Biosynthesis of amino acids (ko01230);; RNA degradation (ko03018)	[G]	Carbohydrate transport and metabolism	Phosphofructokinase	ATP-dependent 6-phosphofructokinase 4, chloroplastic OS=Arabidopsis thaliana OX=3702 GN=PFK4 PE=1 SV=1	G	Carbohydrate transport and metabolism	PREDICTED: ATP-dependent 6-phosphofructokinase 4, chloroplastic [Malus domestica]	molecular function: catalytic activity (GO:0003824);; biological process: metabolic process (GO:0008152);; biological process: cellular process (GO:0009987);; molecular function: binding (GO:0005488);; cellular component: cell (GO:0005623);; cellular component: macromolecular complex (GO:0032991);; cellular component: cell part (GO:0044464);; biological process: single-organism process (GO:004469…
MD01G1177400	MD01G1177400	4.54298	4.90852	7.8024	14.2463	5.85089	11.1315	13.952	12.6668	11.8092	0.909118	normal	1.20168	up	--	--	--	--	--	[R]	General function prediction only	Putative serine esterase (DUF676)	--	S	Function unknown	PREDICTED: putative lipase YOR059C [Malus domestica]	--
MD01G1177500	MD01G1177500	0.603511	0.317814	0.864151	1.55255	1.35743	1.30799	1.11819	1.63305	1.4948	1.29431	normal	1.30045	up	--	--	--	--	--	[R]	General function prediction only	Eukaryotic translation initiation factor eIF2A;; Anaphase-promoting complex subunit 4 WD40 domain	--	S	Function unknown	PREDICTED: WD repeat-containing protein WRAP73-like [Pyrus x bretschneideri]	--
MD01G1179800	MD01G1179800	1.81919	2.29568	2.21817	7.35827	1.54164	8.26362	6.47421	7.78823	2.88741	1.48022	up	1.46875	up	[K]	Transcription	--	--	--	[R]	General function prediction only	Leucine rich repeat;; Leucine Rich repeats (2 copies);; Leucine Rich Repeat;; Leucine rich repeat N-terminal domain	Receptor-like protein EIX2 OS=Solanum lycopersicum OX=4081 GN=EIX2 PE=1 SV=2	S	Function unknown	M18S-3Ap [Malus floribunda]	--
MD01G1184900	MD01G1184900	1.20343	0.620536	1.63344	0.137107	1.00895	1.00415	0.191541	0.529808	0.496458	-0.650686	normal	-1.44682	down	[K]	Transcription	--	--	--	--	--	Protein tyrosine kinase;; Protein kinase domain;; Leucine rich repeat;; Leucine Rich repeats (2 copies);; Leucine rich repeat N-terminal domain;; Leucine Rich Repeat	LRR receptor kinase SERK2 OS=Oryza sativa subsp. japonica OX=39947 GN=SERK4 PE=3 SV=1	S	Function unknown	PREDICTED: BRASSINOSTEROID INSENSITIVE 1-associated receptor kinase 1-like [Malus domestica]	--
MD01G1185900	MD01G1185900	9.31477	9.18419	10.3763	12.5966	9.49442	17.5052	17.0564	15.9312	14.0986	0.494606	normal	0.746662	up	--	--	--	--	--	--	--	GDSL/SGNH-like Acyl-Esterase family found in Pmr5 and Cas1p;; PMR5 N terminal Domain	Protein trichome birefringence-like 18 OS=Arabidopsis thaliana OX=3702 GN=TBL18 PE=2 SV=1	S	Function unknown	PREDICTED: protein YLS7 [Malus domestica]	--
MD01G1186200	MD01G1186200	17.2107	17.2052	16.2295	20.7463	11.5677	28.561	31.4682	30.7736	24.7071	0.304602	normal	0.818443	up	--	--	--	--	--	--	--	Protein of unknown function (DUF668);; Domain of unknown function (DUF3475)	--	S	Function unknown	PREDICTED: uncharacterized protein LOC103406497 [Malus domestica]	--
MD01G1194700	MD01G1194700	230.923	267.121	280.301	408.302	222.207	309.275	451.202	326.203	395.549	0.31728	normal	0.633135	up	[ER]	Amino acid transport and metabolism;; General function prediction only	Molecular Function: L-iditol 2-dehydrogenase activity (GO:0003939);; Molecular Function: zinc ion binding (GO:0008270);; Biological Process: oxidation-reduction process (GO:0055114);;	K00008|0|mdm:103440086|K00008 L-iditol 2-dehydrogenase [EC:1.1.1.14] | (RefSeq) sorbitol dehydrogenase-like	Pentose and glucuronate interconversions (ko00040);; Fructose and mannose metabolism (ko00051)	[Q]	Secondary metabolites biosynthesis, transport and catabolism	Alcohol dehydrogenase GroES-like domain;; Zinc-binding dehydrogenase;; Glucose dehydrogenase C-terminus;; Zinc-binding dehydrogenase	Sorbitol dehydrogenase OS=Arabidopsis thaliana OX=3702 GN=SDH PE=1 SV=1	E	Amino acid transport and metabolism	PREDICTED: sorbitol dehydrogenase-like [Malus domestica]	molecular function: catalytic activity (GO:0003824);; biological process: metabolic process (GO:0008152);; biological process: single-organism process (GO:0044699);; molecular function: binding (GO:0005488)
MD01G1195100	MD01G1195100	6.47532	9.7595	8.91043	19.5141	7.04412	12.449	24.2773	8.33115	15.0941	0.678564	normal	0.962667	up	[ER]	Amino acid transport and metabolism;; General function prediction only	Molecular Function: L-iditol 2-dehydrogenase activity (GO:0003939);; Molecular Function: zinc ion binding (GO:0008270);; Biological Process: oxidation-reduction process (GO:0055114);;	K00008|1.06386e-171|mdm:103440075|K00008 L-iditol 2-dehydrogenase [EC:1.1.1.14] | (RefSeq) sorbitol dehydrogenase-like	Pentose and glucuronate interconversions (ko00040);; Fructose and mannose metabolism (ko00051)	[Q]	Secondary metabolites biosynthesis, transport and catabolism	Zinc-binding dehydrogenase;; Glucose dehydrogenase C-terminus;; Zinc-binding dehydrogenase	Sorbitol dehydrogenase OS=Arabidopsis thaliana OX=3702 GN=SDH PE=1 SV=1	E	Amino acid transport and metabolism	PREDICTED: sorbitol dehydrogenase-like [Malus domestica]	molecular function: catalytic activity (GO:0003824);; biological process: metabolic process (GO:0008152);; biological process: single-organism process (GO:0044699);; molecular function: binding (GO:0005488)
MD01G1195200	MD01G1195200	284.28	420.243	337.702	619.847	465.732	394.713	641.952	394.715	523.466	0.544333	normal	0.618376	up	[ER]	Amino acid transport and metabolism;; General function prediction only	Molecular Function: L-iditol 2-dehydrogenase activity (GO:0003939);; Molecular Function: zinc ion binding (GO:0008270);; Biological Process: oxidation-reduction process (GO:0055114);;	K00008|0|mdm:103440064|K00008 L-iditol 2-dehydrogenase [EC:1.1.1.14] | (RefSeq) SDH2; sorbitol dehydrogenase-like	Pentose and glucuronate interconversions (ko00040);; Fructose and mannose metabolism (ko00051)	[Q]	Secondary metabolites biosynthesis, transport and catabolism	Alcohol dehydrogenase GroES-like domain;; Zinc-binding dehydrogenase;; Glucose dehydrogenase C-terminus;; Zinc-binding dehydrogenase	Sorbitol dehydrogenase OS=Arabidopsis thaliana OX=3702 GN=SDH PE=1 SV=1	E	Amino acid transport and metabolism	sorbitol dehydrogenase-like [Malus domestica]	molecular function: catalytic activity (GO:0003824);; biological process: metabolic process (GO:0008152);; biological process: single-organism process (GO:0044699);; molecular function: binding (GO:0005488)
MD01G1195900	MD01G1195900	12.9253	14.3709	14.9166	5.44981	5.83174	4.121	3.62985	6.2657	5.4138	-1.41522	down	-1.42303	down	--	--	--	--	--	[S]	Function unknown	Per1-like family	--	S	Function unknown	PREDICTED: post-GPI attachment to proteins factor 3 [Malus domestica]	--
MD01G1199000	MD01G1199000	15.7041	27.8315	19.7858	9.4568	26.6661	8.98949	10.0329	4.46764	11.9189	-0.471255	normal	-1.22373	down	[GM]	Carbohydrate transport and metabolism;; Cell wall/membrane/envelope biogenesis	--	--	--	--	--	--	--	M	Cell wall/membrane/envelope biogenesis	PREDICTED: 3-hexulose-6-phosphate isomerase-like [Malus domestica]	--
MD01G1199300	MD01G1199300	5.71151	4.91389	4.23855	2.28881	4.00801	3.21392	2.43487	2.96636	3.31977	-0.6121	normal	-0.728257	down	--	--	--	--	--	--	--	Methyl-CpG binding domain	Methyl-CpG-binding domain-containing protein 13 OS=Arabidopsis thaliana OX=3702 GN=MBD13 PE=2 SV=1	S	Function unknown	PREDICTED: uncharacterized protein LOC103441353 [Malus domestica]	--
MD01G1201400	MD01G1201400	19.1914	20.2658	25.1956	3.50345	13.5197	15.0674	5.62051	14.9834	10.405	-0.987507	normal	-1.02024	down	--	--	Molecular Function: transferase activity (GO:0016740);;	--	--	[R]	General function prediction only	Glycosyl transferase family 90	--	S	Function unknown	PREDICTED: O-glucosyltransferase rumi homolog [Malus domestica]	molecular function: catalytic activity (GO:0003824)
MD01G1203300	MD01G1203300	13.6763	9.91882	13.1931	6.16141	8.74213	6.68195	5.97113	6.88566	8.24063	-0.727891	normal	-0.752898	down	--	--	--	--	--	[M]	Cell wall/membrane/envelope biogenesis	Pectinacetylesterase	Pectin acetylesterase 9 OS=Arabidopsis thaliana OX=3702 GN=PAE9 PE=2 SV=1	S	Function unknown	PREDICTED: pectin acetylesterase 9 isoform X2 [Malus domestica]	--
MD01G1203700	MD01G1203700	19.5272	20.9186	20.2732	13.976	11.9255	7.82631	6.6882	6.14718	8.70509	-0.803739	down	-1.45228	down	[QV]	Secondary metabolites biosynthesis, transport and catabolism;; Defense mechanisms	--	--	--	[Q]	Secondary metabolites biosynthesis, transport and catabolism	Cytochrome P450;; Cleavage and polyadenylation factor 2 C-terminal	Cytochrome P450 89A2 OS=Arabidopsis thaliana OX=3702 GN=CYP89A2 PE=2 SV=2	Q	Secondary metabolites biosynthesis, transport and catabolism	PREDICTED: cytochrome P450 89A2-like [Malus domestica]	--
MD01G1205100	MD01G1205100	5.1903	3.65007	4.46823	5.78249	6.58129	7.63906	7.21769	9.0508	6.61119	0.629663	normal	0.825957	up	--	--	Molecular Function: binding (GO:0005488);;	--	--	--	--	--	--	S	Function unknown	PREDICTED: uncharacterized protein LOC103442874 [Malus domestica]	molecular function: binding (GO:0005488)
MD01G1205500	MD01G1205500	10.8647	8.17486	9.47679	19.0908	11.1251	25.8855	25.0097	12.9177	15.309	1.02007	up	0.947502	up	[T]	Signal transduction mechanisms	Biological Process: activation of MAPKK activity (GO:0000186);; Molecular Function: MAP kinase kinase kinase activity (GO:0004709);; Molecular Function: ATP binding (GO:0005524);; Biological Process: embryo development ending in seed dormancy (GO:0009793);; Biological Process: stomatal complex morphogenesis (GO:0010103);;	K20717|0|mdm:103442920|K20717 mitogen-activated protein kinase kinase kinase YODA [EC:2.7.11.25] | (RefSeq) mitogen-activated protein kinase kinase kinase YODA-like	--	[T]	Signal transduction mechanisms	Protein kinase domain;; Protein tyrosine kinase;; Kinase-like	Mitogen-activated protein kinase kinase kinase YODA OS=Arabidopsis thaliana OX=3702 GN=YDA PE=1 SV=1	T	Signal transduction mechanisms	PREDICTED: mitogen-activated protein kinase kinase kinase YODA-like [Malus domestica]	biological process: biological regulation (GO:0065007);; molecular function: catalytic activity (GO:0003824);; molecular function: signal transducer activity (GO:0004871);; biological process: metabolic process (GO:0008152);; biological process: cellular process (GO:0009987);; biological process: signaling (GO:0023052);; biological process: single-organism process (GO:0044699);; biological proces…
MD01G1206800	MD01G1206800	35.4415	38.8303	37.4919	61.9227	44.1032	89.521	75.8899	51.5881	40.9131	0.842841	up	0.630821	up	--	--	Biological Process: regulation of transcription, DNA-templated (GO:0006355);;	--	--	--	--	GRAS domain family	Scarecrow-like protein 8 OS=Arabidopsis thaliana OX=3702 GN=SCL8 PE=2 SV=1	S	Function unknown	PREDICTED: scarecrow-like protein 8 [Malus domestica]	biological process: biological regulation (GO:0065007)
MD01G1207500	MD01G1207500	12.4023	11.3322	13.393	7.22902	16.1032	9.09793	5.97628	8.17187	8.1844	-0.161076	normal	-0.688253	down	[J]	Translation, ribosomal structure and biogenesis	--	--	--	--	--	RNA recognition motif. (a.k.a. RRM, RBD, or RNP domain)	Polyadenylate-binding protein 6 OS=Arabidopsis thaliana OX=3702 GN=PAB6 PE=2 SV=1	S	Function unknown	PREDICTED: probable RNA-binding protein 18 [Malus domestica]	--
MD01G1208700	MD01G1208700	128.11	131.158	73.2651	241.463	938.29	519.818	81.2047	595.539	232.738	2.37151	up	1.47547	up	[O]	Posttranslational modification, protein turnover, chaperones	Molecular Function: ATP binding (GO:0005524);; Biological Process: protein folding (GO:0006457);; Biological Process: response to stress (GO:0006950);; Molecular Function: unfolded protein binding (GO:0051082);;	K04079|0|mdm:103443172|K04079 molecular chaperone HtpG | (RefSeq) heat shock protein 83-like	Protein processing in endoplasmic reticulum (ko04141);; Plant-pathogen interaction (ko04626)	[O]	Posttranslational modification, protein turnover, chaperones	Hsp90 protein;; Histidine kinase-, DNA gyrase B-, and HSP90-like ATPase;; Histidine kinase-, DNA gyrase B-, and HSP90-like ATPase	Heat shock protein 83 OS=Ipomoea nil OX=35883 GN=HSP83A PE=2 SV=1	O	Posttranslational modification, protein turnover, chaperones	PREDICTED: heat shock protein 83-like [Malus domestica]	molecular function: binding (GO:0005488);; biological process: cellular process (GO:0009987);; biological process: response to stimulus (GO:0050896)
MD01G1209500	MD01G1209500	13.8542	15.664	12.5543	5.12155	7.66512	5.5234	6.93045	5.7739	6.93682	-1.16943	down	-1.05975	down	--	--	--	--	--	[R]	General function prediction only	--	Uncharacterized protein At3g49140 OS=Arabidopsis thaliana OX=3702 GN=At3g49140 PE=1 SV=2	S	Function unknown	PREDICTED: uncharacterized protein At3g49140-like [Pyrus x bretschneideri]	--
MD01G1211600	MD01G1211600	2.98053	2.63304	4.91558	15.5946	4.60897	7.25124	15.2926	3.16805	9.65296	1.44477	up	1.47012	up	--	--	--	--	--	--	--	--	Probable membrane-associated kinase regulator 6 OS=Arabidopsis thaliana OX=3702 GN=MAKR6 PE=2 SV=1	T	Signal transduction mechanisms	PREDICTED: probable membrane-associated kinase regulator 6 [Malus domestica]	--
MD01G1212800	MD01G1212800	24.6301	29.7364	25.7504	45.1523	30.4253	39.4999	41.2399	42.0497	36.1716	0.562102	normal	0.612657	up	[G]	Carbohydrate transport and metabolism	Molecular Function: magnesium ion binding (GO:0000287);; Molecular Function: pyruvate kinase activity (GO:0004743);; Cellular Component: mitochondrion (GO:0005739);; Biological Process: glycolytic process (GO:0006096);; Biological Process: fatty acid biosynthetic process (GO:0006633);; Cellular Component: chloroplast stroma (GO:0009570);; Biological Process: seed maturation (GO:0010431);; Biologi…	K00873|0|mdm:103443326|K00873 pyruvate kinase [EC:2.7.1.40] | (RefSeq) plastidial pyruvate kinase 2-like	Glycolysis / Gluconeogenesis (ko00010);; Purine metabolism (ko00230);; Pyruvate metabolism (ko00620);; Carbon metabolism (ko01200);; Biosynthesis of amino acids (ko01230)	[G]	Carbohydrate transport and metabolism	Pyruvate kinase, barrel domain;; Pyruvate kinase, alpha/beta domain	Plastidial pyruvate kinase 2 OS=Arabidopsis thaliana OX=3702 GN=PKP2 PE=1 SV=1	G	Carbohydrate transport and metabolism	PREDICTED: plastidial pyruvate kinase 2-like [Malus domestica]	molecular function: binding (GO:0005488);; molecular function: catalytic activity (GO:0003824);; cellular component: cell (GO:0005623);; cellular component: organelle (GO:0043226);; cellular component: cell part (GO:0044464);; biological process: metabolic process (GO:0008152);; biological process: cellular process (GO:0009987);; biological process: single-organism process (GO:0044699);; cellular…
MD01G1216500	MD01G1216500	0.60847	0.611332	1.01049	2.01422	0.742108	2.15416	1.34878	1.9331	1.76054	1.18586	normal	1.21563	up	--	--	--	--	--	--	--	Plant protein 1589 of unknown function (A_thal_3526)	--	S	Function unknown	PREDICTED: uncharacterized protein LOC103443558 [Malus domestica]	--
MD01G1219500	MD01G1219500	34.0606	27.2267	15.7219	47.695	18.7363	65.8319	55.3142	81.3836	54.5869	0.820676	normal	1.34771	up	[E]	Amino acid transport and metabolism	--	K00264|0|mdm:103443818|K00264 glutamate synthase (NADPH/NADH) [EC:1.4.1.13 1.4.1.14] | (RefSeq) glutamate synthase [NADH], amyloplastic	Alanine, aspartate and glutamate metabolism (ko00250);; Nitrogen metabolism (ko00910);; Biosynthesis of amino acids (ko01230)	[E]	Amino acid transport and metabolism	Glutamine amidotransferases class-II;; Conserved region in glutamate synthase;; Glutamate synthase central domain;; GXGXG motif;; Pyridine nucleotide-disulphide oxidoreductase;; Dihydroprymidine dehydrogenase domain II, 4Fe-4S cluster;; NAD(P)-binding Rossmann-like domain;; Pyridine nucleotide-disulphide oxidoreductase;; Flavin containing amine oxidoreductase	Glutamate synthase [NADH], amyloplastic OS=Medicago sativa OX=3879 PE=1 SV=1	E	Amino acid transport and metabolism	PREDICTED: glutamate synthase [NADH], amyloplastic isoform X1 [Malus domestica]	--
MD01G1222700	MD01G1222700	23.6548	24.2957	20.0315	12.6131	20.1681	10.6235	11.3545	10.8276	12.5375	-0.614545	normal	-0.930127	down	--	--	--	--	--	--	--	--	--	S	Function unknown	PREDICTED: uncharacterized protein LOC103444069 [Malus domestica]	--
MD01G1223200	MD01G1223200	6.62651	9.54644	5.89351	3.98569	4.94683	3.12431	4.17552	1.91446	4.62993	-0.844829	normal	-1.0043	down	--	--	Molecular Function: protein serine/threonine phosphatase activity (GO:0004722);; Biological Process: protein dephosphorylation (GO:0006470);; Molecular Function: metal ion binding (GO:0046872);;	K04457|0|mdm:103444013|K04457 protein phosphatase 1A [EC:3.1.3.16] | (RefSeq) protein phosphatase 2C 57-like	--	[T]	Signal transduction mechanisms	Protein phosphatase 2C	Protein phosphatase 2C 57 OS=Arabidopsis thaliana OX=3702 GN=PPH1 PE=1 SV=2	T	Signal transduction mechanisms	PREDICTED: protein phosphatase 2C 57-like [Malus domestica]	molecular function: catalytic activity (GO:0003824);; biological process: metabolic process (GO:0008152);; biological process: cellular process (GO:0009987);; molecular function: binding (GO:0005488)
MD01G1223900	MD01G1223900	13.7482	18.5067	17.1117	8.97484	12.3847	6.99454	7.90721	5.54095	10.9135	-0.766043	normal	-0.97784	down	[S]	Function unknown	Biological Process: rRNA processing (GO:0006364);; Biological Process: unsaturated fatty acid biosynthetic process (GO:0006636);; Cellular Component: chloroplast thylakoid membrane (GO:0009535);; Cellular Component: chloroplast thylakoid lumen (GO:0009543);; Cellular Component: chloroplast stroma (GO:0009570);; Biological Process: thylakoid membrane organization (GO:0010027);; Biological Process:…	--	--	--	--	Pentapeptide repeats (8 copies);; Pentapeptide repeats (9 copies);; Pentapeptide repeats (9 copies)	Thylakoid lumenal 17.4 kDa protein, chloroplastic OS=Arabidopsis thaliana OX=3702 GN=TL17 PE=1 SV=2	S	Function unknown	PREDICTED: thylakoid lumenal 17.4 kDa protein, chloroplastic-like [Malus domestica]	biological process: metabolic process (GO:0008152);; biological process: cellular process (GO:0009987);; biological process: single-organism process (GO:0044699);; cellular component: cell (GO:0005623);; cellular component: membrane (GO:0016020);; cellular component: organelle (GO:0043226);; cellular component: organelle part (GO:0044422);; cellular component: cell part (GO:0044464);; biological …
MD01G1225400	MD01G1225400	44.3604	40.5553	47.8197	29.2269	46.1069	91.6399	56.7665	100.983	71.0022	0.359709	normal	0.825053	up	--	--	--	--	--	[G]	Carbohydrate transport and metabolism	Sugar-tranasporters, 12 TM;; Major Facilitator Superfamily	--	G	Carbohydrate transport and metabolism	PREDICTED: molybdate-anion transporter-like [Malus domestica]	--
MD01G1225700	MD01G1225700	7.41535	4.4474	8.67458	3.06971	3.2078	5.01611	3.13277	5.12729	3.00198	-0.816428	normal	-0.817346	down	[MDT]	Cell wall/membrane/envelope biogenesis;; Cell cycle control, cell division, chromosome partitioning;; Signal transduction mechanisms	--	K08900|0|mdm:103444243|K08900 mitochondrial chaperone BCS1 | (RefSeq) AAA-ATPase At2g46620-like	--	[O]	Posttranslational modification, protein turnover, chaperones	ATPase family associated with various cellular activities (AAA);; Domain associated at C-terminal with AAA;; AAA domain (dynein-related subfamily)	AAA-ATPase At2g46620 OS=Arabidopsis thaliana OX=3702 GN=At2g46620 PE=2 SV=1	O	Posttranslational modification, protein turnover, chaperones	PREDICTED: AAA-ATPase At2g46620-like [Malus domestica]	--
MD01G1227200	MD01G1227200	11.272	11.6467	13.4311	27.9967	10.8444	19.5165	28.7855	25.7961	23.5447	0.733964	normal	1.14534	up	[T]	Signal transduction mechanisms	Molecular Function: protein serine/threonine kinase activity (GO:0004674);; Molecular Function: calcium ion binding (GO:0005509);; Molecular Function: ATP binding (GO:0005524);; Biological Process: protein phosphorylation (GO:0006468);;	--	--	[T]	Signal transduction mechanisms	Protein kinase domain;; Protein tyrosine kinase	CDPK-related kinase 4 OS=Arabidopsis thaliana OX=3702 GN=CRK4 PE=1 SV=1	T	Signal transduction mechanisms	PREDICTED: CDPK-related kinase 4-like [Malus domestica]	molecular function: catalytic activity (GO:0003824);; biological process: metabolic process (GO:0008152);; biological process: cellular process (GO:0009987);; molecular function: binding (GO:0005488)
MD01G1227700	MD01G1227700	11.2714	10.4058	10.9254	19.4462	12.8014	13.3115	22.2428	14.88	16.4722	0.529794	normal	0.759729	up	--	--	--	--	--	[R]	General function prediction only	RNA recognition motif. (a.k.a. RRM, RBD, or RNP domain);; Ataxin-2 C-terminal region	Polyadenylate-binding protein-interacting protein 11 OS=Arabidopsis thaliana OX=3702 GN=CID11 PE=2 SV=1	S	Function unknown	PREDICTED: LOW QUALITY PROTEIN: polyadenylate-binding protein-interacting protein 12 [Malus domestica]	--
MD01G1228200	MD01G1228200	47.2021	40.6315	47.0009	10.126	31.1661	22.6057	13.3551	15.1546	15.8746	-1.04937	down	-1.55891	down	[TK]	Signal transduction mechanisms;; Transcription	Biological Process: regulation of cellular process (GO:0050794);;	K12130|0|pxb:103943360|K12130 pseudo-response regulator 5 | (RefSeq) two-component response regulator-like APRR5	Circadian rhythm - plant (ko04712)	[K]	Transcription	Response regulator receiver domain;; CCT motif	Two-component response regulator-like APRR5 OS=Arabidopsis thaliana OX=3702 GN=APRR5 PE=1 SV=2	K	Transcription	PREDICTED: two-component response regulator-like APRR5 isoform X1 [Pyrus x bretschneideri]	biological process: biological regulation (GO:0065007)
MD01G1229700	MD01G1229700	157.945	116.786	156.021	388.289	163.319	274.714	314.046	306.481	258.655	0.995739	up	1.07534	up	--	--	Biological Process: metal ion transport (GO:0030001);; Molecular Function: metal ion binding (GO:0046872);;	--	--	[P]	Inorganic ion transport and metabolism	Heavy-metal-associated domain	Heavy metal-associated isoprenylated plant protein 9 OS=Arabidopsis thaliana OX=3702 GN=HIPP09 PE=2 SV=1	S	Function unknown	PREDICTED: heavy metal-associated isoprenylated plant protein 3-like [Malus domestica]	biological process: localization (GO:0051179);; molecular function: binding (GO:0005488)
MD01G1232200	MD01G1232200	12.052	10.066	9.42265	13.0029	11.7862	18.2784	16.0142	19.2951	15.3182	0.487642	normal	0.723062	up	--	--	--	K16803|0|mdm:103444546|K16803 cytoskeleton-associated protein 5 | (RefSeq) protein MOR1-like	--	[Z]	Cytoskeleton	CLASP N terminal;; HEAT repeat;; HEAT repeats;; HEAT-like repeat;; non-SMC mitotic condensation complex subunit 1	Protein MOR1 OS=Arabidopsis thaliana OX=3702 GN=MOR1 PE=1 SV=1	S	Function unknown	PREDICTED: LOW QUALITY PROTEIN: protein MOR1-like [Malus domestica]	--
MD01G1234100	MD01G1234100	14.1927	11.152	11.6336	4.46987	5.23473	9.04399	5.90209	9.02719	8.77059	-0.94442	down	-0.599004	down	[R]	General function prediction only	Biological Process: regulation of transcription, DNA-templated (GO:0006355);;	--	--	[R]	General function prediction only	WD domain, G-beta repeat;; Anaphase-promoting complex subunit 4 WD40 domain	Protein TPR2 OS=Oryza sativa subsp. japonica OX=39947 GN=TPR2 PE=1 SV=1	S	Function unknown	PREDICTED: protein TPR2-like isoform X2 [Pyrus x bretschneideri]	biological process: biological regulation (GO:0065007)
MD01G1236500	MD01G1236500	13.9103	15.9017	14.0484	18.6159	12.8888	32.7503	24.8166	34.7082	20.3672	0.583144	normal	0.899336	up	[N]	Cell motility	Cellular Component: integral component of membrane (GO:0016021);; Molecular Function: cellulose synthase (UDP-forming) activity (GO:0016760);; Biological Process: cellulose biosynthetic process (GO:0030244);;	K20924|0|mdm:103417903|K20924 cellulose synthase-like protein [EC:2.4.1.-] | (RefSeq) cellulose synthase-like protein D3	--	--	--	Cellulose synthase;; RING/Ubox like zinc-binding domain;; Glycosyl transferase family group 2	Cellulose synthase-like protein D3 OS=Arabidopsis thaliana OX=3702 GN=CSLD3 PE=1 SV=1	M	Cell wall/membrane/envelope biogenesis	PREDICTED: cellulose synthase-like protein D3 [Malus domestica]	cellular component: membrane (GO:0016020);; cellular component: membrane part (GO:0044425);; molecular function: catalytic activity (GO:0003824);; biological process: metabolic process (GO:0008152);; biological process: cellular process (GO:0009987);; biological process: single-organism process (GO:0044699)
MD01G1236600	MD01G1236600	5.8868	5.83565	5.8963	9.81772	6.38232	15.5716	12.8586	16.4402	11.3242	0.883629	normal	1.23665	up	--	--	--	--	--	--	--	--	--	--	--	--	--
MD01G1238400	MD01G1238400	7.37476	9.11779	10.3904	5.81428	4.85425	4.66426	4.44827	3.68788	5.6193	-0.767746	normal	-0.923827	down	--	--	--	--	--	--	--	--	--	S	Function unknown	PREDICTED: uncharacterized protein LOC103406617 [Malus domestica]	--
MD02G1000700	MD02G1000700	7.02859	5.48001	9.95385	62.1952	21.3201	45.8042	103.463	23.8528	38.4113	2.58094	up	2.93513	up	--	--	--	--	--	--	--	--	--	S	Function unknown	PREDICTED: protein AUXIN-REGULATED GENE INVOLVED IN ORGAN SIZE-like [Pyrus x bretschneideri]	--
MD02G1001000	MD02G1001000	1.56629	0.799131	0.867531	3.27648	1.68805	0.834376	2.56078	2.87992	2.31098	0.886011	normal	1.28707	up	--	--	--	K07179|1.22046e-22|mdm:103401627|K07179 RIO kinase 2 [EC:2.7.11.1] | (RefSeq) serine/threonine-protein kinase rio2-like	Ribosome biogenesis in eukaryotes (ko03008)	--	--	--	--	--	--	PREDICTED: serine/threonine-protein kinase rio2-like isoform X2 [Malus domestica]	--
MD02G1003500	MD02G1003500	6.52292	7.35907	6.06695	3.28293	5.4065	4.48699	4.27729	3.65939	4.31677	-0.569326	normal	-0.664858	down	--	--	Molecular Function: transcription cofactor activity (GO:0003712);; Molecular Function: histone acetyltransferase activity (GO:0004402);; Molecular Function: calmodulin binding (GO:0005516);; Cellular Component: nucleus (GO:0005634);; Biological Process: regulation of transcription, DNA-templated (GO:0006355);; Molecular Function: zinc ion binding (GO:0008270);; Biological Process: embryo sac deve…	--	--	[K]	Transcription	BTB/POZ domain;; TAZ zinc finger	BTB/POZ and TAZ domain-containing protein 3 OS=Arabidopsis thaliana OX=3702 GN=BT3 PE=1 SV=2	S	Function unknown	PREDICTED: BTB/POZ and TAZ domain-containing protein 3-like [Malus domestica]	molecular function: transcription factor activity, protein binding (GO:0000988);; biological process: biological regulation (GO:0065007);; molecular function: catalytic activity (GO:0003824);; molecular function: binding (GO:0005488);; cellular component: cell (GO:0005623);; cellular component: organelle (GO:0043226);; cellular component: cell part (GO:0044464);; biological process: multicellular…
MD02G1006100	MD02G1006100	41.2028	23.8494	31.8749	3.21904	30.3432	9.27517	6.65546	10.7525	21.8838	-1.15037	normal	-1.24849	down	--	--	--	--	--	--	--	--	--	--	--	PREDICTED: uncharacterized protein LOC108170064 [Malus domestica]	--
MD02G1010800	MD02G1010800	0	0.023761	0.172661	0.047308	0.2684	0.820922	0.46518	1.72123	0.637477	--	--	3.77581	up	--	--	--	--	--	--	--	Calmodulin binding protein-like	Calmodulin-binding protein 60 E OS=Arabidopsis thaliana OX=3702 GN=CBP60E PE=2 SV=1	S	Function unknown	PREDICTED: calmodulin-binding protein 60 E-like [Pyrus x bretschneideri]	--
MD02G1011000	MD02G1011000	22.7779	21.2451	18.6704	11.5327	11.702	11.4538	9.92426	10.0328	11.8041	-0.815334	down	-0.940057	down	[T]	Signal transduction mechanisms	--	--	--	--	--	Calcineurin-like phosphoesterase;; Calcineurin-like phosphoesterase superfamily domain	--	S	Function unknown	PREDICTED: uncharacterized protein LOC103955952 isoform X1 [Pyrus x bretschneideri]	--
MD02G1011200	MD02G1011200	9.75281	14.2794	10.914	8.74222	7.33413	9.00731	6.10308	6.06681	6.53322	-0.445674	normal	-0.868214	down	[G]	Carbohydrate transport and metabolism	--	K04733|0|pxb:103955950|K04733 interleukin-1 receptor-associated kinase 4 [EC:2.7.11.1] | (RefSeq) cysteine-rich receptor-like protein kinase 25	--	--	--	Glycosyl hydrolases family 18;; Protein kinase domain;; Protein tyrosine kinase	Putative cysteine-rich receptor-like protein kinase 35 OS=Arabidopsis thaliana OX=3702 GN=CRK35 PE=3 SV=3	G	Carbohydrate transport and metabolism	PREDICTED: cysteine-rich receptor-like protein kinase 25 [Pyrus x bretschneideri]	--
MD02G1011400	MD02G1011400	10.688	13.1617	12.9167	9.44719	8.31472	7.66895	8.89407	6.24612	7.89941	-0.492621	normal	-0.63428	down	[G]	Carbohydrate transport and metabolism	--	K04733|0|mdm:103426564|K04733 interleukin-1 receptor-associated kinase 4 [EC:2.7.11.1] | (RefSeq) cysteine-rich receptor-like protein kinase 4	--	--	--	Glycosyl hydrolases family 18;; Protein tyrosine kinase;; Protein kinase domain	G-type lectin S-receptor-like serine/threonine-protein kinase At1g67520 OS=Arabidopsis thaliana OX=3702 GN=At1g67520 PE=2 SV=3	G	Carbohydrate transport and metabolism	PREDICTED: cysteine-rich receptor-like protein kinase 4 isoform X1 [Malus domestica]	--
MD02G1012900	MD02G1012900	40.8936	42.3616	45.7094	30.3656	23.7114	23.8491	27.5489	19.6602	28.1636	-0.682729	down	-0.730915	down	--	--	Molecular Function: transcription factor activity, sequence-specific DNA binding (GO:0003700);; Cellular Component: nucleus (GO:0005634);; Biological Process: regulation of transcription, DNA-templated (GO:0006355);; Molecular Function: sequence-specific DNA binding (GO:0043565);;	--	--	[K]	Transcription	Homeobox KN domain;; KNOX2 domain;; KNOX1 domain;; Homeobox domain;; ELK domain	Homeobox protein knotted-1-like 3 OS=Malus domestica OX=3750 PE=2 SV=1	K	Transcription	PREDICTED: homeobox protein knotted-1-like 3 isoform X2 [Malus domestica]	molecular function: nucleic acid binding transcription factor activity (GO:0001071);; biological process: biological regulation (GO:0065007);; cellular component: cell (GO:0005623);; cellular component: organelle (GO:0043226);; cellular component: cell part (GO:0044464);; molecular function: binding (GO:0005488)
MD02G1013200	MD02G1013200	64.803	63.4876	93.9988	36.9155	38.2866	46.1785	35.9058	47.8293	46.9121	-0.832124	down	-0.721861	down	--	--	Molecular Function: metal ion binding (GO:0046872);;	--	--	[O]	Posttranslational modification, protein turnover, chaperones	Ring finger domain;; RING-like zinc finger;; Zinc finger, C3HC4 type (RING finger);; Zinc finger, C3HC4 type (RING finger);; Zinc finger, C3HC4 type (RING finger)	Probable E3 ubiquitin-protein ligase RHY1A OS=Arabidopsis thaliana OX=3702 GN=RHY1A PE=2 SV=1	O	Posttranslational modification, protein turnover, chaperones	PREDICTED: E3 ubiquitin-protein ligase EL5 isoform X1 [Malus domestica]	molecular function: binding (GO:0005488)
MD02G1014300	MD02G1014300	2.38475	2.93574	4.68933	0.829885	2.32954	1.79568	1.07168	1.40003	1.52578	-0.985272	normal	-1.27939	down	[T]	Signal transduction mechanisms	Molecular Function: protein serine/threonine phosphatase activity (GO:0004722);; Biological Process: protein dephosphorylation (GO:0006470);; Molecular Function: metal ion binding (GO:0046872);;	K14803|0|mdm:103447370|K14803 protein phosphatase PTC2/3 [EC:3.1.3.16] | (RefSeq) probable protein phosphatase 2C 27	--	[T]	Signal transduction mechanisms	Protein phosphatase 2C	Probable protein phosphatase 2C 54 OS=Oryza sativa subsp. japonica OX=39947 GN=Os06g0179700 PE=2 SV=1	T	Signal transduction mechanisms	PREDICTED: probable protein phosphatase 2C 27 [Malus domestica]	molecular function: catalytic activity (GO:0003824);; biological process: metabolic process (GO:0008152);; biological process: cellular process (GO:0009987);; molecular function: binding (GO:0005488)
MD02G1018900	MD02G1018900	4.02035	2.82853	4.87088	0.524447	3.57484	2.25389	1.16667	0.95171	1.61418	-0.855056	normal	-1.59248	down	[T]	Signal transduction mechanisms	--	--	--	[T]	Signal transduction mechanisms	Protein kinase domain;; Protein tyrosine kinase;; Carbohydrate-binding protein of the ER;; Di-glucose binding within endoplasmic reticulum	Probable receptor-like protein kinase At2g23200 OS=Arabidopsis thaliana OX=3702 GN=At2g23200 PE=3 SV=1	T	Signal transduction mechanisms	PREDICTED: probable receptor-like protein kinase At2g23200 [Malus domestica]	--
MD02G1019200	MD02G1019200	6.01113	5.7446	5.79016	8.87921	9.18037	9.40275	8.40719	8.36281	10.5366	0.684111	normal	0.678617	up	[G]	Carbohydrate transport and metabolism	Molecular Function: inorganic phosphate transmembrane transporter activity (GO:0005315);; Cellular Component: plastid (GO:0009536);; Biological Process: nitrate transport (GO:0015706);; Cellular Component: integral component of membrane (GO:0016021);; Biological Process: transmembrane transport (GO:0055085);;	K08193|0|mdm:103447595|K08193 MFS transporter, ACS family, solute carrier family 17 (sodium-dependent inorganic phosphate cotransporter), other | (RefSeq) probable anion transporter 6, chloroplastic	--	[G]	Carbohydrate transport and metabolism	Major Facilitator Superfamily	Probable anion transporter 6, chloroplastic OS=Arabidopsis thaliana OX=3702 GN=ANTR6 PE=2 SV=1	G	Carbohydrate transport and metabolism	PREDICTED: probable anion transporter 6, chloroplastic [Malus domestica]	molecular function: transporter activity (GO:0005215);; biological process: localization (GO:0051179);; cellular component: cell (GO:0005623);; cellular component: organelle (GO:0043226);; cellular component: cell part (GO:0044464);; cellular component: membrane (GO:0016020);; cellular component: membrane part (GO:0044425)
MD02G1020000	MD02G1020000	51.3542	62.4646	69.3668	11.774	34.3554	24.9194	13.9504	25.1042	17.7939	-1.34185	down	-1.65024	down	[Q]	Secondary metabolites biosynthesis, transport and catabolism	Molecular Function: oxidoreductase activity, acting on single donors with incorporation of molecular oxygen, incorporation of two atoms of oxygen (GO:0016702);; Molecular Function: oxidoreductase activity, acting on paired donors, with incorporation or reduction of molecular oxygen, 2-oxoglutarate as one donor, and incorporation of one atom each of oxygen into both donors (GO:0016706);; Biologica…	--	--	[QR]	Secondary metabolites biosynthesis, transport and catabolism;; General function prediction only	non-haem dioxygenase in morphine synthesis N-terminal;; 2OG-Fe(II) oxygenase superfamily	Protein SRG1 OS=Arabidopsis thaliana OX=3702 GN=SRG1 PE=2 SV=1	S	Function unknown	PREDICTED: protein SRG1-like [Malus domestica]	molecular function: catalytic activity (GO:0003824);; biological process: metabolic process (GO:0008152);; biological process: single-organism process (GO:0044699)
MD02G1020100	MD02G1020100	105.411	126.936	109.915	25.9333	67.8435	50.5886	38.2688	51.3712	51.3769	-1.22307	down	-1.24271	down	[Q]	Secondary metabolites biosynthesis, transport and catabolism	--	--	--	[QR]	Secondary metabolites biosynthesis, transport and catabolism;; General function prediction only	non-haem dioxygenase in morphine synthesis N-terminal;; 2OG-Fe(II) oxygenase superfamily	Protein SRG1 OS=Arabidopsis thaliana OX=3702 GN=SRG1 PE=2 SV=1	S	Function unknown	PREDICTED: protein SRG1-like [Malus domestica]	--
MD02G1025500	MD02G1025500	5.28266	11.9506	8.65922	31.7875	18.6735	77.1234	36.2631	53.3409	45.9902	2.31831	up	2.41429	up	[G]	Carbohydrate transport and metabolism	Biological Process: metabolic process (GO:0008152);; Molecular Function: hydrolase activity (GO:0016787);; Molecular Function: galactinol-raffinose galactosyltransferase activity (GO:0047268);;	K06617|0|pxb:103953905|K06617 raffinose synthase [EC:2.4.1.82] | (RefSeq) probable galactinol--sucrose galactosyltransferase 6	Galactose metabolism (ko00052)	--	--	Raffinose synthase or seed imbibition protein Sip1	Probable galactinol--sucrose galactosyltransferase 6 OS=Arabidopsis thaliana OX=3702 GN=RFS6 PE=2 SV=2	S	Function unknown	PREDICTED: probable galactinol--sucrose galactosyltransferase 6 isoform X1 [Pyrus x bretschneideri]	biological process: metabolic process (GO:0008152);; molecular function: catalytic activity (GO:0003824)
MD02G1026100	MD02G1026100	1.84078	1.6106	2.28399	2.31702	3.05578	4.30097	2.68148	3.23977	3.23851	0.790051	normal	0.720182	up	[R]	General function prediction only	--	--	--	--	--	TIR domain;; NB-ARC domain;; TIR domain;; Leucine Rich repeats (2 copies);; Leucine rich repeat	TMV resistance protein N OS=Nicotiana glutinosa OX=35889 GN=N PE=1 SV=1	S	Function unknown	PREDICTED: TMV resistance protein N-like [Pyrus x bretschneideri]	--
MD02G1026200	MD02G1026200	4.88502	9.92186	9.25211	32.6131	19.1266	69.2986	34.0509	52.2312	48.8329	2.35407	up	2.51988	up	[G]	Carbohydrate transport and metabolism	--	K06617|0|pxb:103953905|K06617 raffinose synthase [EC:2.4.1.82] | (RefSeq) probable galactinol--sucrose galactosyltransferase 6	Galactose metabolism (ko00052)	--	--	Raffinose synthase or seed imbibition protein Sip1	Probable galactinol--sucrose galactosyltransferase 6 OS=Arabidopsis thaliana OX=3702 GN=RFS6 PE=2 SV=2	S	Function unknown	PREDICTED: probable galactinol--sucrose galactosyltransferase 6 isoform X1 [Pyrus x bretschneideri]	--
MD02G1026300	MD02G1026300	6.75684	9.87561	10.4134	30.7253	21.1745	74.005	32.3776	58.0983	46.3951	2.2458	up	2.37407	up	[G]	Carbohydrate transport and metabolism	--	K06617|0|mdm:103401588|K06617 raffinose synthase [EC:2.4.1.82] | (RefSeq) probable galactinol--sucrose galactosyltransferase 6	Galactose metabolism (ko00052)	--	--	Raffinose synthase or seed imbibition protein Sip1	Probable galactinol--sucrose galactosyltransferase 6 OS=Arabidopsis thaliana OX=3702 GN=RFS6 PE=2 SV=2	S	Function unknown	PREDICTED: probable galactinol--sucrose galactosyltransferase 6 [Malus domestica]	--
MD02G1027700	MD02G1027700	6.22036	7.02302	5.04732	10.5844	9.04964	11.7988	9.21404	11.3442	8.92978	0.814428	up	0.722003	up	[R]	General function prediction only	--	--	--	[R]	General function prediction only	WD domain, G-beta repeat;; Anaphase-promoting complex subunit 4 WD40 domain	Topless-related protein 4 OS=Arabidopsis thaliana OX=3702 GN=TPR4 PE=1 SV=2	S	Function unknown	PREDICTED: topless-related protein 4-like [Pyrus x bretschneideri]	--
MD02G1028100	MD02G1028100	4.88927	4.18724	3.66511	5.17572	4.24717	6.63809	5.89397	6.90568	5.95948	0.372318	normal	0.596901	up	--	--	--	--	--	[R]	General function prediction only	Anaphase-promoting complex subunit 4 WD40 domain	--	S	Function unknown	PREDICTED: WD repeat-containing protein 11-like [Malus domestica]	--
MD02G1030000	MD02G1030000	14.9087	16.759	19.4989	6.91746	7.62383	16.5186	7.81972	11.2911	10.5793	-0.689854	normal	-0.743724	down	[O]	Posttranslational modification, protein turnover, chaperones	--	--	--	--	--	Tetratricopeptide repeat;; Tetratricopeptide repeat	--	S	Function unknown	PREDICTED: uncharacterized protein LOC103448064 [Malus domestica]	--
MD02G1030100	MD02G1030100	34.8119	35.8531	37.7774	24.8013	20.8916	24.5988	24.039	19.937	25.8268	-0.585074	normal	-0.592879	down	[T]	Signal transduction mechanisms	Molecular Function: protein serine/threonine kinase activity (GO:0004674);; Molecular Function: ATP binding (GO:0005524);; Biological Process: protein phosphorylation (GO:0006468);; Biological Process: signal transduction (GO:0007165);;	--	--	[T]	Signal transduction mechanisms	Protein kinase domain;; Protein tyrosine kinase;; NAF domain;; Kinase-like	CBL-interacting serine/threonine-protein kinase 24 OS=Arabidopsis thaliana OX=3702 GN=CIPK24 PE=1 SV=1	T	Signal transduction mechanisms	CBL-interacting serine/threonine-protein kinase 5 [Malus domestica]	molecular function: catalytic activity (GO:0003824);; biological process: metabolic process (GO:0008152);; biological process: cellular process (GO:0009987);; molecular function: binding (GO:0005488);; biological process: biological regulation (GO:0065007)
MD02G1030300	MD02G1030300	14.0533	11.9043	20.1865	93.5974	14.9708	120.769	103.576	62.6971	38.7848	2.36418	up	2.1996	up	[K]	Transcription	Cellular Component: nucleus (GO:0005634);; Biological Process: response to ethylene (GO:0009723);; Cellular Component: SCF ubiquitin ligase complex (GO:0019005);;	K14515|0|mdm:103426588|K14515 EIN3-binding F-box protein | (RefSeq) EIN3-binding F-box protein 1-like	Plant hormone signal transduction (ko04075)	[R]	General function prediction only	Leucine Rich repeat;; Leucine Rich repeats (2 copies);; F-box-like;; F-box domain	EIN3-binding F-box protein 1 OS=Arabidopsis thaliana OX=3702 GN=EBF1 PE=1 SV=1	S	Function unknown	PREDICTED: EIN3-binding F-box protein 1-like [Malus domestica]	cellular component: cell (GO:0005623);; cellular component: organelle (GO:0043226);; cellular component: cell part (GO:0044464);; biological process: response to stimulus (GO:0050896);; cellular component: macromolecular complex (GO:0032991)
MD02G1032500	MD02G1032500	5.88166	8.31029	7.96808	3.1369	5.23087	2.61968	2.488	2.32057	4.60234	-0.980736	normal	-1.19365	down	--	--	--	--	--	--	--	Protein of unknown function (DUF3119)	--	S	Function unknown	PREDICTED: uncharacterized protein LOC103953952 [Pyrus x bretschneideri]	--
MD02G1034600	MD02G1034600	3.86226	3.35503	5.22598	9.62138	4.34644	6.46612	9.56814	5.80906	5.4329	0.770328	normal	0.789567	up	[M]	Cell wall/membrane/envelope biogenesis	--	--	--	[R]	General function prediction only	Kelch motif;; Kelch motif;; Galactose oxidase, central domain;; Kelch motif;; Galactose oxidase, central domain	F-box/kelch-repeat protein At1g55270 OS=Arabidopsis thaliana OX=3702 GN=At1g55270 PE=2 SV=1	S	Function unknown	PREDICTED: F-box/kelch-repeat protein At1g55270-like [Malus domestica]	--
MD02G1034700	MD02G1034700	2.41807	3.17414	3.119	5.90957	3.23319	3.67406	7.56246	4.80623	5.06697	0.601446	normal	1.03768	up	--	--	--	--	--	--	--	--	--	S	Function unknown	PREDICTED: uncharacterized protein LOC103448273 [Malus domestica]	--
MD02G1036800	MD02G1036800	7.2867	7.24804	10.1869	13.2441	8.60756	13.3434	15.4883	18.9646	12.2028	0.555099	normal	0.958028	up	--	--	--	--	--	[S]	Function unknown	PPPDE putative peptidase domain	DeSI-like protein At4g17486 OS=Arabidopsis thaliana OX=3702 GN=At4g17486 PE=2 SV=1	S	Function unknown	PREDICTED: deSI-like protein At4g17486 isoform X2 [Malus domestica]	--
MD02G1037900	MD02G1037900	2.11699	2.0847	4.06894	0.271501	3.52338	1.93321	0.332208	1.02456	1.10383	-0.506386	normal	-1.69265	down	[T]	Signal transduction mechanisms	Molecular Function: voltage-gated potassium channel activity (GO:0005249);; Biological Process: potassium ion transport (GO:0006813);; Cellular Component: integral component of membrane (GO:0016021);; Biological Process: transmembrane transport (GO:0055085);;	--	--	[PT]	Inorganic ion transport and metabolism;; Signal transduction mechanisms	Ion transport protein;; Ankyrin repeats (3 copies);; Ankyrin repeats (many copies);; KHA, dimerisation domain of potassium ion channel;; Ankyrin repeat;; Ankyrin repeats (many copies);; Ankyrin repeat;; Cyclic nucleotide-binding domain;; Ion channel	Potassium channel AKT1 OS=Arabidopsis thaliana OX=3702 GN=AKT1 PE=1 SV=2	U	Intracellular trafficking, secretion, and vesicular transport	PREDICTED: potassium channel AKT1 [Pyrus x bretschneideri]	molecular function: transporter activity (GO:0005215);; biological process: cellular process (GO:0009987);; biological process: single-organism process (GO:0044699);; biological process: localization (GO:0051179);; biological process: biological regulation (GO:0065007);; cellular component: membrane (GO:0016020);; cellular component: membrane part (GO:0044425)
MD02G1039500	MD02G1039500	5.67797	5.38107	6.6637	4.35546	5.96796	9.25623	6.92333	12.1379	7.85496	0.177096	normal	0.643012	up	--	--	--	--	--	[R]	General function prediction only	PPR repeat family;; PPR repeat;; DYW family of nucleic acid deaminases;; PPR repeat;; Pentatricopeptide repeat domain;; Pentacotripeptide-repeat region of PRORP;; Tetratricopeptide repeat;; Tetratricopeptide repeat	Pentatricopeptide repeat-containing protein At2g29760, chloroplastic OS=Arabidopsis thaliana OX=3702 GN=PCMP-H33 PE=2 SV=1	S	Function unknown	PREDICTED: pentatricopeptide repeat-containing protein At1g08070, chloroplastic-like [Malus domestica]	--
MD02G1039600	MD02G1039600	26.2065	20.5695	18.6144	47.6808	21.2386	49.9295	69.8671	61.6997	50.2255	0.908522	up	1.51645	up	--	--	Biological Process: regulation of transcription, DNA-templated (GO:0006355);;	K14494|0|mdm:103406741|K14494 DELLA protein | (RefSeq) L3b; DELLA protein GAI-like	Plant hormone signal transduction (ko04075)	--	--	GRAS domain family;; Transcriptional regulator DELLA protein N terminal	DELLA protein GAI OS=Arabidopsis thaliana OX=3702 GN=GAI PE=1 SV=1	K	Transcription	PREDICTED: LOW QUALITY PROTEIN: DELLA protein GAI [Malus domestica]	biological process: biological regulation (GO:0065007)
MD02G1039700	MD02G1039700	16.2703	13.8075	15.1593	22.266	17.7138	23.2907	27.3041	28.8422	20.837	0.527284	normal	0.80865	up	[J]	Translation, ribosomal structure and biogenesis	--	--	--	[R]	General function prediction only	RNA recognition motif. (a.k.a. RRM, RBD, or RNP domain)	Zinc finger CCCH domain-containing protein 25 OS=Oryza sativa subsp. japonica OX=39947 GN=Os03g0826400 PE=2 SV=1	S	Function unknown	PREDICTED: U1 small nuclear ribonucleoprotein 70 kDa-like isoform X1 [Malus domestica]	--
MD02G1040000	MD02G1040000	9.54686	6.03483	8.79231	2.16649	4.56619	4.19947	3.23827	4.17021	3.89162	-1.11915	down	-1.05889	down	[K]	Transcription	Biological Process: polysaccharide catabolic process (GO:0000272);; Molecular Function: protein serine/threonine kinase activity (GO:0004674);; Molecular Function: protein tyrosine kinase activity (GO:0004713);; Molecular Function: ATP binding (GO:0005524);; Cellular Component: plasma membrane (GO:0005886);; Biological Process: starch metabolic process (GO:0005982);; Biological Process: acetyl-Co…	--	--	--	--	Protein kinase domain;; Protein tyrosine kinase;; Leucine rich repeat;; Leucine Rich repeats (2 copies);; Leucine rich repeat N-terminal domain;; Leucine Rich Repeat	Probable inactive receptor kinase At2g26730 OS=Arabidopsis thaliana OX=3702 GN=At2g26730 PE=1 SV=1	S	Function unknown	PREDICTED: probable inactive receptor kinase At2g26730 [Malus domestica]	biological process: metabolic process (GO:0008152);; molecular function: catalytic activity (GO:0003824);; biological process: cellular process (GO:0009987);; molecular function: binding (GO:0005488);; cellular component: cell (GO:0005623);; cellular component: membrane (GO:0016020);; cellular component: cell part (GO:0044464);; biological process: cellular component organization or biogenesis (G…
MD02G1041600	MD02G1041600	5.31117	4.28512	3.94441	1.29046	2.50176	2.10625	1.81392	2.18943	1.3829	-1.15218	normal	-1.26589	down	--	--	Cellular Component: mitochondrion (GO:0005739);;	K18404|1.0339e-82|mdm:103426626|K18404 tudor domain-containing protein 3 | (RefSeq) tudor domain-containing protein 3-like	--	[S]	Function unknown	RecQ mediated genome instability protein	--	S	Function unknown	PREDICTED: tudor domain-containing protein 3-like isoform X2 [Malus domestica]	cellular component: cell (GO:0005623);; cellular component: organelle (GO:0043226);; cellular component: cell part (GO:0044464)
MD02G1042300	MD02G1042300	20.4009	14.0153	18.5666	21.5156	19.738	30.7447	26.6374	27.726	23.0349	0.485702	normal	0.593143	up	--	--	Cellular Component: protein phosphatase type 2A complex (GO:0000159);; Biological Process: signal transduction (GO:0007165);; Molecular Function: protein phosphatase regulator activity (GO:0008601);;	K11584|0|mdm:103426623|K11584 serine/threonine-protein phosphatase 2A regulatory subunit B' | (RefSeq) serine/threonine protein phosphatase 2A 57 kDa regulatory subunit B' iota isoform-like	mRNA surveillance pathway (ko03015)	[T]	Signal transduction mechanisms	Protein phosphatase 2A regulatory B subunit (B56 family)	Serine/threonine protein phosphatase 2A 57 kDa regulatory subunit B&apos; kappa isoform OS=Arabidopsis thaliana OX=3702 GN=B&apos;KAPPA PE=2 SV=1	T	Signal transduction mechanisms	PREDICTED: serine/threonine protein phosphatase 2A 57 kDa regulatory subunit B&apos; iota isoform-like [Malus domestica]	cellular component: cell (GO:0005623);; cellular component: macromolecular complex (GO:0032991);; cellular component: cell part (GO:0044464);; biological process: cellular process (GO:0009987);; biological process: biological regulation (GO:0065007)
MD02G1042600	MD02G1042600	18.1749	15.5955	13.657	20.4052	16.3829	23.5527	22.9563	25.9786	22.0583	0.387423	normal	0.621641	up	--	--	--	K09533|0|mdm:103448750|K09533 DnaJ homolog subfamily C member 13 | (RefSeq) dnaJ homolog subfamily C GRV2-like	--	[UO]	Intracellular trafficking, secretion, and vesicular transport;; Posttranslational modification, protein turnover, chaperones	Domain of unknown function (DUF4339);; DnaJ domain	DnaJ homolog subfamily C GRV2 OS=Arabidopsis thaliana OX=3702 GN=GRV2 PE=1 SV=1	O	Posttranslational modification, protein turnover, chaperones	PREDICTED: dnaJ homolog subfamily C GRV2-like [Malus domestica]	--
MD02G1046000	MD02G1046000	40.9866	45.5883	49.1315	54.1699	32.6483	70.2792	63.7751	82.601	54.2616	0.250386	normal	0.601851	up	[MDT]	Cell wall/membrane/envelope biogenesis;; Cell cycle control, cell division, chromosome partitioning;; Signal transduction mechanisms	Molecular Function: ATP binding (GO:0005524);; Molecular Function: nucleoside-triphosphatase activity (GO:0017111);;	--	--	[O]	Posttranslational modification, protein turnover, chaperones	Ankyrin repeats (3 copies);; Ankyrin repeats (many copies);; Ankyrin repeats (many copies);; Ankyrin repeat;; Ankyrin repeat;; ATPase family associated with various cellular activities (AAA)	Protein CfxQ homolog OS=Cyanidium caldarium OX=2771 GN=cfxQ PE=3 SV=1	O	Posttranslational modification, protein turnover, chaperones	PREDICTED: protein CbbX [Malus domestica]	molecular function: binding (GO:0005488);; molecular function: catalytic activity (GO:0003824)
MD02G1046400	MD02G1046400	8.62904	10.6644	11.895	0.979851	0.785833	3.8936	0.862424	4.6533	3.33156	-2.42591	down	-1.77924	down	--	--	--	--	--	--	--	--	--	S	Function unknown	PREDICTED: transcription repressor OFP8-like [Malus domestica]	--
MD02G1046900	MD02G1046900	1.96988	3.12102	2.17468	0	0.214668	0.383648	0	0.045906	0.089134	-3.5676	down	-5.37198	down	--	--	Molecular Function: transcription factor activity, sequence-specific DNA binding (GO:0003700);; Cellular Component: nucleus (GO:0005634);; Biological Process: regulation of transcription, DNA-templated (GO:0006355);; Biological Process: response to heat (GO:0009408);; Molecular Function: sequence-specific DNA binding (GO:0043565);;	K09419|0|mdm:103448985|K09419 heat shock transcription factor, other eukaryote | (RefSeq) HSF7; heat stress transcription factor C-1	--	[K]	Transcription	HSF-type DNA-binding	Heat stress transcription factor C-1 OS=Arabidopsis thaliana OX=3702 GN=HSFC1 PE=1 SV=1	K	Transcription	heat stress transcription factor C-1 [Malus domestica]	molecular function: nucleic acid binding transcription factor activity (GO:0001071);; biological process: biological regulation (GO:0065007);; cellular component: cell (GO:0005623);; cellular component: organelle (GO:0043226);; cellular component: cell part (GO:0044464);; biological process: response to stimulus (GO:0050896);; molecular function: binding (GO:0005488)
MD02G1048400	MD02G1048400	7.75985	7.93588	13.3623	4.17606	13.2424	6.87589	5.44003	4.85436	5.88093	-0.226812	normal	-0.794527	down	--	--	--	--	--	--	--	Late embryogenesis abundant protein	--	S	Function unknown	PREDICTED: uncharacterized protein LOC103449036 [Malus domestica]	--
MD02G1048700	MD02G1048700	28.1486	19.9933	37.8124	50.5257	54.3902	59.4181	40.9155	41.5562	48.1942	0.980975	up	0.655714	up	--	--	Cellular Component: plasma membrane (GO:0005886);; Biological Process: tryptophan catabolic process (GO:0006569);; Biological Process: indoleacetic acid biosynthetic process (GO:0009684);; Cellular Component: anchored component of membrane (GO:0031225);;	--	--	--	--	Arabinogalactan peptide	Arabinogalactan protein 16 OS=Arabidopsis thaliana OX=3702 GN=AGP16 PE=1 SV=1	S	Function unknown	hypothetical protein PRUPE_7G229500 [Prunus persica]	cellular component: cell (GO:0005623);; cellular component: membrane (GO:0016020);; cellular component: cell part (GO:0044464);; biological process: metabolic process (GO:0008152);; biological process: cellular process (GO:0009987);; biological process: single-organism process (GO:0044699);; biological process: biological regulation (GO:0065007);; cellular component: membrane part (GO:0044425)
MD02G1049800	MD02G1049800	8.80526	12.069	6.51281	14.5656	4.85563	11.8277	18.5425	12.9189	16.0133	0.22898	normal	0.824092	up	[C]	Energy production and conversion	--	K12355|0|mdm:103406762|K12355 coniferyl-aldehyde dehydrogenase [EC:1.2.1.68] | (RefSeq) aldehyde dehydrogenase family 2 member C4-like	Phenylpropanoid biosynthesis (ko00940)	[C]	Energy production and conversion	Aldehyde dehydrogenase family	Aldehyde dehydrogenase family 2 member C4 OS=Arabidopsis thaliana OX=3702 GN=ALDH2C4 PE=1 SV=2	C	Energy production and conversion	PREDICTED: aldehyde dehydrogenase family 2 member C4-like isoform X1 [Malus domestica]	--
MD02G1057200	MD02G1057200	191.028	97.9558	212.91	74.0191	144.466	83.5461	68.4224	97.1956	100.757	-0.68743	normal	-0.860276	down	--	--	Cellular Component: nucleus (GO:0005634);; Biological Process: regulation of transcription, DNA-templated (GO:0006355);; Biological Process: auxin-activated signaling pathway (GO:0009734);; Biological Process: flower development (GO:0009908);; Molecular Function: protein dimerization activity (GO:0046983);;	K14484|0|mdm:103449497|K14484 auxin-responsive protein IAA | (RefSeq) IAA12, AUX/IAA; auxin-responsive protein IAA27	Plant hormone signal transduction (ko04075)	--	--	AUX/IAA family	Auxin-responsive protein IAA27 OS=Arabidopsis thaliana OX=3702 GN=IAA27 PE=1 SV=1	K	Transcription	auxin-responsive protein IAA27 [Malus domestica]	cellular component: cell (GO:0005623);; cellular component: organelle (GO:0043226);; cellular component: cell part (GO:0044464);; biological process: biological regulation (GO:0065007);; biological process: cellular process (GO:0009987);; biological process: signaling (GO:0023052);; biological process: single-organism process (GO:0044699);; biological process: response to stimulus (GO:0050896);; …
MD02G1057400	MD02G1057400	37.1288	31.1281	43.3632	21.314	33.3758	18.6216	18.0484	18.9123	25.8243	-0.565817	normal	-0.781677	down	[R]	General function prediction only	Molecular Function: nucleic acid binding (GO:0003676);; Molecular Function: methyltransferase activity (GO:0008168);; Biological Process: methylation (GO:0032259);;	--	--	[J]	Translation, ribosomal structure and biogenesis	Methyltransferase small domain;; Ribosomal protein L11 methyltransferase (PrmA);; Methyltransferase domain;; Methyltransferase domain;; Putative RNA methylase family UPF0020;; Methyltransferase domain;; Conserved hypothetical protein 95;; RNA cap guanine-N2 methyltransferase	--	J	Translation, ribosomal structure and biogenesis	PREDICTED: methyltransferase-like protein 5 [Malus domestica]	molecular function: binding (GO:0005488);; molecular function: catalytic activity (GO:0003824);; biological process: metabolic process (GO:0008152)
MD02G1060200	MD02G1060200	7.59555	4.06011	8.89539	0.274148	3.89564	16.5609	0.79102	1.71483	1.34474	0.0403167	normal	-2.34016	down	--	--	Molecular Function: DNA binding (GO:0003677);; Molecular Function: transcription factor activity, sequence-specific DNA binding (GO:0003700);; Cellular Component: nucleus (GO:0005634);; Biological Process: regulation of transcription, DNA-templated (GO:0006355);;	K09286|1.35586e-138|mdm:103426648|K09286 EREBP-like factor | (RefSeq) ethylene-responsive transcription factor TINY-like	--	--	--	AP2 domain	Dehydration-responsive element-binding protein 3 OS=Arabidopsis thaliana OX=3702 GN=DREB3 PE=2 SV=1	K	Transcription	PREDICTED: ethylene-responsive transcription factor TINY-like [Malus domestica]	molecular function: binding (GO:0005488);; molecular function: nucleic acid binding transcription factor activity (GO:0001071);; biological process: biological regulation (GO:0065007);; cellular component: cell (GO:0005623);; cellular component: organelle (GO:0043226);; cellular component: cell part (GO:0044464)
MD02G1062000	MD02G1062000	27.9697	23.929	29.2264	41.104	37.4813	41.7258	37.9868	47.9356	37.1659	0.611705	up	0.644149	up	[I]	Lipid transport and metabolism	Molecular Function: oleoyl-[acyl-carrier-protein] hydrolase activity (GO:0004320);; Biological Process: fatty acid biosynthetic process (GO:0006633);; Molecular Function: myristoyl-[acyl-carrier-protein] hydrolase activity (GO:0016295);; Molecular Function: palmitoyl-[acyl-carrier-protein] hydrolase activity (GO:0016296);;	K10781|0|mdm:103400481|K10781 fatty acyl-ACP thioesterase B [EC:3.1.2.14 3.1.2.21] | (RefSeq) palmitoyl-acyl carrier protein thioesterase, chloroplastic-like	Fatty acid biosynthesis (ko00061);; Fatty acid metabolism (ko01212)	--	--	Acyl-ACP thioesterase;; Acyl-ATP thioesterase	Palmitoyl-acyl carrier protein thioesterase, chloroplastic OS=Gossypium hirsutum OX=3635 GN=FATB1 PE=1 SV=1	I	Lipid transport and metabolism	PREDICTED: palmitoyl-acyl carrier protein thioesterase, chloroplastic-like [Malus domestica]	molecular function: catalytic activity (GO:0003824);; biological process: metabolic process (GO:0008152);; biological process: cellular process (GO:0009987);; biological process: single-organism process (GO:0044699)
MD02G1069100	MD02G1069100	22.2526	25.3504	26.3455	8.74048	22.2745	16.8163	11.7896	14.212	13.8518	-0.602886	normal	-0.852023	down	[E]	Amino acid transport and metabolism	Molecular Function: obsolete gamma-glutamyltransferase activity (GO:0003840);; Cellular Component: vacuole (GO:0005773);; Biological Process: glutathione catabolic process (GO:0006751);; Molecular Function: glutathione gamma-glutamylcysteinyltransferase activity (GO:0016756);;	K18592|0|mdm:103449889|K18592 gamma-glutamyltranspeptidase / glutathione hydrolase / leukotriene-C4 hydrolase [EC:2.3.2.2 3.4.19.13 3.4.19.14] | (RefSeq) gamma-glutamyltranspeptidase 3	Taurine and hypotaurine metabolism (ko00430);; Cyanoamino acid metabolism (ko00460);; Glutathione metabolism (ko00480);; Arachidonic acid metabolism (ko00590)	[E]	Amino acid transport and metabolism	Gamma-glutamyltranspeptidase	Glutathione hydrolase 3 OS=Arabidopsis thaliana OX=3702 GN=GGT3 PE=2 SV=1	E	Amino acid transport and metabolism	PREDICTED: gamma-glutamyltranspeptidase 3 [Malus domestica]	cellular component: cell (GO:0005623);; cellular component: organelle (GO:0043226);; cellular component: cell part (GO:0044464);; biological process: metabolic process (GO:0008152);; biological process: cellular process (GO:0009987);; molecular function: catalytic activity (GO:0003824)
MD02G1077600	MD02G1077600	10.4252	11.6225	11.2668	12.1551	7.24282	17.2624	14.7034	19.5779	15.6006	0.174271	normal	0.618734	up	[R]	General function prediction only	Molecular Function: phosphodiesterase I activity (GO:0004528);; Cellular Component: vacuole (GO:0005773);; Biological Process: metabolic process (GO:0008152);;	K01513|0|mdm:103416432|K01513 ectonucleotide pyrophosphatase/phosphodiesterase family member 1/3 [EC:3.1.4.1 3.6.1.9] | (RefSeq) ectonucleotide pyrophosphatase/phosphodiesterase family member 3-like	Purine metabolism (ko00230);; Starch and sucrose metabolism (ko00500);; Nicotinate and nicotinamide metabolism (ko00760);; Pantothenate and CoA biosynthesis (ko00770)	[R]	General function prediction only	Type I phosphodiesterase / nucleotide pyrophosphatase;; Sulfatase	--	S	Function unknown	PREDICTED: ectonucleotide pyrophosphatase/phosphodiesterase family member 3 [Malus domestica]	molecular function: catalytic activity (GO:0003824);; biological process: metabolic process (GO:0008152);; biological process: cellular process (GO:0009987);; cellular component: cell (GO:0005623);; cellular component: organelle (GO:0043226);; cellular component: cell part (GO:0044464)
MD02G1078200	MD02G1078200	2.60949	1.5333	0.922571	0	0.374145	0.425114	0.133856	0.466618	0.429594	-2.60226	down	-2.22389	down	--	--	--	K05391|0|pxb:103951852|K05391 cyclic nucleotide gated channel, other eukaryote | (RefSeq) cyclic nucleotide-gated ion channel 1-like	Plant-pathogen interaction (ko04626)	[PT]	Inorganic ion transport and metabolism;; Signal transduction mechanisms	--	Cyclic nucleotide-gated ion channel 1 OS=Arabidopsis thaliana OX=3702 GN=CNGC1 PE=1 SV=1	U	Intracellular trafficking, secretion, and vesicular transport	PREDICTED: cyclic nucleotide-gated ion channel 1-like [Pyrus x bretschneideri]	--
MD02G1079200	MD02G1079200	26.1046	43.3331	14.0629	520.673	30.9133	9.22505	262.281	12.7879	78.2171	2.81535	up	2.11181	up	[G]	Carbohydrate transport and metabolism	Molecular Function: beta-galactosidase activity (GO:0004565);; Biological Process: carbohydrate metabolic process (GO:0005975);; Molecular Function: carbohydrate binding (GO:0030246);; Cellular Component: apoplast (GO:0048046);;	--	--	[G]	Carbohydrate transport and metabolism	Glycosyl hydrolases family 35;; Beta-galactosidase;; Beta-galactosidase jelly roll domain	Beta-galactosidase OS=Malus domestica OX=3750 PE=1 SV=1	G	Carbohydrate transport and metabolism	beta-galactosidase precursor [Malus domestica]	molecular function: catalytic activity (GO:0003824);; biological process: metabolic process (GO:0008152);; molecular function: binding (GO:0005488);; cellular component: extracellular region (GO:0005576)
MD02G1080200	MD02G1080200	5.53257	5.03339	6.18467	9.03882	6.9371	6.88253	8.17265	8.0786	8.14763	0.493532	normal	0.585288	up	--	--	Molecular Function: catalytic activity (GO:0003824);; Biological Process: metabolic process (GO:0008152);; Molecular Function: metal ion binding (GO:0046872);;	--	--	[S]	Function unknown	Protein similar to CwfJ C-terminus 1;; Protein similar to CwfJ C-terminus 2;; Zinc finger C-x8-C-x5-C-x3-H type (and similar)	Zinc finger CCCH domain-containing protein 64 OS=Arabidopsis thaliana OX=3702 GN=At5g56900 PE=2 SV=1	S	Function unknown	PREDICTED: zinc finger CCCH domain-containing protein 64-like [Malus domestica]	molecular function: catalytic activity (GO:0003824);; biological process: metabolic process (GO:0008152);; molecular function: binding (GO:0005488)
MD02G1082500	MD02G1082500	105.707	104.011	132.849	58.1318	91.8971	72.5893	55.0219	72.207	68.4222	-0.586006	normal	-0.764824	down	--	--	--	--	--	--	--	Domain of unknown function (DUF3511)	--	S	Function unknown	PREDICTED: uncharacterized protein LOC103940922 [Pyrus x bretschneideri]	--
MD02G1082900	MD02G1082900	17.3323	17.076	14.4964	22.3406	16.5499	23.1292	27.0678	25.5413	22.9366	0.381943	normal	0.665825	up	--	--	--	K00671|0|mdm:103450631|K00671 glycylpeptide N-tetradecanoyltransferase [EC:2.3.1.97] | (RefSeq) glycylpeptide N-tetradecanoyltransferase 1-like	--	[I]	Lipid transport and metabolism	Myristoyl-CoA:protein N-myristoyltransferase, C-terminal domain;; Myristoyl-CoA:protein N-myristoyltransferase, N-terminal domain;; Acetyltransferase (GNAT) domain	Glycylpeptide N-tetradecanoyltransferase 1 OS=Arabidopsis thaliana OX=3702 GN=NMT1 PE=1 SV=2	I	Lipid transport and metabolism	PREDICTED: glycylpeptide N-tetradecanoyltransferase 1-like [Malus domestica]	--
MD02G1083500	MD02G1083500	3.39996	3.51836	1.71959	0.211751	1.14223	1.01987	0.234529	0.526089	1.06925	-1.84159	down	-2.19019	down	[C]	Energy production and conversion	--	K06444|0|mdm:103450601|K06444 lycopene epsilon-cyclase [EC:5.5.1.18] | (RefSeq) lycopene epsilon cyclase, chloroplastic	Carotenoid biosynthesis (ko00906)	--	--	Lycopene cyclase protein	Lycopene epsilon cyclase, chloroplastic OS=Arabidopsis thaliana OX=3702 GN=LUT2 PE=1 SV=2	I	Lipid transport and metabolism	PREDICTED: lycopene epsilon cyclase, chloroplastic [Malus domestica]	--
MD02G1086900	MD02G1086900	1.93354	0.173877	2.26108	1.03935	3.00019	3.76594	3.22398	6.75687	3.43977	0.888065	normal	1.6822	up	[M]	Cell wall/membrane/envelope biogenesis	--	--	--	[M]	Cell wall/membrane/envelope biogenesis	Mechanosensitive ion channel	Mechanosensitive ion channel protein 10 OS=Arabidopsis thaliana OX=3702 GN=MSL10 PE=1 SV=1	M	Cell wall/membrane/envelope biogenesis	PREDICTED: mechanosensitive ion channel protein 10-like [Malus domestica]	--
MD02G1087100	MD02G1087100	91.2271	90.7277	54.9124	7.62219	20.6185	22.5918	13.5908	19.5742	21.9309	-2.19565	down	-2.06509	down	--	--	Cellular Component: photosystem II (GO:0009523);; Biological Process: photosynthesis (GO:0015979);;	--	--	--	--	Photosystem II reaction centre X protein (PsbX)	--	S	Function unknown	PREDICTED: uncharacterized protein LOC108867561 [Pyrus x bretschneideri]	cellular component: cell (GO:0005623);; cellular component: membrane (GO:0016020);; cellular component: macromolecular complex (GO:0032991);; cellular component: membrane part (GO:0044425);; cellular component: cell part (GO:0044464);; biological process: metabolic process (GO:0008152);; biological process: cellular process (GO:0009987)
MD02G1087400	MD02G1087400	37.3565	42.4861	59.1752	22.3374	40.651	28.0577	21.9783	27.2084	28.9014	-0.576776	normal	-0.788057	down	--	--	--	--	--	--	--	Protein of unknown function (DUF1313)	Protein ELF4-LIKE 4 OS=Arabidopsis thaliana OX=3702 GN=EFL4 PE=2 SV=1	S	Function unknown	PREDICTED: protein ELF4-LIKE 3 [Pyrus x bretschneideri]	--
MD02G1090100	MD02G1090100	13.1503	11.3547	12.6261	9.70146	6.97014	21.6911	16.6372	23.1568	14.7146	0.0829551	normal	0.59397	up	--	--	Cellular Component: chloroplast (GO:0009507);;	--	--	--	--	GDP-fucose protein O-fucosyltransferase	O-fucosyltransferase 35 OS=Arabidopsis thaliana OX=3702 GN=OFUT35 PE=2 SV=1	S	Function unknown	PREDICTED: uncharacterized protein At1g04910-like [Pyrus x bretschneideri]	cellular component: cell (GO:0005623);; cellular component: organelle (GO:0043226);; cellular component: cell part (GO:0044464)
MD02G1095100	MD02G1095100	1.24139	1.74802	1.62135	2.3798	1.67756	3.43576	2.8633	6.13856	2.8082	0.733168	normal	1.38612	up	[R]	General function prediction only	--	--	--	--	--	von Willebrand factor type A domain;; von Willebrand factor type A domain;; von Willebrand factor type A domain	--	S	Function unknown	PREDICTED: inter-alpha-trypsin inhibitor heavy chain H3 [Malus domestica]	--
MD02G1095400	MD02G1095400	10.3281	9.18831	11.5376	4.81631	7.144	5.45343	4.54967	3.80113	5.81179	-0.795224	normal	-1.08425	down	[R]	General function prediction only	Cellular Component: cytosol (GO:0005829);;	K09705|8.2951e-168|mdm:103451397|K09705 uncharacterized protein | (RefSeq) uncharacterized LOC103451397	--	--	--	Cupin superfamily (DUF985)	--	S	Function unknown	PREDICTED: uncharacterized protein LOC103451397 [Malus domestica]	cellular component: cell (GO:0005623);; cellular component: cell part (GO:0044464)
MD02G1095600	MD02G1095600	10.3736	10.0811	7.51555	2.29716	6.33406	3.50989	2.08201	2.22284	4.65323	-1.17807	down	-1.59694	down	--	--	Biological Process: pentose-phosphate shunt (GO:0006098);; Biological Process: rRNA processing (GO:0006364);; Cellular Component: chloroplast (GO:0009507);; Biological Process: response to high light intensity (GO:0009644);; Biological Process: response to sucrose (GO:0009744);; Biological Process: photosynthesis, light harvesting (GO:0009765);; Biological Process: regulation of proton transport …	K08908|1.08215e-173|mdm:103451376|K08908 light-harvesting complex I chlorophyll a/b binding protein 2 | (RefSeq) photosystem I chlorophyll a/b-binding protein 6, chloroplastic	Photosynthesis - antenna proteins (ko00196)	--	--	Chlorophyll A-B binding protein	Photosystem I chlorophyll a/b-binding protein 6, chloroplastic OS=Arabidopsis thaliana OX=3702 GN=LHCA6 PE=1 SV=1	S	Function unknown	PREDICTED: photosystem I chlorophyll a/b-binding protein 6, chloroplastic [Malus domestica]	biological process: metabolic process (GO:0008152);; biological process: cellular process (GO:0009987);; biological process: single-organism process (GO:0044699);; cellular component: cell (GO:0005623);; cellular component: organelle (GO:0043226);; cellular component: cell part (GO:0044464);; biological process: response to stimulus (GO:0050896);; biological process: biological regulation (GO:006…
MD02G1100300	MD02G1100300	11.5496	10.837	6.69757	15.699	13.8734	13.438	17.5721	12.5502	13.0017	0.602462	normal	0.605562	up	[R]	General function prediction only	--	K07052|0|mdm:103453947|K07052 uncharacterized protein | (RefSeq) uncharacterized LOC103453947	--	[R]	General function prediction only	CAAX protease self-immunity	Embryogenesis-associated protein EMB8 OS=Picea glauca OX=3330 GN=EMB8 PE=2 SV=1	S	Function unknown	PREDICTED: uncharacterized protein LOC103453947 [Malus domestica]	--
MD02G1105000	MD02G1105000	0.269356	0	0.194355	1.05196	0.341802	0.555231	0.577533	0.753341	0.725203	2.15386	normal	2.21043	up	[E]	Amino acid transport and metabolism	--	K14157|0|mdm:103406980|K14157 alpha-aminoadipic semialdehyde synthase [EC:1.5.1.8 1.5.1.9] | (RefSeq) alpha-aminoadipic semialdehyde synthase-like	Lysine degradation (ko00310)	[E]	Amino acid transport and metabolism	Saccharopine dehydrogenase C-terminal domain;; Alanine dehydrogenase/PNT, N-terminal domain;; LOR/SDH bifunctional enzyme conserved region;; Saccharopine dehydrogenase NADP binding domain;; Alanine dehydrogenase/PNT, C-terminal domain	Alpha-aminoadipic semialdehyde synthase OS=Arabidopsis thaliana OX=3702 GN=LKR/SDH PE=1 SV=1	E	Amino acid transport and metabolism	PREDICTED: alpha-aminoadipic semialdehyde synthase isoform X2 [Pyrus x bretschneideri]	--
MD02G1105200	MD02G1105200	4.06986	2.88739	2.68127	18.3112	4.87249	11.2287	17.5427	11.2051	10.1352	1.88757	up	2.04744	up	[E]	Amino acid transport and metabolism	Molecular Function: saccharopine dehydrogenase (NADP+, L-glutamate-forming) activity (GO:0004755);; Molecular Function: saccharopine dehydrogenase (NADP+, L-lysine-forming) activity (GO:0047130);; Biological Process: oxidation-reduction process (GO:0055114);;	--	--	[E]	Amino acid transport and metabolism	--	Alpha-aminoadipic semialdehyde synthase OS=Arabidopsis thaliana OX=3702 GN=LKR/SDH PE=1 SV=1	E	Amino acid transport and metabolism	alpha-aminoadipic semialdehyde synthase-like isoform X2 [Prunus avium]	molecular function: catalytic activity (GO:0003824);; biological process: metabolic process (GO:0008152);; biological process: single-organism process (GO:0044699)
MD02G1105300	MD02G1105300	20.8055	19.2296	14.2151	126.075	18.1802	46.148	87.2776	45.052	63.6915	1.8746	up	1.89452	up	[E]	Amino acid transport and metabolism	--	K14157|0|mdm:103406980|K14157 alpha-aminoadipic semialdehyde synthase [EC:1.5.1.8 1.5.1.9] | (RefSeq) alpha-aminoadipic semialdehyde synthase-like	Lysine degradation (ko00310)	[E]	Amino acid transport and metabolism	Saccharopine dehydrogenase C-terminal domain;; Alanine dehydrogenase/PNT, N-terminal domain;; LOR/SDH bifunctional enzyme conserved region;; Saccharopine dehydrogenase NADP binding domain;; Alanine dehydrogenase/PNT, C-terminal domain	Alpha-aminoadipic semialdehyde synthase OS=Arabidopsis thaliana OX=3702 GN=LKR/SDH PE=1 SV=1	E	Amino acid transport and metabolism	PREDICTED: alpha-aminoadipic semialdehyde synthase-like [Malus domestica]	--
MD02G1106400	MD02G1106400	3.51894	2.13439	3.5532	6.85244	4.59799	5.57485	6.1516	7.32826	5.27591	0.936638	normal	1.06737	up	--	--	--	--	--	--	--	--	--	--	--	--	--
MD02G1107500	MD02G1107500	20.8929	14.9271	16.229	6.26279	10.7267	11.165	8.00448	10.8337	13.084	-0.851363	down	-0.659771	down	[O]	Posttranslational modification, protein turnover, chaperones	Molecular Function: serine-type endopeptidase activity (GO:0004252);; Biological Process: proteolysis (GO:0006508);; Molecular Function: identical protein binding (GO:0042802);; Biological Process: negative regulation of catalytic activity (GO:0043086);;	--	--	--	--	Subtilase family;; Peptidase inhibitor I9	Subtilisin-like protease SBT5.3 OS=Arabidopsis thaliana OX=3702 GN=AIR3 PE=2 SV=1	O	Posttranslational modification, protein turnover, chaperones	PREDICTED: subtilisin-like protease SBT5.4 [Malus domestica]	molecular function: catalytic activity (GO:0003824);; biological process: metabolic process (GO:0008152);; molecular function: binding (GO:0005488);; biological process: biological regulation (GO:0065007)
MD02G1109000	MD02G1109000	1.57896	1.07706	1.37161	6.70417	2.12872	4.49908	9.05025	3.66347	3.22607	1.78156	up	2.0284	up	[K]	Transcription	--	--	--	[R]	General function prediction only	Leucine rich repeat;; Leucine Rich repeats (2 copies);; Leucine Rich Repeat;; Leucine-rich repeat	Plant intracellular Ras-group-related LRR protein 4 OS=Oryza sativa subsp. japonica OX=39947 GN=IRL4 PE=2 SV=1	S	Function unknown	PREDICTED: plant intracellular Ras-group-related LRR protein 4 [Malus domestica]	--
MD02G1110700	MD02G1110700	3.60049	3.06959	4.92536	13.9692	6.77749	19.4208	17.8307	19.9087	11.732	1.83463	up	2.13414	up	--	--	Cellular Component: intracellular (GO:0005622);; Molecular Function: zinc ion binding (GO:0008270);;	--	--	--	--	B-box zinc finger	B-box zinc finger protein 19 OS=Arabidopsis thaliana OX=3702 GN=BBX19 PE=1 SV=1	S	Function unknown	PREDICTED: B-box zinc finger protein 19-like [Malus domestica]	cellular component: cell (GO:0005623);; cellular component: cell part (GO:0044464);; molecular function: binding (GO:0005488)
MD02G1119000	MD02G1119000	3.54984	3.28791	2.88092	5.61796	5.23571	4.53346	5.23221	5.83471	4.19999	0.703406	normal	0.688678	up	[J]	Translation, ribosomal structure and biogenesis	--	--	--	[J]	Translation, ribosomal structure and biogenesis	Poly A polymerase head domain;; Probable RNA and SrmB- binding site of polymerase A	--	J	Translation, ribosomal structure and biogenesis	PREDICTED: uncharacterized protein LOC103454675 isoform X1 [Malus domestica]	--
MD02G1123500	MD02G1123500	56.5315	72.7265	72.6711	91.7484	227.413	170.286	81.0565	232.54	117.201	1.30068	up	1.12422	up	--	--	--	--	--	--	--	SelR domain	--	S	Function unknown	PREDICTED: uncharacterized protein LOC103407042 [Malus domestica]	--
MD02G1123700	MD02G1123700	44.021	66.8168	47.7701	78.6211	41.6725	59.0901	92.0485	72.2926	84.8365	0.215638	normal	0.685121	up	[C]	Energy production and conversion	Biological Process: metabolic process (GO:0008152);; Molecular Function: 4 iron, 4 sulfur cluster binding (GO:0051539);; Molecular Function: citrate dehydratase activity (GO:0052632);; Molecular Function: isocitrate hydro-lyase (cis-aconitate-forming) activity (GO:0052633);;	K01681|0|pxb:103936700|K01681 aconitate hydratase [EC:4.2.1.3] | (RefSeq) aconitate hydratase 1	Citrate cycle (TCA cycle) (ko00020);; Glyoxylate and dicarboxylate metabolism (ko00630);; Carbon metabolism (ko01200);; 2-Oxocarboxylic acid metabolism (ko01210);; Biosynthesis of amino acids (ko01230)	[AJ]	RNA processing and modification;; Translation, ribosomal structure and biogenesis	Aconitase family (aconitate hydratase);; Aconitase C-terminal domain	Aconitate hydratase 1 OS=Arabidopsis thaliana OX=3702 GN=ACO1 PE=1 SV=2	C	Energy production and conversion	PREDICTED: aconitate hydratase 1 [Pyrus x bretschneideri]	biological process: metabolic process (GO:0008152);; molecular function: binding (GO:0005488);; molecular function: catalytic activity (GO:0003824)
MD02G1124600	MD02G1124600	15.7392	14.6168	13.2327	27.0312	16.6285	25.802	25.6838	28.2749	20.5412	0.715245	up	0.811499	up	--	--	--	--	--	[S]	Function unknown	NUC153 domain	--	S	Function unknown	PREDICTED: pre-rRNA-processing protein esf1-like [Malus domestica]	--
MD02G1124700	MD02G1124700	2.38328	0.878098	3.05499	1.01732	0.770636	1.89835	0.462251	1.09774	0.653634	-0.720425	normal	-1.43612	down	--	--	Molecular Function: peroxidase activity (GO:0004601);; Biological Process: response to oxidative stress (GO:0006979);; Molecular Function: heme binding (GO:0020037);; Molecular Function: metal ion binding (GO:0046872);; Biological Process: oxidation-reduction process (GO:0055114);;	K00430|0|mdm:103455972|K00430 peroxidase [EC:1.11.1.7] | (RefSeq) peroxidase 64	Phenylpropanoid biosynthesis (ko00940)	--	--	Peroxidase	Peroxidase 64 OS=Arabidopsis thaliana OX=3702 GN=PER64 PE=1 SV=1	G	Carbohydrate transport and metabolism	PREDICTED: peroxidase 64 [Malus domestica]	molecular function: catalytic activity (GO:0003824);; molecular function: antioxidant activity (GO:0016209);; biological process: metabolic process (GO:0008152);; biological process: cellular process (GO:0009987);; biological process: single-organism process (GO:0044699);; biological process: response to stimulus (GO:0050896);; biological process: detoxification (GO:0098754);; molecular function:…
MD02G1125000	MD02G1125000	13.9957	11.0844	10.4814	18.4959	15.2092	20.4842	18.4561	20.5361	15.618	0.649117	up	0.659144	up	--	--	--	K18757|0|mdm:103455992|K18757 la-related protein 1 | (RefSeq) la-related protein 1C	--	[OJ]	Posttranslational modification, protein turnover, chaperones;; Translation, ribosomal structure and biogenesis	La domain	La-related protein 1C OS=Arabidopsis thaliana OX=3702 GN=LARP1C PE=1 SV=1	JO	Translation, ribosomal structure and biogenesis;; Posttranslational modification, protein turnover, chaperones	PREDICTED: la-related protein 1C [Malus domestica]	--
MD02G1127500	MD02G1127500	15.5806	17.1592	17.8442	7.04141	11.4155	12.0965	8.02852	10.2619	11.2128	-0.697251	normal	-0.737511	down	[I]	Lipid transport and metabolism	--	K10782|0|mdm:103456108|K10782 fatty acyl-ACP thioesterase A [EC:3.1.2.14] | (RefSeq) oleoyl-acyl carrier protein thioesterase 1, chloroplastic-like	Fatty acid biosynthesis (ko00061)	--	--	Acyl-ACP thioesterase	Oleoyl-acyl carrier protein thioesterase 1, chloroplastic OS=Arabidopsis thaliana OX=3702 GN=FATA PE=1 SV=1	I	Lipid transport and metabolism	PREDICTED: oleoyl-acyl carrier protein thioesterase 1, chloroplastic-like isoform X2 [Malus domestica]	--
MD02G1129400	MD02G1129400	0.306594	0.132964	0.240679	1.19526	1.01469	0.034075	1.68244	0.501447	0.539015	--	--	2.01218	up	--	--	--	K08472|0|mdm:103426784|K08472 mlo protein | (RefSeq) MLO-like protein 4	--	--	--	Mlo family	MLO-like protein 4 OS=Arabidopsis thaliana OX=3702 GN=MLO4 PE=2 SV=2	D	Cell cycle control, cell division, chromosome partitioning	PREDICTED: MLO-like protein 4 [Malus domestica]	--
MD02G1130800	MD02G1130800	70.4315	85.2346	55.6083	33.9101	45.3238	31.3847	36.3285	24.8321	45.9189	-0.903566	down	-0.943022	down	[P]	Inorganic ion transport and metabolism	Molecular Function: ferredoxin-NADP+ reductase activity (GO:0004324);; Cellular Component: thylakoid membrane (GO:0042651);; Molecular Function: flavin adenine dinucleotide binding (GO:0050660);; Molecular Function: NADP binding (GO:0050661);; Biological Process: oxidation-reduction process (GO:0055114);;	K02641|0|mdm:103456305|K02641 ferredoxin--NADP+ reductase [EC:1.18.1.2] | (RefSeq) ferredoxin--NADP reductase, leaf isozyme, chloroplastic	Photosynthesis (ko00195)	[C]	Energy production and conversion	Oxidoreductase NAD-binding domain	Ferredoxin--NADP reductase, leaf isozyme, chloroplastic OS=Pisum sativum OX=3888 GN=PETH PE=1 SV=1	P	Inorganic ion transport and metabolism	PREDICTED: ferredoxin--NADP reductase, leaf isozyme, chloroplastic [Malus domestica]	molecular function: catalytic activity (GO:0003824);; biological process: metabolic process (GO:0008152);; biological process: single-organism process (GO:0044699);; cellular component: cell (GO:0005623);; cellular component: membrane (GO:0016020);; cellular component: cell part (GO:0044464);; molecular function: binding (GO:0005488)
MD02G1131400	MD02G1131400	2.86482	2.00884	1.72183	3.26257	2.52574	4.6558	3.53672	4.98551	3.52527	0.702984	normal	0.908124	up	--	--	--	--	--	--	--	Armadillo/beta-catenin-like repeat	--	S	Function unknown	PREDICTED: uncharacterized protein LOC103456366 [Malus domestica]	--
MD02G1131800	MD02G1131800	120.411	116.84	92.662	193.556	126.085	152.109	212.954	188.061	189.172	0.558993	normal	0.877508	up	[O]	Posttranslational modification, protein turnover, chaperones	--	--	--	[O]	Posttranslational modification, protein turnover, chaperones	DnaJ domain	Chaperone protein dnaJ 11, chloroplastic OS=Arabidopsis thaliana OX=3702 GN=ATJ11 PE=1 SV=2	O	Posttranslational modification, protein turnover, chaperones	PREDICTED: chaperone protein dnaJ 11, chloroplastic-like [Malus domestica]	--
MD02G1132400	MD02G1132400	17.7583	29.9637	36.3569	1.657	4.05808	19.9748	9.96317	11.9402	12.9713	-1.69355	down	-1.22919	down	--	--	--	--	--	--	--	Gibberellin regulated protein	Snakin-2 OS=Solanum tuberosum OX=4113 GN=SN2 PE=1 SV=1	O	Posttranslational modification, protein turnover, chaperones	PREDICTED: snakin-2-like [Malus domestica]	--
MD02G1134400	MD02G1134400	153.158	104.279	141.558	73.7672	135.406	74.7195	54.2436	64.2244	64.2374	-0.450766	normal	-1.07931	down	--	--	Cellular Component: nucleosome (GO:0000786);; Molecular Function: DNA binding (GO:0003677);; Cellular Component: nucleus (GO:0005634);; Biological Process: nucleosome assembly (GO:0006334);;	K11275|1.72565e-52|mdm:103454083|K11275 histone H1/5 | (RefSeq) histone H1-like	--	--	--	linker histone H1 and H5 family	Histone H1 OS=Solanum pennellii OX=28526 PE=2 SV=1	S	Function unknown	PREDICTED: histone H1-like [Malus domestica]	cellular component: cell (GO:0005623);; cellular component: macromolecular complex (GO:0032991);; cellular component: organelle (GO:0043226);; cellular component: organelle part (GO:0044422);; cellular component: cell part (GO:0044464);; molecular function: binding (GO:0005488);; biological process: cellular process (GO:0009987);; biological process: cellular component organization or biogenesis …
MD02G1137500	MD02G1137500	2.54203	0.489486	1.87657	0	0.519537	0.370212	0.169481	0.672728	0.516143	-2.41557	down	-1.78296	down	[G]	Carbohydrate transport and metabolism	Molecular Function: beta-galactosidase activity (GO:0004565);; Biological Process: carbohydrate metabolic process (GO:0005975);; Molecular Function: carbohydrate binding (GO:0030246);;	--	--	[G]	Carbohydrate transport and metabolism	Glycosyl hydrolases family 35;; Galactose binding lectin domain;; Beta-galactosidase	Beta-galactosidase 3 OS=Arabidopsis thaliana OX=3702 GN=BGAL3 PE=2 SV=1	G	Carbohydrate transport and metabolism	PREDICTED: beta-galactosidase 3 [Malus domestica]	molecular function: catalytic activity (GO:0003824);; biological process: metabolic process (GO:0008152);; molecular function: binding (GO:0005488)
MD02G1138600	MD02G1138600	3.86207	4.45068	7.53928	10.1087	8.5924	9.75269	10.1474	10.6028	7.87541	0.88742	normal	0.896205	up	[HR]	Coenzyme transport and metabolism;; General function prediction only	--	--	--	[I]	Lipid transport and metabolism	alpha/beta hydrolase fold;; Alpha/beta hydrolase family;; Serine aminopeptidase, S33;; Alpha/beta hydrolase of unknown function (DUF1100)	--	S	Function unknown	PREDICTED: bifunctional epoxide hydrolase 2-like [Malus domestica]	--
MD02G1140100	MD02G1140100	9.88513	7.17565	3.88836	0.612493	1.47482	2.0827	2.15524	0.876703	2.25565	-2.29062	down	-1.93916	down	--	--	Biological Process: response to stress (GO:0006950);; Biological Process: response to water (GO:0009415);;	--	--	--	--	Dehydrin	Dehydrin ERD10 OS=Arabidopsis thaliana OX=3702 GN=ERD10 PE=1 SV=1	S	Function unknown	PREDICTED: cold-shock protein CS120-like [Pyrus x bretschneideri]	biological process: response to stimulus (GO:0050896)
MD02G1142300	MD02G1142300	0.186973	0.11839	0.286498	1.19521	0.831526	1.39529	1.24806	0.528032	0.92825	2.52349	up	2.1887	up	[MDT]	Cell wall/membrane/envelope biogenesis;; Cell cycle control, cell division, chromosome partitioning;; Signal transduction mechanisms	--	--	--	[O]	Posttranslational modification, protein turnover, chaperones	Domain associated at C-terminal with AAA;; ATPase family associated with various cellular activities (AAA);; Holliday junction DNA helicase ruvB N-terminus	Protein HYPER-SENSITIVITY-RELATED 4 OS=Arabidopsis thaliana OX=3702 GN=HSR4 PE=2 SV=1	O	Posttranslational modification, protein turnover, chaperones	protein HYPER-SENSITIVITY-RELATED 4-like [Prunus avium]	--
MD02G1144700	MD02G1144700	8.38542	9.24285	12.0593	5.85202	8.41194	5.12037	4.90808	4.94746	5.03793	-0.57804	normal	-0.949531	down	[H]	Coenzyme transport and metabolism	--	K08486|5.29611e-119|mdm:103401366|K08486 syntaxin 1B/2/3 | (RefSeq) syntaxin-112	SNARE interactions in vesicular transport (ko04130)	[R]	General function prediction only	Cytidylyltransferase-like	Phosphopantetheine adenylyltransferase OS=Arabidopsis thaliana OX=3702 GN=COAD PE=1 SV=1	H	Coenzyme transport and metabolism	PREDICTED: LOW QUALITY PROTEIN: syntaxin-112 [Malus domestica]	--
MD02G1145600	MD02G1145600	7.75378	6.64282	6.60898	4.06173	5.40535	3.77656	4.07729	4.55217	4.92666	-0.625337	normal	-0.588995	down	[T]	Signal transduction mechanisms	--	--	--	[S]	Function unknown	U-box domain;; Kinesin-associated protein (KAP);; Armadillo/beta-catenin-like repeat	U-box domain-containing protein 5 OS=Arabidopsis thaliana OX=3702 GN=PUB5 PE=3 SV=3	O	Posttranslational modification, protein turnover, chaperones	PREDICTED: U-box domain-containing protein 5-like [Malus domestica]	--
MD02G1147600	MD02G1147600	4.74825	4.62913	4.65435	7.40994	7.3369	8.51299	7.2851	8.56827	6.92748	0.766585	up	0.738616	up	--	--	--	K20183|0|mdm:103407101|K20183 Vam6/Vps39-like protein vacuolar protein sorting-associated protein 39 | (RefSeq) vam6/Vps39-like protein	--	[U]	Intracellular trafficking, secretion, and vesicular transport	Vacuolar sorting protein 39 domain 2;; Vacuolar sorting protein 39 domain 1;; CNH domain;; Region in Clathrin and VPS	--	U	Intracellular trafficking, secretion, and vesicular transport	PREDICTED: vam6/Vps39-like protein [Malus domestica]	--
MD02G1149000	MD02G1149000	18.0598	24.0638	14.4693	5.89344	8.98056	8.53641	6.18109	6.79984	10.66	-1.24959	down	-1.22432	down	[QV]	Secondary metabolites biosynthesis, transport and catabolism;; Defense mechanisms	--	K09587|0|mdm:103401541|K09587 steroid 22-alpha-hydroxylase [EC:1.14.13.-] | (RefSeq) cytochrome P450 90B1-like	Brassinosteroid biosynthesis (ko00905)	[QI]	Secondary metabolites biosynthesis, transport and catabolism;; Lipid transport and metabolism	Cytochrome P450	Cytochrome P450 90B1 OS=Arabidopsis thaliana OX=3702 GN=CYP90B1 PE=1 SV=2	Q	Secondary metabolites biosynthesis, transport and catabolism	PREDICTED: cytochrome P450 90B1-like isoform X1 [Malus domestica]	--
MD02G1155000	MD02G1155000	2.85328	2.56125	2.22935	3.76938	6.59539	18.7556	5.10908	7.03788	5.00091	1.9511	up	1.20243	up	--	--	--	K20858|0|mdm:103401919|K20858 calcium uniporter protein, mitochondrial | (RefSeq) calcium uniporter protein 2, mitochondrial	--	[R]	General function prediction only	Mitochondrial calcium uniporter	Calcium uniporter protein 2, mitochondrial OS=Arabidopsis thaliana OX=3702 GN=At2g23790 PE=2 SV=1	S	Function unknown	PREDICTED: calcium uniporter protein 2, mitochondrial [Malus domestica]	--
MD02G1156700	MD02G1156700	14.5845	12.1777	12.8743	9.40971	10.2659	8.37575	7.43717	7.70064	8.25549	-0.457085	normal	-0.717097	down	--	--	--	--	--	[TZ]	Signal transduction mechanisms;; Cytoskeleton	Protein DA1;; LIM domain	Protein DA1-related 1 OS=Arabidopsis thaliana OX=3702 GN=DAR1 PE=1 SV=3	S	Function unknown	PREDICTED: protein DA1-related 1-like isoform X3 [Malus domestica]	--
MD02G1157100	MD02G1157100	6.63227	6.59946	6.71413	3.23761	6.29871	3.84502	2.7603	3.18843	3.52673	-0.544282	normal	-1.03178	down	[G]	Carbohydrate transport and metabolism	--	--	--	--	--	Protein of unknown function, DUF547;; Leucine-zipper of ternary complex factor MIP1	--	S	Function unknown	PREDICTED: uncharacterized protein LOC103426817 [Malus domestica]	--
MD02G1157500	MD02G1157500	6.92815	4.79867	11.849	0.888676	6.77304	7.00028	1.53761	3.45529	3.27692	-0.649464	normal	-1.44549	down	--	--	--	--	--	--	--	Domain of unknown function (DUF4228)	--	S	Function unknown	PREDICTED: uncharacterized protein LOC103967612 [Pyrus x bretschneideri]	--
MD02G1157800	MD02G1157800	193.569	224.476	129.586	73.0124	88.8148	76.7364	72.1798	65.6645	90.7671	-1.16917	down	-1.22561	down	--	--	Molecular Function: calcium ion binding (GO:0005509);; Molecular Function: poly(U) RNA binding (GO:0008266);; Cellular Component: chloroplast thylakoid membrane (GO:0009535);; Cellular Component: chloroplast thylakoid lumen (GO:0009543);; Cellular Component: photosystem II oxygen evolving complex (GO:0009654);; Biological Process: photoinhibition (GO:0010205);; Biological Process: photosystem II …	K02716|0|pxb:103967609|K02716 photosystem II oxygen-evolving enhancer protein 1 | (RefSeq) oxygen-evolving enhancer protein 1, chloroplastic	Photosynthesis (ko00195)	--	--	Manganese-stabilising protein / photosystem II polypeptide	Oxygen-evolving enhancer protein 1, chloroplastic OS=Nicotiana tabacum OX=4097 GN=PSBO PE=2 SV=1	G	Carbohydrate transport and metabolism	PREDICTED: oxygen-evolving enhancer protein 1, chloroplastic [Pyrus x bretschneideri]	molecular function: binding (GO:0005488);; cellular component: cell (GO:0005623);; cellular component: membrane (GO:0016020);; cellular component: organelle (GO:0043226);; cellular component: organelle part (GO:0044422);; cellular component: cell part (GO:0044464);; cellular component: macromolecular complex (GO:0032991);; cellular component: membrane part (GO:0044425);; biological process: respo…
MD02G1158300	MD02G1158300	2.39335	1.41653	2.26007	1.0081	1.79287	1.74679	0.751096	1.29246	0.893308	-0.375739	normal	-0.993601	down	--	--	--	--	--	--	--	NPH3 family;; BTB/POZ domain	BTB/POZ domain-containing protein At5g66560 OS=Arabidopsis thaliana OX=3702 GN=At5g66560 PE=2 SV=2	S	Function unknown	PREDICTED: BTB/POZ domain-containing protein At5g66560-like [Malus domestica]	--
MD02G1165600	MD02G1165600	3.07718	2.11823	3.52516	3.18533	4.18404	7.06854	5.24411	4.63805	4.7246	0.766298	normal	0.794386	up	[R]	General function prediction only	--	--	--	--	--	NB-ARC domain;; Arabidopsis broad-spectrum mildew resistance protein RPW8	Probable disease resistance protein At5g66900 OS=Arabidopsis thaliana OX=3702 GN=At5g66900 PE=3 SV=1	S	Function unknown	PREDICTED: probable disease resistance protein At5g66890 [Pyrus x bretschneideri]	--
MD02G1165800	MD02G1165800	1.18432	1.60728	1.37083	2.33399	4.95804	9.6095	2.67383	3.70262	2.41437	2.02801	up	1.10234	up	--	--	--	--	--	--	--	Arabidopsis broad-spectrum mildew resistance protein RPW8	--	S	Function unknown	PREDICTED: probable disease resistance protein At5g66900 [Pyrus x bretschneideri]	--
MD02G1166500	MD02G1166500	37.9471	34.4887	38.182	25.5893	34.8309	23.1697	22.9283	21.4963	23.2042	-0.365332	normal	-0.66649	down	[T]	Signal transduction mechanisms	--	K14498|0|mdm:103402785|K14498 serine/threonine-protein kinase SRK2 [EC:2.7.11.1] | (RefSeq) SnRK2.3; serine/threonine-protein kinase SRK2I	Plant hormone signal transduction (ko04075)	[T]	Signal transduction mechanisms	Protein kinase domain;; Protein tyrosine kinase	Serine/threonine-protein kinase SRK2I OS=Arabidopsis thaliana OX=3702 GN=SRK2I PE=1 SV=1	T	Signal transduction mechanisms	serine/threonine-protein kinase SRK2I [Malus domestica]	--
MD02G1167100	MD02G1167100	1.04679	1.4789	0.916068	0.440091	0.525527	0.547137	0.419009	0.262	0.396613	-1.15732	normal	-1.64418	down	--		--	--	--	--	--	Protein tyrosine kinase;; Protein kinase domain;; D-mannose binding lectin;; S-locus glycoprotein domain;; PAN-like domain;; Domain of unknown function (DUF3403)	G-type lectin S-receptor-like serine/threonine-protein kinase At4g27290 OS=Arabidopsis thaliana OX=3702 GN=At4g27290 PE=3 SV=4	T	Signal transduction mechanisms	PREDICTED: G-type lectin S-receptor-like serine/threonine-protein kinase At4g27290 isoform X1 [Malus domestica]	--
MD02G1168300	MD02G1168300	20.9361	15.3055	17.8642	27.5252	16.224	31.2573	26.1447	31.293	25.4406	0.517894	normal	0.658633	up	[T]	Signal transduction mechanisms	Molecular Function: protein serine/threonine kinase activity (GO:0004674);; Molecular Function: calcium ion binding (GO:0005509);; Molecular Function: ATP binding (GO:0005524);; Cellular Component: plasma membrane (GO:0005886);; Biological Process: protein phosphorylation (GO:0006468);;	--	--	[T]	Signal transduction mechanisms	Protein kinase domain;; Protein tyrosine kinase;; Lipopolysaccharide kinase (Kdo/WaaP) family;; Phosphotransferase enzyme family	CDPK-related protein kinase OS=Daucus carota OX=4039 GN=CRK PE=2 SV=1	T	Signal transduction mechanisms	PREDICTED: CDPK-related kinase 5-like [Pyrus x bretschneideri]	molecular function: catalytic activity (GO:0003824);; biological process: metabolic process (GO:0008152);; biological process: cellular process (GO:0009987);; molecular function: binding (GO:0005488);; cellular component: cell (GO:0005623);; cellular component: membrane (GO:0016020);; cellular component: cell part (GO:0044464)
MD02G1169000	MD02G1169000	4.98501	2.402	4.084	0.490871	3.20159	1.96825	1.0378	2.17447	2.38201	-0.986039	normal	-0.981189	down	--	--	--	--	--	--	--	Protein of unknown function, DUF547;; Leucine-zipper of ternary complex factor MIP1	--	S	Function unknown	PREDICTED: uncharacterized protein LOC103402872 [Malus domestica]	--
MD02G1169200	MD02G1169200	30.1345	31.1431	23.3143	34.0539	32.6381	39.1906	40.9653	44.2011	39.6831	0.358583	normal	0.597846	up	--	--	Biological Process: intracellular protein transport (GO:0006886);; Biological Process: ER to Golgi vesicle-mediated transport (GO:0006888);; Molecular Function: zinc ion binding (GO:0008270);; Cellular Component: COPII vesicle coat (GO:0030127);;	K14007|0|pxb:103956602|K14007 protein transport protein SEC24 | (RefSeq) protein transport protein Sec24-like At4g32640	Protein processing in endoplasmic reticulum (ko04141)	[U]	Intracellular trafficking, secretion, and vesicular transport	Sec23/Sec24 trunk domain;; Sec23/Sec24 helical domain;; Sec23/Sec24 beta-sandwich domain;; Sec23/Sec24 zinc finger;; Gelsolin repeat	Protein transport protein Sec24-like At4g32640 OS=Arabidopsis thaliana OX=3702 GN=At4g32640 PE=3 SV=3	U	Intracellular trafficking, secretion, and vesicular transport	PREDICTED: protein transport protein Sec24-like At4g32640 isoform X1 [Pyrus x bretschneideri]	biological process: localization (GO:0051179);; molecular function: binding (GO:0005488);; cellular component: cell (GO:0005623);; cellular component: membrane (GO:0016020);; cellular component: macromolecular complex (GO:0032991);; cellular component: organelle (GO:0043226);; cellular component: organelle part (GO:0044422);; cellular component: membrane part (GO:0044425);; cellular component: ce…
MD02G1171200	MD02G1171200	20.403	14.6466	13.6119	19.9485	18.8218	25.8458	22.6451	26.2066	22.5286	0.449973	normal	0.595078	up	--	--	--	--	--	--	--	--	--	S	Function unknown	PREDICTED: uncharacterized protein LOC103402979 isoform X2 [Malus domestica]	--
MD02G1172900	MD02G1172900	7.50414	4.87337	10.0378	1.02887	3.96778	2.13399	2.2468	2.20282	1.17131	-1.61174	down	-1.94165	down	[I]	Lipid transport and metabolism	--	--	--	[I]	Lipid transport and metabolism	Lipase (class 3);; Protein of unknown function (DUF2974)	Phospholipase A1-IIbeta OS=Arabidopsis thaliana OX=3702 GN=At2g31100 PE=1 SV=2	S	Function unknown	PREDICTED: uncharacterized protein LOC103418353 isoform X1 [Malus domestica]	--
MD02G1174000	MD02G1174000	6.03412	5.55855	5.52463	2.3617	7.11258	3.84564	3.5002	2.93872	2.80737	-0.333833	normal	-0.845343	down	[M]	Cell wall/membrane/envelope biogenesis	--	K04733|0|mdm:103403182|K04733 interleukin-1 receptor-associated kinase 4 [EC:2.7.11.1] | (RefSeq) probable serine/threonine-protein kinase At1g01540	--	[T]	Signal transduction mechanisms	Protein kinase domain;; Protein tyrosine kinase	Probable serine/threonine-protein kinase At1g01540 OS=Arabidopsis thaliana OX=3702 GN=At1g01540 PE=1 SV=2	T	Signal transduction mechanisms	PREDICTED: probable serine/threonine-protein kinase At1g01540 [Malus domestica]	--
MD02G1174700	MD02G1174700	38.5355	41.1342	121.94	31.8897	73.8464	37.3355	33.3293	23.8707	24.1928	-0.454332	normal	-1.25294	down	--	--	--	--	--	[R]	General function prediction only	F-box-like;; F-box domain	F-box protein At5g67140 OS=Arabidopsis thaliana OX=3702 GN=At5g67140 PE=2 SV=1	S	Function unknown	PREDICTED: F-box protein At5g67140 [Malus domestica]	--
MD02G1176000	MD02G1176000	53.4963	48.5398	60.5112	14.8997	27.9826	31.1191	18.2768	30.7873	29.3449	-1.10367	down	-1.00891	down	--	--	Molecular Function: DNA binding (GO:0003677);; Molecular Function: transcription factor activity, sequence-specific DNA binding (GO:0003700);; Cellular Component: nucleus (GO:0005634);; Biological Process: regulation of transcription, DNA-templated (GO:0006355);;	K09284|0|mdm:103445097|K09284 AP2-like factor, euAP2 lineage | (RefSeq) AHAP2, AP2, AP2D40; floral homeotic protein APETALA 2	--	--	--	AP2 domain	Floral homeotic protein APETALA 2 OS=Arabidopsis thaliana OX=3702 GN=AP2 PE=1 SV=1	K	Transcription	floral homeotic protein APETALA 2 [Malus domestica]	molecular function: binding (GO:0005488);; molecular function: nucleic acid binding transcription factor activity (GO:0001071);; biological process: biological regulation (GO:0065007);; cellular component: cell (GO:0005623);; cellular component: organelle (GO:0043226);; cellular component: cell part (GO:0044464)
MD02G1176600	MD02G1176600	19.4862	13.7494	14.4201	21.9964	21.2938	28.0162	28.9808	23.3927	23.3752	0.623309	normal	0.714052	up	--		Molecular Function: protein kinase activity (GO:0004672);; Molecular Function: ATP binding (GO:0005524);; Biological Process: protein phosphorylation (GO:0006468);;	--	--	--	--	Protein kinase domain;; Protein tyrosine kinase;; Leucine rich repeat;; Leucine Rich repeats (2 copies)	Probable inactive receptor kinase At5g67200 OS=Arabidopsis thaliana OX=3702 GN=At5g67200 PE=1 SV=1	T	Signal transduction mechanisms	probable inactive receptor kinase At5g67200 precursor [Malus domestica]	molecular function: catalytic activity (GO:0003824);; biological process: metabolic process (GO:0008152);; biological process: cellular process (GO:0009987);; molecular function: binding (GO:0005488)
MD02G1177600	MD02G1177600	17.6253	18.4055	23.6949	37.4092	15.9454	30.0249	37.0317	29.1247	28.5221	0.531075	normal	0.708374	up	--	--	--	K20871|0|mdm:103403342|K20871 putative beta-1,4-xylosyltransferase IRX14 [EC:2.4.2.-] | (RefSeq) probable beta-1,4-xylosyltransferase IRX14	--	[O]	Posttranslational modification, protein turnover, chaperones	Glycosyltransferase family 43	Probable beta-1,4-xylosyltransferase IRX14H OS=Arabidopsis thaliana OX=3702 GN=IRX14H PE=2 SV=1	S	Function unknown	PREDICTED: probable beta-1,4-xylosyltransferase IRX14 [Malus domestica]	--
MD02G1179100	MD02G1179100	66.2549	66.1957	128.332	26.7756	147.703	60.2103	27.5173	40.276	30.0927	-0.12451	normal	-1.36694	down	[P]	Inorganic ion transport and metabolism	--	--	--	[P]	Inorganic ion transport and metabolism	E1-E2 ATPase;; haloacid dehalogenase-like hydrolase	Probable cadmium/zinc-transporting ATPase HMA1, chloroplastic OS=Arabidopsis thaliana OX=3702 GN=HMA1 PE=2 SV=2	P	Inorganic ion transport and metabolism	PREDICTED: LOW QUALITY PROTEIN: probable cadmium/zinc-transporting ATPase HMA1, chloroplastic [Malus domestica]	--
MD02G1180400	MD02G1180400	44.1193	47.0933	70.1678	32.8317	60.5667	35.78	30.5815	34.7406	31.3884	-0.285585	normal	-0.694083	down	[P]	Inorganic ion transport and metabolism	Molecular Function: transporter activity (GO:0005215);; Biological Process: transport (GO:0006810);; Cellular Component: membrane (GO:0016020);;	K12347|0|mdm:103422020|K12347 natural resistance-associated macrophage protein | (RefSeq) metal transporter Nramp3-like	--	[P]	Inorganic ion transport and metabolism	Natural resistance-associated macrophage protein	Metal transporter Nramp3 OS=Arabidopsis thaliana OX=3702 GN=NRAMP3 PE=1 SV=2	P	Inorganic ion transport and metabolism	PREDICTED: metal transporter Nramp3-like [Malus domestica]	molecular function: transporter activity (GO:0005215);; biological process: localization (GO:0051179);; cellular component: membrane (GO:0016020)
MD02G1182600	MD02G1182600	4.19933	1.44032	3.66099	0.239769	2.45397	0.745315	0.334703	0.659056	1.37148	-1.39379	normal	-1.90001	down	--	--	--	--	--	--	--	--	--	S	Function unknown	PREDICTED: uncharacterized protein LOC103403846 [Malus domestica]	--
MD02G1186200	MD02G1186200	11.7962	10.4879	11.5678	16.2025	12.9626	15.3814	17.2514	17.323	16.7499	0.440236	normal	0.643645	up	[G]	Carbohydrate transport and metabolism	--	--	--	--	--	Glycosyl hydrolases family 43	--	G	Carbohydrate transport and metabolism	PREDICTED: uncharacterized protein LOC103404103, partial [Malus domestica]	--
MD02G1188100	MD02G1188100	12.0749	9.38868	9.03837	5.19034	12.111	9.61443	3.92118	6.64693	6.81894	-0.149579	normal	-0.767408	down	--	--	Cellular Component: integral component of membrane (GO:0016021);; Molecular Function: transferase activity, transferring hexosyl groups (GO:0016758);;	--	--	[GM]	Carbohydrate transport and metabolism;; Cell wall/membrane/envelope biogenesis	galactosyl transferase GMA12/MNN10 family	Galactomannan galactosyltransferase 1 OS=Cyamopsis tetragonoloba OX=3832 GN=GMGT1 PE=1 SV=1	S	Function unknown	galactomannan galactosyltransferase 1-like [Malus domestica]	cellular component: membrane (GO:0016020);; cellular component: membrane part (GO:0044425);; molecular function: catalytic activity (GO:0003824)
MD02G1190800	MD02G1190800	3.64011	3.06906	4.92842	2.64311	3.98722	5.33049	4.66329	8.23233	5.71672	0.0766808	normal	0.721863	up	--	--	--	--	--	--	--	--	Uncharacterized protein At3g49720 OS=Arabidopsis thaliana OX=3702 GN=At3g49720 PE=2 SV=1	S	Function unknown	PREDICTED: uncharacterized protein At3g49720 [Malus domestica]	--
MD02G1192600	MD02G1192600	277.86	691.692	375.092	156.984	385.346	174.176	263.093	151.663	265.245	-0.897364	normal	-0.956785	down	[G]	Carbohydrate transport and metabolism	Cellular Component: cell wall (GO:0005618);; Biological Process: cellular glucan metabolic process (GO:0006073);; Molecular Function: xyloglucan:xyloglucosyl transferase activity (GO:0016762);; Molecular Function: xyloglucan-specific endo-beta-1,4-glucanase activity (GO:0033946);; Cellular Component: apoplast (GO:0048046);;	K08235|0|mdm:103407202|K08235 xyloglucan:xyloglucosyl transferase [EC:2.4.1.207] | (RefSeq) probable xyloglucan endotransglucosylase/hydrolase protein 6	--	--	--	Glycosyl hydrolases family 16;; Xyloglucan endo-transglycosylase (XET) C-terminus	Probable xyloglucan endotransglucosylase/hydrolase protein 6 OS=Arabidopsis thaliana OX=3702 GN=XTH6 PE=2 SV=2	G	Carbohydrate transport and metabolism	PREDICTED: probable xyloglucan endotransglucosylase/hydrolase protein 6 [Malus domestica]	cellular component: cell (GO:0005623);; cellular component: cell part (GO:0044464);; biological process: metabolic process (GO:0008152);; biological process: cellular process (GO:0009987);; molecular function: catalytic activity (GO:0003824);; cellular component: extracellular region (GO:0005576)
MD02G1195900	MD02G1195900	57.3567	54.4659	123.406	38.6671	68.0614	44.3447	44.3692	49.5303	43.5181	-0.597753	normal	-0.724842	down	--	--	Molecular Function: zinc ion binding (GO:0008270);; Biological Process: response to auxin (GO:0009733);; Cellular Component: SCF ubiquitin ligase complex (GO:0019005);; Cellular Component: Cul3-RING ubiquitin ligase complex (GO:0031463);;	K03868|8.00994e-61|mus:103981809|K03868 RING-box protein 1 | (RefSeq) RING-box protein 1a	Nucleotide excision repair (ko03420);; Ubiquitin mediated proteolysis (ko04120);; Protein processing in endoplasmic reticulum (ko04141)	[O]	Posttranslational modification, protein turnover, chaperones	RING-H2 zinc finger domain;; Anaphase-promoting complex subunit 11 RING-H2 finger;; Ring finger domain	RING-box protein 1a OS=Arabidopsis thaliana OX=3702 GN=RBX1A PE=1 SV=1	O	Posttranslational modification, protein turnover, chaperones	hypothetical protein CRG98_005895 [Punica granatum]	molecular function: binding (GO:0005488);; biological process: response to stimulus (GO:0050896);; cellular component: cell (GO:0005623);; cellular component: macromolecular complex (GO:0032991);; cellular component: cell part (GO:0044464)
MD02G1199600	MD02G1199600	21.2297	18.4873	15.658	23.0026	20.0894	32.5177	29.5421	32.3523	28.8081	0.48628	normal	0.751429	up	[R]	General function prediction only	--	--	--	[U]	Intracellular trafficking, secretion, and vesicular transport	Beige/BEACH domain;; Domain of unknown function (DUF4704);; PH domain associated with Beige/BEACH;; WD domain, G-beta repeat	BEACH domain-containing protein C2 OS=Arabidopsis thaliana OX=3702 GN=BCHC2 PE=1 SV=1	S	Function unknown	PREDICTED: LOW QUALITY PROTEIN: BEACH domain-containing protein C2 [Malus domestica]	--
MD02G1200300	MD02G1200300	5.16097	5.21103	5.18932	3.0248	3.25348	2.82568	2.71774	2.08408	3.86616	-0.733656	normal	-0.79842	down	[QV]	Secondary metabolites biosynthesis, transport and catabolism;; Defense mechanisms	--	--	--	[QI]	Secondary metabolites biosynthesis, transport and catabolism;; Lipid transport and metabolism	Cytochrome P450	Cytochrome P450 704C1 OS=Pinus taeda OX=3352 GN=CYP704C1 PE=2 SV=1	Q	Secondary metabolites biosynthesis, transport and catabolism	PREDICTED: cytochrome P450 704C1-like [Malus domestica]	--
MD02G1201100	MD02G1201100	192.217	179.234	108.339	61.8049	96.7901	87.8633	84.3775	89.9803	88.2979	-0.932022	down	-0.833141	down	[R]	General function prediction only	--	--	--	--	--	Fasciclin domain	Fasciclin-like arabinogalactan protein 8 OS=Arabidopsis thaliana OX=3702 GN=FLA8 PE=1 SV=1	M	Cell wall/membrane/envelope biogenesis	PREDICTED: fasciclin-like arabinogalactan protein 8 [Malus domestica]	--
MD02G1201700	MD02G1201700	14.084	13.2918	12.6798	26.9579	18.0871	21.4616	27.6113	23.6536	22.1137	0.776181	up	0.913955	up	--	--	--	K10396|0|mdm:103405912|K10396 kinesin family member 5 | (RefSeq) armadillo repeat-containing kinesin-like protein 2	Endocytosis (ko04144)	[Z]	Cytoskeleton	Kinesin motor domain;; Microtubule binding;; Armadillo/beta-catenin-like repeat;; Armadillo-like	Kinesin-like protein KIN-UB OS=Arabidopsis thaliana OX=3702 GN=KINUB PE=1 SV=2	Z	Cytoskeleton	PREDICTED: armadillo repeat-containing kinesin-like protein 2 [Malus domestica]	--
MD02G1202100	MD02G1202100	33.6258	32.2639	28.3619	39.0128	31.7455	49.2735	46.9189	53.5449	46.154	0.386271	normal	0.675871	up	[R]	General function prediction only	Molecular Function: ARF guanyl-nucleotide exchange factor activity (GO:0005086);; Cellular Component: nucleus (GO:0005634);; Cellular Component: cytosol (GO:0005829);; Biological Process: megagametogenesis (GO:0009561);; Biological Process: regulation of ARF protein signal transduction (GO:0032012);;	K18442|0|mdm:103405918|K18442 brefeldin A-inhibited guanine nucleotide-exchange protein | (RefSeq) brefeldin A-inhibited guanine nucleotide-exchange protein 2	Endocytosis (ko04144)	[U]	Intracellular trafficking, secretion, and vesicular transport	Sec7 domain;; Domain of unknown function (DUF1981);; Guanine nucleotide exchange factor in Golgi transport N-terminal;; C-terminal region of Mon2 protein	Brefeldin A-inhibited guanine nucleotide-exchange protein 2 OS=Arabidopsis thaliana OX=3702 GN=BIG2 PE=2 SV=1	S	Function unknown	PREDICTED: brefeldin A-inhibited guanine nucleotide-exchange protein 2 [Malus domestica]	molecular function: molecular function regulator (GO:0098772);; biological process: biological regulation (GO:0065007);; cellular component: cell (GO:0005623);; cellular component: organelle (GO:0043226);; cellular component: cell part (GO:0044464);; biological process: multicellular organismal process (GO:0032501);; biological process: single-organism process (GO:0044699)
MD02G1202200	MD02G1202200	31.2654	23.4718	24.1085	44.1488	29.9844	55.7534	49.1696	52.9665	46.2167	0.763037	up	0.954172	up	--	--	--	K18442|0|mdm:103405918|K18442 brefeldin A-inhibited guanine nucleotide-exchange protein | (RefSeq) brefeldin A-inhibited guanine nucleotide-exchange protein 2	Endocytosis (ko04144)	[U]	Intracellular trafficking, secretion, and vesicular transport	Dimerisation and cyclophilin-binding domain of Mon2	Brefeldin A-inhibited guanine nucleotide-exchange protein 2 OS=Arabidopsis thaliana OX=3702 GN=BIG2 PE=2 SV=1	S	Function unknown	PREDICTED: brefeldin A-inhibited guanine nucleotide-exchange protein 2 [Malus domestica]	--
MD02G1207700	MD02G1207700	13.5128	13.2105	12.6967	17.5472	16.2983	19.1161	20.767	22.3142	17.3684	0.464091	normal	0.655334	up	[M]	Cell wall/membrane/envelope biogenesis	--	K08679|3.08147e-56|mdm:103418498|K08679 UDP-glucuronate 4-epimerase [EC:5.1.3.6] | (RefSeq) UDP-glucuronate 4-epimerase 3	Starch and sucrose metabolism (ko00500);; Amino sugar and nucleotide sugar metabolism (ko00520)	[M]	Cell wall/membrane/envelope biogenesis	GDP-mannose 4,6 dehydratase;; NAD dependent epimerase/dehydratase family	UDP-glucuronate 4-epimerase 3 OS=Arabidopsis thaliana OX=3702 GN=GAE3 PE=2 SV=1	M	Cell wall/membrane/envelope biogenesis	PREDICTED: UDP-glucuronate 4-epimerase 3 [Malus domestica]	--
MD02G1211000	MD02G1211000	9.25522	8.63387	7.69624	13.6392	10.3047	13.035	15.4606	13.7778	10.7673	0.572826	normal	0.684225	up	--	--	--	K20353|0|pxb:103935676|K20353 COPII coat assembly protein SEC16 | (RefSeq) protein transport protein SEC16B homolog	--	[K]	Transcription	Sec23-binding domain of Sec16;; Vesicle coat trafficking protein Sec16 mid-region	Protein transport protein SEC16B homolog OS=Arabidopsis thaliana OX=3702 GN=SEC16B PE=1 SV=1	U	Intracellular trafficking, secretion, and vesicular transport	PREDICTED: protein transport protein SEC16B homolog isoform X2 [Pyrus x bretschneideri]	--
MD02G1222000	MD02G1222000	25.987	23.1745	20.0112	30.574	24.453	31.1976	36.3378	33.9594	31.9461	0.358529	normal	0.603784	up	--	--	--	K03260|0|mdm:103406650|K03260 translation initiation factor 4G | (RefSeq) eukaryotic translation initiation factor 4G-like	RNA transport (ko03013)	[J]	Translation, ribosomal structure and biogenesis	MIF4G domain;; MA3 domain	Eukaryotic translation initiation factor 4G OS=Arabidopsis thaliana OX=3702 GN=EIF4G PE=1 SV=2	J	Translation, ribosomal structure and biogenesis	PREDICTED: LOW QUALITY PROTEIN: eukaryotic translation initiation factor 4G-like [Malus domestica]	--
MD02G1222600	MD02G1222600	7.64314	12.3743	16.3362	52.1134	16.4778	15.097	40.0673	17.237	23.2962	1.26217	up	1.19267	up	--	--	--	--	--	--	--	zinc-finger of the FCS-type, C2-C2	Protein MARD1 OS=Arabidopsis thaliana OX=3702 GN=MARD1 PE=2 SV=2	S	Function unknown	PREDICTED: uncharacterized protein LOC103960230 [Pyrus x bretschneideri]	--
MD02G1223800	MD02G1223800	0.669247	0.431881	0.160885	1.27485	1.31314	0.955625	1.64684	1.62012	1.72481	1.52001	normal	2.00046	up	--	--	--	--	--	--	--	--	--	--	--	PREDICTED: cyclin-dependent kinase 12-like isoform X2 [Malus domestica]	--
MD02G1229400	MD02G1229400	3.08961	1.40453	2.73619	0.497363	1.96167	1.19509	0.387817	1.20102	0.908286	-0.949318	normal	-1.47359	down	[QV]	Secondary metabolites biosynthesis, transport and catabolism;; Defense mechanisms	--	K04123|0|mdm:103418447|K04123 ent-kaurenoic acid hydroxylase [EC:1.14.13.79] | (RefSeq) KAO, KOA1; ent-kaurenoic acid oxidase 1-like	Diterpenoid biosynthesis (ko00904)	[QI]	Secondary metabolites biosynthesis, transport and catabolism;; Lipid transport and metabolism	Cytochrome P450	Ent-kaurenoic acid oxidase 1 OS=Arabidopsis thaliana OX=3702 GN=KAO1 PE=2 SV=1	Q	Secondary metabolites biosynthesis, transport and catabolism	PREDICTED: ent-kaurenoic acid oxidase 1-like [Malus domestica]	--
MD02G1241000	MD02G1241000	16.1603	15.646	20.5453	31.3402	16.4096	22.9724	31.7318	27.6683	27.1828	0.484447	normal	0.770212	up	[T]	Signal transduction mechanisms	--	K14003|0|mdm:103418459|K14003 prolactin regulatory element-binding protein | (RefSeq) SEC12-like protein 1	Protein processing in endoplasmic reticulum (ko04141)	[U]	Intracellular trafficking, secretion, and vesicular transport	WD domain, G-beta repeat;; Anaphase-promoting complex subunit 4 WD40 domain	SEC12-like protein 1 OS=Arabidopsis thaliana OX=3702 GN=PHF1 PE=1 SV=2	S	Function unknown	PREDICTED: SEC12-like protein 1 [Malus domestica]	--
MD02G1241800	MD02G1241800	15.1059	8.56992	17.2053	21.3099	17.9373	20.6418	26.252	17.8333	19.0409	0.603167	normal	0.680779	up	--	--	--	K14944|0|mdm:103418460|K14944 RNA-binding protein Nova | (RefSeq) protein BTR1-like	--	[AR]	RNA processing and modification;; General function prediction only	KH domain;; KH domain;; KH domain	Protein BTR1 OS=Arabidopsis thaliana OX=3702 GN=BTR1 PE=1 SV=1	S	Function unknown	PREDICTED: protein BTR1-like isoform X1 [Malus domestica]	--
MD02G1242500	MD02G1242500	6.76466	5.8447	7.00748	8.97275	7.26365	10.3624	11.0972	9.3446	8.47915	0.48173	normal	0.603323	up	[M]	Cell wall/membrane/envelope biogenesis	--	--	--	[R]	General function prediction only	Kelch motif;; Galactose oxidase, central domain;; Kelch motif;; Galactose oxidase, central domain;; Kelch motif;; Kelch motif	Acyl-CoA-binding domain-containing protein 6 OS=Oryza sativa subsp. japonica OX=39947 GN=ACBP6 PE=2 SV=1	S	Function unknown	PREDICTED: acyl-CoA-binding domain-containing protein 4-like [Malus domestica]	--
MD02G1249800	MD02G1249800	13.2006	18.284	19.1922	34.5788	27.4768	35.662	42.136	22.3994	29.3345	0.984687	up	0.93061	up	[M]	Cell wall/membrane/envelope biogenesis	--	K04733|0|mdm:103433724|K04733 interleukin-1 receptor-associated kinase 4 [EC:2.7.11.1] | (RefSeq) rust resistance kinase Lr10-like	--	[T]	Signal transduction mechanisms	Protein kinase domain;; Protein tyrosine kinase	Rust resistance kinase Lr10 OS=Triticum aestivum OX=4565 GN=LRK10 PE=2 SV=1	T	Signal transduction mechanisms	PREDICTED: rust resistance kinase Lr10-like [Malus domestica]	--
MD02G1258400	MD02G1258400	628.585	880.79	645.162	293.265	680.763	595.035	351.881	489.884	394.137	-0.438254	normal	-0.770542	down	[O]	Posttranslational modification, protein turnover, chaperones	Molecular Function: ATP binding (GO:0005524);; Cellular Component: plasma membrane (GO:0005886);; Biological Process: protein folding (GO:0006457);; Biological Process: response to heat (GO:0009408);; Molecular Function: heat shock protein binding (GO:0031072);; Molecular Function: metal ion binding (GO:0046872);; Molecular Function: unfolded protein binding (GO:0051082);;	K09503|0|mdm:103408779|K09503 DnaJ homolog subfamily A member 2 | (RefSeq) dnaJ protein homolog	Protein processing in endoplasmic reticulum (ko04141)	[O]	Posttranslational modification, protein turnover, chaperones	DnaJ C terminal domain;; DnaJ domain;; DnaJ central domain	DnaJ protein homolog OS=Cucumis sativus OX=3659 GN=DNAJ1 PE=2 SV=1	O	Posttranslational modification, protein turnover, chaperones	PREDICTED: dnaJ protein homolog [Malus domestica]	molecular function: binding (GO:0005488);; cellular component: cell (GO:0005623);; cellular component: membrane (GO:0016020);; cellular component: cell part (GO:0044464);; biological process: cellular process (GO:0009987);; biological process: response to stimulus (GO:0050896)
MD02G1258600	MD02G1258600	24.0773	26.5413	22.2948	38.5922	18.7292	28.1303	50.1206	32.1632	33.4646	0.273858	normal	0.705124	up	[Q]	Secondary metabolites biosynthesis, transport and catabolism	Molecular Function: urate oxidase activity (GO:0004846);; Cellular Component: peroxisome (GO:0005777);; Biological Process: purine nucleobase metabolic process (GO:0006144);; Biological Process: fatty acid beta-oxidation (GO:0006635);; Biological Process: urate catabolic process (GO:0019628);;	K00365|0|mdm:103418481|K00365 urate oxidase [EC:1.7.3.3] | (RefSeq) uricase-2 isozyme 1-like	Purine metabolism (ko00230);; Caffeine metabolism (ko00232)	[Q]	Secondary metabolites biosynthesis, transport and catabolism	Uricase	Uricase-2 isozyme 1 OS=Glycine max OX=3847 PE=1 SV=2	Q	Secondary metabolites biosynthesis, transport and catabolism	PREDICTED: uricase-2 isozyme 1-like [Malus domestica]	molecular function: catalytic activity (GO:0003824);; biological process: metabolic process (GO:0008152);; biological process: single-organism process (GO:0044699);; cellular component: cell (GO:0005623);; cellular component: organelle (GO:0043226);; cellular component: cell part (GO:0044464);; biological process: cellular process (GO:0009987)
MD02G1260800	MD02G1260800	4.19736	3.74732	3.03476	2.26022	3.46937	2.32735	1.71413	1.30016	2.61901	-0.411151	normal	-0.919679	down	[J]	Translation, ribosomal structure and biogenesis	Biological Process: tRNA wobble uridine modification (GO:0002098);; Molecular Function: electron carrier activity (GO:0009055);; Molecular Function: oxidoreductase activity (GO:0016491);; Biological Process: hydrogen peroxide catabolic process (GO:0042744);; Molecular Function: flavin adenine dinucleotide binding (GO:0050660);; Biological Process: oxidation-reduction process (GO:0055114);;	K03495|0|pxb:103946097|K03495 tRNA uridine 5-carboxymethylaminomethyl modification enzyme | (RefSeq) tRNA uridine 5-carboxymethylaminomethyl modification enzyme MnmG	--	[J]	Translation, ribosomal structure and biogenesis	Glucose inhibited division protein A;; GidA associated domain;; FAD dependent oxidoreductase;; FAD binding domain	--	D	Cell cycle control, cell division, chromosome partitioning	PREDICTED: uncharacterized protein LOC103946097 [Pyrus x bretschneideri]	biological process: metabolic process (GO:0008152);; biological process: cellular process (GO:0009987);; molecular function: electron carrier activity (GO:0009055);; molecular function: catalytic activity (GO:0003824);; molecular function: binding (GO:0005488);; biological process: single-organism process (GO:0044699)
MD02G1262400	MD02G1262400	29.1355	18.5794	33.0591	13.9743	14.3998	12.4606	12.914	12.6155	18.4706	-0.934289	down	-0.823146	down	[K]	Transcription	Molecular Function: transferase activity, transferring phosphorus-containing groups (GO:0016772);;	--	--	--	--	Protein tyrosine kinase;; Protein kinase domain;; Leucine rich repeat;; Leucine Rich repeats (2 copies)	Probable inactive leucine-rich repeat receptor-like protein kinase At3g03770 OS=Arabidopsis thaliana OX=3702 GN=At3g03770 PE=2 SV=1	--	--	PREDICTED: probable inactive leucine-rich repeat receptor-like protein kinase At3g03770 [Malus domestica]	molecular function: catalytic activity (GO:0003824)
MD02G1263700	MD02G1263700	2.94309	2.97154	2.43068	4.94134	2.93855	6.02175	5.76683	6.26559	4.57676	0.775039	normal	1.02803	up	--	--	Molecular Function: prenyltransferase activity (GO:0004659);; Molecular Function: zinc ion binding (GO:0008270);; Cellular Component: chloroplast envelope (GO:0009941);; Biological Process: carotenoid biosynthetic process (GO:0016117);;	--	--	--	--	TRAF-type zinc finger	--	S	Function unknown	PREDICTED: E3 ubiquitin-protein ligase RBBP6 isoform X1 [Pyrus x bretschneideri]	molecular function: catalytic activity (GO:0003824);; molecular function: binding (GO:0005488);; cellular component: cell (GO:0005623);; cellular component: organelle (GO:0043226);; cellular component: organelle part (GO:0044422);; cellular component: cell part (GO:0044464);; biological process: metabolic process (GO:0008152);; biological process: cellular process (GO:0009987);; biological proces…
MD02G1267000	MD02G1267000	14.3887	13.1681	13.3525	8.04242	10.9639	7.32945	8.35032	8.17845	8.76015	-0.597407	normal	-0.65091	down	[G]	Carbohydrate transport and metabolism	--	--	--	[R]	General function prediction only	Major Facilitator Superfamily;; Sugar (and other) transporter	Protein ZINC INDUCED FACILITATOR-LIKE 1 OS=Arabidopsis thaliana OX=3702 GN=ZIFL1 PE=2 SV=1	G	Carbohydrate transport and metabolism	PREDICTED: protein ZINC INDUCED FACILITATOR-LIKE 1-like isoform X1 [Malus domestica]	--
MD02G1267100	MD02G1267100	18.0337	15.0806	12.9944	21.9333	16.2085	30.6001	24.7966	34.1395	24.1704	0.614881	normal	0.887898	up	--	--	Biological Process: intracellular protein transport (GO:0006886);; Biological Process: vesicle-mediated transport (GO:0016192);; Cellular Component: membrane coat (GO:0030117);;	K12400|0|mdm:103418495|K12400 AP-4 complex subunit epsilon-1 | (RefSeq) AP-4 complex subunit epsilon-like	--	[U]	Intracellular trafficking, secretion, and vesicular transport	Adaptin N terminal region;; HEAT repeats;; non-SMC mitotic condensation complex subunit 1;; HEAT-like repeat;; HEAT repeat	AP-4 complex subunit epsilon OS=Arabidopsis thaliana OX=3702 GN=At1g31730 PE=1 SV=1	U	Intracellular trafficking, secretion, and vesicular transport	PREDICTED: AP-4 complex subunit epsilon-like [Malus domestica]	biological process: localization (GO:0051179);; cellular component: cell (GO:0005623);; cellular component: membrane (GO:0016020);; cellular component: macromolecular complex (GO:0032991);; cellular component: membrane part (GO:0044425);; cellular component: cell part (GO:0044464)
MD02G1267400	MD02G1267400	10.944	8.97351	10.5837	7.08818	5.6272	4.88603	6.67135	5.24401	6.79572	-0.743957	normal	-0.657213	down	--	--	--	--	--	[O]	Posttranslational modification, protein turnover, chaperones	MATH domain	Ubiquitin carboxyl-terminal hydrolase 12 OS=Arabidopsis thaliana OX=3702 GN=UBP12 PE=1 SV=2	O	Posttranslational modification, protein turnover, chaperones	PREDICTED: MATH domain and coiled-coil domain-containing protein At3g58370-like [Malus domestica]	--
MD02G1272700	MD02G1272700	0.688353	0.907544	1.1393	2.54708	0.709856	2.0599	2.86347	2.18387	1.72005	0.999522	normal	1.33299	up	--	--	--	K14972|0|mdm:103410756|K14972 PAX-interacting protein 1 | (RefSeq) mediator of RNA polymerase II transcription subunit 15a-like	--	--	--	--	Mediator of RNA polymerase II transcription subunit 15a OS=Arabidopsis thaliana OX=3702 GN=MED15A PE=1 SV=1	--	--	PREDICTED: mediator of RNA polymerase II transcription subunit 15a-like [Malus domestica]	--
MD02G1272800	MD02G1272800	0.747621	1.2882	1.084	1.83691	0.486369	1.82714	2.33556	2.20325	1.7971	0.447337	normal	1.05337	up	--	--	--	K14972|0|mdm:103418542|K14972 PAX-interacting protein 1 | (RefSeq) mediator of RNA polymerase II transcription subunit 15a-like	--	--	--	KIX domain	Mediator of RNA polymerase II transcription subunit 15a OS=Arabidopsis thaliana OX=3702 GN=MED15A PE=1 SV=1	--	--	PREDICTED: mediator of RNA polymerase II transcription subunit 15a-like [Malus domestica]	--
MD02G1273700	MD02G1273700	7.39097	10.7826	8.72283	4.92007	6.82332	5.01572	5.85511	3.53052	6.51554	-0.654156	normal	-0.720247	down	--		--	K04733|0|mdm:103410726|K04733 interleukin-1 receptor-associated kinase 4 [EC:2.7.11.1] | (RefSeq) rust resistance kinase Lr10-like	--	[T]	Signal transduction mechanisms	Protein kinase domain;; Protein tyrosine kinase;; Wall-associated receptor kinase galacturonan-binding	Rust resistance kinase Lr10 OS=Triticum aestivum OX=4565 GN=LRK10 PE=2 SV=1	T	Signal transduction mechanisms	PREDICTED: rust resistance kinase Lr10-like [Malus domestica]	--
MD02G1275100	MD02G1275100	15.1619	15.731	13.6225	7.70324	8.19363	10.1445	5.79282	10.0095	6.34245	-0.738861	down	-0.971572	down	[QV]	Secondary metabolites biosynthesis, transport and catabolism;; Defense mechanisms	--	--	--	[QI]	Secondary metabolites biosynthesis, transport and catabolism;; Lipid transport and metabolism	Cytochrome P450	Cytochrome P450 714B2 OS=Oryza sativa subsp. japonica OX=39947 GN=CYP714B2 PE=1 SV=2	Q	Secondary metabolites biosynthesis, transport and catabolism	PREDICTED: cytochrome P450 71A14-like [Pyrus x bretschneideri]	--
MD02G1277700	MD02G1277700	9.24005	7.05205	6.52323	3.22355	6.93962	4.1248	2.83679	5.72639	4.58399	-0.643037	normal	-0.755558	down	--	--	Cellular Component: nucleus (GO:0005634);; Biological Process: regulation of transcription, DNA-templated (GO:0006355);; Biological Process: regulation of cell cycle (GO:0051726);;	K04681|0|mdm:103426968|K04681 retinoblastoma-like protein 1 | (RefSeq) retinoblastoma-related protein-like	--	[D]	Cell cycle control, cell division, chromosome partitioning	Retinoblastoma-associated protein A domain;; Retinoblastoma-associated protein B domain;; Domain of unknown function (DUF3452)	Retinoblastoma-related protein OS=Ricinus communis OX=3988 GN=RBR PE=2 SV=1	K	Transcription	PREDICTED: retinoblastoma-related protein-like [Malus domestica]	cellular component: cell (GO:0005623);; cellular component: organelle (GO:0043226);; cellular component: cell part (GO:0044464);; biological process: biological regulation (GO:0065007)
MD02G1282000	MD02G1282000	8.14348	6.31744	7.41249	10.5455	7.65747	12.2717	10.723	11.0583	10.7412	0.523083	normal	0.616816	up	[T]	Signal transduction mechanisms	--	K16279|0|pxb:103961862|K16279 E3 ubiquitin-protein ligase KEG [EC:2.7.11.1 2.3.2.27] | (RefSeq) E3 ubiquitin-protein ligase KEG-like	--	[T]	Signal transduction mechanisms	Protein kinase domain;; Protein tyrosine kinase;; Ankyrin repeats (many copies);; Ankyrin repeats (3 copies);; Ankyrin repeat;; Ankyrin repeats (many copies);; Ankyrin repeat;; Zinc finger, C3HC4 type (RING finger)	E3 ubiquitin-protein ligase KEG OS=Arabidopsis thaliana OX=3702 GN=KEG PE=1 SV=2	S	Function unknown	PREDICTED: E3 ubiquitin-protein ligase KEG-like [Pyrus x bretschneideri]	--
MD02G1288500	MD02G1288500	3.72895	3.35019	3.40482	5.73693	5.7284	4.84774	5.78142	4.87964	4.97337	0.678478	normal	0.618635	up	[KL]	Transcription;; Replication, recombination and repair	Molecular Function: nucleic acid binding (GO:0003676);; Molecular Function: ion binding (GO:0043167);;	--	--	[KL]	Transcription;; Replication, recombination and repair	SNF2 family N-terminal domain;; CW-type Zinc Finger;; Helicase conserved C-terminal domain	F-box protein At3g54460 OS=Arabidopsis thaliana OX=3702 GN=At3g54460 PE=2 SV=1	L	Replication, recombination and repair	PREDICTED: F-box protein At3g54460 isoform X1 [Malus domestica]	molecular function: binding (GO:0005488)
MD02G1290900	MD02G1290900	15.5348	17.1619	18.5275	43.1384	48.94	42.9004	45.2033	42.5799	34.0771	1.4344	up	1.28991	up	--	--	--	--	--	--	--	--	Protein LNK2 OS=Arabidopsis thaliana OX=3702 GN=LNK2 PE=1 SV=1	S	Function unknown	PREDICTED: protein LNK2 isoform X1 [Malus domestica]	--
MD02G1294400	MD02G1294400	56.5543	28.5118	52.6776	12.2761	35.7795	26.9509	19.3181	26.0146	28.7315	-0.839104	normal	-0.842267	down	--	--	--	--	--	--	--	--	--	S	Function unknown	PREDICTED: uncharacterized protein LOC103431476 [Malus domestica]	--
MD02G1294500	MD02G1294500	49.2043	26.8927	43.3016	10.2045	26.1539	21.5504	13.7456	22.9967	22.1348	-1.00602	down	-0.96978	down	--	--	--	--	--	--	--	Plant calmodulin-binding domain	Calmodulin binding protein PICBP OS=Arabidopsis thaliana OX=3702 GN=PICBP PE=2 SV=1	S	Function unknown	PREDICTED: uncharacterized protein LOC103431476 [Malus domestica]	--
MD02G1297000	MD02G1297000	3.74641	3.41665	2.82231	1.36278	1.57372	1.10829	0.699009	0.212229	1.24886	-1.26238	down	-2.14509	down	--	--	Biological Process: phosphatidylinositol biosynthetic process (GO:0006661);; Biological Process: cytochrome b6f complex assembly (GO:0010190);; Cellular Component: thylakoid membrane (GO:0042651);;	--	--	--	--	--	--	S	Function unknown	PREDICTED: uncharacterized protein LOC103945553 [Pyrus x bretschneideri]	biological process: metabolic process (GO:0008152);; biological process: cellular process (GO:0009987);; biological process: single-organism process (GO:0044699);; biological process: cellular component organization or biogenesis (GO:0071840);; cellular component: cell (GO:0005623);; cellular component: membrane (GO:0016020);; cellular component: cell part (GO:0044464)
MD02G1297300	MD02G1297300	4.98986	3.26559	3.72571	0.479688	1.98246	0.426205	0.717184	0.347571	0.238433	-2.01911	down	-3.15208	down	--	--	--	--	--	--	--	Protein of unknown function (DUF4005);; IQ calmodulin-binding motif	Protein IQ-DOMAIN 14 OS=Arabidopsis thaliana OX=3702 GN=IQD14 PE=1 SV=1	S	Function unknown	PREDICTED: protein IQ-DOMAIN 14 [Malus domestica]	--
MD02G1300000	MD02G1300000	34.9683	28.3027	27.8343	36.8739	35.6451	47.5574	41.1269	53.7257	42.3894	0.437644	normal	0.631906	up	[T]	Signal transduction mechanisms	--	K14005|0|mdm:103412640|K14005 protein transport protein SEC31 | (RefSeq) protein transport protein SEC31 homolog B	Protein processing in endoplasmic reticulum (ko04141)	[U]	Intracellular trafficking, secretion, and vesicular transport	Sec23-binding domain of Sec16;; WD domain, G-beta repeat;; Anaphase-promoting complex subunit 4 WD40 domain	Protein transport protein SEC31 homolog B OS=Arabidopsis thaliana OX=3702 GN=SEC31B PE=1 SV=1	U	Intracellular trafficking, secretion, and vesicular transport	PREDICTED: protein transport protein SEC31 homolog B isoform X1 [Malus domestica]	--
MD02G1302900	MD02G1302900	0.84285	1.48681	1.31815	0.429501	0.198478	0.135496	0.024907	0.220914	0.02995	-2.16821	down	-3.44071	down	[M]	Cell wall/membrane/envelope biogenesis	Molecular Function: catalytic activity (GO:0003824);; Biological Process: cellular metabolic process (GO:0044237);; Molecular Function: coenzyme binding (GO:0050662);;	--	--	[V]	Defense mechanisms	NAD dependent epimerase/dehydratase family;; 3-beta hydroxysteroid dehydrogenase/isomerase family;; GDP-mannose 4,6 dehydratase;; Male sterility protein;; NAD(P)H-binding;; NmrA-like family;; KR domain	Tetraketide alpha-pyrone reductase 1 OS=Arabidopsis thaliana OX=3702 GN=TKPR1 PE=1 SV=1	M	Cell wall/membrane/envelope biogenesis	PREDICTED: cinnamoyl-CoA reductase 1-like [Malus domestica]	molecular function: catalytic activity (GO:0003824);; biological process: metabolic process (GO:0008152);; biological process: cellular process (GO:0009987);; molecular function: binding (GO:0005488)
MD02G1308200	MD02G1308200	21.557	32.9043	39.1953	7.46572	8.36294	10.7496	11.9343	4.39565	11.9809	-1.78267	down	-1.67892	down	--	--	--	--	--	--	--	--	--	S	Function unknown	hypothetical protein PRUPE_2G017200, partial [Prunus persica]	--
MD02G1309700	MD02G1309700	3.21387	2.68146	3.75664	2.37846	3.69897	1.49326	1.30526	0.908104	2.26424	-0.308478	normal	-1.05152	down	[Q]	Secondary metabolites biosynthesis, transport and catabolism	Molecular Function: 9-cis-epoxycarotenoid dioxygenase activity (GO:0045549);; Biological Process: oxidation-reduction process (GO:0055114);;	K11159|0|mdm:103427020|K11159 carotenoid cleavage dioxygenase | (RefSeq) carotenoid 9,10(9',10')-cleavage dioxygenase 1-like	--	[Q]	Secondary metabolites biosynthesis, transport and catabolism	Retinal pigment epithelial membrane protein	Carotenoid 9,10(9&apos;,10&apos;)-cleavage dioxygenase 1 OS=Phaseolus vulgaris OX=3885 GN=CCD1 PE=1 SV=1	Q	Secondary metabolites biosynthesis, transport and catabolism	PREDICTED: carotenoid 9,10(9&apos;,10&apos;)-cleavage dioxygenase 1-like [Malus domestica]	molecular function: catalytic activity (GO:0003824);; biological process: metabolic process (GO:0008152);; biological process: single-organism process (GO:0044699)
MD02G1309800	MD02G1309800	17.3012	14.4175	18.1203	6.31713	12.2281	11.1258	7.84029	9.94726	8.36568	-0.714314	normal	-0.886562	down	--	--	--	K08064|0|mdm:103427021|K08064 nuclear transcription factor Y, alpha | (RefSeq) nuclear transcription factor Y subunit A-4-like	--	[K]	Transcription	CCAAT-binding transcription factor (CBF-B/NF-YA) subunit B	Nuclear transcription factor Y subunit A-7 OS=Arabidopsis thaliana OX=3702 GN=NFYA7 PE=1 SV=1	K	Transcription	PREDICTED: nuclear transcription factor Y subunit A-4-like [Malus domestica]	--
MD02G1313300	MD02G1313300	2.54901	2.05319	2.28451	3.14795	2.34191	3.45939	3.90139	2.92788	3.45761	0.421773	normal	0.623578	up	--	--	--	--	--	[O]	Posttranslational modification, protein turnover, chaperones	Tubulin folding cofactor D C terminal;; HEAT repeat;; HEAT repeats	Tubulin-folding cofactor D OS=Arabidopsis thaliana OX=3702 GN=TFCD PE=2 SV=1	OZ	Posttranslational modification, protein turnover, chaperones;; Cytoskeleton	PREDICTED: tubulin-folding cofactor D [Malus domestica]	--
MD02G1314200	MD02G1314200	3.51486	2.26833	2.241	4.64704	3.0606	4.31875	5.3931	8.34233	3.6442	0.628577	normal	1.14716	up	--	--	--	--	--	--	--	--	--	S	Function unknown	PREDICTED: uncharacterized protein LOC103407487 [Malus domestica]	--
MD02G1314300	MD02G1314300	1.21658	1.45627	1.17838	0.839377	1.51566	0.938283	0.674485	0.403362	0.503316	-0.196227	normal	-1.24133	down	[K]	Transcription	--	--	--	[T]	Signal transduction mechanisms	NB-ARC domain;; Leucine Rich repeats (2 copies)	Putative disease resistance RPP13-like protein 1 OS=Arabidopsis thaliana OX=3702 GN=RPPL1 PE=3 SV=1	S	Function unknown	PREDICTED: putative disease resistance RPP13-like protein 1 [Malus domestica]	--
MD02G1314600	MD02G1314600	53.8332	54.2558	76.8087	99.4679	116.46	281.428	104.533	102.641	76.8057	1.45887	up	0.662808	up	--	--	--	--	--	[R]	General function prediction only	AN1-like Zinc finger;; A20-like zinc finger	Zinc finger A20 and AN1 domain-containing stress-associated protein 5 OS=Arabidopsis thaliana OX=3702 GN=SAP5 PE=2 SV=1	S	Function unknown	PREDICTED: zinc finger A20 and AN1 domain-containing stress-associated protein 5-like [Malus domestica]	--
MD02G1315200	MD02G1315200	2.77673	1.05654	1.37494	1.15804	1.86209	3.21678	3.29137	4.93933	3.80233	0.293184	normal	1.24633	up	[K]	Transcription	--	--	--	[R]	General function prediction only	Leucine rich repeat;; Leucine Rich Repeat;; Leucine Rich repeats (2 copies);; Leucine Rich repeat;; Leucine rich repeat N-terminal domain	DNA damage-repair/toleration protein DRT100 OS=Arabidopsis thaliana OX=3702 GN=DRT100 PE=2 SV=2	S	Function unknown	PREDICTED: DNA-damage-repair/toleration protein DRT100-like [Malus domestica]	--
MD02G1315600	MD02G1315600	2.64761	1.93853	3.68854	1.03967	1.6688	1.68573	0.892071	0.77829	1.07999	-0.874806	normal	-1.5318	down	--	--	--	--	--	--	--	Helix-loop-helix DNA-binding domain	Transcription factor bHLH130 OS=Arabidopsis thaliana OX=3702 GN=BHLH130 PE=1 SV=1	K	Transcription	PREDICTED: transcription factor bHLH130-like [Pyrus x bretschneideri]	--
MD02G1315700	MD02G1315700	2.87181	3.12052	5.86581	0.574485	1.50045	1.53541	0.532167	1.9251	1.19077	-1.67626	down	-1.65186	down	--	--	--	--	--	--	--	Helix-loop-helix DNA-binding domain	Transcription factor bHLH130 OS=Arabidopsis thaliana OX=3702 GN=BHLH130 PE=1 SV=1	K	Transcription	PREDICTED: transcription factor bHLH130-like [Pyrus x bretschneideri]	--
MD02G1319100	MD02G1319100	15.1488	7.57334	14.3173	21.2516	15.9706	13.8021	25.4236	12.2037	23.5784	0.520449	normal	0.78201	up	--	--	--	K11000|0|mdm:103413515|K11000 callose synthase [EC:2.4.1.-] | (RefSeq) callose synthase 1-like	--	[M]	Cell wall/membrane/envelope biogenesis	1,3-beta-glucan synthase component;; 1,3-beta-glucan synthase subunit FKS1, domain-1;; Vta1 like	Callose synthase 2 OS=Arabidopsis thaliana OX=3702 GN=CALS2 PE=2 SV=3	S	Function unknown	PREDICTED: callose synthase 1-like [Malus domestica]	--
MD03G1000600	MD03G1000600	6.95522	6.06611	5.50201	10.1131	9.50861	11.76	11.8725	12.6747	11.4631	0.797838	up	0.996165	up	--	--	--	K15192|0|mdm:103437333|K15192 TATA-binding protein-associated factor [EC:3.6.4.-] | (RefSeq) TATA-binding protein-associated factor BTAF1-like	--	[K]	Transcription	HEAT repeat	TATA-binding protein-associated factor BTAF1 OS=Arabidopsis thaliana OX=3702 GN=BTAF1 PE=1 SV=1	L	Replication, recombination and repair	PREDICTED: TATA-binding protein-associated factor BTAF1-like [Malus domestica]	--
MD03G1000900	MD03G1000900	13.0641	12.3888	8.88776	16.251	13.9101	17.7318	17.0151	19.3041	16.2196	0.516761	normal	0.649568	up	[S]	Function unknown	--	K15192|0|mdm:103437328|K15192 TATA-binding protein-associated factor [EC:3.6.4.-] | (RefSeq) TATA-binding protein-associated factor BTAF1	--	[K]	Transcription	Domain of unknown function (DUF3535);; SNF2 family N-terminal domain;; Helicase conserved C-terminal domain;; HEAT repeat	TATA-binding protein-associated factor BTAF1 OS=Arabidopsis thaliana OX=3702 GN=BTAF1 PE=1 SV=1	L	Replication, recombination and repair	PREDICTED: TATA-binding protein-associated factor BTAF1 isoform X2 [Malus domestica]	--
MD03G1001100	MD03G1001100	6.28419	4.47355	5.45575	1.79475	4.02003	5.2945	1.11508	3.76426	2.53403	-0.513965	normal	-1.08637	down	[Q]	Secondary metabolites biosynthesis, transport and catabolism	Biological Process: anthocyanin-containing compound biosynthetic process (GO:0009718);; Molecular Function: oxidoreductase activity, acting on single donors with incorporation of molecular oxygen, incorporation of two atoms of oxygen (GO:0016702);; Molecular Function: L-ascorbic acid binding (GO:0031418);; Molecular Function: metal ion binding (GO:0046872);; Molecular Function: leucocyanidin oxyg…	K05277|0|mdm:103420259|K05277 leucoanthocyanidin dioxygenase [EC:1.14.11.19] | (RefSeq) ANS, LDOX; leucoanthocyanidin dioxygenase	Flavonoid biosynthesis (ko00941)	[QR]	Secondary metabolites biosynthesis, transport and catabolism;; General function prediction only	non-haem dioxygenase in morphine synthesis N-terminal;; 2OG-Fe(II) oxygenase superfamily	Leucoanthocyanidin dioxygenase OS=Malus domestica OX=3750 GN=ANS PE=2 SV=1	S	Function unknown	PREDICTED: leucoanthocyanidin dioxygenase [Malus domestica]	biological process: metabolic process (GO:0008152);; biological process: single-organism process (GO:0044699);; molecular function: catalytic activity (GO:0003824);; molecular function: binding (GO:0005488)
MD03G1001300	MD03G1001300	19.0717	16.3991	10.4544	28.6051	11.2633	30.1122	39.9726	27.3841	25.6362	0.651264	normal	1.05652	up	--	--	--	--	--	[Z]	Cytoskeleton	Kinesin motor domain;; Microtubule binding	Kinesin-like protein KIN-14T OS=Arabidopsis thaliana OX=3702 GN=KIN14T PE=3 SV=1	Z	Cytoskeleton	PREDICTED: kinesin-like protein Klp68D isoform X1 [Malus domestica]	--
MD03G1003000	MD03G1003000	3.71313	4.72463	3.1182	16.1183	4.04356	4.50302	14.876	5.28301	6.93394	1.14991	normal	1.26499	up	--	--	--	--	--	[J]	Translation, ribosomal structure and biogenesis	Pumilio-family RNA binding repeat	Pumilio homolog 12 OS=Arabidopsis thaliana OX=3702 GN=APUM12 PE=2 SV=2	J	Translation, ribosomal structure and biogenesis	PREDICTED: pumilio homolog 12-like [Pyrus x bretschneideri]	--
MD03G1003500	MD03G1003500	47.47	36.5672	50.072	18.6799	55.007	35.6395	18.0875	29.7724	23.487	-0.263162	normal	-0.865944	down	--	--	--	--	--	--	--	Neprosin;; Neprosin activation peptide	--	S	Function unknown	PREDICTED: uncharacterized protein LOC103414791 [Malus domestica]	--
MD03G1004600	MD03G1004600	17.0889	21.0531	17.5788	22.5938	19.3564	29.2144	33.3528	32.1691	28.0198	0.385896	normal	0.783084	up	--	--	--	K20222|0|mdm:103414914|K20222 importin-5 | (RefSeq) importin-5-like	--	[YU]	Nuclear structure;; Intracellular trafficking, secretion, and vesicular transport	HEAT-like repeat;; HEAT repeats;; HEAT repeat;; Vacuolar 14 Fab1-binding region;; non-SMC mitotic condensation complex subunit 1;; Armadillo/beta-catenin-like repeat	--	U	Intracellular trafficking, secretion, and vesicular transport	PREDICTED: importin-5-like [Malus domestica]	--
MD03G1017000	MD03G1017000	7.73988	5.1704	4.30232	9.70513	5.75879	9.58752	10.6795	13.4539	9.55354	0.588025	normal	1.00796	up	--	--	--	--	--	--	--	Bromodomain;; Myb-like DNA-binding domain	--	--	--	PREDICTED: uncharacterized protein LOC103418669 [Malus domestica]	--
MD03G1017100	MD03G1017100	17.3741	18.4991	22.4428	30.812	12.0994	32.2296	32.5994	33.7142	20.3563	0.411649	normal	0.611843	up	[K]	Transcription	--	--	--	--	--	Leucine rich repeat;; Leucine Rich repeats (2 copies);; Leucine rich repeat N-terminal domain;; Leucine Rich Repeat	Tyrosine-sulfated glycopeptide receptor 1 OS=Arabidopsis thaliana OX=3702 GN=PSY1R PE=1 SV=1	S	Function unknown	PREDICTED: tyrosine-sulfated glycopeptide receptor 1-like [Pyrus x bretschneideri]	--
MD03G1020700	MD03G1020700	8.75487	7.31581	7.9486	3.26146	3.76987	2.89409	4.21379	3.451	3.0499	-1.2301	down	-1.12024	down	[J]	Translation, ribosomal structure and biogenesis	Molecular Function: transcription factor activity, sequence-specific DNA binding (GO:0003700);; Molecular Function: peptide-aspartate beta-dioxygenase activity (GO:0004597);; Cellular Component: nucleus (GO:0005634);; Biological Process: regulation of transcription, DNA-templated (GO:0006355);; Biological Process: regulation of circadian rhythm (GO:0042752);; Biological Process: oxidation-reducti…	K10277|0|pxb:103963740|K10277 lysine-specific demethylase 8 [EC:1.14.11.27] | (RefSeq) lysine-specific demethylase JMJ30	--	[BT]	Chromatin structure and dynamics;; Signal transduction mechanisms	Cupin-like domain;; Cupin superfamily protein	Lysine-specific demethylase JMJ30 OS=Arabidopsis thaliana OX=3702 GN=JMJ30 PE=1 SV=1	S	Function unknown	PREDICTED: lysine-specific demethylase JMJ30 [Pyrus x bretschneideri]	molecular function: nucleic acid binding transcription factor activity (GO:0001071);; biological process: biological regulation (GO:0065007);; molecular function: catalytic activity (GO:0003824);; biological process: metabolic process (GO:0008152);; biological process: single-organism process (GO:0044699);; cellular component: cell (GO:0005623);; cellular component: organelle (GO:0043226);; cellu…
MD03G1027100	MD03G1027100	23.9814	19.5437	17.6077	33.2732	21.9389	32.2611	39.5353	31.9145	31.3218	0.561322	normal	0.791704	up	--	--	--	K10592|0|mdm:103416433|K10592 E3 ubiquitin-protein ligase HUWE1 [EC:2.3.2.26] | (RefSeq) E3 ubiquitin-protein ligase UPL1-like	Ubiquitin mediated proteolysis (ko04120)	[OK]	Posttranslational modification, protein turnover, chaperones;; Transcription	Domain of Unknown Function (DUF913);; HECT-domain (ubiquitin-transferase);; Domain of Unknown Function (DUF908);; Domain of unknown function (DUF4414);; UBA/TS-N domain	E3 ubiquitin-protein ligase UPL1 OS=Arabidopsis thaliana OX=3702 GN=UPL1 PE=1 SV=3	O	Posttranslational modification, protein turnover, chaperones	PREDICTED: E3 ubiquitin-protein ligase UPL1-like [Malus domestica]	--
MD03G1030600	MD03G1030600	7.91686	10.3668	10.1686	4.17502	11.0213	4.05097	5.02068	3.67994	4.39644	-0.535925	normal	-1.07452	down	--	--	--	--	--	--	--	--	--	--	--	--	--
MD03G1032300	MD03G1032300	13.3341	23.2846	24.4019	9.52478	6.64538	4.37174	8.84773	5.81813	8.81199	-1.52511	down	-1.33681	down	[Q]	Secondary metabolites biosynthesis, transport and catabolism	--	--	--	[QR]	Secondary metabolites biosynthesis, transport and catabolism;; General function prediction only	2OG-Fe(II) oxygenase superfamily	1-aminocyclopropane-1-carboxylate oxidase homolog 3 OS=Arabidopsis thaliana OX=3702 GN=At1g06650 PE=2 SV=1	S	Function unknown	PREDICTED: 1-aminocyclopropane-1-carboxylate oxidase homolog 3-like [Malus domestica]	--
MD03G1036600	MD03G1036600	179.653	132.925	132.74	190.614	196.362	342.188	168.6	345.129	221.627	0.748461	up	0.763058	up	[O]	Posttranslational modification, protein turnover, chaperones	Molecular Function: ATP binding (GO:0005524);; Biological Process: protein folding (GO:0006457);; Biological Process: response to stress (GO:0006950);; Molecular Function: unfolded protein binding (GO:0051082);;	K04079|0|pxb:103952262|K04079 molecular chaperone HtpG | (RefSeq) heat shock protein 90-2	Protein processing in endoplasmic reticulum (ko04141);; Plant-pathogen interaction (ko04626)	[O]	Posttranslational modification, protein turnover, chaperones	Hsp90 protein;; Histidine kinase-, DNA gyrase B-, and HSP90-like ATPase;; Histidine kinase-, DNA gyrase B-, and HSP90-like ATPase	Heat shock cognate protein 80 OS=Solanum lycopersicum OX=4081 GN=HSC80 PE=2 SV=1	O	Posttranslational modification, protein turnover, chaperones	PREDICTED: heat shock protein 90-2 [Pyrus x bretschneideri]	molecular function: binding (GO:0005488);; biological process: cellular process (GO:0009987);; biological process: response to stimulus (GO:0050896)
MD03G1042800	MD03G1042800	121.476	139.793	100.698	36.7912	57.6683	46.9838	45.5062	47.7237	81.2206	-1.3277	down	-1.01527	down	--	--	Cellular Component: photosystem I (GO:0009522);; Biological Process: photosynthesis (GO:0015979);; Molecular Function: chlorophyll binding (GO:0016168);;	K08905|2.27758e-106|mdm:103417553|K08905 photosystem I subunit V | (RefSeq) photosystem I reaction center subunit V, chloroplastic	Photosynthesis (ko00195)	--	--	Photosystem I psaG / psaK	Photosystem I reaction center subunit V, chloroplastic OS=Arabidopsis thaliana OX=3702 GN=PSAG PE=1 SV=1	I	Lipid transport and metabolism	PREDICTED: photosystem I reaction center subunit V, chloroplastic [Malus domestica]	cellular component: cell (GO:0005623);; cellular component: membrane (GO:0016020);; cellular component: macromolecular complex (GO:0032991);; cellular component: membrane part (GO:0044425);; cellular component: cell part (GO:0044464);; biological process: metabolic process (GO:0008152);; biological process: cellular process (GO:0009987);; molecular function: binding (GO:0005488)
MD03G1043100	MD03G1043100	13.7123	10.5997	12.3481	17.1581	15.9458	20.2916	17.7451	20.918	16.4265	0.584614	normal	0.63041	up	--	--	--	--	--	--	--	--	WPP domain-interacting protein 1 OS=Arabidopsis thaliana OX=3702 GN=WIP1 PE=1 SV=1	S	Function unknown	PREDICTED: WPP domain-interacting protein 2-like [Pyrus x bretschneideri]	--
MD03G1048900	MD03G1048900	11.9408	14.1572	19.1047	92.4934	20.4222	56.8293	101.178	52.6683	37.3912	1.96519	up	2.12454	up	--	--	--	--	--	--	--	NPH3 family;; BTB/POZ domain	Root phototropism protein 2 OS=Arabidopsis thaliana OX=3702 GN=RPT2 PE=1 SV=2	S	Function unknown	root phototropism protein 2-like [Malus domestica]	--
MD03G1052500	MD03G1052500	2.92841	1.93463	2.56707	2.51394	4.78339	2.96403	3.41328	3.66272	5.00078	0.504318	normal	0.748974	up	[K]	Transcription	--	--	--	[T]	Signal transduction mechanisms	NB-ARC domain;; Leucine Rich repeats (2 copies);; Leucine rich repeat	Putative disease resistance protein RGA3 OS=Solanum bulbocastanum OX=147425 GN=RGA3 PE=2 SV=2	S	Function unknown	PREDICTED: putative disease resistance protein RGA1 [Pyrus x bretschneideri]	--
MD03G1052900	MD03G1052900	5.34122	5.22595	7.57589	9.78918	7.70356	7.88877	10.1996	9.90698	7.52795	0.529062	normal	0.649776	up	--	--	Cellular Component: integral component of membrane (GO:0016021);;	K15285|0|pxb:103945910|K15285 solute carrier family 35, member E3 | (RefSeq) uncharacterized membrane protein At1g06890	--	[GE]	Carbohydrate transport and metabolism;; Amino acid transport and metabolism	Fungal Zn(2)-Cys(6) binuclear cluster domain	UDP-xylose transporter 3 OS=Arabidopsis thaliana OX=3702 GN=UXT3 PE=1 SV=1	S	Function unknown	PREDICTED: uncharacterized membrane protein At1g06890 [Pyrus x bretschneideri]	cellular component: membrane (GO:0016020);; cellular component: membrane part (GO:0044425)
MD03G1054600	MD03G1054600	4.95452	6.54322	4.02147	15.9153	8.36735	8.68271	14.916	9.59116	14.5318	1.12593	up	1.36302	up	[H]	Coenzyme transport and metabolism	Molecular Function: oxidoreductase activity (GO:0016491);; Biological Process: oxidation-reduction process (GO:0055114);;	--	--	--	--	Flavin containing amine oxidoreductase;; NAD(P)-binding Rossmann-like domain;; FAD binding domain	--	Q	Secondary metabolites biosynthesis, transport and catabolism	PREDICTED: phytoene dehydrogenase, chloroplastic/chromoplastic-like [Malus domestica]	molecular function: catalytic activity (GO:0003824);; biological process: metabolic process (GO:0008152);; biological process: single-organism process (GO:0044699)
MD03G1054700	MD03G1054700	7.48925	7.96414	6.84629	25.4703	35.6455	76.9435	20.0079	49.4848	30.9142	2.65248	up	2.20157	up	[T]	Signal transduction mechanisms	Molecular Function: calmodulin-dependent protein kinase activity (GO:0004683);; Molecular Function: ATP binding (GO:0005524);; Biological Process: protein phosphorylation (GO:0006468);; Biological Process: signal transduction (GO:0007165);;	K12761|0|mdm:103407646|K12761 carbon catabolite-derepressing protein kinase [EC:2.7.11.1] | (RefSeq) CBL-interacting serine/threonine-protein kinase 11-like	--	[T]	Signal transduction mechanisms	Protein kinase domain;; Protein tyrosine kinase;; NAF domain;; Kinase-like	CBL-interacting serine/threonine-protein kinase 11 OS=Arabidopsis thaliana OX=3702 GN=CIPK11 PE=1 SV=1	T	Signal transduction mechanisms	PREDICTED: CBL-interacting serine/threonine-protein kinase 11-like [Malus domestica]	molecular function: catalytic activity (GO:0003824);; biological process: metabolic process (GO:0008152);; biological process: cellular process (GO:0009987);; molecular function: binding (GO:0005488);; biological process: biological regulation (GO:0065007)
MD03G1055800	MD03G1055800	11.08	12.094	10.5105	25.0771	10.6112	15.9099	23.3774	18.2455	20.5062	0.663067	normal	0.921291	up	[I]	Lipid transport and metabolism	--	K00645|0|mdm:103447290|K00645 [acyl-carrier-protein] S-malonyltransferase [EC:2.3.1.39] | (RefSeq) malonyl CoA-acyl carrier protein transacylase	Fatty acid biosynthesis (ko00061);; Fatty acid metabolism (ko01212)	[I]	Lipid transport and metabolism	Acyl transferase domain	--	I	Lipid transport and metabolism	PREDICTED: malonyl CoA-acyl carrier protein transacylase [Malus domestica]	--
MD03G1056700	MD03G1056700	40.8708	47.0101	41.7521	65.4206	32.7767	75.7092	84.4384	81.9278	56.5634	0.463196	normal	0.81809	up	--	--	--	K20359|9.41718e-96|mdm:103418281|K20359 PRA1 family protein 1 | (RefSeq) PRA1 family protein B2-like	--	[U]	Intracellular trafficking, secretion, and vesicular transport	PRA1 family protein	PRA1 family protein B5 OS=Arabidopsis thaliana OX=3702 GN=PRA1B5 PE=1 SV=1	U	Intracellular trafficking, secretion, and vesicular transport	PREDICTED: PRA1 family protein B2-like [Malus domestica]	--
MD03G1056800	MD03G1056800	16.2422	18.1783	12.7059	23.8263	22.6091	45.373	27.0574	30.5961	22.9189	0.98952	up	0.806704	up	--	--	Cellular Component: exocyst (GO:0000145);; Cellular Component: cytosol (GO:0005829);; Cellular Component: plasma membrane (GO:0005886);; Biological Process: vesicle docking involved in exocytosis (GO:0006904);; Biological Process: abscisic acid-activated signaling pathway (GO:0009738);; Biological Process: intracellular signal transduction (GO:0035556);; Cellular Component: extracellular exosome …	--	--	[U]	Intracellular trafficking, secretion, and vesicular transport	Exo70 exocyst complex subunit	Exocyst complex component EXO70B1 OS=Arabidopsis thaliana OX=3702 GN=EXO70B1 PE=1 SV=1	S	Function unknown	PREDICTED: exocyst complex component EXO70B1 [Malus domestica]	cellular component: cell (GO:0005623);; cellular component: macromolecular complex (GO:0032991);; cellular component: cell part (GO:0044464);; cellular component: membrane (GO:0016020);; biological process: cellular process (GO:0009987);; biological process: single-organism process (GO:0044699);; biological process: localization (GO:0051179);; biological process: signaling (GO:0023052);; biologic…
MD03G1057400	MD03G1057400	2.60419	3.52416	4.09128	8.03214	4.33442	15.2835	9.85406	3.59175	6.49122	1.46776	up	1.00657	up	--	--	Molecular Function: transcription factor activity, sequence-specific DNA binding (GO:0003700);; Biological Process: regulation of transcription, DNA-templated (GO:0006355);; Molecular Function: sequence-specific DNA binding (GO:0043565);;	K13424|0|mdm:103407650|K13424 WRKY transcription factor 33 | (RefSeq) WRKY13; probable WRKY transcription factor 26	Plant-pathogen interaction (ko04626)	--	--	WRKY DNA -binding domain	WRKY transcription factor WRKY24 OS=Oryza sativa subsp. japonica OX=39947 GN=WRKY24 PE=2 SV=1	K	Transcription	probable WRKY transcription factor 26 [Malus domestica]	molecular function: nucleic acid binding transcription factor activity (GO:0001071);; biological process: biological regulation (GO:0065007);; molecular function: binding (GO:0005488)
MD03G1060400	MD03G1060400	2.90917	3.00191	2.25391	3.82243	3.07901	4.73824	4.40625	5.78832	5.67474	0.544324	normal	0.992192	up	--	--	--	--	--	--	--	Glycosyl hydrolases family 17;; X8 domain	Glucan endo-1,3-beta-glucosidase 9 OS=Arabidopsis thaliana OX=3702 GN=At5g58480 PE=1 SV=1	G	Carbohydrate transport and metabolism	PREDICTED: glucan endo-1,3-beta-glucosidase 9-like [Malus domestica]	--
MD03G1065300	MD03G1065300	2.17282	1.8566	1.34141	1.94513	3.59898	5.01173	3.9615	10.4268	5.05636	0.998874	up	1.88589	up	--	--	--	K04646|0|mdm:103418648|K04646 clathrin heavy chain | (RefSeq) clathrin heavy chain 2-like	Endocytosis (ko04144)	[U]	Intracellular trafficking, secretion, and vesicular transport	Region in Clathrin and VPS;; Clathrin propeller repeat;; Clathrin-H-link;; Clathrin, heavy-chain linker	Clathrin heavy chain 2 OS=Arabidopsis thaliana OX=3702 GN=CHC2 PE=1 SV=1	U	Intracellular trafficking, secretion, and vesicular transport	PREDICTED: clathrin heavy chain 2-like [Malus domestica]	--
MD03G1066000	MD03G1066000	658.516	774.575	470.886	373.416	739.449	368.328	258.068	304.227	546.635	-0.336996	normal	-0.744034	down	[E]	Amino acid transport and metabolism	Molecular Function: asparagine synthase (glutamine-hydrolyzing) activity (GO:0004066);; Molecular Function: ATP binding (GO:0005524);; Biological Process: cellular amino acid catabolic process (GO:0009063);; Biological Process: response to absence of light (GO:0009646);; Biological Process: L-asparagine biosynthetic process (GO:0070981);;	K01953|0|pxb:103945091|K01953 asparagine synthase (glutamine-hydrolysing) [EC:6.3.5.4] | (RefSeq) asparagine synthetase [glutamine-hydrolyzing]-like	Alanine, aspartate and glutamate metabolism (ko00250)	[E]	Amino acid transport and metabolism	Asparagine synthase;; Glutamine amidotransferase domain;; Glutamine amidotransferase domain;; Aluminium induced protein	Asparagine synthetase [glutamine-hydrolyzing] OS=Asparagus officinalis OX=4686 PE=2 SV=2	E	Amino acid transport and metabolism	PREDICTED: asparagine synthetase [glutamine-hydrolyzing]-like [Pyrus x bretschneideri]	molecular function: catalytic activity (GO:0003824);; molecular function: binding (GO:0005488);; biological process: metabolic process (GO:0008152);; biological process: cellular process (GO:0009987);; biological process: single-organism process (GO:0044699);; biological process: response to stimulus (GO:0050896)
MD03G1066200	MD03G1066200	4.7669	3.8212	6.67697	2.1587	2.32859	2.42159	2.16821	1.51504	2.64557	-1.09274	down	-1.21304	down	--	--	--	--	--	--	--	GDSL/SGNH-like Acyl-Esterase family found in Pmr5 and Cas1p;; PMR5 N terminal Domain	Protein PMR5 OS=Arabidopsis thaliana OX=3702 GN=PMR5 PE=2 SV=1	S	Function unknown	PREDICTED: protein PMR5-like [Malus domestica]	--
MD03G1067600	MD03G1067600	3.52798	5.21307	5.08027	0.71492	0.116266	0.063209	0.467317	0.047887	0.058262	-3.63237	down	-4.34884	down	--	--	--	--	--	[R]	General function prediction only	--	--	--	--	--	--
MD03G1069900	MD03G1069900	9.74659	9.66635	9.61068	10.733	12.743	30.6421	12.9283	21.8231	16.4424	0.926837	up	0.855561	up	--	--	--	--	--	[R]	General function prediction only	Glycosyl transferase family 90	--	S	Function unknown	PREDICTED: protein O-glucosyltransferase 1 [Malus domestica]	--
MD03G1072300	MD03G1072300	32.8041	34.8396	33.9095	24.1456	26.9522	21.7079	17.3187	20.6647	25.3867	-0.442803	normal	-0.639845	down	--	--	--	--	--	--	--	Ring finger domain;; Zinc finger, C3HC4 type (RING finger)	--	S	Function unknown	PREDICTED: E3 ubiquitin-protein ligase CHFR-like isoform X2 [Pyrus x bretschneideri]	--
MD03G1072700	MD03G1072700	0.33969	0.271481	0.126934	0.594009	0.291226	0.7137	1.20002	1.18157	0.749296	--	--	2.09015	up	[L]	Replication, recombination and repair	--	K02213|0|pxb:103963211|K02213 cell division control protein 6 | (RefSeq) cell division control protein 6 homolog B	--	[LD]	Replication, recombination and repair;; Cell cycle control, cell division, chromosome partitioning	AAA domain;; CDC6, C terminal winged helix domain;; ATPase family associated with various cellular activities (AAA)	Cell division control protein 6 homolog B OS=Arabidopsis thaliana OX=3702 GN=CDC6B PE=2 SV=1	L	Replication, recombination and repair	PREDICTED: cell division control protein 6 homolog B [Pyrus x bretschneideri]	--
MD03G1072800	MD03G1072800	89.9755	80.4331	85.7392	24.8252	42.0565	56.3937	65.1273	43.8506	44.5805	-1.02473	down	-0.694554	down	--	--	--	--	--	--	--	--	--	S	Function unknown	PREDICTED: LOW QUALITY PROTEIN: uncharacterized protein LOC103418912 [Malus domestica]	--
MD03G1077700	MD03G1077700	6.87139	9.43046	15.0489	3.8842	5.22443	5.33792	2.8152	3.57039	2.91689	-1.07915	down	-1.70261	down	[M]	Cell wall/membrane/envelope biogenesis	Molecular Function: protein kinase activity (GO:0004672);;	K04733|0|mdm:103427128|K04733 interleukin-1 receptor-associated kinase 4 [EC:2.7.11.1] | (RefSeq) calmodulin-binding receptor-like cytoplasmic kinase 2	--	[T]	Signal transduction mechanisms	Protein kinase domain;; Protein tyrosine kinase	Calmodulin-binding receptor-like cytoplasmic kinase 2 OS=Arabidopsis thaliana OX=3702 GN=CRCK2 PE=2 SV=1	T	Signal transduction mechanisms	PREDICTED: calmodulin-binding receptor-like cytoplasmic kinase 2 [Malus domestica]	molecular function: catalytic activity (GO:0003824);; biological process: metabolic process (GO:0008152);; biological process: cellular process (GO:0009987)
MD03G1078000	MD03G1078000	129.53	146.683	123.15	46.9968	50.1861	31.563	52.4119	28.2412	50.6255	-1.59503	down	-1.5638	down	--	--	--	--	--	--	--	--	--	S	Function unknown	PREDICTED: uncharacterized protein LOC103419108 [Malus domestica]	--
MD03G1081900	MD03G1081900	2.97296	3.42536	1.93045	0.2727	1.71916	1.89494	0.463946	0.384756	1.34949	-1.0882	normal	-1.87253	down	--	--	--	--	--	[GC]	Carbohydrate transport and metabolism;; Energy production and conversion	UDP-glucoronosyl and UDP-glucosyl transferase	UDP-glucose iridoid glucosyltransferase OS=Catharanthus roseus OX=4058 GN=UGT76A2 PE=1 SV=1	S	Function unknown	PREDICTED: UDP-glucose iridoid glucosyltransferase-like [Malus domestica]	--
MD03G1085700	MD03G1085700	37.8854	41.6788	36.3085	14.2974	22.7704	22.2689	16.1881	21.3885	29.1998	-0.93677	down	-0.75596	down	[IQR]	Lipid transport and metabolism;; Secondary metabolites biosynthesis, transport and catabolism;; General function prediction only	--	K08081|0|pxb:103954262|K08081 tropinone reductase I [EC:1.1.1.206] | (RefSeq) tropinone reductase homolog At1g07440-like	Tropane, piperidine and pyridine alkaloid biosynthesis (ko00960)	[R]	General function prediction only	Enoyl-(Acyl carrier protein) reductase;; short chain dehydrogenase;; KR domain	Tropinone reductase homolog At1g07440 OS=Arabidopsis thaliana OX=3702 GN=At1g07440 PE=1 SV=1	S	Function unknown	PREDICTED: tropinone reductase homolog At1g07440-like [Pyrus x bretschneideri]	--
MD03G1086000	MD03G1086000	51.0736	49.6185	34.881	16.6507	37.674	25.9227	19.7215	22.5217	30.657	-0.730412	normal	-0.856777	down	[R]	General function prediction only	Cellular Component: plastid chromosome (GO:0009508);; Cellular Component: chloroplast thylakoid membrane (GO:0009535);; Cellular Component: chloroplast envelope (GO:0009941);;	--	--	[G]	Carbohydrate transport and metabolism	NAD(P)H-binding;; NmrA-like family	Protein plastid transcriptionally active 16, chloroplastic OS=Arabidopsis thaliana OX=3702 GN=PTAC16 PE=1 SV=1	GM	Carbohydrate transport and metabolism;; Cell wall/membrane/envelope biogenesis	PREDICTED: protein plastid transcriptionally active 16, chloroplastic-like [Malus domestica]	cellular component: cell (GO:0005623);; cellular component: organelle (GO:0043226);; cellular component: organelle part (GO:0044422);; cellular component: cell part (GO:0044464);; cellular component: membrane (GO:0016020)
MD03G1086200	MD03G1086200	25.4928	23.7065	19.6228	36.8048	17.9069	24.3643	43.4249	28.3196	35.7112	0.248767	normal	0.68377	up	--	--	--	K03122|0|mdm:103407728|K03122 transcription initiation factor TFIIA large subunit | (RefSeq) transcription initiation factor IIA large subunit-like	Basal transcription factors (ko03022)	[K]	Transcription	Transcription factor IIA, alpha/beta subunit	--	K	Transcription	PREDICTED: transcription initiation factor IIA large subunit-like isoform X1 [Malus domestica]	--
MD03G1086300	MD03G1086300	24.782	39.1541	16.2804	12.3492	16.4993	9.53318	12.1384	7.52856	18.5587	-1.04045	down	-1.03847	down	[G]	Carbohydrate transport and metabolism	Molecular Function: ATP binding (GO:0005524);;	--	--	[O]	Posttranslational modification, protein turnover, chaperones	ATPase family associated with various cellular activities (AAA)	Ribulose bisphosphate carboxylase/oxygenase activase 1, chloroplastic OS=Larrea tridentata OX=66636 GN=RCA1 PE=1 SV=1	O	Posttranslational modification, protein turnover, chaperones	PREDICTED: ribulose bisphosphate carboxylase/oxygenase activase, chloroplastic [Malus domestica]	molecular function: binding (GO:0005488)
MD03G1086800	MD03G1086800	17.7601	16.0033	15.6196	1.26384	5.5809	2.77127	1.56515	3.02189	1.60912	-2.33168	down	-2.95007	down	--	--	Molecular Function: binding (GO:0005488);;	--	--	--	--	Myb-like DNA-binding domain	Transcription factor LUX OS=Arabidopsis thaliana OX=3702 GN=LUX PE=1 SV=1	K	Transcription	PREDICTED: transcription factor BOA [Malus domestica]	molecular function: binding (GO:0005488)
MD03G1086900	MD03G1086900	4.10637	2.4926	3.95434	0.802131	0.685684	0.717531	0.692544	0.679986	1.02252	-2.2017	down	-2.08277	down	--	--	--	--	--	--	--	--	--	S	Function unknown	PREDICTED: uncharacterized protein LOC103420564 [Malus domestica]	--
MD03G1087100	MD03G1087100	2.4233	2.50426	3.54035	8.44789	23.0696	72.6843	10.2196	7.47964	5.00019	3.63244	up	1.45917	up	--	--	--	--	--	[O]	Posttranslational modification, protein turnover, chaperones	Protein of unknown function (DUF1117);; zinc-ribbon;; Ring finger domain;; Zinc finger, C3HC4 type (RING finger);; RING-like zinc finger;; Zinc finger, C3HC4 type (RING finger)	E3 ubiquitin-protein ligase RDUF1 OS=Arabidopsis thaliana OX=3702 GN=RDUF1 PE=1 SV=1	O	Posttranslational modification, protein turnover, chaperones	PREDICTED: E3 ubiquitin-protein ligase RDUF1 [Malus domestica]	--
MD03G1088100	MD03G1088100	1.36351	1.04908	0.623033	3.62829	1.05397	1.9831	3.60777	2.38994	3.83817	1.17929	normal	1.72531	up	[QV]	Secondary metabolites biosynthesis, transport and catabolism;; Defense mechanisms	Molecular Function: iron ion binding (GO:0005506);; Molecular Function: electron carrier activity (GO:0009055);; Biological Process: abscisic acid metabolic process (GO:0009687);; Biological Process: response to red light (GO:0010114);; Molecular Function: (+)-abscisic acid 8'-hydroxylase activity (GO:0010295);; Molecular Function: heme binding (GO:0020037);; Biological Process: release of seed f…	K09843|0|mdm:103420642|K09843 (+)-abscisic acid 8'-hydroxylase [EC:1.14.13.93] | (RefSeq) CYP707A; abscisic acid 8'-hydroxylase 2	Carotenoid biosynthesis (ko00906)	[QI]	Secondary metabolites biosynthesis, transport and catabolism;; Lipid transport and metabolism	Cytochrome P450	Abscisic acid 8&apos;-hydroxylase 2 OS=Arabidopsis thaliana OX=3702 GN=CYP707A2 PE=2 SV=1	Q	Secondary metabolites biosynthesis, transport and catabolism	PREDICTED: abscisic acid 8&apos;-hydroxylase 2 [Malus domestica]	molecular function: binding (GO:0005488);; molecular function: electron carrier activity (GO:0009055);; biological process: metabolic process (GO:0008152);; biological process: cellular process (GO:0009987);; biological process: single-organism process (GO:0044699);; biological process: response to stimulus (GO:0050896);; molecular function: catalytic activity (GO:0003824);; biological process: r…
MD03G1094700	MD03G1094700	25.2949	19.6335	22.9654	11.2899	16.5716	19.7376	11.4334	19.7614	12.3508	-0.476038	normal	-0.599737	down	--	--	--	--	--	--	--	--	Fasciclin-like arabinogalactan protein 4 OS=Arabidopsis thaliana OX=3702 GN=FLA4 PE=1 SV=1	--	--	PREDICTED: fasciclin-like arabinogalactan protein 4 [Pyrus x bretschneideri]	--
MD03G1100900	MD03G1100900	32.9036	33.0122	25.407	12.6331	21.2326	15.5417	13.1027	16.3389	19.8908	-0.856141	down	-0.850087	down	--	--	Molecular Function: nutrient reservoir activity (GO:0045735);;	--	--	--	--	Cupin;; Cupin domain	Glutelin type-D 1 OS=Oryza sativa subsp. japonica OX=39947 GN=GLUD1 PE=2 SV=1	S	Function unknown	PREDICTED: 12S seed storage protein CRD-like [Malus domestica]	molecular function: nutrient reservoir activity (GO:0045735)
MD03G1105500	MD03G1105500	3.21978	2.40247	2.36564	1.10078	5.73792	0.819998	1.02238	1.64065	0.991924	-0.038269	normal	-1.08974	down	--	--	--	--	--	--	--	CCT motif	Zinc finger protein CONSTANS-LIKE 1 OS=Arabidopsis thaliana OX=3702 GN=COL1 PE=1 SV=1	S	Function unknown	PREDICTED: uncharacterized protein LOC103421700 [Malus domestica]	--
MD03G1106700	MD03G1106700	8.34687	4.93487	5.90928	15.3748	8.33577	14.2517	16.8206	15.3004	10.8685	1.03493	up	1.20719	up	--	--	--	--	--	--	--	--	--	S	Function unknown	PREDICTED: oleosin GRP-17-like [Pyrus x bretschneideri]	--
MD03G1108000	MD03G1108000	14.4207	10.5346	12.387	17.4174	14.4389	18.8648	18.9859	20.3133	17.1983	0.486876	normal	0.64178	up	--	--	--	K10643|0|mdm:103421878|K10643 CCR4-NOT transcription complex subunit 4 [EC:2.3.2.27] | (RefSeq) uncharacterized LOC103421878	RNA degradation (ko03018)	[K]	Transcription	RING/Ubox like zinc-binding domain;; RNA recognition motif. (a.k.a. RRM, RBD, or RNP domain)	--	K	Transcription	PREDICTED: uncharacterized protein LOC103421878 isoform X2 [Malus domestica]	--
MD03G1108500	MD03G1108500	14.9688	17.0833	19.7664	19.7942	18.1906	50.3288	25.5712	29.8091	22.2607	0.798978	normal	0.622986	up	[T]	Signal transduction mechanisms	Biological Process: activation of MAPK activity involved in osmosensory signaling pathway (GO:0000169);; Molecular Function: MAP kinase activity (GO:0004707);; Molecular Function: ATP binding (GO:0005524);; Biological Process: response to oxidative stress (GO:0006979);; Biological Process: response to cold (GO:0009409);; Biological Process: response to wounding (GO:0009611);; Biological Process: …	K20536|0|mdm:103421892|K20536 mitogen-activated protein kinase 3 [EC:2.7.11.24] | (RefSeq) mitogen-activated protein kinase 3-like	--	[T]	Signal transduction mechanisms	Protein kinase domain;; Protein tyrosine kinase;; Lipopolysaccharide kinase (Kdo/WaaP) family	Mitogen-activated protein kinase 3 OS=Arabidopsis thaliana OX=3702 GN=MPK3 PE=1 SV=2	T	Signal transduction mechanisms	PREDICTED: mitogen-activated protein kinase 3-like [Malus domestica]	biological process: biological regulation (GO:0065007);; molecular function: catalytic activity (GO:0003824);; molecular function: signal transducer activity (GO:0004871);; biological process: metabolic process (GO:0008152);; biological process: cellular process (GO:0009987);; biological process: signaling (GO:0023052);; biological process: single-organism process (GO:0044699);; biological proces…
MD03G1109800	MD03G1109800	12.2158	9.81409	11.7079	14.0333	14.6194	17.9033	17.0959	21.452	16.5085	0.505085	normal	0.749587	up	[C]	Energy production and conversion	Cellular Component: vacuolar proton-transporting V-type ATPase, V0 domain (GO:0000220);; Cellular Component: endosome (GO:0005768);; Cellular Component: trans-Golgi network (GO:0005802);; Biological Process: obsolete ATP catabolic process (GO:0006200);; Cellular Component: trans-Golgi network transport vesicle membrane (GO:0012510);; Molecular Function: hydrogen ion transmembrane transporter acti…	K02154|0|mdm:103421945|K02154 V-type H+-transporting ATPase subunit a | (RefSeq) V-type proton ATPase subunit a1	Oxidative phosphorylation (ko00190);; Phagosome (ko04145)	[C]	Energy production and conversion	V-type ATPase 116kDa subunit family	V-type proton ATPase subunit a1 OS=Arabidopsis thaliana OX=3702 GN=VHA-a1 PE=2 SV=1	C	Energy production and conversion	PREDICTED: V-type proton ATPase subunit a1 [Malus domestica]	cellular component: cell (GO:0005623);; cellular component: membrane (GO:0016020);; cellular component: macromolecular complex (GO:0032991);; cellular component: organelle (GO:0043226);; cellular component: organelle part (GO:0044422);; cellular component: membrane part (GO:0044425);; cellular component: cell part (GO:0044464);; molecular function: transporter activity (GO:0005215);; biological p…
MD03G1109900	MD03G1109900	16.9153	15.2192	17.881	12.0845	14.8609	10.8609	11.0551	8.9649	11.0683	-0.363013	normal	-0.640442	down	[E]	Amino acid transport and metabolism	Molecular Function: prephenate dehydratase activity (GO:0004664);; Biological Process: L-phenylalanine biosynthetic process (GO:0009094);; Biological Process: vernalization response (GO:0010048);; Molecular Function: amino acid binding (GO:0016597);; Biological Process: anthocyanin accumulation in tissues in response to UV light (GO:0043481);; Molecular Function: arogenate dehydratase activity (G…	K05359|0|pxb:103948900|K05359 arogenate/prephenate dehydratase [EC:4.2.1.91 4.2.1.51] | (RefSeq) arogenate dehydratase/prephenate dehydratase 2, chloroplastic-like	Phenylalanine, tyrosine and tryptophan biosynthesis (ko00400);; Biosynthesis of amino acids (ko01230)	[E]	Amino acid transport and metabolism	Prephenate dehydratase	Arogenate dehydratase/prephenate dehydratase 2, chloroplastic OS=Arabidopsis thaliana OX=3702 GN=ADT2 PE=1 SV=1	E	Amino acid transport and metabolism	PREDICTED: arogenate dehydratase/prephenate dehydratase 2, chloroplastic-like [Pyrus x bretschneideri]	molecular function: catalytic activity (GO:0003824);; biological process: metabolic process (GO:0008152);; biological process: cellular process (GO:0009987);; biological process: single-organism process (GO:0044699);; biological process: response to stimulus (GO:0050896);; molecular function: binding (GO:0005488);; biological process: multicellular organismal process (GO:0032501);; biological pro…
MD03G1116000	MD03G1116000	13.9508	10.0991	13.6156	5.16013	8.71044	8.83855	6.32306	8.41165	8.45218	-0.693559	down	-0.653431	down	--	--	--	--	--	--	--	Auxin response factor;; B3 DNA binding domain;; AUX/IAA family	Auxin response factor 4 OS=Arabidopsis thaliana OX=3702 GN=ARF4 PE=1 SV=1	K	Transcription	PREDICTED: auxin response factor 4-like isoform X1 [Malus domestica]	--
MD03G1120900	MD03G1120900	9.04633	9.72502	11.263	3.07527	7.37561	5.03727	2.42914	3.72387	4.16525	-0.925022	down	-1.49717	down	--		Molecular Function: nucleotide binding (GO:0000166);; Molecular Function: protein kinase activity (GO:0004672);; Cellular Component: endosome (GO:0005768);; Biological Process: anatomical structure morphogenesis (GO:0009653);; Biological Process: epidermal cell differentiation (GO:0009913);; Biological Process: cellular component organization (GO:0016043);; Biological Process: cellular macromolec…	--	--	[T]	Signal transduction mechanisms	Protein kinase domain;; Protein tyrosine kinase	Receptor-like serine/threonine-protein kinase NCRK OS=Arabidopsis thaliana OX=3702 GN=NCRK PE=1 SV=1	T	Signal transduction mechanisms	PREDICTED: receptor-like serine/threonine-protein kinase NCRK isoform X2 [Malus domestica]	molecular function: binding (GO:0005488);; molecular function: catalytic activity (GO:0003824);; biological process: metabolic process (GO:0008152);; biological process: cellular process (GO:0009987);; cellular component: cell (GO:0005623);; cellular component: organelle (GO:0043226);; cellular component: cell part (GO:0044464);; biological process: developmental process (GO:0032502);; biological…
MD03G1127000	MD03G1127000	9.53082	7.56738	6.98219	11.9537	7.74328	11.0779	12.0904	11.4483	11.6906	0.398966	normal	0.590496	up	[L]	Replication, recombination and repair	--	K10747|0|mdm:103423359|K10747 DNA ligase 1 [EC:6.5.1.1 6.5.1.6 6.5.1.7] | (RefSeq) DNA ligase 1-like	DNA replication (ko03030);; Base excision repair (ko03410);; Nucleotide excision repair (ko03420);; Mismatch repair (ko03430)	[L]	Replication, recombination and repair	ATP dependent DNA ligase domain;; DNA ligase N terminus;; ATP dependent DNA ligase C terminal region;; RNA ligase	DNA ligase 1 OS=Arabidopsis thaliana OX=3702 GN=LIG1 PE=2 SV=2	L	Replication, recombination and repair	PREDICTED: DNA ligase 1-like [Malus domestica]	--
MD03G1128900	MD03G1128900	18.9578	18.7712	7.85675	57.9043	11.8386	15.0306	41.2426	22.6843	52.3855	0.953681	normal	1.38698	up	[P]	Inorganic ion transport and metabolism	Molecular Function: superoxide dismutase activity (GO:0004784);; Biological Process: superoxide metabolic process (GO:0006801);; Cellular Component: chloroplast (GO:0009507);; Molecular Function: metal ion binding (GO:0046872);; Biological Process: oxidation-reduction process (GO:0055114);;	K04565|2.3062e-136|mdm:103428743|K04565 superoxide dismutase, Cu-Zn family [EC:1.15.1.1] | (RefSeq) superoxide dismutase [Cu-Zn], chloroplastic	Peroxisome (ko04146)	[P]	Inorganic ion transport and metabolism	Copper/zinc superoxide dismutase (SODC)	Superoxide dismutase [Cu-Zn], chloroplastic OS=Solidago canadensis var. scabra OX=59294 GN=SODCP PE=2 SV=1	P	Inorganic ion transport and metabolism	PREDICTED: superoxide dismutase [Cu-Zn], chloroplastic [Malus domestica]	molecular function: catalytic activity (GO:0003824);; molecular function: antioxidant activity (GO:0016209);; biological process: metabolic process (GO:0008152);; biological process: cellular process (GO:0009987);; biological process: single-organism process (GO:0044699);; biological process: response to stimulus (GO:0050896);; biological process: detoxification (GO:0098754);; cellular component:…
MD03G1131000	MD03G1131000	8.03281	11.274	7.73783	4.92122	5.45021	3.67449	4.63908	3.14972	4.86079	-0.912296	down	-1.05972	down	--	--	--	K16075|0|mdm:103423797|K16075 magnesium transporter | (RefSeq) magnesium transporter MRS2-11, chloroplastic-like	--	[P]	Inorganic ion transport and metabolism	CorA-like Mg2+ transporter protein	Magnesium transporter MRS2-11, chloroplastic OS=Arabidopsis thaliana OX=3702 GN=MRS2-11 PE=1 SV=1	U	Intracellular trafficking, secretion, and vesicular transport	PREDICTED: magnesium transporter MRS2-11, chloroplastic-like [Malus domestica]	--
MD03G1131500	MD03G1131500	79.8869	66.1207	74.0732	77.1166	66.3497	129.557	109.257	155.088	109.555	0.34924	normal	0.805713	up	[M]	Cell wall/membrane/envelope biogenesis	Molecular Function: catalytic activity (GO:0003824);; Biological Process: cellular metabolic process (GO:0044237);; Molecular Function: coenzyme binding (GO:0050662);;	K12449|0|pxb:103954739|K12449 UDP-apiose/xylose synthase | (RefSeq) UDP-D-apiose/UDP-D-xylose synthase 2	Amino sugar and nucleotide sugar metabolism (ko00520)	[GM]	Carbohydrate transport and metabolism;; Cell wall/membrane/envelope biogenesis	NAD dependent epimerase/dehydratase family;; GDP-mannose 4,6 dehydratase;; Polysaccharide biosynthesis protein;; 3-beta hydroxysteroid dehydrogenase/isomerase family;; Saccharopine dehydrogenase NADP binding domain;; Male sterility protein	UDP-D-apiose/UDP-D-xylose synthase 2 OS=Arabidopsis thaliana OX=3702 GN=AXS2 PE=2 SV=1	M	Cell wall/membrane/envelope biogenesis	PREDICTED: UDP-D-apiose/UDP-D-xylose synthase 2 [Pyrus x bretschneideri]	molecular function: catalytic activity (GO:0003824);; biological process: metabolic process (GO:0008152);; biological process: cellular process (GO:0009987);; molecular function: binding (GO:0005488)
MD03G1131600	MD03G1131600	10.8842	13.2035	16.2892	14.3198	11.3628	22.012	18.9459	30.2384	18.0228	0.276483	normal	0.772322	up	--	--	--	--	--	--	--	--	--	--	--	--	--
MD03G1131700	MD03G1131700	43.7979	17.8773	46.2136	10.3826	33.127	18.3009	16.7798	20.9095	20.582	-0.760561	normal	-0.831018	down	--	--	--	--	--	--	--	--	--	--	--	--	--
MD03G1134800	MD03G1134800	4.18962	3.82233	5.61528	0.401908	3.17477	4.53362	1.09925	3.1263	1.63689	-0.720261	normal	-1.16875	down	[E]	Amino acid transport and metabolism	Molecular Function: prephenate dehydratase activity (GO:0004664);; Cellular Component: cytosol (GO:0005829);; Biological Process: tyrosine biosynthetic process (GO:0006571);; Biological Process: L-phenylalanine biosynthetic process (GO:0009094);; Cellular Component: chloroplast (GO:0009507);; Biological Process: response to low fluence blue light stimulus by blue low-fluence system (GO:0010244);;…	K05359|0|mdm:103424012|K05359 arogenate/prephenate dehydratase [EC:4.2.1.91 4.2.1.51] | (RefSeq) arogenate dehydratase/prephenate dehydratase 6, chloroplastic	Phenylalanine, tyrosine and tryptophan biosynthesis (ko00400);; Biosynthesis of amino acids (ko01230)	[E]	Amino acid transport and metabolism	Prephenate dehydratase	Arogenate dehydratase/prephenate dehydratase 6, chloroplastic OS=Arabidopsis thaliana OX=3702 GN=ADT6 PE=1 SV=1	E	Amino acid transport and metabolism	PREDICTED: LOW QUALITY PROTEIN: arogenate dehydratase/prephenate dehydratase 6, chloroplastic [Malus domestica]	molecular function: catalytic activity (GO:0003824);; cellular component: cell (GO:0005623);; cellular component: cell part (GO:0044464);; biological process: metabolic process (GO:0008152);; biological process: cellular process (GO:0009987);; biological process: single-organism process (GO:0044699);; cellular component: organelle (GO:0043226);; biological process: response to stimulus (GO:005089…
MD03G1135100	MD03G1135100	14.572	13.2746	14.18	12.8892	16.696	21.8474	15.6334	28.7311	19.4544	0.32539	normal	0.641158	up	[F]	Nucleotide transport and metabolism	--	K14611|0|mdm:103424020|K14611 solute carrier family 23 (nucleobase transporter), member 1/2 | (RefSeq) nucleobase-ascorbate transporter 12	--	[F]	Nucleotide transport and metabolism	Permease family	Nucleobase-ascorbate transporter 12 OS=Arabidopsis thaliana OX=3702 GN=NAT12 PE=1 SV=3	F	Nucleotide transport and metabolism	nucleobase-ascorbate transporter 12 [Malus domestica]	--
MD03G1137900	MD03G1137900	1.86642	1.11971	1.80745	4.06733	1.44514	3.69851	5.33021	5.12572	3.25583	0.99659	normal	1.56173	up	[T]	Signal transduction mechanisms	Molecular Function: protein serine/threonine kinase activity (GO:0004674);; Molecular Function: ATP binding (GO:0005524);; Biological Process: protein phosphorylation (GO:0006468);; Cellular Component: chloroplast (GO:0009507);;	K20715|0|pxb:103954236|K20715 phototropin [EC:2.7.11.1] | (RefSeq) serine/threonine-protein kinase D6PK-like	--	[R]	General function prediction only	Protein kinase domain;; Protein tyrosine kinase	Serine/threonine-protein kinase D6PKL2 OS=Arabidopsis thaliana OX=3702 GN=D6PKL2 PE=1 SV=1	T	Signal transduction mechanisms	PREDICTED: serine/threonine-protein kinase D6PK-like [Pyrus x bretschneideri]	molecular function: catalytic activity (GO:0003824);; biological process: metabolic process (GO:0008152);; biological process: cellular process (GO:0009987);; molecular function: binding (GO:0005488);; cellular component: cell (GO:0005623);; cellular component: organelle (GO:0043226);; cellular component: cell part (GO:0044464)
MD03G1143600	MD03G1143600	2.56472	2.67197	4.65947	0.851485	1.00222	2.47189	0.693829	1.78418	1.42044	-1.1518	normal	-1.29175	down	--	--	--	K14431|0|mdm:103446591|K14431 transcription factor TGA | (RefSeq) transcription factor HBP-1b(c38)-like	Plant hormone signal transduction (ko04075)	--	--	Seed dormancy control;; bZIP transcription factor;; Basic region leucine zipper	Transcription factor TGA9 OS=Arabidopsis thaliana OX=3702 GN=TGA9 PE=1 SV=1	K	Transcription	PREDICTED: transcription factor HBP-1b(c38)-like isoform X2 [Malus domestica]	--
MD03G1152100	MD03G1152100	4.46394	15.3706	15.1598	37.3825	124.307	233.258	73.9285	24.7832	31.6081	3.50199	up	1.93086	up	--	--	--	K12581|0|pxb:103959293|K12581 CCR4-NOT transcription complex subunit 7/8 | (RefSeq) probable CCR4-associated factor 1 homolog 11	RNA degradation (ko03018)	[A]	RNA processing and modification	CAF1 family ribonuclease	Probable CCR4-associated factor 1 homolog 9 OS=Arabidopsis thaliana OX=3702 GN=CAF1-9 PE=2 SV=1	K	Transcription	PREDICTED: probable CCR4-associated factor 1 homolog 11 [Pyrus x bretschneideri]	--
MD03G1152700	MD03G1152700	2.04982	1.74868	1.295	1.94363	2.00341	4.26521	3.15115	5.69222	3.42297	0.715956	normal	1.29547	up	--	--	--	K06620|0|mdm:103425144|K06620 transcription factor E2F3 | (RefSeq) transcription factor E2FB-like	--	[K]	Transcription	E2F transcription factor CC-MB domain;; E2F/DP family winged-helix DNA-binding domain	Transcription factor E2FB OS=Arabidopsis thaliana OX=3702 GN=E2FB PE=1 SV=1	K	Transcription	PREDICTED: transcription factor E2FB-like isoform X2 [Malus domestica]	--
MD03G1159100	MD03G1159100	69.0944	55.5853	52.0602	75.0095	70.638	85.7776	72.5829	112.604	77.7084	0.429298	normal	0.611925	up	[O]	Posttranslational modification, protein turnover, chaperones	Molecular Function: ATP binding (GO:0005524);; Biological Process: protein folding (GO:0006457);; Biological Process: response to heat (GO:0009408);; Molecular Function: heat shock protein binding (GO:0031072);; Molecular Function: metal ion binding (GO:0046872);; Molecular Function: unfolded protein binding (GO:0051082);;	K09503|0|mdm:103418920|K09503 DnaJ homolog subfamily A member 2 | (RefSeq) dnaJ protein homolog	Protein processing in endoplasmic reticulum (ko04141)	[O]	Posttranslational modification, protein turnover, chaperones	DnaJ C terminal domain;; DnaJ domain;; DnaJ central domain	DnaJ protein homolog OS=Cucumis sativus OX=3659 GN=DNAJ1 PE=2 SV=1	O	Posttranslational modification, protein turnover, chaperones	PREDICTED: dnaJ protein homolog [Malus domestica]	molecular function: binding (GO:0005488);; biological process: cellular process (GO:0009987);; biological process: response to stimulus (GO:0050896)
MD03G1159900	MD03G1159900	9.85062	11.5805	12.872	5.99956	11.4147	6.8347	6.51982	6.91843	6.38741	-0.469748	normal	-0.750084	down	[G]	Carbohydrate transport and metabolism	--	--	--	[R]	General function prediction only	Strictosidine synthase;; SMP-30/Gluconolaconase/LRE-like region;; NHL repeat	Protein STRICTOSIDINE SYNTHASE-LIKE 3 OS=Arabidopsis thaliana OX=3702 GN=SSL3 PE=2 SV=1	G	Carbohydrate transport and metabolism	PREDICTED: protein STRICTOSIDINE SYNTHASE-LIKE 3-like [Pyrus x bretschneideri]	--
MD03G1164600	MD03G1164600	8.60061	9.29895	7.94653	22.3273	14.5972	15.7426	19.0833	11.1535	16.9124	1.06898	up	0.907384	up	--	--	--	--	--	--	--	F-box domain	F-box protein At2g32560 OS=Arabidopsis thaliana OX=3702 GN=At2g32560 PE=2 SV=1	S	Function unknown	PREDICTED: F-box protein At2g26850-like [Pyrus x bretschneideri]	--
MD03G1168800	MD03G1168800	9.8893	7.86075	6.7873	11.8494	10.8122	11.4681	13.089	11.9415	11.8814	0.517752	normal	0.630664	up	[S]	Function unknown	--	K11367|0|pxb:103934582|K11367 chromodomain-helicase-DNA-binding protein 1 [EC:3.6.4.12] | (RefSeq) protein CHROMATIN REMODELING 5-like	--	[K]	Transcription	SNF2 family N-terminal domain;; Chromo (CHRromatin Organisation MOdifier) domain;; Helicase conserved C-terminal domain;; Domain of unknown function (DUF4208);; Class II histone deacetylase complex subunits 2 and 3;; Type III restriction enzyme, res subunit;; DEAD/DEAH box helicase	Protein CHROMATIN REMODELING 5 OS=Arabidopsis thaliana OX=3702 GN=CHR5 PE=1 SV=1	L	Replication, recombination and repair	PREDICTED: protein CHROMATIN REMODELING 5-like isoform X2 [Pyrus x bretschneideri]	--
MD03G1173700	MD03G1173700	312.408	301.142	264.737	68.3467	119.798	122.638	88.2629	89.2367	125.165	-1.46932	down	-1.49535	down	--	--	Biological Process: response to stress (GO:0006950);;	--	--	--	--	--	Photosystem II 5 kDa protein, chloroplastic OS=Gossypium hirsutum OX=3635 GN=PSBT PE=4 SV=1	S	Function unknown	PREDICTED: photosystem II 5 kDa protein, chloroplastic-like [Malus domestica]	biological process: response to stimulus (GO:0050896)
MD03G1177200	MD03G1177200	0.089827	0.242877	0.0578	1.04725	0.010262	0.136355	0.872119	0.161933	0.381443	--	--	1.86022	up	[F]	Nucleotide transport and metabolism	--	K00106|0|mdm:103434098|K00106 xanthine dehydrogenase/oxidase [EC:1.17.1.4 1.17.3.2] | (RefSeq) xanthine dehydrogenase 1-like	Purine metabolism (ko00230);; Caffeine metabolism (ko00232);; Peroxisome (ko04146)	[F]	Nucleotide transport and metabolism	Molybdopterin-binding domain of aldehyde dehydrogenase;; FAD binding domain in molybdopterin dehydrogenase;; CO dehydrogenase flavoprotein C-terminal domain;; [2Fe-2S] binding domain;; Aldehyde oxidase and xanthine dehydrogenase, a/b hammerhead domain;; 2Fe-2S iron-sulfur cluster binding domain	Xanthine dehydrogenase 1 OS=Arabidopsis thaliana OX=3702 GN=XDH1 PE=1 SV=1	F	Nucleotide transport and metabolism	PREDICTED: xanthine dehydrogenase 1-like isoform X3 [Malus domestica]	--
MD03G1179200	MD03G1179200	72.11	67.0182	57.8727	27.7283	126.997	67.8527	26.4604	43.9098	32.7761	0.197399	normal	-0.896358	down	--	--	--	--	--	--	--	Fasciclin domain	Fasciclin-like arabinogalactan protein 1 OS=Arabidopsis thaliana OX=3702 GN=FLA1 PE=1 SV=1	M	Cell wall/membrane/envelope biogenesis	PREDICTED: fasciclin-like arabinogalactan protein 1 [Pyrus x bretschneideri]	--
MD03G1189400	MD03G1189400	8.9105	8.92041	7.45306	11.6499	10.9277	15.5775	14.7	17.5917	14.9592	0.62822	normal	0.938828	up	[J]	Translation, ribosomal structure and biogenesis	Molecular Function: nucleotide binding (GO:0000166);; Molecular Function: nucleic acid binding (GO:0003676);; Cellular Component: intracellular ribonucleoprotein complex (GO:0030529);;	K14411|0|mdm:103425987|K14411 RNA-binding protein Musashi | (RefSeq) heterogeneous nuclear ribonucleoprotein 1-like	mRNA surveillance pathway (ko03015)	[A]	RNA processing and modification	RNA recognition motif. (a.k.a. RRM, RBD, or RNP domain);; RNA recognition motif	Heterogeneous nuclear ribonucleoprotein 1 OS=Arabidopsis thaliana OX=3702 GN=RNP1 PE=1 SV=1	S	Function unknown	PREDICTED: heterogeneous nuclear ribonucleoprotein 1-like [Malus domestica]	molecular function: binding (GO:0005488);; cellular component: cell (GO:0005623);; cellular component: macromolecular complex (GO:0032991);; cellular component: cell part (GO:0044464)
MD03G1195000	MD03G1195000	2.30794	2.05137	3.58767	0	4.40605	2.21959	0.266712	0.725029	1.33171	-0.252711	normal	-1.70752	down	--	--	--	--	--	--	--	--	--	S	Function unknown	PREDICTED: uncharacterized protein LOC103428260 [Malus domestica]	--
MD03G1199500	MD03G1199500	4.47439	2.84961	3.45895	5.01317	4.03636	6.72279	5.47675	7.44075	6.30594	0.590589	normal	0.877411	up	--	--	Cellular Component: Golgi apparatus (GO:0005794);; Biological Process: protein glycosylation (GO:0006486);; Molecular Function: galactosyltransferase activity (GO:0008378);; Cellular Component: integral component of membrane (GO:0016021);;	K20855|0|pxb:103951369|K20855 beta-1,3-galactosyltransferase 1/2/3/4/5/7/8 [EC:2.4.1.-] | (RefSeq) probable beta-1,3-galactosyltransferase 2	--	[G]	Carbohydrate transport and metabolism	Galactosyltransferase;; Domain of unknown function (DUF4094)	Probable beta-1,3-galactosyltransferase 2 OS=Arabidopsis thaliana OX=3702 GN=B3GALT2 PE=2 SV=1	S	Function unknown	PREDICTED: probable beta-1,3-galactosyltransferase 2 isoform X1 [Pyrus x bretschneideri]	cellular component: cell (GO:0005623);; cellular component: organelle (GO:0043226);; cellular component: cell part (GO:0044464);; biological process: metabolic process (GO:0008152);; biological process: cellular process (GO:0009987);; biological process: single-organism process (GO:0044699);; molecular function: catalytic activity (GO:0003824);; cellular component: membrane (GO:0016020);; cellula…
MD03G1200100	MD03G1200100	1.587	1.86073	2.0547	0.909218	1.88376	1.63001	0.95337	0.28183	0.720547	-0.285749	normal	-1.43701	down	--	--	Biological Process: microtubule cytoskeleton organization (GO:0000226);; Biological Process: cytokinesis by cell plate formation (GO:0000911);; Cellular Component: spindle microtubule (GO:0005876);; Molecular Function: microtubule minus-end binding (GO:0051011);;	K16587|0|mdm:103428653|K16587 HAUS augmin-like complex subunit 4 | (RefSeq) AUGMIN subunit 4-like	--	--	--	HAUS augmin-like complex subunit 4	AUGMIN subunit 4 OS=Arabidopsis thaliana OX=3702 GN=AUG4 PE=1 SV=1	S	Function unknown	PREDICTED: AUGMIN subunit 4-like [Malus domestica]	biological process: cellular process (GO:0009987);; biological process: cellular component organization or biogenesis (GO:0071840);; biological process: single-organism process (GO:0044699);; cellular component: cell (GO:0005623);; cellular component: organelle (GO:0043226);; cellular component: organelle part (GO:0044422);; cellular component: cell part (GO:0044464);; cellular component: supramo…
MD03G1201700	MD03G1201700	15.15	12.1746	14.6129	18.6251	12.9101	18.6844	22.2192	20.8977	18.7121	0.30605	normal	0.604464	up	[O]	Posttranslational modification, protein turnover, chaperones	Molecular Function: ATP binding (GO:0005524);; Biological Process: protein folding (GO:0006457);; Molecular Function: 2-alkenal reductase [NAD(P)] activity (GO:0032440);; Biological Process: oxidation-reduction process (GO:0055114);;	K09489|0|pxb:103943802|K09489 heat shock 70kDa protein 4 | (RefSeq) heat shock 70 kDa protein 16-like	--	[O]	Posttranslational modification, protein turnover, chaperones	NAD-specific glutamate dehydrogenase	Heat shock 70 kDa protein 16 OS=Arabidopsis thaliana OX=3702 GN=HSP70-16 PE=2 SV=1	O	Posttranslational modification, protein turnover, chaperones	PREDICTED: heat shock 70 kDa protein 16-like isoform X2 [Pyrus x bretschneideri]	molecular function: binding (GO:0005488);; biological process: cellular process (GO:0009987);; molecular function: catalytic activity (GO:0003824);; biological process: metabolic process (GO:0008152);; biological process: single-organism process (GO:0044699)
MD03G1202000	MD03G1202000	6.8519	6.76665	6.7478	5.36681	8.09014	5.14898	4.16247	3.94296	4.13504	-0.0939597	normal	-0.691616	down	--	--	--	--	--	[R]	General function prediction only	--	--	S	Function unknown	PREDICTED: uncharacterized protein LOC103418995 isoform X1 [Malus domestica]	--
MD03G1202100	MD03G1202100	12.0323	10.467	8.52038	15.021	15.7596	16.9913	17.5632	21.3813	15.7509	0.659369	up	0.855297	up	--	--	--	--	--	--	--	Ataxin 2 SM domain	Polyadenylate-binding protein-interacting protein 4 OS=Arabidopsis thaliana OX=3702 GN=CID4 PE=2 SV=1	S	Function unknown	PREDICTED: uncharacterized protein LOC103428837 isoform X1 [Malus domestica]	--
MD03G1206500	MD03G1206500	3.15185	4.43802	5.95308	0.336347	1.12606	0.737549	0.325362	1.36347	1.06065	-2.52257	down	-2.20816	down	--	--	Molecular Function: transferase activity, transferring phosphorus-containing groups (GO:0016772);;	K04733|3.45343e-100|mdm:103408906|K04733 interleukin-1 receptor-associated kinase 4 [EC:2.7.11.1] | (RefSeq) G-type lectin S-receptor-like serine/threonine-protein kinase SD2-5	--	--	--	Protein tyrosine kinase	G-type lectin S-receptor-like serine/threonine-protein kinase At2g19130 OS=Arabidopsis thaliana OX=3702 GN=At2g19130 PE=2 SV=1	T	Signal transduction mechanisms	PREDICTED: G-type lectin S-receptor-like serine/threonine-protein kinase SD2-5 [Malus domestica]	molecular function: catalytic activity (GO:0003824)
MD03G1207700	MD03G1207700	15.7583	23.7089	19.6539	14.666	11.846	8.27629	11.318	7.49435	13.9547	-0.724007	normal	-0.81351	down	--	--	Biological Process: pentose-phosphate shunt (GO:0006098);; Biological Process: phosphatidylglycerol biosynthetic process (GO:0006655);; Cellular Component: chloroplast stroma (GO:0009570);; Biological Process: isopentenyl diphosphate biosynthetic process, methylerythritol 4-phosphate pathway (GO:0019288);; Biological Process: granum assembly (GO:0090391);;	--	--	--	--	--	Protein LHCP TRANSLOCATION DEFECT OS=Arabidopsis thaliana OX=3702 GN=LTD PE=1 SV=1	U	Intracellular trafficking, secretion, and vesicular transport	PREDICTED: protein LHCP TRANSLOCATION DEFECT [Malus domestica]	biological process: metabolic process (GO:0008152);; biological process: cellular process (GO:0009987);; biological process: single-organism process (GO:0044699);; cellular component: cell (GO:0005623);; cellular component: organelle (GO:0043226);; cellular component: organelle part (GO:0044422);; cellular component: cell part (GO:0044464);; biological process: cellular component organization or …
MD03G1209500	MD03G1209500	7.17573	8.64761	9.25533	9.75979	9.90424	11.0654	12.908	15.6229	11.7413	0.328254	normal	0.720842	up	[O]	Posttranslational modification, protein turnover, chaperones	Biological Process: cell redox homeostasis (GO:0045454);;	--	--	[U]	Intracellular trafficking, secretion, and vesicular transport	Endoplasmic reticulum vesicle transporter;; Endoplasmic Reticulum-Golgi Intermediate Compartment (ERGIC);; Thioredoxin	Protein disulfide-isomerase 5-4 OS=Arabidopsis thaliana OX=3702 GN=PDIL5-4 PE=2 SV=1	U	Intracellular trafficking, secretion, and vesicular transport	PREDICTED: protein disulfide-isomerase 5-3 [Malus domestica]	biological process: cellular process (GO:0009987);; biological process: single-organism process (GO:0044699);; biological process: biological regulation (GO:0065007)
MD03G1209800	MD03G1209800	4.79136	5.58073	6.61137	7.1519	7.66365	8.22273	9.3596	8.8113	8.93574	0.475977	normal	0.714964	up	--	--	--	--	--	[T]	Signal transduction mechanisms	Rab-GTPase-TBC domain	--	S	Function unknown	PREDICTED: TBC1 domain family member 15-like [Malus domestica]	--
MD03G1210300	MD03G1210300	209.831	209.853	284.722	182.55	170.058	141.447	156.904	128.913	155.334	-0.467221	normal	-0.629381	down	--	--	--	K03113|6.84103e-78|pxb:103937011|K03113 translation initiation factor 1 | (RefSeq) protein translation factor SUI1 homolog 2	RNA transport (ko03013)	[J]	Translation, ribosomal structure and biogenesis	Translation initiation factor SUI1	Protein translation factor SUI1 homolog 2 OS=Arabidopsis thaliana OX=3702 GN=At1g54290 PE=3 SV=1	J	Translation, ribosomal structure and biogenesis	PREDICTED: protein translation factor SUI1 homolog 2 [Malus domestica]	--
MD03G1211500	MD03G1211500	2.42487	3.9454	3.10568	2.00316	1.30283	1.73625	0.939317	0.816033	1.74046	-0.862944	normal	-1.3951	down	--	--	--	--	--	--	--	--	--	S	Function unknown	PREDICTED: uncharacterized protein LOC103427305 [Malus domestica]	--
MD03G1214300	MD03G1214300	29.9514	35.6744	29.4186	21.2616	28.5017	15.9242	17.8429	11.6134	22.9487	-0.4998	normal	-0.818376	down	[J]	Translation, ribosomal structure and biogenesis	--	K02895|4.96481e-108|mdm:103429424|K02895 large subunit ribosomal protein L24 | (RefSeq) 50S ribosomal protein L24, chloroplastic	Ribosome (ko03010)	[J]	Translation, ribosomal structure and biogenesis	Ribosomal proteins 50S L24/mitochondrial 39S L24;; KOW motif	50S ribosomal protein L24, chloroplastic OS=Pisum sativum OX=3888 GN=RPL24 PE=2 SV=1	J	Translation, ribosomal structure and biogenesis	PREDICTED: 50S ribosomal protein L24, chloroplastic [Malus domestica]	--
MD03G1215600	MD03G1215600	1.82326	1.29523	2.80235	0	0.715442	0.95493	0.588504	0.672916	0.513404	-1.78254	normal	-1.67159	down	--	--	--	--	--	--	--	Protein of unknown function, DUF538	--	S	Function unknown	PREDICTED: uncharacterized protein LOC103429520 [Malus domestica]	--
MD03G1215700	MD03G1215700	15.9152	19.4759	13.2206	10.2436	11.1388	8.12142	6.09314	6.19233	10.2006	-0.68621	normal	-1.07358	down	--	--	Biological Process: rRNA processing (GO:0006364);; Biological Process: tRNA metabolic process (GO:0006399);; Biological Process: aromatic amino acid family biosynthetic process (GO:0009073);; Cellular Component: chloroplast stroma (GO:0009570);; Biological Process: chloroplast organization (GO:0009658);; Biological Process: embryo development ending in seed dormancy (GO:0009793);; Cellular Compon…	--	--	--	--	--	Multiple organellar RNA editing factor 9, chloroplastic OS=Arabidopsis thaliana OX=3702 GN=MORF9 PE=1 SV=1	S	Function unknown	PREDICTED: multiple organellar RNA editing factor 9, chloroplastic-like [Malus domestica]	biological process: metabolic process (GO:0008152);; biological process: cellular process (GO:0009987);; biological process: single-organism process (GO:0044699);; cellular component: cell (GO:0005623);; cellular component: organelle (GO:0043226);; cellular component: organelle part (GO:0044422);; cellular component: cell part (GO:0044464);; biological process: cellular component organization or …
MD03G1217600	MD03G1217600	16.8703	23.0374	20.2394	10.2712	6.68037	11.7617	13.9259	12.8208	10.1718	-1.02962	down	-0.667845	down	--	--	Molecular Function: structural molecule activity (GO:0005198);;	--	--	[U]	Intracellular trafficking, secretion, and vesicular transport	MSP (Major sperm protein) domain	Vesicle-associated protein 4-1 OS=Arabidopsis thaliana OX=3702 GN=PVA41 PE=2 SV=1	U	Intracellular trafficking, secretion, and vesicular transport	PREDICTED: vesicle-associated protein 4-1-like [Malus domestica]	molecular function: structural molecule activity (GO:0005198)
MD03G1218900	MD03G1218900	101.415	124.367	75.8594	24.4862	73.8144	53.0521	33.8246	53.6631	54.4002	-0.97742	down	-1.05607	down	--	--	Cellular Component: chloroplast (GO:0009507);; Biological Process: photosynthesis, light harvesting (GO:0009765);; Cellular Component: membrane (GO:0016020);; Molecular Function: metal ion binding (GO:0046872);;	K08914|0|mdm:103430085|K08914 light-harvesting complex II chlorophyll a/b binding protein 3 | (RefSeq) chlorophyll a-b binding protein 13, chloroplastic	Photosynthesis - antenna proteins (ko00196)	--	--	Chlorophyll A-B binding protein	Chlorophyll a-b binding protein 3, chloroplastic OS=Arabidopsis thaliana OX=3702 GN=LHCB3 PE=1 SV=1	S	Function unknown	PREDICTED: chlorophyll a-b binding protein 13, chloroplastic [Malus domestica]	cellular component: cell (GO:0005623);; cellular component: organelle (GO:0043226);; cellular component: cell part (GO:0044464);; biological process: metabolic process (GO:0008152);; biological process: cellular process (GO:0009987);; cellular component: membrane (GO:0016020);; molecular function: binding (GO:0005488)
MD03G1219500	MD03G1219500	11.5045	12.6205	16.924	7.60977	11.4748	9.70176	7.96825	8.22181	8.81265	-0.474504	normal	-0.670028	down	--	--	--	--	--	--	--	--	--	S	Function unknown	PREDICTED: uncharacterized protein LOC103430154 [Malus domestica]	--
MD03G1221800	MD03G1221800	19.3928	22.0446	18.2397	2.54359	7.45036	18.2762	5.0867	12.7319	6.2496	-1.06093	normal	-1.27566	down	[H]	Coenzyme transport and metabolism	--	--	--	--	--	Methyltransferase domain;; Methyltransferase domain;; Methyltransferase domain;; ubiE/COQ5 methyltransferase family	--	S	Function unknown	PREDICTED: uncharacterized protein LOC103430251 [Malus domestica]	--
MD03G1222300	MD03G1222300	8.85878	14.5463	13.0276	8.10272	9.12163	7.3229	8.25503	6.24992	7.90026	-0.538579	normal	-0.664773	down	[O]	Posttranslational modification, protein turnover, chaperones	--	--	--	--	--	Cyclophilin type peptidyl-prolyl cis-trans isomerase/CLD	Peptidyl-prolyl cis-trans isomerase CYP37, chloroplastic OS=Arabidopsis thaliana OX=3702 GN=CYP37 PE=1 SV=3	O	Posttranslational modification, protein turnover, chaperones	PREDICTED: peptidyl-prolyl cis-trans isomerase CYP37, chloroplastic isoform X1 [Malus domestica]	--
MD03G1223700	MD03G1223700	9.43708	7.4194	6.66478	9.04959	9.262	12.6957	11.5439	13.1522	10.8877	0.436172	normal	0.637329	up	[R]	General function prediction only	--	K20241|0|mdm:103430398|K20241 WD repeat-containing protein 44 | (RefSeq) WD repeat-containing protein 44-like	--	[S]	Function unknown	WD domain, G-beta repeat;; Anaphase-promoting complex subunit 4 WD40 domain	COMPASS-like H3K4 histone methylase component WDR5A OS=Arabidopsis thaliana OX=3702 GN=WDR5A PE=1 SV=1	S	Function unknown	PREDICTED: WD repeat-containing protein 44-like [Malus domestica]	--
MD03G1223800	MD03G1223800	251.151	290.042	179.777	118.823	190.007	128.859	110.357	111.377	154.971	-0.692698	normal	-0.901217	down	[IQR]	Lipid transport and metabolism;; Secondary metabolites biosynthesis, transport and catabolism;; General function prediction only	Cellular Component: chloroplast (GO:0009507);; Biological Process: photosynthesis (GO:0015979);; Biological Process: chlorophyll biosynthetic process (GO:0015995);; Molecular Function: protochlorophyllide reductase activity (GO:0016630);; Biological Process: oxidation-reduction process (GO:0055114);;	K00218|1.13379e-138|mdm:103413323|K00218 protochlorophyllide reductase [EC:1.3.1.33] | (RefSeq) protochlorophyllide reductase, chloroplastic-like	Porphyrin and chlorophyll metabolism (ko00860)	[Q]	Secondary metabolites biosynthesis, transport and catabolism	short chain dehydrogenase;; Enoyl-(Acyl carrier protein) reductase;; KR domain	Protochlorophyllide reductase, chloroplastic OS=Cucumis sativus OX=3659 GN=PORA PE=2 SV=1	S	Function unknown	PREDICTED: protochlorophyllide reductase, chloroplastic-like [Malus domestica]	cellular component: cell (GO:0005623);; cellular component: organelle (GO:0043226);; cellular component: cell part (GO:0044464);; biological process: metabolic process (GO:0008152);; biological process: cellular process (GO:0009987);; biological process: single-organism process (GO:0044699);; molecular function: catalytic activity (GO:0003824)
MD03G1223900	MD03G1223900	35.3975	34.5677	25.4216	17.3667	25.0552	18.0849	15.829	16.0316	22.0604	-0.623749	normal	-0.783744	down	[V]	Defense mechanisms	--	--	--	[V]	Defense mechanisms	Lanthionine synthetase C-like protein	LanC-like protein GCR2 OS=Arabidopsis thaliana OX=3702 GN=GCR2 PE=1 SV=1	S	Function unknown	PREDICTED: lanC-like protein GCL2 [Malus domestica]	--
MD03G1224500	MD03G1224500	26.3749	20.9392	12.9745	31.2394	31.4768	28.4469	27.1298	35.0273	36.1629	0.635755	normal	0.743703	up	[J]	Translation, ribosomal structure and biogenesis	--	K14537|1.54484e-94|mdm:103448663|K14537 nuclear GTP-binding protein | (RefSeq) nuclear/nucleolar GTPase 2	Ribosome biogenesis in eukaryotes (ko03008)	[R]	General function prediction only	NGP1NT (NUC091) domain;; 50S ribosome-binding GTPase	Nuclear/nucleolar GTPase 2 OS=Arabidopsis thaliana OX=3702 GN=NUG2 PE=1 SV=1	S	Function unknown	hypothetical protein COLO4_09425 [Corchorus olitorius]	--
MD03G1225000	MD03G1225000	12.7404	11.5421	8.95742	6.67615	7.46052	6.56385	5.01081	6.2848	5.68054	-0.646109	normal	-0.931035	down	[QV]	Secondary metabolites biosynthesis, transport and catabolism;; Defense mechanisms	--	--	--	[QI]	Secondary metabolites biosynthesis, transport and catabolism;; Lipid transport and metabolism	Cytochrome P450	Cytochrome P450 CYP72A219 OS=Panax ginseng OX=4054 PE=2 SV=1	Q	Secondary metabolites biosynthesis, transport and catabolism	PREDICTED: cytochrome P450 CYP72A219-like [Malus domestica]	--
MD03G1229000	MD03G1229000	2.66659	3.61546	3.61052	1.14471	1.92859	1.44091	0.550336	1.32893	0.507913	-1.09094	normal	-1.97834	down	--	--	--	--	--	--	--	VQ motif	VQ motif-containing protein 4 OS=Arabidopsis thaliana OX=3702 GN=VQ4 PE=1 SV=1	S	Function unknown	PREDICTED: VQ motif-containing protein 4-like [Malus domestica]	--
MD03G1229600	MD03G1229600	3.21986	2.86571	1.28989	5.62481	1.75131	4.22042	9.74439	5.48168	6.70256	0.700559	normal	1.60665	up	--	--	--	--	--	--	--	Plastocyanin-like domain	Early nodulin-like protein 2 OS=Arabidopsis thaliana OX=3702 GN=At4g27520 PE=1 SV=1	S	Function unknown	PREDICTED: early nodulin-like protein 2 [Malus domestica]	--
MD03G1231600	MD03G1231600	16.3164	14.8708	18.2672	9.66305	11.9976	10.1752	8.49722	10.3663	11.8929	-0.59529	normal	-0.639614	down	--	--	--	--	--	[R]	General function prediction only	Yippee zinc-binding/DNA-binding /Mis18, centromere assembly	Protein yippee-like At5g53940 OS=Arabidopsis thaliana OX=3702 GN=At5g53940 PE=2 SV=1	S	Function unknown	PREDICTED: protein yippee-like At5g53940 [Malus domestica]	--
MD03G1241000	MD03G1241000	109.826	121.896	124.472	75.4596	66.8322	68.7339	80.5531	70.5173	78.4424	-0.715586	down	-0.593364	down	[R]	General function prediction only	--	K03152|0|mdm:103444889|K03152 4-methyl-5(b-hydroxyethyl)-thiazole monophosphate biosynthesis | (RefSeq) protein DJ-1 homolog B	--	[RV]	General function prediction only;; Defense mechanisms	DJ-1/PfpI family	Protein DJ-1 homolog B OS=Arabidopsis thaliana OX=3702 GN=DJ1B PE=1 SV=1	S	Function unknown	PREDICTED: protein DJ-1 homolog B [Malus domestica]	--
MD03G1242000	MD03G1242000	13.47	12.3584	9.1777	15.4492	9.36401	18.5461	27.9245	20.0105	17.3273	0.347718	normal	0.936837	up	[C]	Energy production and conversion	Biological Process: tricarboxylic acid cycle (GO:0006099);; Molecular Function: phosphoenolpyruvate carboxylase activity (GO:0008964);; Biological Process: carbon fixation (GO:0015977);; Molecular Function: 2-alkenal reductase [NAD(P)] activity (GO:0032440);;	K01595|0|mdm:103431561|K01595 phosphoenolpyruvate carboxylase [EC:4.1.1.31] | (RefSeq) phosphoenolpyruvate carboxylase, housekeeping isozyme-like	Pyruvate metabolism (ko00620);; Carbon fixation in photosynthetic organisms (ko00710);; Carbon metabolism (ko01200)	--	--	Phosphoenolpyruvate carboxylase	Phosphoenolpyruvate carboxylase, housekeeping isozyme OS=Glycine max OX=3847 GN=PPC16 PE=2 SV=1	C	Energy production and conversion	PREDICTED: phosphoenolpyruvate carboxylase, housekeeping isozyme-like [Malus domestica]	biological process: metabolic process (GO:0008152);; biological process: cellular process (GO:0009987);; biological process: single-organism process (GO:0044699);; molecular function: catalytic activity (GO:0003824)
MD03G1244400	MD03G1244400	15.3883	19.6283	21.8315	14.5562	9.77417	11.558	10.8254	11.2213	12.5114	-0.620532	normal	-0.67809	down	--	--	--	--	--	[S]	Function unknown	Ubiquitin-binding domain	--	O	Posttranslational modification, protein turnover, chaperones	hypothetical protein CISIN_1g033388mg [Citrus sinensis]	--
MD03G1246200	MD03G1246200	7.28693	6.90418	7.75374	14.4363	7.9162	17.0006	17.342	10.4331	11.0474	0.885139	up	0.865455	up	--	--	--	--	--	--	--	BES1/BZR1 plant transcription factor, N-terminal	BES1/BZR1 homolog protein 4 OS=Arabidopsis thaliana OX=3702 GN=BEH4 PE=1 SV=1	S	Function unknown	PREDICTED: BES1/BZR1 homolog protein 4-like [Pyrus x bretschneideri]	--
MD03G1247700	MD03G1247700	12.2016	12.268	13.0675	10.0359	14.9273	9.41159	8.51071	7.64297	7.03888	-0.0914686	normal	-0.653232	down	--	--	Cellular Component: intracellular (GO:0005622);; Biological Process: signal transduction (GO:0007165);; Molecular Function: zinc ion binding (GO:0008270);; Biological Process: response to red or far red light (GO:0009639);; Biological Process: cellular component organization (GO:0016043);; Biological Process: heterocycle biosynthetic process (GO:0018130);; Biological Process: aromatic compound bi…	--	--	--	--	B-box zinc finger	B-box zinc finger protein 22 OS=Arabidopsis thaliana OX=3702 GN=BBX22 PE=1 SV=2	S	Function unknown	PREDICTED: B-box zinc finger protein 22 [Malus domestica]	cellular component: cell (GO:0005623);; cellular component: cell part (GO:0044464);; biological process: cellular process (GO:0009987);; biological process: biological regulation (GO:0065007);; molecular function: binding (GO:0005488);; biological process: response to stimulus (GO:0050896);; biological process: cellular component organization or biogenesis (GO:0071840);; biological process: metab…
MD03G1250400	MD03G1250400	29.8007	32.0534	28.2891	40.6063	42.657	47.6973	51.4575	55.6092	45.1031	0.573449	normal	0.792508	up	[M]	Cell wall/membrane/envelope biogenesis	Molecular Function: nucleotide binding (GO:0000166);; Cellular Component: cytosol (GO:0005829);; Molecular Function: dTDP-glucose 4,6-dehydratase activity (GO:0008460);; Molecular Function: dTDP-4-dehydrorhamnose reductase activity (GO:0008831);; Cellular Component: plasmodesma (GO:0009506);; Biological Process: response to sucrose (GO:0009744);; Biological Process: response to UV-B (GO:0010224);…	K12450|0|pxb:103965391|K12450 UDP-glucose 4,6-dehydratase [EC:4.2.1.76] | (RefSeq) trifunctional UDP-glucose 4,6-dehydratase/UDP-4-keto-6-deoxy-D-glucose 3,5-epimerase/UDP-4-keto-L-rhamnose-reductase RHM1	Amino sugar and nucleotide sugar metabolism (ko00520)	[G]	Carbohydrate transport and metabolism	GDP-mannose 4,6 dehydratase;; NAD dependent epimerase/dehydratase family;; RmlD substrate binding domain;; 3-beta hydroxysteroid dehydrogenase/isomerase family;; Polysaccharide biosynthesis protein;; Male sterility protein	Trifunctional UDP-glucose 4,6-dehydratase/UDP-4-keto-6-deoxy-D-glucose 3,5-epimerase/UDP-4-keto-L-rhamnose-reductase RHM1 OS=Arabidopsis thaliana OX=3702 GN=RHM1 PE=1 SV=1	M	Cell wall/membrane/envelope biogenesis	PREDICTED: trifunctional UDP-glucose 4,6-dehydratase/UDP-4-keto-6-deoxy-D-glucose 3,5-epimerase/UDP-4-keto-L-rhamnose-reductase RHM1 isoform X1 [Pyrus x bretschneideri]	molecular function: binding (GO:0005488);; cellular component: cell (GO:0005623);; cellular component: cell part (GO:0044464);; molecular function: catalytic activity (GO:0003824);; biological process: metabolic process (GO:0008152);; biological process: single-organism process (GO:0044699);; cellular component: cell junction (GO:0030054);; biological process: response to stimulus (GO:0050896);; …
MD03G1256500	MD03G1256500	7.21057	6.84376	11.5581	1.85301	3.03728	4.2388	2.96332	2.6534	4.63933	-1.44626	down	-1.264	down	--	--	Molecular Function: signal transducer activity (GO:0004871);; Cellular Component: heterotrimeric G-protein complex (GO:0005834);; Biological Process: G-protein coupled receptor signaling pathway (GO:0007186);; Biological Process: post-embryonic development (GO:0009791);;	--	--	--	--	GGL domain	Guanine nucleotide-binding protein subunit gamma 1 OS=Arabidopsis thaliana OX=3702 GN=GG1 PE=1 SV=1	Z	Cytoskeleton	PREDICTED: guanine nucleotide-binding protein subunit gamma 1-like isoform X1 [Malus domestica]	molecular function: signal transducer activity (GO:0004871);; cellular component: cell (GO:0005623);; cellular component: membrane (GO:0016020);; cellular component: macromolecular complex (GO:0032991);; cellular component: membrane part (GO:0044425);; cellular component: cell part (GO:0044464);; biological process: cellular process (GO:0009987);; biological process: signaling (GO:0023052);; biol…
MD03G1257800	MD03G1257800	9.44773	7.4006	6.05394	8.69676	9.0212	14.0363	11.2897	16.5346	12.016	0.507225	normal	0.837102	up	[R]	General function prediction only	--	--	--	[S]	Function unknown	Beige/BEACH domain;; WD domain, G-beta repeat;; PH domain associated with Beige/BEACH	Protein SPIRRIG OS=Arabidopsis thaliana OX=3702 GN=SPI PE=1 SV=1	S	Function unknown	PREDICTED: protein SPIRRIG [Pyrus x bretschneideri]	--
MD03G1258300	MD03G1258300	4.53653	4.0206	3.26891	7.30546	3.02866	7.92072	8.15747	9.03219	9.67632	0.669233	normal	1.22125	up	--	--	--	K09419|0|pxb:103960090|K09419 heat shock transcription factor, other eukaryote | (RefSeq) heat stress transcription factor A-6b	--	[K]	Transcription	HSF-type DNA-binding	Heat stress transcription factor A-2b OS=Oryza sativa subsp. japonica OX=39947 GN=HSFA2B PE=2 SV=1	K	Transcription	PREDICTED: heat stress transcription factor A-6b [Pyrus x bretschneideri]	--
MD03G1263100	MD03G1263100	11.6145	9.58636	9.22529	12.8886	9.12246	16.1874	13.9473	17.8091	14.2093	0.369838	normal	0.635299	up	--	--	--	K10268|0|mdm:103432426|K10268 F-box and leucine-rich repeat protein 2/20 | (RefSeq) F-box protein SKIP17-like	--	[R]	General function prediction only	F-box-like	F-box protein SKIP17 OS=Arabidopsis thaliana OX=3702 GN=SKIP17 PE=1 SV=1	S	Function unknown	PREDICTED: F-box protein SKIP17-like [Malus domestica]	--
MD03G1267100	MD03G1267100	44.9897	38.4713	58.4716	38.3716	42.9523	36.8069	29.6706	26.6285	25.3704	-0.221889	normal	-0.748831	down	--	--	Cellular Component: integral component of chloroplast outer membrane (GO:0031359);;	--	--	--	--	--	Outer envelope membrane protein 7 OS=Arabidopsis thaliana OX=3702 GN=OEP7 PE=1 SV=1	S	Function unknown	PREDICTED: outer envelope membrane protein 7-like isoform X1 [Pyrus x bretschneideri]	cellular component: cell (GO:0005623);; cellular component: membrane (GO:0016020);; cellular component: organelle (GO:0043226);; cellular component: organelle part (GO:0044422);; cellular component: membrane part (GO:0044425);; cellular component: cell part (GO:0044464)
MD03G1268600	MD03G1268600	9.13386	7.14965	6.14034	11.4292	10.7269	13.1638	12.0679	12.7425	11.2409	0.695245	up	0.725409	up	--	--	--	--	--	[K]	Transcription	PWWP domain;; RNA polymerase II-binding domain.	Protein HUA2-LIKE 2 OS=Arabidopsis thaliana OX=3702 GN=HULK2 PE=2 SV=2	S	Function unknown	PREDICTED: protein HUA2-LIKE 2-like [Malus domestica]	--
MD03G1268700	MD03G1268700	90.9422	81.5455	81.2501	34.8833	100.945	111.796	29.2246	62.8986	37.2797	-0.010631	normal	-0.934248	down	--	--	--	--	--	[O]	Posttranslational modification, protein turnover, chaperones	--	EID1-like F-box protein 3 OS=Arabidopsis thaliana OX=3702 GN=EDL3 PE=2 SV=1	S	Function unknown	PREDICTED: LOW QUALITY PROTEIN: EID1-like F-box protein 3 [Malus domestica]	--
MD03G1268900	MD03G1268900	11.1049	13.1047	12.1691	9.55712	8.94971	6.69781	6.84977	4.8599	6.34223	-0.489385	normal	-0.969098	down	--	--	Cellular Component: amyloplast (GO:0009501);; Cellular Component: chromoplast (GO:0009509);; Cellular Component: etioplast (GO:0009513);; Cellular Component: proplastid (GO:0009537);; Biological Process: chloroplast organization (GO:0009658);; Biological Process: leaf morphogenesis (GO:0009965);; Biological Process: chloroplast mRNA processing (GO:0010239);; Biological Process: carotenoid biosynt…	--	--	--	--	--	Protein PALE CRESS, chloroplastic OS=Arabidopsis thaliana OX=3702 GN=PAC PE=2 SV=1	S	Function unknown	PREDICTED: protein PALE CRESS, chloroplastic-like [Malus domestica]	cellular component: cell (GO:0005623);; cellular component: organelle (GO:0043226);; cellular component: cell part (GO:0044464);; biological process: cellular process (GO:0009987);; biological process: cellular component organization or biogenesis (GO:0071840);; biological process: developmental process (GO:0032502);; biological process: metabolic process (GO:0008152);; biological process: single…
MD03G1269600	MD03G1269600	6.75568	6.97494	7.67926	9.00618	7.21535	15.5539	12.5222	20.3248	11.8749	0.603797	normal	1.09958	up	--	--	Molecular Function: aspartic-type endopeptidase activity (GO:0004190);; Biological Process: proteolysis (GO:0006508);;	--	--	[O]	Posttranslational modification, protein turnover, chaperones	Xylanase inhibitor N-terminal;; Eukaryotic aspartyl protease;; Xylanase inhibitor C-terminal	Aspartic proteinase-like protein 2 OS=Arabidopsis thaliana OX=3702 GN=At1g65240 PE=1 SV=2	O	Posttranslational modification, protein turnover, chaperones	PREDICTED: aspartic proteinase-like protein 2 [Malus domestica]	molecular function: catalytic activity (GO:0003824);; biological process: metabolic process (GO:0008152)
MD03G1270200	MD03G1270200	7.83088	7.49505	7.87191	16.6519	7.58642	14.3651	22.4433	11.4367	10.4986	0.781881	normal	0.978325	up	--	--	--	K15688|0|mdm:103449075|K15688 E3 ubiquitin-protein ligase MUL1 [EC:2.3.2.27] | (RefSeq) mitochondrial ubiquitin ligase activator of NFKB 1	--	[O]	Posttranslational modification, protein turnover, chaperones	E3 Ubiquitin ligase;; Zinc finger, C3HC4 type (RING finger);; Prokaryotic RING finger family 4	E3 ubiquitin-protein ligase SP1 OS=Arabidopsis thaliana OX=3702 GN=SP1 PE=1 SV=1	O	Posttranslational modification, protein turnover, chaperones	PREDICTED: mitochondrial ubiquitin ligase activator of NFKB 1 [Malus domestica]	--
MD03G1273900	MD03G1273900	8.95709	7.86444	8.31123	13.9762	15.2465	17.9221	13.6241	17.2665	13.4715	0.945422	up	0.860842	up	--	--	Cellular Component: nucleosome (GO:0000786);; Molecular Function: DNA binding (GO:0003677);; Cellular Component: nucleus (GO:0005634);; Biological Process: nucleosome assembly (GO:0006334);; Molecular Function: protein heterodimerization activity (GO:0046982);;	K11251|3.11365e-66|mdm:103427413|K11251 histone H2A | (RefSeq) histone H2AX	--	[B]	Chromatin structure and dynamics	C-terminus of histone H2A;; Core histone H2A/H2B/H3/H4;; Histone-like transcription factor (CBF/NF-Y) and archaeal histone	Probable histone H2AXa OS=Arabidopsis thaliana OX=3702 GN=At1g08880 PE=1 SV=1	B	Chromatin structure and dynamics	PREDICTED: histone H2AX [Malus domestica]	cellular component: cell (GO:0005623);; cellular component: macromolecular complex (GO:0032991);; cellular component: organelle (GO:0043226);; cellular component: organelle part (GO:0044422);; cellular component: cell part (GO:0044464);; molecular function: binding (GO:0005488);; biological process: cellular process (GO:0009987);; biological process: cellular component organization or biogenesis …
MD03G1277800	MD03G1277800	3.75248	1.71155	3.36509	4.72802	3.13596	4.12156	6.35856	4.97689	5.35141	0.503868	normal	0.970741	up	--	--	--	--	--	--	--	Ubiquitin-2 like Rad60 SUMO-like;; Ubiquitin family	Membrane-anchored ubiquitin-fold protein 3 OS=Oryza sativa subsp. japonica OX=39947 GN=MUB3 PE=3 SV=1	O	Posttranslational modification, protein turnover, chaperones	PREDICTED: membrane-anchored ubiquitin-fold protein 3-like isoform X2 [Malus domestica]	--
MD03G1278600	MD03G1278600	3.49811	3.91872	4.9061	0.823727	2.00381	2.39303	1.51727	1.50339	1.57591	-1.21051	down	-1.37539	down	--	--	Biological Process: pollen tube growth (GO:0009860);;	--	--	--	--	NPH3 family;; BTB/POZ domain	BTB/POZ domain-containing protein At1g03010 OS=Arabidopsis thaliana OX=3702 GN=At1g03010 PE=2 SV=1	S	Function unknown	PREDICTED: BTB/POZ domain-containing protein At1g03010-like isoform X1 [Malus domestica]	biological process: reproduction (GO:0000003);; biological process: cellular process (GO:0009987);; biological process: reproductive process (GO:0022414);; biological process: developmental process (GO:0032502);; biological process: growth (GO:0040007);; biological process: single-organism process (GO:0044699);; biological process: cellular component organization or biogenesis (GO:0071840)
MD03G1282300	MD03G1282300	3.76741	1.26494	2.4316	0.066629	5.99908	0.614757	0.21692	1.30662	0.652089	-0.1307	normal	-1.70886	down	[P]	Inorganic ion transport and metabolism	Biological Process: metal ion transport (GO:0030001);; Molecular Function: metal ion binding (GO:0046872);;	--	--	[P]	Inorganic ion transport and metabolism	Heavy-metal-associated domain	Heavy metal-associated isoprenylated plant protein 36 OS=Arabidopsis thaliana OX=3702 GN=HIPP36 PE=2 SV=1	S	Function unknown	PREDICTED: late secretory pathway protein AVL9-like [Malus domestica]	biological process: localization (GO:0051179);; molecular function: binding (GO:0005488)
MD03G1285700	MD03G1285700	9.29105	8.54493	6.46846	13.9396	9.88316	10.6447	15.0025	11.3242	12.5163	0.546649	normal	0.715659	up	[R]	General function prediction only	Cellular Component: chloroplast envelope (GO:0009941);; Biological Process: cellular process (GO:0009987);; Cellular Component: membrane (GO:0016020);; Molecular Function: hydrolase activity, acting on acid anhydrides (GO:0016817);;	--	--	--	--	Translocase of chloroplast 159/132, membrane anchor domain;; AIG1 family;; 50S ribosome-binding GTPase	Translocase of chloroplast 159, chloroplastic OS=Arabidopsis thaliana OX=3702 GN=TOC159 PE=1 SV=1	S	Function unknown	PREDICTED: translocase of chloroplast 159, chloroplastic-like isoform X1 [Pyrus x bretschneideri]	cellular component: cell (GO:0005623);; cellular component: organelle (GO:0043226);; cellular component: organelle part (GO:0044422);; cellular component: cell part (GO:0044464);; biological process: cellular process (GO:0009987);; cellular component: membrane (GO:0016020);; molecular function: catalytic activity (GO:0003824)
MD03G1287400	MD03G1287400	4.48837	5.18409	5.38566	18.4359	6.39182	9.392	16.4745	12.8986	10.5768	1.23564	up	1.44526	up	--	--	Molecular Function: nucleotide binding (GO:0000166);; Molecular Function: nucleic acid binding (GO:0003676);; Molecular Function: ubiquitin-protein transferase activity (GO:0004842);; Biological Process: ubiquitin-dependent protein catabolic process (GO:0006511);; Biological Process: red, far-red light phototransduction (GO:0009585);; Biological Process: regulation of photomorphogenesis (GO:00100…	--	--	--	--	--	Phytochrome A-associated F-box protein OS=Arabidopsis thaliana OX=3702 GN=EID1 PE=1 SV=2	S	Function unknown	PREDICTED: phytochrome A-associated F-box protein-like [Malus domestica]	molecular function: binding (GO:0005488);; molecular function: catalytic activity (GO:0003824);; biological process: metabolic process (GO:0008152);; biological process: cellular process (GO:0009987);; biological process: signaling (GO:0023052);; biological process: single-organism process (GO:0044699);; biological process: response to stimulus (GO:0050896);; biological process: biological regula…
MD03G1290300	MD03G1290300	60.8998	103.89	111.109	46.7404	61.683	58.1144	53.6826	57.4542	53.4111	-0.699076	normal	-0.709301	down	--	--	--	--	--	--	--	Protein of unknown function, DUF538	Uncharacterized protein At5g01610 OS=Arabidopsis thaliana OX=3702 GN=At5g01610 PE=1 SV=1	S	Function unknown	PREDICTED: uncharacterized protein At5g01610-like [Malus domestica]	--
MD03G1292200	MD03G1292200	5.84608	4.60934	10.9368	74.3478	34.3023	94.4387	95.7659	46.2724	62.0407	3.29785	up	3.30907	up	[KT]	Transcription;; Signal transduction mechanisms	Molecular Function: phosphorelay sensor kinase activity (GO:0000155);; Biological Process: phosphorelay signal transduction system (GO:0000160);; Molecular Function: ATP binding (GO:0005524);; Cellular Component: membrane (GO:0016020);; Biological Process: signal transduction by protein phosphorylation (GO:0023014);;	K14509|0|mdm:103408133|K14509 ethylene receptor [EC:2.7.13.-] | (RefSeq) MdERS2; probable ethylene response sensor 1	Plant hormone signal transduction (ko04075)	[T]	Signal transduction mechanisms	Histidine kinase-, DNA gyrase B-, and HSP90-like ATPase;; GAF domain;; His Kinase A (phospho-acceptor) domain	Probable ethylene response sensor 1 OS=Oryza sativa subsp. japonica OX=39947 GN=ERS1 PE=2 SV=1	T	Signal transduction mechanisms	probable ethylene response sensor 1 [Malus domestica]	molecular function: catalytic activity (GO:0003824);; molecular function: signal transducer activity (GO:0004871);; molecular function: molecular transducer activity (GO:0060089);; biological process: metabolic process (GO:0008152);; biological process: cellular process (GO:0009987);; biological process: signaling (GO:0023052);; biological process: single-organism process (GO:0044699);; biologica…
MD03G1295100	MD03G1295100	1134.38	1448.25	817.59	383.262	579.92	320.625	343.811	253.312	562.433	-1.37816	down	-1.51635	down	[T]	Signal transduction mechanisms	--	--	--	--	--	CP12 domain	Calvin cycle protein CP12-2, chloroplastic OS=Arabidopsis thaliana OX=3702 GN=CP12-2 PE=1 SV=1	S	Function unknown	PREDICTED: calvin cycle protein CP12-1, chloroplastic-like [Malus domestica]	--
MD03G1295700	MD03G1295700	4.26656	2.83142	3.04942	7.50407	4.25014	4.15004	5.6383	7.06544	5.07285	0.699998	normal	0.849251	up	[J]	Translation, ribosomal structure and biogenesis	Molecular Function: rRNA (adenine-N6,N6-)-dimethyltransferase activity (GO:0000179);; Biological Process: rRNA methylation (GO:0031167);;	K14191|4.21788e-27|pxb:103931973|K14191 18S rRNA (adenine1779-N6/adenine1780-N6)-dimethyltransferase [EC:2.1.1.183] | (RefSeq) ribosomal RNA small subunit methyltransferase-like	--	[A]	RNA processing and modification	Ribosomal RNA adenine dimethylase	Ribosomal RNA small subunit methyltransferase OS=Arabidopsis thaliana OX=3702 GN=DIM1A PE=1 SV=1	J	Translation, ribosomal structure and biogenesis	ribosomal RNA small subunit methyltransferase-like [Prunus avium]	molecular function: catalytic activity (GO:0003824);; biological process: metabolic process (GO:0008152);; biological process: cellular process (GO:0009987);; biological process: cellular component organization or biogenesis (GO:0071840)
MD03G1296000	MD03G1296000	3.42914	2.50639	3.38958	4.35119	3.77448	4.57498	5.17122	4.04988	4.7955	0.491071	normal	0.635472	up	[L]	Replication, recombination and repair	Molecular Function: DNA binding (GO:0003677);; Biological Process: DNA-dependent DNA replication (GO:0006261);; Biological Process: DNA repair (GO:0006281);; Biological Process: floral whorl development (GO:0048438);; Biological Process: floral organ formation (GO:0048449);; Biological Process: phyllome development (GO:0048827);; Biological Process: regulation of cellular process (GO:0050794);;	K08737|0|pxb:103967167|K08737 DNA mismatch repair protein MSH6 | (RefSeq) DNA mismatch repair protein MSH6	Mismatch repair (ko03430)	[L]	Replication, recombination and repair	MutS domain V;; MutS domain I;; MutS domain III;; MutS family domain IV;; MutS domain II	DNA mismatch repair protein MSH6 OS=Arabidopsis thaliana OX=3702 GN=MSH6 PE=1 SV=2	L	Replication, recombination and repair	PREDICTED: DNA mismatch repair protein MSH6 [Pyrus x bretschneideri]	molecular function: binding (GO:0005488);; biological process: metabolic process (GO:0008152);; biological process: cellular process (GO:0009987);; biological process: response to stimulus (GO:0050896);; biological process: reproduction (GO:0000003);; biological process: reproductive process (GO:0022414);; biological process: developmental process (GO:0032502);; biological process: single-organis…
MD03G1296600	MD03G1296600	17.1284	11.5553	12.6876	17.2892	16.9487	19.114	18.1327	18.2345	25.5943	0.410463	normal	0.629528	up	--	--	--	--	--	--	--	Tetratricopeptide repeat	--	O	Posttranslational modification, protein turnover, chaperones	PREDICTED: uncharacterized protein LOC103432634 isoform X1 [Malus domestica]	--
MD04G1006100	MD04G1006100	6.14927	5.76305	6.27659	10.4678	4.05417	8.26704	12.3824	8.55859	8.23634	0.376174	normal	0.724578	up	[M]	Cell wall/membrane/envelope biogenesis	Molecular Function: 3-beta-hydroxy-delta5-steroid dehydrogenase activity (GO:0003854);; Biological Process: steroid biosynthetic process (GO:0006694);; Biological Process: oxidation-reduction process (GO:0055114);;	--	--	[V]	Defense mechanisms	NAD dependent epimerase/dehydratase family;; 3-beta hydroxysteroid dehydrogenase/isomerase family;; NAD(P)H-binding;; Male sterility protein;; GDP-mannose 4,6 dehydratase;; NmrA-like family	Tetraketide alpha-pyrone reductase 1 OS=Arabidopsis thaliana OX=3702 GN=TKPR1 PE=1 SV=1	M	Cell wall/membrane/envelope biogenesis	PREDICTED: cinnamoyl-CoA reductase 1-like [Malus domestica]	molecular function: catalytic activity (GO:0003824);; biological process: metabolic process (GO:0008152);; biological process: single-organism process (GO:0044699)
MD04G1007800	MD04G1007800	10.5955	8.80719	8.64889	15.346	10.8571	15.2538	17.6822	17.6785	13.3396	0.60738	normal	0.836873	up	[O]	Posttranslational modification, protein turnover, chaperones	Molecular Function: ATP binding (GO:0005524);; Molecular Function: nucleoside-triphosphatase activity (GO:0017111);;	--	--	[O]	Posttranslational modification, protein turnover, chaperones	ATPase family associated with various cellular activities (AAA);; Bromodomain;; IstB-like ATP binding protein;; AAA domain (Cdc48 subfamily);; AAA domain (dynein-related subfamily)	ATPase family AAA domain-containing protein At1g05910 OS=Arabidopsis thaliana OX=3702 GN=At1g05910 PE=2 SV=1	O	Posttranslational modification, protein turnover, chaperones	PREDICTED: ATPase family AAA domain-containing protein At1g05910 [Malus domestica]	molecular function: binding (GO:0005488);; molecular function: catalytic activity (GO:0003824)
MD04G1008300	MD04G1008300	6.86254	5.3437	9.98684	3.37637	7.92708	5.12428	3.33199	4.55643	3.21816	-0.397237	normal	-0.948983	down	--	--	Molecular Function: DNA binding (GO:0003677);; Molecular Function: chromatin binding (GO:0003682);;	--	--	--	--	MYB-CC type transfactor, LHEQLE motif;; Myb-like DNA-binding domain	Protein PHR1-LIKE 3 OS=Arabidopsis thaliana OX=3702 GN=PHL3 PE=1 SV=1	K	Transcription	myb family transcription factor APL [Malus domestica]	molecular function: binding (GO:0005488)
MD04G1009700	MD04G1009700	1.65841	2.22452	1.93706	0.324917	1.68578	1.22828	0.404562	1.04011	0.636701	-0.823561	normal	-1.4333	down	[S]	Function unknown	Molecular Function: acid phosphatase activity (GO:0003993);; Molecular Function: metal ion binding (GO:0046872);;	--	--	[G]	Carbohydrate transport and metabolism	Calcineurin-like phosphoesterase;; Purple acid Phosphatase, N-terminal domain;; Iron/zinc purple acid phosphatase-like protein C	Purple acid phosphatase 15 OS=Arabidopsis thaliana OX=3702 GN=PAP15 PE=1 SV=1	S	Function unknown	PREDICTED: purple acid phosphatase 15-like [Malus domestica]	molecular function: catalytic activity (GO:0003824);; biological process: metabolic process (GO:0008152);; biological process: cellular process (GO:0009987);; molecular function: binding (GO:0005488)
MD04G1009800	MD04G1009800	1.98513	1.57765	1.98755	0.379501	1.22662	1.69026	0.346824	0.886699	0.778713	-0.72014	normal	-1.41076	down	[S]	Function unknown	Molecular Function: acid phosphatase activity (GO:0003993);; Molecular Function: metal ion binding (GO:0046872);;	--	--	[G]	Carbohydrate transport and metabolism	Calcineurin-like phosphoesterase;; Purple acid Phosphatase, N-terminal domain;; Iron/zinc purple acid phosphatase-like protein C	Purple acid phosphatase 15 OS=Arabidopsis thaliana OX=3702 GN=PAP15 PE=1 SV=1	S	Function unknown	PREDICTED: purple acid phosphatase 15-like [Malus domestica]	molecular function: catalytic activity (GO:0003824);; biological process: metabolic process (GO:0008152);; biological process: cellular process (GO:0009987);; molecular function: binding (GO:0005488)
MD04G1011900	MD04G1011900	152.502	103.968	104.151	173.27	82.3692	184.414	229.154	217.219	177.966	0.336134	normal	0.835695	up	[J]	Translation, ribosomal structure and biogenesis	Molecular Function: translation elongation factor activity (GO:0003746);; Molecular Function: GTPase activity (GO:0003924);; Molecular Function: GTP binding (GO:0005525);; Biological Process: obsolete GTP catabolic process (GO:0006184);; Biological Process: translational elongation (GO:0006414);;	K03231|3.63354e-128|pxb:103963480|K03231 elongation factor 1-alpha | (RefSeq) elongation factor 1-alpha-like	RNA transport (ko03013)	[J]	Translation, ribosomal structure and biogenesis	Elongation factor Tu GTP binding domain;; 50S ribosome-binding GTPase	Elongation factor 1-alpha OS=Nicotiana tabacum OX=4097 PE=2 SV=1	J	Translation, ribosomal structure and biogenesis	putative elongation factor 1-alpha, partial [Aralia elata]	molecular function: binding (GO:0005488);; biological process: metabolic process (GO:0008152);; biological process: cellular process (GO:0009987);; molecular function: catalytic activity (GO:0003824)
MD04G1013500	MD04G1013500	17.1746	23.9854	17.0916	50.697	20.7202	37.6909	58.2624	43.7621	48.7755	0.946534	up	1.40619	up	[HR]	Coenzyme transport and metabolism;; General function prediction only	Biological Process: sucrose metabolic process (GO:0005985);; Biological Process: biosynthetic process (GO:0009058);; Molecular Function: sucrose-phosphate synthase activity (GO:0046524);;	K00696|0|mdm:103443444|K00696 sucrose-phosphate synthase [EC:2.4.1.14] | (RefSeq) probable sucrose-phosphate synthase 2	Starch and sucrose metabolism (ko00500)	[M]	Cell wall/membrane/envelope biogenesis	Glycosyl transferases group 1;; Sucrose-6F-phosphate phosphohydrolase;; Glycosyl transferases group 1;; Sucrose synthase;; Glycosyl transferase 4-like domain;; Glycosyltransferase Family 4	Probable sucrose-phosphate synthase 2 OS=Craterostigma plantagineum OX=4153 GN=SPS2 PE=2 SV=1	M	Cell wall/membrane/envelope biogenesis	PREDICTED: probable sucrose-phosphate synthase 2 [Malus domestica]	biological process: metabolic process (GO:0008152);; biological process: cellular process (GO:0009987);; biological process: single-organism process (GO:0044699);; molecular function: catalytic activity (GO:0003824)
MD04G1016600	MD04G1016600	143.628	154.926	158.103	128.214	105.22	87.4023	90.3026	90.9598	104.923	-0.466085	normal	-0.633245	down	[O]	Posttranslational modification, protein turnover, chaperones	--	--	--	[O]	Posttranslational modification, protein turnover, chaperones	DnaJ domain	Chaperone protein dnaJ 20, chloroplastic OS=Arabidopsis thaliana OX=3702 GN=ATJ20 PE=1 SV=2	O	Posttranslational modification, protein turnover, chaperones	PREDICTED: chaperone protein dnaJ 20, chloroplastic-like [Malus domestica]	--
MD04G1019900	MD04G1019900	1.37163	1.32462	0.909949	1.23424	1.52073	4.03226	2.53855	6.31525	3.836	0.933034	normal	1.84274	up	--	--	--	--	--	--	--	--	--	S	Function unknown	PREDICTED: uncharacterized protein LOC103411565 isoform X1 [Malus domestica]	--
MD04G1021300	MD04G1021300	12.3322	10.8489	11.7964	84.3414	31.9953	89.4729	111.723	64.7092	63.0033	2.60322	up	2.81872	up	--	--	--	--	--	--	--	Tic22-like family	Protein TIC 22-like, chloroplastic OS=Arabidopsis thaliana OX=3702 GN=TIC22L PE=3 SV=1	S	Function unknown	PREDICTED: protein TIC 22-like, chloroplastic [Malus domestica]	--
MD04G1021500	MD04G1021500	10.662	9.56358	8.83574	12.3041	11.4453	19.3401	15.3176	14.9343	14.6537	0.604383	normal	0.668892	up	--	--	--	--	--	--	--	--	--	S	Function unknown	PREDICTED: dentin sialophosphoprotein [Malus domestica]	--
MD04G1022100	MD04G1022100	30.2538	27.4156	24.2172	39.5341	29.7489	43.8008	50.8077	52.3036	40.1299	0.505962	normal	0.845654	up	--	--	--	K14006|0|mdm:103400610|K14006 protein transport protein SEC23 | (RefSeq) protein transport protein SEC23	Protein processing in endoplasmic reticulum (ko04141)	[U]	Intracellular trafficking, secretion, and vesicular transport	Sec23/Sec24 trunk domain;; Sec23/Sec24 beta-sandwich domain;; Sec23/Sec24 helical domain;; Sec23/Sec24 zinc finger;; Gelsolin repeat	Protein transport protein Sec24-like At3g07100 OS=Arabidopsis thaliana OX=3702 GN=At3g07100 PE=2 SV=2	U	Intracellular trafficking, secretion, and vesicular transport	PREDICTED: protein transport protein SEC23 [Malus domestica]	--
MD04G1023400	MD04G1023400	2.85784	3.82981	2.8352	4.39588	3.1785	3.54839	4.78927	4.65803	4.64505	0.260866	normal	0.598488	up	--	--	--	K10400|0|mdm:103400615|K10400 kinesin family member 15 | (RefSeq) kinesin-like protein KIN12B	--	--	--	Kinesin motor domain;; Microtubule binding	Kinesin-like protein KIN-12B OS=Arabidopsis thaliana OX=3702 GN=KIN12B PE=1 SV=1	Z	Cytoskeleton	PREDICTED: kinesin-like protein KIN12B [Malus domestica]	--
MD04G1023700	MD04G1023700	24.4828	22.7627	19.5768	29.7891	28.6391	37.3893	33.9642	36.7207	31.2271	0.556342	normal	0.647404	up	--	--	Molecular Function: structural molecule activity (GO:0005198);; Biological Process: intracellular protein transport (GO:0006886);; Biological Process: vesicle-mediated transport (GO:0016192);; Cellular Component: COPI vesicle coat (GO:0030126);;	K17301|0|pxb:103960365|K17301 coatomer subunit beta | (RefSeq) coatomer subunit beta-1	--	[U]	Intracellular trafficking, secretion, and vesicular transport	Adaptin N terminal region;; Coatomer beta C-terminal region;; Coatomer beta subunit appendage platform;; non-SMC mitotic condensation complex subunit 1;; HEAT repeats;; HEAT repeat	Coatomer subunit beta-1 OS=Arabidopsis thaliana OX=3702 GN=At4g31480 PE=3 SV=2	U	Intracellular trafficking, secretion, and vesicular transport	PREDICTED: coatomer subunit beta-1 [Pyrus x bretschneideri]	molecular function: structural molecule activity (GO:0005198);; biological process: localization (GO:0051179);; cellular component: cell (GO:0005623);; cellular component: membrane (GO:0016020);; cellular component: macromolecular complex (GO:0032991);; cellular component: organelle (GO:0043226);; cellular component: organelle part (GO:0044422);; cellular component: membrane part (GO:0044425);; c…
MD04G1025300	MD04G1025300	70.1251	96.3541	79.6276	40.2223	18.6785	46.6454	48.8056	40.3176	49.5618	-1.18444	down	-0.791044	down	[V]	Defense mechanisms	--	K16904|3.74099e-92|mdm:103431505|K16904 dCTP diphosphatase [EC:3.6.1.12] | (RefSeq) dCTP pyrophosphatase 1-like	Pyrimidine metabolism (ko00240)	--	--	MazG-like family;; MazG nucleotide pyrophosphohydrolase domain	--	S	Function unknown	PREDICTED: dCTP pyrophosphatase 1-like [Malus domestica]	--
MD04G1027600	MD04G1027600	7.50992	3.85259	7.20447	0.615471	5.59981	4.04997	0.826411	2.96164	3.06648	-0.824451	normal	-1.38554	down	[K]	Transcription	Molecular Function: ATP binding (GO:0005524);; Biological Process: protein phosphorylation (GO:0006468);; Cellular Component: integral component of membrane (GO:0016021);; Molecular Function: 2-alkenal reductase [NAD(P)] activity (GO:0032440);; Molecular Function: tau-protein kinase activity (GO:0050321);; Biological Process: oxidation-reduction process (GO:0055114);;	--	--	--	--	Leucine rich repeat;; Protein kinase domain;; Protein tyrosine kinase;; Leucine Rich repeats (2 copies);; Leucine Rich Repeat;; Leucine rich repeat N-terminal domain;; Leucine Rich Repeat;; Leucine Rich repeat	Probably inactive leucine-rich repeat receptor-like protein kinase At3g28040 OS=Arabidopsis thaliana OX=3702 GN=At3g28040 PE=2 SV=1	S	Function unknown	PREDICTED: probably inactive leucine-rich repeat receptor-like protein kinase At3g28040 [Malus domestica]	molecular function: binding (GO:0005488);; biological process: metabolic process (GO:0008152);; biological process: cellular process (GO:0009987);; cellular component: membrane (GO:0016020);; cellular component: membrane part (GO:0044425);; molecular function: catalytic activity (GO:0003824);; biological process: single-organism process (GO:0044699)
MD04G1028000	MD04G1028000	20.4938	15.5892	19.9044	29.613	18.468	25.7594	37.0642	37.3015	36.1983	0.448992	normal	1.027	up	--	--	Molecular Function: hydrolase activity (GO:0016787);;	--	--	[T]	Signal transduction mechanisms	Protein phosphatase 2C	Probable protein phosphatase 2C 33 OS=Arabidopsis thaliana OX=3702 GN=PPC6-1 PE=1 SV=1	T	Signal transduction mechanisms	PREDICTED: probable protein phosphatase 2C 33 [Malus domestica]	molecular function: catalytic activity (GO:0003824)
MD04G1029200	MD04G1029200	5.71888	3.32329	5.04318	2.39341	2.63894	2.33016	1.94053	2.68121	2.41792	-0.88712	normal	-0.948097	down	[G]	Carbohydrate transport and metabolism	--	--	--	[GC]	Carbohydrate transport and metabolism;; Energy production and conversion	UDP-glucoronosyl and UDP-glucosyl transferase	UDP-glycosyltransferase 92A1 OS=Arabidopsis thaliana OX=3702 GN=UGT92A1 PE=2 SV=1	S	Function unknown	PREDICTED: UDP-glycosyltransferase 92A1-like [Malus domestica]	--
MD04G1031100	MD04G1031100	76.6074	74.6725	66.2111	87.4571	90.6648	108.542	98.7399	130.406	100.948	0.434098	normal	0.639395	up	--	--	--	K12471|0|mdm:103449751|K12471 epsin | (RefSeq) clathrin interactor EPSIN 2	Endocytosis (ko04144)	[F]	Nucleotide transport and metabolism	ENTH domain;; ANTH domain	Clathrin interactor EPSIN 2 OS=Arabidopsis thaliana OX=3702 GN=EPSIN2 PE=1 SV=1	U	Intracellular trafficking, secretion, and vesicular transport	PREDICTED: clathrin interactor EPSIN 2 isoform X1 [Malus domestica]	--
MD04G1037800	MD04G1037800	13.9849	14.9234	16.2232	22.1129	17.6384	22.447	24.9101	28.0399	20.8608	0.502937	normal	0.748834	up	--	--	Cellular Component: Golgi membrane (GO:0000139);; Molecular Function: sugar:proton symporter activity (GO:0005351);; Biological Process: carbohydrate transport (GO:0008643);; Cellular Component: integral component of membrane (GO:0016021);;	--	--	[G]	Carbohydrate transport and metabolism	Nucleotide-sugar transporter	CMP-sialic acid transporter 3 OS=Arabidopsis thaliana OX=3702 GN=UTR6 PE=2 SV=1	EG	Amino acid transport and metabolism;; Carbohydrate transport and metabolism	PREDICTED: CMP-sialic acid transporter 3 [Malus domestica]	cellular component: cell (GO:0005623);; cellular component: membrane (GO:0016020);; cellular component: organelle (GO:0043226);; cellular component: organelle part (GO:0044422);; cellular component: cell part (GO:0044464);; molecular function: transporter activity (GO:0005215);; biological process: single-organism process (GO:0044699);; biological process: localization (GO:0051179);; cellular com…
MD04G1040300	MD04G1040300	83.8756	87.5943	83.9575	38.38	54.5919	67.7376	53.4311	48.5094	62.9882	-0.637898	normal	-0.589808	down	[T]	Signal transduction mechanisms	Cellular Component: chloroplast (GO:0009507);; Biological Process: chloroplast-nucleus signaling pathway (GO:0010019);; Molecular Function: enzyme binding (GO:0019899);; Molecular Function: tetrapyrrole binding (GO:0046906);;	--	--	--	--	GUN4-like	Tetrapyrrole-binding protein, chloroplastic OS=Arabidopsis thaliana OX=3702 GN=GUN4 PE=1 SV=1	S	Function unknown	PREDICTED: tetrapyrrole-binding protein, chloroplastic [Malus domestica]	cellular component: cell (GO:0005623);; cellular component: organelle (GO:0043226);; cellular component: cell part (GO:0044464);; biological process: cellular process (GO:0009987);; biological process: signaling (GO:0023052);; biological process: single-organism process (GO:0044699);; biological process: response to stimulus (GO:0050896);; biological process: biological regulation (GO:0065007);; …
MD04G1052000	MD04G1052000	14.7713	14.8562	22.5051	10.0479	31.498	12.3989	11.0567	11.0661	11.4099	0.0797933	normal	-0.590749	down	--	--	Molecular Function: transcription factor activity, sequence-specific DNA binding (GO:0003700);; Biological Process: regulation of transcription, DNA-templated (GO:0006355);; Molecular Function: zinc ion binding (GO:0008270);; Molecular Function: sequence-specific DNA binding (GO:0043565);;	--	--	[K]	Transcription	GATA zinc finger;; Asx homology domain;; UCH-binding domain	GATA transcription factor 26 OS=Arabidopsis thaliana OX=3702 GN=GATA26 PE=2 SV=1	K	Transcription	PREDICTED: GATA transcription factor 26-like [Malus domestica]	molecular function: nucleic acid binding transcription factor activity (GO:0001071);; biological process: biological regulation (GO:0065007);; molecular function: binding (GO:0005488)
MD04G1052200	MD04G1052200	33.0404	48.8059	36.4258	22.0937	32.484	17.1493	19.9499	14.2785	31.0699	-0.693202	normal	-0.819546	down	[J]	Translation, ribosomal structure and biogenesis	--	K02916|2.00056e-94|mdm:103425640|K02916 large subunit ribosomal protein L35 | (RefSeq) 50S ribosomal protein L35, chloroplastic-like	Ribosome (ko03010)	--	--	Ribosomal protein L35	50S ribosomal protein L35, chloroplastic OS=Arabidopsis thaliana OX=3702 GN=RPL35 PE=2 SV=1	J	Translation, ribosomal structure and biogenesis	PREDICTED: 50S ribosomal protein L35, chloroplastic-like [Malus domestica]	--
MD04G1053100	MD04G1053100	5.50894	3.93491	3.63936	6.56841	5.29191	12.3461	6.86423	9.29049	6.03452	0.924081	up	0.801995	up	[T]	Signal transduction mechanisms	--	--	--	[T]	Signal transduction mechanisms	Protein tyrosine kinase;; Protein kinase domain	Probable serine/threonine-protein kinase PBL19 OS=Arabidopsis thaliana OX=3702 GN=PBL19 PE=1 SV=1	T	Signal transduction mechanisms	PREDICTED: probable receptor-like protein kinase At5g47070 [Pyrus x bretschneideri]	--
MD04G1053700	MD04G1053700	13.6532	13.1903	14.5513	13.5588	17.9131	29.062	21.3358	35.7612	22.4186	0.580022	normal	0.980031	up	--	--	Biological Process: cytokinesis (GO:0000910);; Molecular Function: SNAP receptor activity (GO:0005484);; Cellular Component: plasma membrane (GO:0005886);; Biological Process: membrane fusion (GO:0006944);; Molecular Function: protein transporter activity (GO:0008565);; Cellular Component: cell plate (GO:0009504);; Biological Process: protein transport (GO:0015031);; Biological Process: vesicle-m…	K08494|3.38521e-171|pxb:103966888|K08494 novel plant SNARE | (RefSeq) novel plant SNARE 11-like	--	--	--	Sec20;; Snare region anchored in the vesicle membrane C-terminus	Novel plant SNARE 11 OS=Arabidopsis thaliana OX=3702 GN=NPSN11 PE=1 SV=2	U	Intracellular trafficking, secretion, and vesicular transport	PREDICTED: novel plant SNARE 11-like [Malus domestica]	biological process: cellular process (GO:0009987);; biological process: single-organism process (GO:0044699);; molecular function: binding (GO:0005488);; cellular component: cell (GO:0005623);; cellular component: membrane (GO:0016020);; cellular component: cell part (GO:0044464);; molecular function: transporter activity (GO:0005215);; biological process: localization (GO:0051179)
MD04G1058000	MD04G1058000	1.5152	1.19598	1.70151	1.18497	13.8527	9.9264	4.91695	2.16953	3.32074	2.507	up	1.27881	up	--	--	Molecular Function: DNA binding (GO:0003677);; Molecular Function: transcription factor activity, sequence-specific DNA binding (GO:0003700);; Cellular Component: nucleus (GO:0005634);; Biological Process: regulation of transcription, DNA-templated (GO:0006355);;	K09286|1.26154e-121|mdm:103415729|K09286 EREBP-like factor | (RefSeq) ethylene-responsive transcription factor 2-like	--	--	--	AP2 domain	Ethylene-responsive transcription factor 1A OS=Arabidopsis thaliana OX=3702 GN=ERF1A PE=1 SV=2	K	Transcription	PREDICTED: ethylene-responsive transcription factor 2-like [Malus domestica]	molecular function: binding (GO:0005488);; molecular function: nucleic acid binding transcription factor activity (GO:0001071);; biological process: biological regulation (GO:0065007);; cellular component: cell (GO:0005623);; cellular component: organelle (GO:0043226);; cellular component: cell part (GO:0044464)
MD04G1058200	MD04G1058200	10.4304	16.4178	12.2836	21.2914	65.2995	133.936	25.5553	28.2595	17.8301	2.50436	up	0.901701	up	--	--	Molecular Function: DNA binding (GO:0003677);; Molecular Function: transcription factor activity, sequence-specific DNA binding (GO:0003700);; Cellular Component: nucleus (GO:0005634);; Biological Process: regulation of transcription, DNA-templated (GO:0006355);;	K09286|2.42519e-157|mdm:103419228|K09286 EREBP-like factor | (RefSeq) ethylene-responsive transcription factor 5-like	--	--	--	AP2 domain	Ethylene-responsive transcription factor 5 OS=Arabidopsis thaliana OX=3702 GN=ERF5 PE=2 SV=1	K	Transcription	PREDICTED: ethylene-responsive transcription factor 5-like [Malus domestica]	molecular function: binding (GO:0005488);; molecular function: nucleic acid binding transcription factor activity (GO:0001071);; biological process: biological regulation (GO:0065007);; cellular component: cell (GO:0005623);; cellular component: organelle (GO:0043226);; cellular component: cell part (GO:0044464)
MD04G1060300	MD04G1060300	4.62507	4.68782	3.30937	7.35446	5.14948	9.60561	6.70172	10.6762	7.4707	0.843648	up	1.0104	up	--	--	--	--	--	--	--	Mitochondrial-associated sphingomyelin phosphodiesterase	--	S	Function unknown	PREDICTED: uncharacterized protein LOC103432987 [Malus domestica]	--
MD04G1060700	MD04G1060700	20.1545	17.0423	31.1315	13.8963	16.7795	10.4167	10.2369	12.2099	13.8447	-0.686889	normal	-0.861571	down	[Q]	Secondary metabolites biosynthesis, transport and catabolism	Molecular Function: iron ion binding (GO:0005506);; Cellular Component: peroxisome (GO:0005777);; Molecular Function: flavonol synthase activity (GO:0045431);; Molecular Function: iron-sulfur cluster binding (GO:0051536);; Biological Process: flavonol biosynthetic process (GO:0051555);; Biological Process: oxidation-reduction process (GO:0055114);;	--	--	[QR]	Secondary metabolites biosynthesis, transport and catabolism;; General function prediction only	non-haem dioxygenase in morphine synthesis N-terminal;; 2OG-Fe(II) oxygenase superfamily	Probable 2-oxoglutarate-dependent dioxygenase At3g49630 OS=Arabidopsis thaliana OX=3702 GN=At3g49630 PE=3 SV=1	S	Function unknown	PREDICTED: 1-aminocyclopropane-1-carboxylate oxidase-like isoform X1 [Malus domestica]	molecular function: binding (GO:0005488);; cellular component: cell (GO:0005623);; cellular component: organelle (GO:0043226);; cellular component: cell part (GO:0044464);; molecular function: catalytic activity (GO:0003824);; biological process: metabolic process (GO:0008152);; biological process: single-organism process (GO:0044699)
MD04G1062500	MD04G1062500	14.0236	10.4242	17.047	18.9669	17.8998	21.5463	21.2211	22.539	20.0155	0.539087	normal	0.668049	up	--	--	--	--	--	--	--	--	--	S	Function unknown	PREDICTED: uncharacterized protein LOC103433005 isoform X1 [Malus domestica]	--
MD04G1064700	MD04G1064700	18.7704	15.9347	17.4828	36.9344	12.7811	45.2043	42.1424	47.037	32.4101	0.908973	normal	1.2609	up	--	--	Biological Process: regulation of cellular metabolic process (GO:0031323);; Biological Process: response to stimulus (GO:0050896);;	K09419|0|mdm:103433016|K09419 heat shock transcription factor, other eukaryote | (RefSeq) heat stress transcription factor B-2b	--	[K]	Transcription	HSF-type DNA-binding	Heat stress transcription factor B-2b OS=Arabidopsis thaliana OX=3702 GN=HSFB2B PE=2 SV=1	K	Transcription	PREDICTED: heat stress transcription factor B-2b [Malus domestica]	biological process: biological regulation (GO:0065007);; biological process: response to stimulus (GO:0050896)
MD04G1065600	MD04G1065600	14.7283	13.4292	13.2031	12.2523	13.1831	31.3785	14.4299	30.8612	20.451	0.48812	normal	0.705371	up	--	--	--	--	--	--	--	Protein of unknown function (DUF4005);; IQ calmodulin-binding motif	--	S	Function unknown	protein IQ-DOMAIN 14 [Prunus avium]	--
MD04G1067400	MD04G1067400	17.144	29.0875	21.129	0.450964	2.4521	3.81509	1.05688	3.41891	1.34452	-3.30911	down	-3.49332	down	--	--	--	--	--	[T]	Signal transduction mechanisms	--	BAG family molecular chaperone regulator 1 OS=Arabidopsis thaliana OX=3702 GN=BAG1 PE=1 SV=1	O	Posttranslational modification, protein turnover, chaperones	PREDICTED: BAG family molecular chaperone regulator 1-like [Pyrus x bretschneideri]	--
MD04G1069300	MD04G1069300	1.56472	2.03797	2.08869	7.85151	2.44797	2.80007	7.22562	3.51702	3.65043	1.25241	normal	1.36799	up	--	--	--	--	--	--	--	TCP family transcription factor	Transcription factor TCP9 OS=Arabidopsis thaliana OX=3702 GN=TCP9 PE=1 SV=1	K	Transcription	PREDICTED: transcription factor TCP9-like [Pyrus x bretschneideri]	--
MD04G1070400	MD04G1070400	5.95188	6.76765	6.84444	10.4491	8.95061	11.9147	11.9897	10.3848	8.65456	0.714985	normal	0.703794	up	[R]	General function prediction only	--	K03364|0|mdm:103444764|K03364 cell division cycle 20-like protein 1, cofactor of APC complex | (RefSeq) protein FIZZY-RELATED 2-like	Ubiquitin mediated proteolysis (ko04120)	[DO]	Cell cycle control, cell division, chromosome partitioning;; Posttranslational modification, protein turnover, chaperones	WD domain, G-beta repeat;; Anaphase-promoting complex subunit 4 WD40 domain;; Eukaryotic translation initiation factor eIF2A	Protein FIZZY-RELATED 2 OS=Arabidopsis thaliana OX=3702 GN=FZR2 PE=1 SV=1	S	Function unknown	PREDICTED: LOW QUALITY PROTEIN: protein FIZZY-RELATED 2-like [Malus domestica]	--
MD04G1071000	MD04G1071000	30.7761	44.618	24.6358	18.27	29.005	16.0635	18.7197	14.6945	26.1171	-0.635406	normal	-0.716293	down	--	--	--	--	--	--	--	--	PGR5-like protein 1A, chloroplastic OS=Arabidopsis thaliana OX=3702 GN=PGRL1A PE=1 SV=1	S	Function unknown	PREDICTED: PGR5-like protein 1A, chloroplastic [Malus domestica]	--
MD04G1072900	MD04G1072900	4.93543	3.6637	3.40339	23.2815	4.20711	5.59672	16.939	8.79118	13.7134	1.53208	up	1.75941	up	[P]	Inorganic ion transport and metabolism	Biological Process: superoxide metabolic process (GO:0006801);; Molecular Function: superoxide dismutase copper chaperone activity (GO:0016532);; Biological Process: metal ion transport (GO:0030001);; Biological Process: oxidation-reduction process (GO:0055114);;	K04569|0|mdm:103429462|K04569 copper chaperone for superoxide dismutase | (RefSeq) copper chaperone for superoxide dismutase, chloroplastic/cytosolic-like	--	[P]	Inorganic ion transport and metabolism	Copper/zinc superoxide dismutase (SODC);; Heavy-metal-associated domain	Copper chaperone for superoxide dismutase, chloroplastic/cytosolic OS=Arabidopsis thaliana OX=3702 GN=CCS PE=1 SV=1	S	Function unknown	PREDICTED: copper chaperone for superoxide dismutase, chloroplastic/cytosolic-like isoform X1 [Malus domestica]	biological process: metabolic process (GO:0008152);; biological process: cellular process (GO:0009987);; molecular function: binding (GO:0005488);; molecular function: metallochaperone activity (GO:0016530);; molecular function: molecular function regulator (GO:0098772);; biological process: biological regulation (GO:0065007);; biological process: localization (GO:0051179);; biological process: s…
MD04G1075500	MD04G1075500	20.5468	17.5319	19.6791	23.6073	30.2389	36.6921	27.1445	37.1171	29.7137	0.683298	up	0.742877	up	--	--	Cellular Component: integral component of membrane (GO:0016021);;	--	--	[GE]	Carbohydrate transport and metabolism;; Amino acid transport and metabolism	Triose-phosphate Transporter family;; UAA transporter family;; EamA-like transporter family	Probable sugar phosphate/phosphate translocator At1g12500 OS=Arabidopsis thaliana OX=3702 GN=At1g12500 PE=1 SV=1	S	Function unknown	PREDICTED: probable sugar phosphate/phosphate translocator At1g12500 [Malus domestica]	cellular component: membrane (GO:0016020);; cellular component: membrane part (GO:0044425)
MD04G1078200	MD04G1078200	9.30226	11.5354	9.74821	11.6067	11.1524	14.2493	17.8654	16.5466	13.8342	0.308609	normal	0.693718	up	[I]	Lipid transport and metabolism	Molecular Function: C-4 methylsterol oxidase activity (GO:0000254);; Molecular Function: iron ion binding (GO:0005506);; Biological Process: fatty acid biosynthetic process (GO:0006633);; Biological Process: oxidation-reduction process (GO:0055114);;	K14423|0|mdm:103433067|K14423 4,4-dimethyl-9beta,19-cyclopropylsterol-4alpha-methyl oxidase [EC:1.14.13.72] | (RefSeq) methylsterol monooxygenase 1-1-like	Steroid biosynthesis (ko00100)	[I]	Lipid transport and metabolism	Fatty acid hydroxylase superfamily	Methylsterol monooxygenase 1-1 OS=Arabidopsis thaliana OX=3702 GN=SMO1-1 PE=1 SV=1	I	Lipid transport and metabolism	PREDICTED: methylsterol monooxygenase 1-1-like [Malus domestica]	molecular function: catalytic activity (GO:0003824);; biological process: metabolic process (GO:0008152);; biological process: single-organism process (GO:0044699);; molecular function: binding (GO:0005488);; biological process: cellular process (GO:0009987)
MD04G1078600	MD04G1078600	4.66723	2.83919	4.0767	0.643901	1.77395	2.15169	1.45162	2.0359	1.21799	-1.30461	down	-1.24821	down	--	--	--	--	--	--	--	--	--	S	Function unknown	PREDICTED: uncharacterized protein LOC103433068 isoform X2 [Malus domestica]	--
MD04G1081200	MD04G1081200	9.63078	3.12122	5.87389	0.488725	1.28412	1.79317	1.04405	2.29074	3.36527	-2.32955	down	-1.40958	down	--	--	Molecular Function: enzyme inhibitor activity (GO:0004857);; Molecular Function: pectinesterase activity (GO:0030599);; Biological Process: negative regulation of catalytic activity (GO:0043086);;	--	--	--	--	Plant invertase/pectin methylesterase inhibitor	Pectinesterase inhibitor 9 OS=Arabidopsis thaliana OX=3702 GN=PMEI9 PE=2 SV=1	S	Function unknown	PREDICTED: 21 kDa protein [Malus domestica]	molecular function: molecular function regulator (GO:0098772);; biological process: biological regulation (GO:0065007);; molecular function: catalytic activity (GO:0003824)
MD04G1081900	MD04G1081900	133.334	132.276	113.818	230.161	307.494	316.412	138.332	304.222	202.737	1.20278	up	0.800769	up	[R]	General function prediction only	--	K09553|0|mdm:103433084|K09553 stress-induced-phosphoprotein 1 | (RefSeq) hsp70-Hsp90 organizing protein 3	--	[O]	Posttranslational modification, protein turnover, chaperones	Tetratricopeptide repeat;; Tetratricopeptide repeat;; TPR repeat;; Tetratricopeptide repeat;; Tetratricopeptide repeat;; Tetratricopeptide repeat;; Tetratricopeptide repeat;; Tetratricopeptide repeat;; Tetratricopeptide repeat;; Tetratricopeptide repeat;; Tetratricopeptide repeat;; Tetratricopeptide repeat;; Tetratricopeptide repeat;; Tetratricopeptide repeat;; Anaphase-promoting complex, cycloso…	Hsp70-Hsp90 organizing protein 1 OS=Arabidopsis thaliana OX=3702 GN=HOP1 PE=2 SV=1	S	Function unknown	PREDICTED: hsp70-Hsp90 organizing protein 3 [Malus domestica]	--
MD04G1082300	MD04G1082300	27.7788	12.3303	18.2078	3.90129	20.961	8.27092	6.90615	11.8092	12.5443	-0.78062	normal	-0.847813	down	[O]	Posttranslational modification, protein turnover, chaperones	Molecular Function: cysteine-type endopeptidase activity (GO:0004197);; Biological Process: proteolysis (GO:0006508);;	K01369|0|mdm:103433087|K01369 legumain [EC:3.4.22.34] | (RefSeq) legumain	--	[O]	Posttranslational modification, protein turnover, chaperones	Peptidase C13 family;; Caspase domain	Vacuolar-processing enzyme OS=Glycine max OX=3847 PE=2 SV=1	O	Posttranslational modification, protein turnover, chaperones	PREDICTED: legumain [Malus domestica]	molecular function: catalytic activity (GO:0003824);; biological process: metabolic process (GO:0008152)
MD04G1086100	MD04G1086100	6.78389	4.24806	6.16379	7.86581	7.25947	9.00601	7.95798	9.40275	8.55984	0.535181	normal	0.639064	up	--	--	--	K20456|0|mdm:103421871|K20456 oxysterol-binding protein 1 | (RefSeq) oxysterol-binding protein-related protein 2A-like	--	[I]	Lipid transport and metabolism	Oxysterol-binding protein;; Pleckstrin homology domain;; PH domain	Oxysterol-binding protein-related protein 2A OS=Arabidopsis thaliana OX=3702 GN=ORP2A PE=2 SV=1	S	Function unknown	PREDICTED: oxysterol-binding protein-related protein 2A-like isoform X2 [Malus domestica]	--
MD04G1090700	MD04G1090700	14.3697	16.2332	19.008	9.57439	10.7262	10.4847	9.71145	8.10867	11.8193	-0.650385	down	-0.699871	down	--	--	--	--	--	--	--	ACT domain;; ACT domain	ACT domain-containing protein ACR10 OS=Arabidopsis thaliana OX=3702 GN=ACR10 PE=2 SV=1	S	Function unknown	PREDICTED: ACT domain-containing protein ACR10-like [Malus domestica]	--
MD04G1096200	MD04G1096200	0.950485	0.939612	1.27825	0.064285	0.507523	1.33726	0.404154	0.382791	0.25341	-0.711447	normal	-1.55803	down	[E]	Amino acid transport and metabolism	Cellular Component: cytoplasm (GO:0005737);; Biological Process: L-phenylalanine catabolic process (GO:0006559);; Biological Process: cinnamic acid biosynthetic process (GO:0009800);; Molecular Function: phenylalanine ammonia-lyase activity (GO:0045548);;	K10775|0|mdm:103433222|K10775 phenylalanine ammonia-lyase [EC:4.3.1.24] | (RefSeq) phenylalanine ammonia-lyase 1-like	Phenylalanine metabolism (ko00360);; Phenylpropanoid biosynthesis (ko00940)	[Q]	Secondary metabolites biosynthesis, transport and catabolism	Aromatic amino acid lyase	Phenylalanine ammonia-lyase 1 OS=Prunus avium OX=42229 GN=PAL1 PE=2 SV=1	E	Amino acid transport and metabolism	PREDICTED: phenylalanine ammonia-lyase 1-like [Malus domestica]	cellular component: cell (GO:0005623);; cellular component: cell part (GO:0044464);; biological process: metabolic process (GO:0008152);; biological process: cellular process (GO:0009987);; biological process: single-organism process (GO:0044699);; molecular function: catalytic activity (GO:0003824)
MD04G1096400	MD04G1096400	12.5124	10.5857	11.6311	15.2261	13.62	16.5247	15.8702	18.3554	16.418	0.427411	normal	0.586426	up	[P]	Inorganic ion transport and metabolism	Molecular Function: transporter activity (GO:0005215);; Biological Process: transport (GO:0006810);; Cellular Component: membrane (GO:0016020);;	K14513|0|mdm:103433224|K14513 ethylene-insensitive protein 2 | (RefSeq) EIN2; ethylene-insensitive protein 2	Plant hormone signal transduction (ko04075)	[P]	Inorganic ion transport and metabolism	Natural resistance-associated macrophage protein	Ethylene-insensitive protein 2 OS=Arabidopsis thaliana OX=3702 GN=EIN2 PE=1 SV=1	P	Inorganic ion transport and metabolism	PREDICTED: ethylene-insensitive protein 2 [Malus domestica]	molecular function: transporter activity (GO:0005215);; biological process: localization (GO:0051179);; cellular component: membrane (GO:0016020)
MD04G1096600	MD04G1096600	113.152	147.129	91.7964	89.2345	94.4014	66.5442	75.5437	54.7407	85.831	-0.460609	normal	-0.66911	down	[J]	Translation, ribosomal structure and biogenesis	--	K11294|4.02159e-178|mdm:103433228|K11294 nucleolin | (RefSeq) 29 kDa ribonucleoprotein A, chloroplastic	--	[R]	General function prediction only	RNA recognition motif. (a.k.a. RRM, RBD, or RNP domain)	RNA-binding protein CP29B, chloroplastic OS=Arabidopsis thaliana OX=3702 GN=CP29B PE=1 SV=1	S	Function unknown	PREDICTED: 29 kDa ribonucleoprotein A, chloroplastic [Malus domestica]	--
MD04G1100100	MD04G1100100	5.07284	6.05322	5.5898	7.74503	5.85614	8.66847	8.35258	9.61301	8.75686	0.450082	normal	0.711959	up	[O]	Posttranslational modification, protein turnover, chaperones	--	K09523|0|mdm:103433282|K09523 DnaJ homolog subfamily C member 3 | (RefSeq) dnaJ protein P58IPK homolog	Protein processing in endoplasmic reticulum (ko04141)	[O]	Posttranslational modification, protein turnover, chaperones	DnaJ domain;; Tetratricopeptide repeat;; Tetratricopeptide repeat;; Tetratricopeptide repeat;; Tetratricopeptide repeat;; Tetratricopeptide repeat;; TPR repeat;; Tetratricopeptide repeat;; Tetratricopeptide repeat;; Tetratricopeptide repeat;; Bacterial transcriptional activator domain	DnaJ protein P58IPK homolog OS=Arabidopsis thaliana OX=3702 GN=P58IPK PE=1 SV=1	O	Posttranslational modification, protein turnover, chaperones	PREDICTED: dnaJ protein P58IPK homolog [Malus domestica]	--
MD04G1100800	MD04G1100800	26.2197	19.202	19.8464	27.605	29.1628	27.8159	32.9444	31.1056	34.2254	0.416249	normal	0.634925	up	--	--	--	--	--	[O]	Posttranslational modification, protein turnover, chaperones	Ring finger domain;; Zinc finger, C3HC4 type (RING finger);; RING-H2 zinc finger domain;; Zinc finger, C3HC4 type (RING finger);; RING-like zinc finger;; RING-type zinc-finger	E3 ubiquitin-protein ligase MBR2 OS=Arabidopsis thaliana OX=3702 GN=MBR2 PE=1 SV=1	O	Posttranslational modification, protein turnover, chaperones	PREDICTED: E3 ubiquitin-protein ligase RLIM-like [Malus domestica]	--
MD04G1100900	MD04G1100900	101.399	84.417	96.2948	124.646	109.926	243.455	145.496	180.04	123.837	0.797264	up	0.713166	up	[O]	Posttranslational modification, protein turnover, chaperones	Cellular Component: nucleus (GO:0005634);; Cellular Component: cytoplasm (GO:0005737);;	K08770|0|spen:107004612|K08770 ubiquitin C | (RefSeq) polyubiquitin	--	[OR]	Posttranslational modification, protein turnover, chaperones;; General function prediction only	Ubiquitin family;; Ubiquitin-2 like Rad60 SUMO-like;; Ubiquitin-like domain;; DUF2407 ubiquitin-like domain;; Ubiquitin-2 like Rad60 SUMO-like;; RNA methyltransferase;; Protein of unknown function (DUF2870);; Domain of Unknown Function with PDB structure (DUF3861);; Toluene-4-monooxygenase system protein B (TmoB);; ACT domain	Polyubiquitin OS=Petroselinum crispum OX=4043 GN=PCUBI4-2 PE=3 SV=1	O	Posttranslational modification, protein turnover, chaperones	hypothetical protein LSAT_1X127601 [Lactuca sativa]	cellular component: cell (GO:0005623);; cellular component: organelle (GO:0043226);; cellular component: cell part (GO:0044464)
MD04G1104400	MD04G1104400	1.33657	0.883117	0.834974	1.38672	1.1017	1.5415	2.30491	2.15406	1.40723	0.437064	normal	0.974426	up	--	--	--	--	--	--	--	--	--	S	Function unknown	PREDICTED: cell wall protein DAN4-like [Pyrus x bretschneideri]	--
MD04G1104500	MD04G1104500	2.93685	2.83145	2.40391	1.29408	1.79816	1.26037	1.01828	0.77292	0.995282	-0.871454	down	-1.50905	down	[L]	Replication, recombination and repair	--	K10737|0|mdm:103433335|K10737 DNA helicase MCM8 [EC:3.6.4.12] | (RefSeq) probable DNA helicase MCM8	--	[L]	Replication, recombination and repair	MCM2/3/5 family;; MCM OB domain;; AAA domain (dynein-related subfamily);; Magnesium chelatase, subunit ChlI;; ATPase family associated with various cellular activities (AAA)	Probable DNA helicase MCM8 OS=Arabidopsis thaliana OX=3702 GN=MCM8 PE=2 SV=2	L	Replication, recombination and repair	PREDICTED: probable DNA helicase MCM8 [Malus domestica]	--
MD04G1113300	MD04G1113300	15.2254	11.299	9.74912	32.1994	17.3589	31.9723	31.7503	37.6243	29.6736	1.2129	up	1.48757	up	[F]	Nucleotide transport and metabolism	--	K00939|0|mdm:103433341|K00939 adenylate kinase [EC:2.7.4.3] | (RefSeq) adenylate kinase 1, chloroplastic-like	Purine metabolism (ko00230)	[F]	Nucleotide transport and metabolism	Adenylate kinase;; AAA domain	Adenylate kinase 1, chloroplastic OS=Arabidopsis thaliana OX=3702 GN=ADK PE=1 SV=1	F	Nucleotide transport and metabolism	PREDICTED: adenylate kinase 1, chloroplastic-like [Malus domestica]	--
MD04G1123400	MD04G1123400	15.7222	15.8475	15.7826	8.55357	15.3879	9.0264	10.9008	7.66778	9.58122	-0.490167	normal	-0.707539	down	--	--	--	--	--	[S]	Function unknown	Ion channel regulatory protein UNC-93	UNC93-like protein 3 OS=Arabidopsis thaliana OX=3702 GN=At3g09470 PE=2 SV=1	S	Function unknown	PREDICTED: UNC93-like protein 3 [Malus domestica]	--
MD04G1125600	MD04G1125600	132.319	57.8176	103.357	220.435	143.136	487.242	252.784	617.737	303.272	1.58271	up	2.04726	up	[O]	Posttranslational modification, protein turnover, chaperones	Molecular Function: ATP binding (GO:0005524);; Biological Process: response to stress (GO:0006950);;	K03283|0|nnu:104594972|K03283 heat shock 70kDa protein 1/8 | (RefSeq) heat shock cognate 70 kDa protein 2-like	Spliceosome (ko03040);; Protein processing in endoplasmic reticulum (ko04141);; Endocytosis (ko04144)	[O]	Posttranslational modification, protein turnover, chaperones	NAD-specific glutamate dehydrogenase	Probable mediator of RNA polymerase II transcription subunit 37e OS=Arabidopsis thaliana OX=3702 GN=MED37E PE=1 SV=3	O	Posttranslational modification, protein turnover, chaperones	hypothetical protein F511_04348 [Dorcoceras hygrometricum]	molecular function: binding (GO:0005488);; biological process: response to stimulus (GO:0050896)
MD04G1126800	MD04G1126800	68.8927	69.9824	71.2442	40.4448	38.2413	39.7328	47.2733	42.0339	43.1454	-0.787989	down	-0.624535	down	[T]	Signal transduction mechanisms	Molecular Function: zinc ion binding (GO:0008270);;	--	--	--	--	Ankyrin repeats (3 copies);; Ankyrin repeats (many copies);; Ankyrin repeats (many copies);; Ankyrin repeat;; Ankyrin repeat	Putative E3 ubiquitin-protein ligase XBAT31 OS=Arabidopsis thaliana OX=3702 GN=XBAT31 PE=2 SV=1	S	Function unknown	PREDICTED: putative E3 ubiquitin-protein ligase XBAT31 [Malus domestica]	molecular function: binding (GO:0005488)
MD04G1127600	MD04G1127600	2.31372	2.27207	2.10273	0.594251	2.08089	0.877983	1.35417	0.991579	0.941579	-0.881634	normal	-0.97774	down	--	--	--	K19882|0|mdm:103433410|K19882 O-palmitoleoyl-L-serine hydrolase [EC:3.1.1.98] | (RefSeq) pectin acetylesterase 5-like	--	[M]	Cell wall/membrane/envelope biogenesis	Pectinacetylesterase	Pectin acetylesterase 5 OS=Arabidopsis thaliana OX=3702 GN=PAE5 PE=2 SV=1	S	Function unknown	PREDICTED: pectin acetylesterase 5-like [Malus domestica]	--
MD04G1130100	MD04G1130100	9.08625	7.3129	4.15388	1.97518	3.87108	2.75662	3.04533	2.14851	3.46798	-1.22503	down	-1.20399	down	--	--	--	--	--	--	--	--	--	--	--	--	--
MD04G1131700	MD04G1131700	12.2033	8.99571	9.86588	2.05077	5.687	6.18285	4.17817	5.33758	5.45265	-1.12518	down	-1.00561	down	--	--	--	--	--	--	--	--	--	S	Function unknown	PREDICTED: uncharacterized protein LOC103433437 [Malus domestica]	--
MD04G1137700	MD04G1137700	1.74278	3.44001	2.21425	0	0.261763	0	0.3032	0	0.435329	-4.62596	down	-3.26531	down	--	--	--	K10418|4.39658e-80|pxb:103967327|K10418 dynein light chain LC8-type | (RefSeq) probable dynein light chain	--	[Z]	Cytoskeleton	Dynein light chain type 1	Dynein 8 kDa light chain, flagellar outer arm OS=Chlamydomonas reinhardtii OX=3055 PE=1 SV=1	S	Function unknown	PREDICTED: probable dynein light chain [Pyrus x bretschneideri]	--
MD04G1139300	MD04G1139300	6.06481	4.64018	5.78671	14.1334	4.12902	8.90154	13.0139	12.2459	8.7265	0.778887	normal	1.0869	up	--	--	--	--	--	--	--	PRONE (Plant-specific Rop nucleotide exchanger)	Rop guanine nucleotide exchange factor 7 OS=Arabidopsis thaliana OX=3702 GN=ROPGEF7 PE=1 SV=1	S	Function unknown	PREDICTED: rop guanine nucleotide exchange factor 7-like [Malus domestica]	--
MD04G1142000	MD04G1142000	9.9798	6.91061	8.03431	6.75572	7.86961	4.29643	4.99111	2.98565	3.72006	-0.351745	normal	-1.0425	down	[O]	Posttranslational modification, protein turnover, chaperones	Molecular Function: protein kinase activity (GO:0004672);; Molecular Function: ATP binding (GO:0005524);; Cellular Component: plasma membrane (GO:0005886);; Biological Process: protein phosphorylation (GO:0006468);;	K14500|0|mdm:103433543|K14500 BR-signaling kinase [EC:2.7.11.1] | (RefSeq) probable serine/threonine-protein kinase At5g41260	--	--	--	Protein tyrosine kinase;; Protein kinase domain	Serine/threonine-protein kinase BSK6 OS=Arabidopsis thaliana OX=3702 GN=BSK6 PE=1 SV=1	T	Signal transduction mechanisms	PREDICTED: probable serine/threonine-protein kinase At5g41260 [Malus domestica]	molecular function: catalytic activity (GO:0003824);; biological process: metabolic process (GO:0008152);; biological process: cellular process (GO:0009987);; molecular function: binding (GO:0005488);; cellular component: cell (GO:0005623);; cellular component: membrane (GO:0016020);; cellular component: cell part (GO:0044464)
MD04G1143400	MD04G1143400	11.246	12.901	3.89073	2.08021	4.86292	1.6674	2.78724	0.936266	5.33842	-1.68024	down	-1.58865	down	[G]	Carbohydrate transport and metabolism	Biological Process: maltose metabolic process (GO:0000023);; Biological Process: sucrose metabolic process (GO:0005985);; Biological Process: fructose metabolic process (GO:0006000);; Biological Process: pentose-phosphate shunt (GO:0006098);; Biological Process: rRNA processing (GO:0006364);; Biological Process: response to cold (GO:0009409);; Cellular Component: chloroplast stroma (GO:0009570);;…	K03841|6.24579e-178|mdm:103433550|K03841 fructose-1,6-bisphosphatase I [EC:3.1.3.11] | (RefSeq) fructose-1,6-bisphosphatase, chloroplastic	Glycolysis / Gluconeogenesis (ko00010);; Pentose phosphate pathway (ko00030);; Fructose and mannose metabolism (ko00051);; Carbon fixation in photosynthetic organisms (ko00710);; Carbon metabolism (ko01200)	[G]	Carbohydrate transport and metabolism	Fructose-1-6-bisphosphatase, N-terminal domain	Fructose-1,6-bisphosphatase, chloroplastic OS=Oryza sativa subsp. japonica OX=39947 GN=Os03g0267300 PE=2 SV=1	G	Carbohydrate transport and metabolism	PREDICTED: fructose-1,6-bisphosphatase, chloroplastic [Malus domestica]	biological process: metabolic process (GO:0008152);; biological process: cellular process (GO:0009987);; biological process: single-organism process (GO:0044699);; biological process: response to stimulus (GO:0050896);; cellular component: cell (GO:0005623);; cellular component: organelle (GO:0043226);; cellular component: organelle part (GO:0044422);; cellular component: cell part (GO:0044464);;…
MD04G1144500	MD04G1144500	0.443484	0.789129	0.929537	0.876835	1.1544	8.87284	1.05834	3.5999	0.964017	2.34411	up	1.40373	up	--	--	--	--	--	--	--	GDP-fucose protein O-fucosyltransferase	O-fucosyltransferase 19 OS=Arabidopsis thaliana OX=3702 GN=OFUT19 PE=2 SV=1	S	Function unknown	PREDICTED: uncharacterized protein At1g04910-like [Malus domestica]	--
MD04G1146400	MD04G1146400	19.893	23.6571	18.0916	36.9756	24.6131	30.0784	38.9836	28.9057	34.4215	0.611795	normal	0.767848	up	[I]	Lipid transport and metabolism	Molecular Function: acetyl-CoA carboxylase activity (GO:0003989);; Biological Process: fatty acid biosynthetic process (GO:0006633);; Cellular Component: acetyl-CoA carboxylase complex (GO:0009317);; Molecular Function: transferase activity (GO:0016740);;	K01962|0|pxb:103959592|K01962 acetyl-CoA carboxylase carboxyl transferase subunit alpha [EC:6.4.1.2] | (RefSeq) acetyl-coenzyme A carboxylase carboxyl transferase subunit alpha, chloroplastic	Fatty acid biosynthesis (ko00061);; Pyruvate metabolism (ko00620);; Propanoate metabolism (ko00640);; Carbon metabolism (ko01200);; Fatty acid metabolism (ko01212)	--	--	Acetyl co-enzyme A carboxylase carboxyltransferase alpha subunit;; Carboxyl transferase domain	Acetyl-coenzyme A carboxylase carboxyl transferase subunit alpha, chloroplastic OS=Arabidopsis thaliana OX=3702 GN=CAC3 PE=1 SV=1	I	Lipid transport and metabolism	PREDICTED: acetyl-coenzyme A carboxylase carboxyl transferase subunit alpha, chloroplastic [Pyrus x bretschneideri]	molecular function: catalytic activity (GO:0003824);; biological process: metabolic process (GO:0008152);; biological process: cellular process (GO:0009987);; biological process: single-organism process (GO:0044699);; cellular component: cell (GO:0005623);; cellular component: macromolecular complex (GO:0032991);; cellular component: cell part (GO:0044464)
MD04G1147800	MD04G1147800	21.519	19.3859	18.0966	29.6635	16.5604	45.752	46.7027	41.1597	29.0047	0.678956	normal	1.02546	up	--	--	Molecular Function: DNA binding (GO:0003677);; Molecular Function: chromatin binding (GO:0003682);; Cellular Component: nucleus (GO:0005634);;	--	--	[O]	Posttranslational modification, protein turnover, chaperones	Myb-like DNA-binding domain;; Myb-like DNA-binding domain	Transcription factor DIVARICATA OS=Antirrhinum majus OX=4151 GN=DIVARICATA PE=2 SV=1	K	Transcription	PREDICTED: transcription factor DIVARICATA [Malus domestica]	molecular function: binding (GO:0005488);; cellular component: cell (GO:0005623);; cellular component: organelle (GO:0043226);; cellular component: cell part (GO:0044464)
MD04G1147900	MD04G1147900	0.287675	0.12039	0.830361	20.9779	11.6666	37.7311	87.6863	13.38	20.0395	5.8536	up	6.64728	up	--	--	Molecular Function: transferase activity (GO:0016740);;	--	--	--	--	Transferase family	BAHD acyltransferase DCR OS=Arabidopsis thaliana OX=3702 GN=DCR PE=2 SV=1	S	Function unknown	PREDICTED: BAHD acyltransferase DCR-like isoform X2 [Pyrus x bretschneideri]	molecular function: catalytic activity (GO:0003824)
MD04G1150900	MD04G1150900	2.45125	2.43216	2.49642	0.130964	2.17699	0.62863	0.172348	0.329266	0.438619	-1.31055	normal	-2.90135	down	--	--	--	--	--	--	--	--	--	S	Function unknown	PREDICTED: endochitinase A-like [Malus domestica]	--
MD04G1151300	MD04G1151300	193.622	203.515	123.403	80.9531	119.556	108.315	86.1421	96.0168	137.367	-0.725163	down	-0.667852	down	--	--	Cellular Component: chloroplast (GO:0009507);; Biological Process: photosynthesis, light harvesting (GO:0009765);; Cellular Component: membrane (GO:0016020);; Molecular Function: metal ion binding (GO:0046872);;	K08915|0|mdm:103433590|K08915 light-harvesting complex II chlorophyll a/b binding protein 4 | (RefSeq) chlorophyll a-b binding protein CP29.1, chloroplastic	Photosynthesis - antenna proteins (ko00196)	--	--	Chlorophyll A-B binding protein	Chlorophyll a-b binding protein CP29.2, chloroplastic OS=Arabidopsis thaliana OX=3702 GN=LHCB4.2 PE=1 SV=1	I	Lipid transport and metabolism	PREDICTED: chlorophyll a-b binding protein CP29.1, chloroplastic [Malus domestica]	cellular component: cell (GO:0005623);; cellular component: organelle (GO:0043226);; cellular component: cell part (GO:0044464);; biological process: metabolic process (GO:0008152);; biological process: cellular process (GO:0009987);; cellular component: membrane (GO:0016020);; molecular function: binding (GO:0005488)
MD04G1159900	MD04G1159900	0.664787	3.10795	1.77784	21.0405	7.83729	18.285	29.2806	5.62909	9.5373	3.10648	up	3.02121	up	[GHR]	Carbohydrate transport and metabolism;; Coenzyme transport and metabolism;; General function prediction only	Molecular Function: magnesium ion binding (GO:0000287);; Molecular Function: pyruvate decarboxylase activity (GO:0004737);; Biological Process: metabolic process (GO:0008152);; Molecular Function: thiamine pyrophosphate binding (GO:0030976);;	K01568|0|mdm:103425939|K01568 pyruvate decarboxylase [EC:4.1.1.1] | (RefSeq) pyruvate decarboxylase 2-like	Glycolysis / Gluconeogenesis (ko00010)	[EH]	Amino acid transport and metabolism;; Coenzyme transport and metabolism	Thiamine pyrophosphate enzyme, N-terminal TPP binding domain;; Thiamine pyrophosphate enzyme, central domain;; Thiamine pyrophosphate enzyme, C-terminal TPP binding domain	Pyruvate decarboxylase 4 OS=Arabidopsis thaliana OX=3702 GN=PDC4 PE=2 SV=1	GH	Carbohydrate transport and metabolism;; Coenzyme transport and metabolism	PREDICTED: pyruvate decarboxylase 2-like [Malus domestica]	molecular function: binding (GO:0005488);; molecular function: catalytic activity (GO:0003824);; biological process: metabolic process (GO:0008152)
MD04G1162900	MD04G1162900	13.9092	11.1487	12.1505	16.7932	13.1932	18.0208	18.9449	18.8095	16.4787	0.411175	normal	0.586476	up	--	--	--	--	--	--	--	Tetratricopeptide repeat;; Tetratricopeptide repeat	Ethylene-overproduction protein 1 OS=Arabidopsis thaliana OX=3702 GN=ETO1 PE=1 SV=2	S	Function unknown	PREDICTED: ethylene-overproduction protein 1-like isoform X1 [Malus domestica]	--
MD04G1167000	MD04G1167000	21.3091	13.5032	15.1461	4.15461	7.01396	8.55127	4.11917	8.5941	4.82974	-1.30324	down	-1.46557	down	--	--	--	--	--	[I]	Lipid transport and metabolism	CRAL/TRIO domain;; CRAL/TRIO, N-terminal domain	Patellin-6 OS=Arabidopsis thaliana OX=3702 GN=PATL6 PE=2 SV=1	S	Function unknown	PREDICTED: patellin-6-like [Malus domestica]	--
MD04G1168600	MD04G1168600	22.357	18.5238	41.0574	2.1892	18.8158	18.6227	3.38943	20.6711	6.43339	-1.01964	normal	-1.37827	down	--	--	--	--	--	--	--	Wound-induced protein WI12	Senescence associated gene 20 OS=Arabidopsis thaliana OX=3702 GN=SAG20 PE=2 SV=1	S	Function unknown	PREDICTED: wound-induced protein 1-like [Malus domestica]	--
MD04G1169900	MD04G1169900	12.2838	6.09361	23.3174	1.42599	29.5893	9.32176	0.897875	4.501	3.24177	-0.0166986	normal	-2.20522	down	--	--	--	--	--	--	--	--	--	S	Function unknown	PREDICTED: uncharacterized protein LOC103450723 [Malus domestica]	--
MD04G1170000	MD04G1170000	1.11551	0.900763	3.2933	0.365141	3.55169	1.48331	0.177835	0.562032	0.297813	0.0613142	normal	-2.26684	down	--	--	Molecular Function: triglyceride lipase activity (GO:0004806);; Biological Process: lipid metabolic process (GO:0006629);;	--	--	--	--	Lipase (class 3)	--	S	Function unknown	PREDICTED: uncharacterized protein LOC103433732 [Malus domestica]	molecular function: catalytic activity (GO:0003824);; biological process: metabolic process (GO:0008152);; biological process: single-organism process (GO:0044699)
MD04G1171400	MD04G1171400	7.58422	6.4528	7.31805	1.70736	6.03753	3.21332	2.05443	2.97018	3.84597	-0.933546	normal	-1.22196	down	--	--	--	--	--	--	--	Weak chloroplast movement under blue light	WEB family protein At2g38370 OS=Arabidopsis thaliana OX=3702 GN=At2g38370 PE=2 SV=1	S	Function unknown	PREDICTED: WEB family protein At2g38370-like isoform X2 [Malus domestica]	--
MD04G1172800	MD04G1172800	4.90637	4.25308	4.84622	8.16393	5.14186	7.64745	8.3087	7.94894	6.67281	0.625567	normal	0.752357	up	--	--	--	--	--	[L]	Replication, recombination and repair	Cid1 family poly A polymerase	Protein HESO1 OS=Arabidopsis thaliana OX=3702 GN=HESO1 PE=1 SV=1	S	Function unknown	PREDICTED: uncharacterized protein LOC103938620 [Pyrus x bretschneideri]	--
MD04G1175700	MD04G1175700	5.39942	4.32501	3.93242	6.79435	4.72629	7.98021	7.99408	9.47877	6.40497	0.556162	normal	0.845634	up	[P]	Inorganic ion transport and metabolism	--	K14802|0|mdm:103433765|K14802 phospholipid-transporting ATPase [EC:3.6.3.1] | (RefSeq) phospholipid-transporting ATPase 1-like	--	[R]	General function prediction only	Phospholipid-translocating P-type ATPase C-terminal;; Phospholipid-translocating ATPase N-terminal;; haloacid dehalogenase-like hydrolase;; E1-E2 ATPase;; Cation transport ATPase (P-type);; haloacid dehalogenase-like hydrolase	Phospholipid-transporting ATPase 1 OS=Arabidopsis thaliana OX=3702 GN=ALA1 PE=2 SV=1	P	Inorganic ion transport and metabolism	PREDICTED: LOW QUALITY PROTEIN: phospholipid-transporting ATPase 1-like [Malus domestica]	--
MD04G1177600	MD04G1177600	14.4781	12.4229	14.731	28.5417	16.4946	22.8238	23.7547	22.1163	19.7098	0.753787	up	0.699207	up	[P]	Inorganic ion transport and metabolism	Cellular Component: membrane (GO:0016020);; Biological Process: metal ion transport (GO:0030001);; Molecular Function: metal ion transmembrane transporter activity (GO:0046873);; Biological Process: transmembrane transport (GO:0055085);;	--	--	[P]	Inorganic ion transport and metabolism	ZIP Zinc transporter	Putative zinc transporter At3g08650 OS=Arabidopsis thaliana OX=3702 GN=At3g08650 PE=2 SV=2	P	Inorganic ion transport and metabolism	PREDICTED: putative zinc transporter At3g08650 [Malus domestica]	cellular component: membrane (GO:0016020);; biological process: localization (GO:0051179);; molecular function: transporter activity (GO:0005215)
MD04G1183000	MD04G1183000	2.68856	3.22921	3.35951	1.61719	0.638699	2.77122	1.24736	1.50463	1.35661	-0.841571	normal	-1.13183	down	--		--	--	--	--	--	Protein tyrosine kinase;; Protein kinase domain;; Leucine rich repeat;; Leucine Rich repeats (2 copies)	Probable leucine-rich repeat receptor-like protein kinase At5g49770 OS=Arabidopsis thaliana OX=3702 GN=At5g49770 PE=2 SV=1	T	Signal transduction mechanisms	PREDICTED: probable leucine-rich repeat receptor-like protein kinase At5g49770 [Malus domestica]	--
MD04G1195900	MD04G1195900	14.0115	9.18357	19.7376	2.4272	9.23687	7.36997	1.91692	5.19728	3.13114	-1.13756	normal	-2.01281	down	[O]	Posttranslational modification, protein turnover, chaperones	--	--	--	[O]	Posttranslational modification, protein turnover, chaperones	DnaJ domain	Chaperone protein dnaJ 6 OS=Arabidopsis thaliana OX=3702 GN=ATJ6 PE=2 SV=1	O	Posttranslational modification, protein turnover, chaperones	PREDICTED: dnaJ homolog subfamily B member 3-like [Pyrus x bretschneideri]	--
MD04G1197500	MD04G1197500	1.15065	1.692	2.24058	0.826118	1.08715	1.43696	1.08587	0.68652	0.675448	-0.56966	normal	-1.00457	down	[I]	Lipid transport and metabolism	--	K01115|0|mdm:103433898|K01115 phospholipase D1/2 [EC:3.1.4.4] | (RefSeq) phospholipase D zeta 1	Glycerophospholipid metabolism (ko00564);; Ether lipid metabolism (ko00565);; Endocytosis (ko04144)	[I]	Lipid transport and metabolism	Phospholipase D Active site motif;; PLD-like domain	Phospholipase D zeta 1 OS=Arabidopsis thaliana OX=3702 GN=PLDZETA1 PE=1 SV=1	I	Lipid transport and metabolism	PREDICTED: phospholipase D zeta 1 [Malus domestica]	--
MD04G1197700	MD04G1197700	48.148	41.0453	240.348	28.7223	345.355	88.6618	35.29	28.6294	11.5134	0.523949	normal	-2.06646	down	--	--	--	--	--	--	--	Phloem protein 2;; F-box domain;; F-box-like	F-box protein PP2-B15 OS=Arabidopsis thaliana OX=3702 GN=PP2B15 PE=2 SV=2	S	Function unknown	PREDICTED: F-box protein PP2-B15-like [Malus domestica]	--
MD04G1200000	MD04G1200000	8.65721	12.6092	14.7689	7.73582	9.1402	6.25639	6.69174	4.45177	6.15002	-0.602024	normal	-1.01617	down	[R]	General function prediction only	--	K10532|0|mdm:103433911|K10532 heparan-alpha-glucosaminide N-acetyltransferase [EC:2.3.1.78] | (RefSeq) heparan-alpha-glucosaminide N-acetyltransferase	Glycosaminoglycan degradation (ko00531)	[S]	Function unknown	--	--	S	Function unknown	PREDICTED: heparan-alpha-glucosaminide N-acetyltransferase [Malus domestica]	--
MD04G1203600	MD04G1203600	6.72266	4.82104	5.72563	6.49894	7.05658	8.32398	8.82734	10.1644	7.42405	0.38265	normal	0.65613	up	--	--	Molecular Function: protein serine/threonine kinase activity (GO:0004674);; Molecular Function: protein kinase activator activity (GO:0030295);; Molecular Function: adenyl nucleotide binding (GO:0030554);; Biological Process: cellular response to glucose starvation (GO:0042149);; Biological Process: positive regulation of protein kinase activity (GO:0045860);; Biological Process: protein autophos…	--	--	[C]	Energy production and conversion	Glycogen recognition site of AMP-activated protein kinase;; CBS domain	Sucrose nonfermenting 4-like protein OS=Arabidopsis thaliana OX=3702 GN=SNF4 PE=1 SV=1	S	Function unknown	PREDICTED: sucrose nonfermenting 4-like protein isoform X1 [Pyrus x bretschneideri]	molecular function: catalytic activity (GO:0003824);; biological process: metabolic process (GO:0008152);; biological process: cellular process (GO:0009987);; molecular function: molecular function regulator (GO:0098772);; biological process: biological regulation (GO:0065007);; molecular function: binding (GO:0005488);; biological process: response to stimulus (GO:0050896)
MD04G1203700	MD04G1203700	6.51114	4.712	4.8694	7.45185	6.93822	8.35462	7.52153	8.95948	7.36442	0.54166	normal	0.610073	up	--	--	--	--	--	[BDT]	Chromatin structure and dynamics;; Cell cycle control, cell division, chromosome partitioning;; Signal transduction mechanisms	DIRP;; Myb-like DNA-binding domain	Protein ALWAYS EARLY 3 OS=Arabidopsis thaliana OX=3702 GN=ALY3 PE=1 SV=1	S	Function unknown	PREDICTED: protein ALWAYS EARLY 2-like isoform X3 [Pyrus x bretschneideri]	--
MD04G1208200	MD04G1208200	3.32937	0.632702	2.06218	0.052486	0.564589	0.326948	0.139072	0.439755	0.799861	-2.6226	down	-2.04305	down	--	--	Cellular Component: cell wall (GO:0005618);; Cellular Component: cytoplasm (GO:0005737);;	--	--	[P]	Inorganic ion transport and metabolism	Heavy-metal-associated domain	Heavy metal-associated isoprenylated plant protein 32 OS=Arabidopsis thaliana OX=3702 GN=HIPP32 PE=2 SV=1	S	Function unknown	PREDICTED: protein qua-1-like [Malus domestica]	cellular component: cell (GO:0005623);; cellular component: cell part (GO:0044464)
MD04G1209400	MD04G1209400	5.95959	6.08116	6.30463	2.65541	4.26762	2.80985	2.19851	1.1287	3.71163	-0.879684	normal	-1.33553	down	[S]	Function unknown	Cellular Component: chloroplast thylakoid membrane (GO:0009535);; Cellular Component: chloroplast thylakoid lumen (GO:0009543);; Biological Process: photosystem II repair (GO:0010206);;	--	--	--	--	TPM domain	UPF0603 protein At1g54780, chloroplastic OS=Arabidopsis thaliana OX=3702 GN=At1g54780 PE=1 SV=1	S	Function unknown	PREDICTED: UPF0603 protein At1g54780, chloroplastic-like [Malus domestica]	cellular component: cell (GO:0005623);; cellular component: membrane (GO:0016020);; cellular component: organelle (GO:0043226);; cellular component: organelle part (GO:0044422);; cellular component: cell part (GO:0044464);; biological process: metabolic process (GO:0008152);; biological process: cellular process (GO:0009987)
MD04G1210600	MD04G1210600	3.22348	2.08725	2.17662	0.246973	0.687401	0.450899	0.532546	0.819541	1.53224	-2.36378	down	-1.31373	down	--	--	--	--	--	--	--	Fantastic Four meristem regulator	--	S	Function unknown	PREDICTED: protein FANTASTIC FOUR 3-like [Malus domestica]	--
MD04G1211400	MD04G1211400	4.0621	4.32791	3.63037	7.43601	4.9447	4.48725	7.44742	5.42596	5.84978	0.533412	normal	0.677193	up	--	--	Biological Process: intracellular protein transport (GO:0006886);; Biological Process: ER to Golgi vesicle-mediated transport (GO:0006888);; Molecular Function: zinc ion binding (GO:0008270);; Cellular Component: COPII vesicle coat (GO:0030127);;	K14006|0|mdm:103433990|K14006 protein transport protein SEC23 | (RefSeq) protein transport protein SEC23-like	Protein processing in endoplasmic reticulum (ko04141)	[U]	Intracellular trafficking, secretion, and vesicular transport	Sec23/Sec24 trunk domain;; Sec23/Sec24 beta-sandwich domain;; Sec23/Sec24 helical domain;; Sec23/Sec24 zinc finger;; Gelsolin repeat	--	U	Intracellular trafficking, secretion, and vesicular transport	PREDICTED: protein transport protein SEC23-like [Malus domestica]	biological process: localization (GO:0051179);; molecular function: binding (GO:0005488);; cellular component: cell (GO:0005623);; cellular component: membrane (GO:0016020);; cellular component: macromolecular complex (GO:0032991);; cellular component: organelle (GO:0043226);; cellular component: organelle part (GO:0044422);; cellular component: membrane part (GO:0044425);; cellular component: ce…
MD04G1211700	MD04G1211700	2.86629	4.88309	2.6641	0.907858	0.964359	1.57062	1.21543	1.79918	1.69987	-1.57228	down	-1.11287	down	[T]	Signal transduction mechanisms	--	K04733|0|mdm:103433992|K04733 interleukin-1 receptor-associated kinase 4 [EC:2.7.11.1] | (RefSeq) receptor-like cytosolic serine/threonine-protein kinase RBK2	--	[T]	Signal transduction mechanisms	Protein tyrosine kinase;; Protein kinase domain	Receptor-like cytosolic serine/threonine-protein kinase RBK2 OS=Arabidopsis thaliana OX=3702 GN=RBK2 PE=1 SV=1	T	Signal transduction mechanisms	PREDICTED: receptor-like cytosolic serine/threonine-protein kinase RBK2 [Malus domestica]	--
MD04G1212100	MD04G1212100	37.0057	34.4471	42.8805	76.4751	43.5442	31.8921	68.4153	41.7194	63.7817	0.464753	normal	0.651528	up	[T]	Signal transduction mechanisms	Biological Process: phosphorelay signal transduction system (GO:0000160);; Molecular Function: signal transducer activity (GO:0004871);; Molecular Function: 2-alkenal reductase [NAD(P)] activity (GO:0032440);; Biological Process: oxidation-reduction process (GO:0055114);;	K14490|4.20289e-112|mdm:103433995|K14490 histidine-containing phosphotransfer peotein | (RefSeq) histidine-containing phosphotransfer protein 1	Plant hormone signal transduction (ko04075)	[T]	Signal transduction mechanisms	Hpt domain	Histidine-containing phosphotransfer protein 1 OS=Arabidopsis thaliana OX=3702 GN=AHP1 PE=1 SV=1	T	Signal transduction mechanisms	PREDICTED: histidine-containing phosphotransfer protein 1 [Malus domestica]	biological process: cellular process (GO:0009987);; biological process: signaling (GO:0023052);; biological process: single-organism process (GO:0044699);; biological process: response to stimulus (GO:0050896);; biological process: biological regulation (GO:0065007);; molecular function: signal transducer activity (GO:0004871);; molecular function: catalytic activity (GO:0003824);; biological pro…
MD04G1212400	MD04G1212400	0.871464	0.482051	0.685441	0.351679	0.374731	2.11259	0.972494	2.48161	1.26108	0.521097	normal	1.25567	up	[I]	Lipid transport and metabolism	Biological Process: metabolic process (GO:0008152);; Molecular Function: hydrolase activity (GO:0016787);;	K14493|0|mdm:103433997|K14493 gibberellin receptor GID1 [EC:3.-.-.-] | (RefSeq) GID1a; gibberellin receptor GID1C-like	Plant hormone signal transduction (ko04075)	[V]	Defense mechanisms	alpha/beta hydrolase fold;; Carboxylesterase family	Gibberellin receptor GID1C OS=Arabidopsis thaliana OX=3702 GN=GID1C PE=1 SV=1	I	Lipid transport and metabolism	gibberellin receptor GID1C-like [Malus domestica]	biological process: metabolic process (GO:0008152);; molecular function: catalytic activity (GO:0003824)
MD04G1212700	MD04G1212700	7.30509	9.91361	3.22806	2.98177	7.68615	2.76043	2.49943	3.06233	3.76103	-0.592297	normal	-1.1059	down	[O]	Posttranslational modification, protein turnover, chaperones	--	--	--	--	--	--	--	S	Function unknown	PREDICTED: uncharacterized protein LOC103433999 [Malus domestica]	--
MD04G1213800	MD04G1213800	219.38	224.485	212.537	124.793	198.161	149.535	127.74	143.858	152.876	-0.441978	normal	-0.589127	down	[E]	Amino acid transport and metabolism	--	K13832|0|mdm:103434002|K13832 3-dehydroquinate dehydratase / shikimate dehydrogenase [EC:4.2.1.10 1.1.1.25] | (RefSeq) bifunctional 3-dehydroquinate dehydratase/shikimate dehydrogenase, chloroplastic-like	Phenylalanine, tyrosine and tryptophan biosynthesis (ko00400);; Biosynthesis of amino acids (ko01230)	[E]	Amino acid transport and metabolism	Type I 3-dehydroquinase;; Shikimate dehydrogenase substrate binding domain;; Shikimate / quinate 5-dehydrogenase;; NADP oxidoreductase coenzyme F420-dependent	Bifunctional 3-dehydroquinate dehydratase/shikimate dehydrogenase, chloroplastic OS=Arabidopsis thaliana OX=3702 GN=EMB3004 PE=1 SV=1	E	Amino acid transport and metabolism	PREDICTED: bifunctional 3-dehydroquinate dehydratase/shikimate dehydrogenase, chloroplastic-like [Malus domestica]	--
MD04G1213900	MD04G1213900	13.0091	10.038	9.06496	2.05843	5.69631	5.53969	2.5506	4.46181	2.04892	-1.23726	down	-1.77601	down	--	--	--	--	--	--	--	Frigida-like protein	--	--	--	PREDICTED: FRIGIDA-like protein 5 [Malus domestica]	--
MD04G1214500	MD04G1214500	8.32987	6.47506	7.60898	1.44197	7.60462	3.73452	1.94747	3.24496	2.78967	-0.784411	normal	-1.44549	down	--	--	--	--	--	--	--	Frigida-like protein	FRIGIDA-like protein 5 OS=Arabidopsis thaliana OX=3702 GN=FRL5 PE=2 SV=1	S	Function unknown	PREDICTED: FRIGIDA-like protein 5 [Malus domestica]	--
MD04G1216900	MD04G1216900	25.0121	26.3654	24.9038	11.4158	19.1912	13.405	12.6943	14.2204	16.4737	-0.761567	down	-0.773784	down	[I]	Lipid transport and metabolism	--	--	--	--	--	Serine aminopeptidase, S33;; alpha/beta hydrolase fold;; Diacylglycerol acyltransferase	Acyltransferase-like protein At1g54570, chloroplastic OS=Arabidopsis thaliana OX=3702 GN=At1g54570 PE=1 SV=1	I	Lipid transport and metabolism	PREDICTED: acyltransferase-like protein At1g54570, chloroplastic [Pyrus x bretschneideri]	--
MD04G1217700	MD04G1217700	13.9789	12.7256	13.6611	19.0385	16.128	22.9774	19.1636	23.0289	18.3184	0.566504	normal	0.624661	up	--		--	--	--	[T]	Signal transduction mechanisms	Ethylene-responsive protein kinase Le-CTR1;; Protein tyrosine kinase;; Protein kinase domain	Serine/threonine-protein kinase EDR1 OS=Arabidopsis thaliana OX=3702 GN=EDR1 PE=1 SV=1	T	Signal transduction mechanisms	PREDICTED: serine/threonine-protein kinase EDR1-like, partial [Malus domestica]	--
MD04G1219000	MD04G1219000	13.1868	15.5229	18.9157	4.33831	9.34923	13.4173	7.93261	10.9478	10.2006	-0.788268	normal	-0.67052	down	[E]	Amino acid transport and metabolism	Molecular Function: cysteine synthase activity (GO:0004124);; Biological Process: cysteine biosynthetic process from serine (GO:0006535);; Molecular Function: transferase activity (GO:0016740);;	K01738|0|mdm:103434146|K01738 cysteine synthase A [EC:2.5.1.47] | (RefSeq) cysteine synthase-like	Cysteine and methionine metabolism (ko00270);; Sulfur metabolism (ko00920);; Carbon metabolism (ko01200);; Biosynthesis of amino acids (ko01230)	[E]	Amino acid transport and metabolism	Pyridoxal-phosphate dependent enzyme	Cysteine synthase OS=Citrullus lanatus OX=3654 PE=1 SV=1	E	Amino acid transport and metabolism	PREDICTED: cysteine synthase-like [Malus domestica]	molecular function: catalytic activity (GO:0003824);; biological process: metabolic process (GO:0008152);; biological process: cellular process (GO:0009987);; biological process: single-organism process (GO:0044699)
[truncated: 2,065 more rows]

## Sheet: identified
#ID	gene_name	S1-0-1	S1-0-2	S1-0-3	S1-2-1	S1-2-2	S1-2-3	S1-3-1	S1-3-2	S1-3-3	S1-2_vs_S1-0_edgeR_log2FC	S1-2_vs_S1-0_edgeR_(Pvalue_0.01_FC_1.5)_regulated	S1-3_vs_S1-0_edgeR_log2FC	S1-3_vs_S1-0_edgeR_(Pvalue_0.01_FC_1.5)_regulated	COG_class	COG_class_annotation	GO_annotation	KEGG_annotation	KEGG_pathway_annotation	KOG_class	KOG_class_annotation	Pfam_annotation	Swiss_Prot_annotation	eggNOG_class	eggNOG_class_annotation	NR_annotation	GO_second_level_annotation
[truncated: 2,617 more rows]

## Sheet: characterized
#ID	gene_name	S1-0-1	S1-0-2	S1-0-3	S1-2-1	S1-2-2	S1-2-3	S1-3-1	S1-3-2	S1-3-3	S1-2_vs_S1-0_edgeR_log2FC	S1-2_vs_S1-0_edgeR_(Pvalue_0.01_FC_1.5)_regulated	S1-3_vs_S1-0_edgeR_log2FC	S1-3_vs_S1-0_edgeR_(Pvalue_0.01_FC_1.5)_regulated	COG_class	COG_class_annotation	GO_annotation	KEGG_annotation	KEGG_pathway_annotation	KOG_class	KOG_class_annotation	Pfam_annotation	Swiss_Prot_annotation	eggNOG_class	eggNOG_class_annotation	NR_annotation	GO_second_level_annotation
[truncated: 2,468 more rows]
