# Supplementary material for: New Insights into MdSPS4-Mediated Sucrose Accumulation under Different Nitrogen Levels Revealed by Physiological and Transcriptomic Analysis
Source: Int J Mol Sci. 2022 Dec 16;23(24):16073. doi: 10.3390/ijms232416073 (PMC9782777; doi:10.3390/ijms232416073)
Supplement: Supplementary file 1 [file ijms-23-16073-s001.zip › Table S5.xls]

## Sheet:  S2-2 vs S2-0
#ID	gene_name	S2-0-1	S2-0-2	S2-0-3	S2-2-1	S2-2-2	S2-2-3	S2-3-1	S2-3-2	S2-3-3	S2-2_vs_S2-0_edgeR_log2FC	S2-2_vs_S2-0_edgeR_(Pvalue_0.01_FC_1.5)_regulated	S2-3_vs_S2-0_edgeR_log2FC	S2-3_vs_S2-0_edgeR_(Pvalue_0.01_FC_1.5)_regulated	COG_class	COG_class_annotation	GO_annotation	KEGG_annotation	KEGG_pathway_annotation	KOG_class	KOG_class_annotation	Pfam_annotation	Swiss_Prot_annotation	eggNOG_class	eggNOG_class_annotation	NR_annotation	GO_second_level_annotation
MD00G1012300	MD00G1012300	2.68367	2.56943	1.81643	5.92786	3.28786	4.0873	5.25205	5.33396	3.90251	0.950184	up	1.01808	up	--		Molecular Function: protein serine/threonine kinase activity (GO:0004674);; Molecular Function: ATP binding (GO:0005524);; Cellular Component: nucleolus (GO:0005730);; Cellular Component: cytoplasm (GO:0005737);; Cellular Component: plasma membrane (GO:0005886);; Biological Process: protein autophosphorylation (GO:0046777);; Biological Process: defense response to fungus (GO:0050832);;	--	--	[T]	Signal transduction mechanisms	Protein kinase domain;; Protein tyrosine kinase	Probable serine/threonine-protein kinase PBL9 OS=Arabidopsis thaliana OX=3702 GN=PBL9 PE=1 SV=1	T	Signal transduction mechanisms	PREDICTED: protein kinase APK1A, chloroplastic-like isoform X1 [Pyrus x bretschneideri]	molecular function: catalytic activity (GO:0003824);; biological process: metabolic process (GO:0008152);; biological process: cellular process (GO:0009987);; molecular function: binding (GO:0005488);; cellular component: cell (GO:0005623);; cellular component: organelle (GO:0043226);; cellular component: organelle part (GO:0044422);; cellular component: cell part (GO:0044464);; cellular componen…
MD00G1015700	MD00G1015700	1.05802	0.88487	1.43004	0.463973	0.10884	0.293261	0.19203	0.311102	0.337925	-1.9138	down	-1.96109	down	[C]	Energy production and conversion	Biological Process: metabolic process (GO:0008152);; Molecular Function: hydrolase activity, acting on carbon-nitrogen (but not peptide) bonds, in linear amides (GO:0016811);;	K01455|8.43799e-122|vvi:100255878|K01455 formamidase [EC:3.5.1.49] | (RefSeq) formamidase	Cyanoamino acid metabolism (ko00460);; Glyoxylate and dicarboxylate metabolism (ko00630);; Nitrogen metabolism (ko00910);; Carbon metabolism (ko01200)	--	--	Acetamidase/Formamidase family	--	C	Energy production and conversion	PREDICTED: uncharacterized protein LOC100255878 isoform X1 [Vitis vinifera]	biological process: metabolic process (GO:0008152);; molecular function: catalytic activity (GO:0003824)
MD00G1036100	MD00G1036100	2.93403	2.34859	3.17078	1.65702	0.604535	0.930368	2.08374	4.53679	2.72252	-1.36754	down	0.13966	normal	[QV]	Secondary metabolites biosynthesis, transport and catabolism;; Defense mechanisms	Molecular Function: monooxygenase activity (GO:0004497);; Molecular Function: iron ion binding (GO:0005506);; Molecular Function: electron carrier activity (GO:0009055);; Biological Process: fruit development (GO:0010154);; Molecular Function: oxidoreductase activity, acting on paired donors, with incorporation or reduction of molecular oxygen (GO:0016705);; Molecular Function: heme binding (GO:0…	--	--	[Q]	Secondary metabolites biosynthesis, transport and catabolism	Cytochrome P450	Cytochrome P450 78A6 OS=Arabidopsis thaliana OX=3702 GN=CYP78A6 PE=2 SV=1	Q	Secondary metabolites biosynthesis, transport and catabolism	PREDICTED: cytochrome P450 78A9-like [Malus domestica]	molecular function: catalytic activity (GO:0003824);; biological process: metabolic process (GO:0008152);; biological process: single-organism process (GO:0044699);; molecular function: binding (GO:0005488);; molecular function: electron carrier activity (GO:0009055);; biological process: reproduction (GO:0000003);; biological process: reproductive process (GO:0022414);; biological process: multi…
MD00G1053600	MD00G1053600	7.84041	14.4162	12.0819	19.1431	30.8203	27.3752	21.8858	13.2762	16.9935	1.23486	up	0.586666	normal	--	--	--	--	--	--	--	--	--	--	--	PREDICTED: uncharacterized protein LOC108867596 [Pyrus x bretschneideri]	--
MD00G1061700	MD00G1061700	6.85971	6.6114	4.78682	11.495	6.93719	11.8503	15.6721	12.5296	8.89554	0.770404	up	1.00614	up	[F]	Nucleotide transport and metabolism	--	K01490|0|mdm:103426006|K01490 AMP deaminase [EC:3.5.4.6] | (RefSeq) AMP deaminase	Purine metabolism (ko00230)	[F]	Nucleotide transport and metabolism	Adenosine/AMP deaminase	AMP deaminase OS=Arabidopsis thaliana OX=3702 GN=AMPD PE=1 SV=2	F	Nucleotide transport and metabolism	PREDICTED: AMP deaminase [Malus domestica]	--
MD00G1080300	MD00G1080300	19.159	15.9626	24.6456	4.80624	11.6254	7.38345	3.34297	10.7989	16.2942	-1.25658	down	-0.976156	normal	--	--	--	--	--	--	--	--	--	--	--	--	--
MD00G1125100	MD00G1125100	3.05592	3.29324	3.64304	6.94031	5.31559	7.35784	6.36434	5.67718	6.40508	1.01636	up	0.868188	up	--	--	--	--	--	--	--	Dof domain, zinc finger	Cyclic dof factor 2 OS=Arabidopsis thaliana OX=3702 GN=CDF2 PE=1 SV=2	S	Function unknown	PREDICTED: cyclic dof factor 1-like isoform X2 [Pyrus x bretschneideri]	--
MD00G1136300	MD00G1136300	4.11122	2.99557	2.34701	0.996864	0	0.675478	0.993307	1.0912	0.584807	-2.46737	down	-1.83451	down	[O]	Posttranslational modification, protein turnover, chaperones	Molecular Function: transferase activity (GO:0016740);;	K00799|4.20486e-132|pmum:103319593|K00799 glutathione S-transferase [EC:2.5.1.18] | (RefSeq) glutathione transferase GST 23-like	Glutathione metabolism (ko00480)	[O]	Posttranslational modification, protein turnover, chaperones	Glutathione S-transferase, N-terminal domain;; Glutathione S-transferase, N-terminal domain;; Glutathione S-transferase, N-terminal domain;; Glutathione S-transferase, C-terminal domain;; Glutathione S-transferase, C-terminal domain	Glutathione transferase GST 23 OS=Zea mays OX=4577 PE=2 SV=1	O	Posttranslational modification, protein turnover, chaperones	glutathione transferase GST 23-like [Prunus avium]	molecular function: catalytic activity (GO:0003824)
MD00G1141700	MD00G1141700	3.25558	4.19769	3.86547	2.59303	0.787983	1.45857	0.963602	1.64925	1.78977	-1.1841	down	-1.35955	down	[Q]	Secondary metabolites biosynthesis, transport and catabolism	Molecular Function: alditol:NADP+ 1-oxidoreductase activity (GO:0004032);; Biological Process: oxidation-reduction process (GO:0055114);;	--	--	[R]	General function prediction only	Aldo/keto reductase family	Aldo-keto reductase family 4 member C10 OS=Arabidopsis thaliana OX=3702 GN=AKR4C10 PE=1 SV=1	S	Function unknown	PREDICTED: aldo-keto reductase family 4 member C10-like [Malus domestica]	molecular function: catalytic activity (GO:0003824);; biological process: metabolic process (GO:0008152);; biological process: single-organism process (GO:0044699)
MD00G1143400	MD00G1143400	28.4762	42.1848	22.263	70.6825	39.6915	54.2905	78.3464	63.5733	53.1492	0.872111	up	1.06005	up	--	--	Molecular Function: calmodulin-dependent protein kinase activity (GO:0004683);; Molecular Function: ATP binding (GO:0005524);; Biological Process: protein phosphorylation (GO:0006468);; Biological Process: signal transduction (GO:0007165);;	K07198|5.61127e-134|mdm:103423097|K07198 5'-AMP-activated protein kinase, catalytic alpha subunit [EC:2.7.11.11] | (RefSeq) CIPK23; CBL-interacting serine/threonine-protein kinase 5-like	Regulation of autophagy (ko04140)	[T]	Signal transduction mechanisms	NAF domain;; Protein kinase domain;; Protein tyrosine kinase	CBL-interacting serine/threonine-protein kinase 5 OS=Arabidopsis thaliana OX=3702 GN=CIPK5 PE=2 SV=1	T	Signal transduction mechanisms	CBL-interacting serine/threonine-protein kinase 5-like [Malus domestica]	molecular function: catalytic activity (GO:0003824);; biological process: metabolic process (GO:0008152);; biological process: cellular process (GO:0009987);; molecular function: binding (GO:0005488);; biological process: biological regulation (GO:0065007)
MD00G1168000	MD00G1168000	0.141291	0.1224	0.066874	0.350866	0.393976	0.34164	0.268518	0.276535	0.181257	1.71537	up	--	--	[K]	Transcription	--	--	--	[T]	Signal transduction mechanisms	NB-ARC domain	Putative disease resistance RPP13-like protein 1 OS=Arabidopsis thaliana OX=3702 GN=RPPL1 PE=3 SV=1	S	Function unknown	PREDICTED: putative disease resistance RPP13-like protein 1 [Malus domestica]	--
MD00G1179100	MD00G1179100	11.5083	23.4974	12.9387	113.14	13.3612	27.4293	23.2243	42.7991	30.6316	1.70971	up	1.01646	up	[E]	Amino acid transport and metabolism	--	--	--	[O]	Posttranslational modification, protein turnover, chaperones	--	Probable glutamyl endopeptidase, chloroplastic OS=Oryza sativa subsp. japonica OX=39947 GN=GEP PE=2 SV=1	E	Amino acid transport and metabolism	PREDICTED: probable glutamyl endopeptidase, chloroplastic [Malus domestica]	--
MD00G1202300	MD00G1202300	0.969323	0.153755	0.690917	1.33178	1.81533	1.96853	0.946883	1.69469	0.744858	1.52445	up	0.870879	normal	--	--	--	--	--	[R]	General function prediction only	PPR repeat family;; PPR repeat;; PPR repeat;; Pentatricopeptide repeat domain;; Pentacotripeptide-repeat region of PRORP	Pentatricopeptide repeat-containing protein At5g14770, mitochondrial OS=Arabidopsis thaliana OX=3702 GN=At5g14770 PE=3 SV=2	S	Function unknown	PREDICTED: pentatricopeptide repeat-containing protein At5g14770, mitochondrial [Pyrus x bretschneideri]	--
MD01G1027200	MD01G1027200	1.17083	3.29717	2.82613	0.796865	0	0.076986	0.061672	0.231823	0.142802	-3.03171	down	-4.00619	down	--	--	Molecular Function: DNA binding (GO:0003677);; Molecular Function: transcription factor activity, sequence-specific DNA binding (GO:0003700);; Cellular Component: nucleus (GO:0005634);; Biological Process: regulation of transcription, DNA-templated (GO:0006355);;	K09286|5.30808e-52|pxb:103941492|K09286 EREBP-like factor | (RefSeq) ethylene-responsive transcription factor ERF060-like	--	--	--	AP2 domain	Ethylene-responsive transcription factor RAP2-4 OS=Arabidopsis thaliana OX=3702 GN=RAP2-4 PE=1 SV=1	K	Transcription	AP2 domain class transcription factor [Malus domestica]	molecular function: binding (GO:0005488);; molecular function: nucleic acid binding transcription factor activity (GO:0001071);; biological process: biological regulation (GO:0065007);; cellular component: cell (GO:0005623);; cellular component: organelle (GO:0043226);; cellular component: cell part (GO:0044464)
MD01G1033000	MD01G1033000	1.08344	2.19868	0.739729	0.344618	0.378623	0.415439	0.637394	1.94116	0.361283	-1.75554	down	-0.431281	normal	[G]	Carbohydrate transport and metabolism	--	--	--	[GC]	Carbohydrate transport and metabolism;; Energy production and conversion	UDP-glucoronosyl and UDP-glucosyl transferase	Linamarin synthase 2 OS=Manihot esculenta OX=3983 GN=UGT85K5 PE=1 SV=1	S	Function unknown	PREDICTED: 7-deoxyloganetin glucosyltransferase-like [Pyrus x bretschneideri]	--
MD01G1041900	MD01G1041900	33.1631	20.7626	14.534	4.51565	1.6112	1.81624	2.48306	4.54564	4.37488	-3.05985	down	-2.58937	down	--	--	Molecular Function: metal ion binding (GO:0046872);;	--	--	[R]	General function prediction only	C2H2-type zinc finger;; C2H2-type zinc finger;; Zinc-finger double-stranded RNA-binding;; Zinc-finger of C2H2 type	Zinc finger protein ZAT10 OS=Arabidopsis thaliana OX=3702 GN=ZAT10 PE=2 SV=1	S	Function unknown	zinc finger protein ZAT10-like [Malus domestica]	molecular function: binding (GO:0005488)
MD01G1052800	MD01G1052800	1.64406	1.10415	1.9802	0.691619	0.073119	0.688732	1.2103	0.704443	0.908913	-1.66042	down	-0.76743	normal	[IQR]	Lipid transport and metabolism;; Secondary metabolites biosynthesis, transport and catabolism;; General function prediction only	--	K15095|0|mdm:103400719|K15095 (+)-neomenthol dehydrogenase [EC:1.1.1.208] | (RefSeq) (+)-neomenthol dehydrogenase-like	Monoterpenoid biosynthesis (ko00902)	[Q]	Secondary metabolites biosynthesis, transport and catabolism	short chain dehydrogenase;; Enoyl-(Acyl carrier protein) reductase;; NAD dependent epimerase/dehydratase family	(+)-neomenthol dehydrogenase OS=Arabidopsis thaliana OX=3702 GN=SDR1 PE=1 SV=1	S	Function unknown	PREDICTED: (+)-neomenthol dehydrogenase-like [Malus domestica]	--
MD01G1065200	MD01G1065200	12.0441	10.2349	10.3952	5.3011	5.94044	7.07034	5.7071	7.33051	6.30489	-0.780611	down	-0.763733	down	[C]	Energy production and conversion	Cellular Component: chloroplast stroma (GO:0009570);; Biological Process: photosystem II assembly (GO:0010207);; Biological Process: myo-inositol hexakisphosphate biosynthetic process (GO:0010264);;	--	--	--	--	--	--	S	Function unknown	PREDICTED: uncharacterized protein LOC103957377 [Pyrus x bretschneideri]	cellular component: cell (GO:0005623);; cellular component: organelle (GO:0043226);; cellular component: organelle part (GO:0044422);; cellular component: cell part (GO:0044464);; biological process: cellular process (GO:0009987);; biological process: cellular component organization or biogenesis (GO:0071840);; biological process: metabolic process (GO:0008152);; biological process: single-organi…
MD01G1067800	MD01G1067800	4.18447	4.06972	3.73374	1.91575	1.29513	0.979615	1.86054	1.83998	1.4706	-1.45074	down	-1.21046	down	--	--	Molecular Function: zinc ion binding (GO:0008270);; Molecular Function: ligase activity (GO:0016874);;	K16281|3.07595e-114|pxb:103957364|K16281 RING-H2 zinc finger protein RHA1 | (RefSeq) E3 ubiquitin-protein ligase RHA1B-like	--	[O]	Posttranslational modification, protein turnover, chaperones	Ring finger domain;; RING-like zinc finger;; zinc-RING finger domain;; Zinc finger, C3HC4 type (RING finger);; Zinc finger, C3HC4 type (RING finger);; Anaphase-promoting complex subunit 11 RING-H2 finger	E3 ubiquitin-protein ligase RHA1B OS=Arabidopsis thaliana OX=3702 GN=RHA1B PE=2 SV=1	O	Posttranslational modification, protein turnover, chaperones	PREDICTED: E3 ubiquitin-protein ligase RHA1B-like [Pyrus x bretschneideri]	molecular function: binding (GO:0005488);; molecular function: catalytic activity (GO:0003824)
MD01G1082300	MD01G1082300	15.3125	13.7019	14.7768	20.2084	21.7743	28.4785	26.878	25.2512	19.2974	0.735218	up	0.690487	up	--	--	--	K15601|0|pxb:103929317|K15601 lysine-specific demethylase 3 [EC:1.14.11.-] | (RefSeq) lysine-specific demethylase JMJ25	--	[K]	Transcription	JmjC domain, hydroxylase;; WRC	Lysine-specific demethylase JMJ25 OS=Arabidopsis thaliana OX=3702 GN=JMJ25 PE=1 SV=1	S	Function unknown	PREDICTED: lysine-specific demethylase JMJ25 isoform X1 [Pyrus x bretschneideri]	--
MD01G1089600	MD01G1089600	13.8313	10.3162	8.82217	11.2948	31.0708	27.2916	14.5987	18.7285	21.2565	1.14485	up	0.717186	up	[H]	Coenzyme transport and metabolism	Molecular Function: O-methyltransferase activity (GO:0008171);; Biological Process: methylation (GO:0032259);; Molecular Function: protein dimerization activity (GO:0046983);;	K13066|0|mdm:103421923|K13066 caffeic acid 3-O-methyltransferase [EC:2.1.1.68] | (RefSeq) OMT2; caffeic acid 3-O-methyltransferase 1-like	Phenylpropanoid biosynthesis (ko00940)	[R]	General function prediction only	O-methyltransferase;; Dimerisation domain	Caffeic acid 3-O-methyltransferase 1 OS=Populus kitakamiensis OX=34292 GN=HOMT1 PE=3 SV=1	S	Function unknown	caffeic acid 3-O-methyltransferase 1-like [Malus domestica]	molecular function: catalytic activity (GO:0003824);; biological process: metabolic process (GO:0008152);; molecular function: binding (GO:0005488)
MD01G1090900	MD01G1090900	5.17811	9.48347	6.19279	16.085	10.6312	12.0613	13.9856	17.4198	15.5854	0.945717	up	1.16864	up	--	--	--	K12133|0|mdm:103406243|K12133 MYB-related transcription factor LHY | (RefSeq) protein LHY-like	Circadian rhythm - plant (ko04712)	[O]	Posttranslational modification, protein turnover, chaperones	Myb-like DNA-binding domain	Protein LHY OS=Arabidopsis thaliana OX=3702 GN=LHY PE=1 SV=2	K	Transcription	PREDICTED: protein LHY-like [Malus domestica]	--
MD01G1091600	MD01G1091600	5.6075	4.30078	5.90689	10.0882	8.87283	9.80542	12.933	11.2114	8.01778	0.909686	up	1.0045	up	[L]	Replication, recombination and repair	--	K11592|0|mdm:103422522|K11592 endoribonuclease Dicer [EC:3.1.26.-] | (RefSeq) endoribonuclease Dicer homolog 1-like	--	[A]	RNA processing and modification	Helicase conserved C-terminal domain;; Type III restriction enzyme, res subunit;; Dicer dimerisation domain;; DEAD/DEAH box helicase;; PAZ domain	Endoribonuclease Dicer homolog 1 OS=Arabidopsis thaliana OX=3702 GN=DCL1 PE=1 SV=2	L	Replication, recombination and repair	PREDICTED: endoribonuclease Dicer homolog 1-like [Malus domestica]	--
MD01G1092300	MD01G1092300	2.70681	2.54649	1.80149	6.33604	2.6231	4.85297	5.07371	4.99416	5.16802	1.00364	up	1.09786	up	--	--	--	--	--	--	--	No apical meristem (NAM) protein	Protein NTM1-like 9 OS=Arabidopsis thaliana OX=3702 GN=NTL9 PE=1 SV=1	--	--	PREDICTED: NAC domain-containing protein 30-like isoform X2 [Malus domestica]	--
MD01G1093700	MD01G1093700	13.7754	13.3291	7.66089	61.5289	11.4191	33.4642	31.5296	34.2342	40.2719	1.63796	up	1.59886	up	--	--	--	--	--	--	--	No apical meristem (NAM) protein	Protein NTM1-like 9 OS=Arabidopsis thaliana OX=3702 GN=NTL9 PE=1 SV=1	S	Function unknown	PREDICTED: protein NTM1-like 9 [Malus domestica]	--
MD01G1136700	MD01G1136700	34.25	16.8633	17.9303	6.16297	8.44545	8.13936	6.02251	5.58896	8.37478	-1.54714	down	-1.8041	down	--	--	--	--	--	[O]	Posttranslational modification, protein turnover, chaperones	Protein of unknown function (DUF1117);; Ring finger domain;; zinc-ribbon;; Zinc finger, C3HC4 type (RING finger);; RING-H2 zinc finger domain;; RING-like zinc finger;; RING-type zinc-finger;; Zinc finger, C3HC4 type (RING finger)	Probable E3 ubiquitin-protein ligase RHC2A OS=Arabidopsis thaliana OX=3702 GN=RHC2A PE=2 SV=1	O	Posttranslational modification, protein turnover, chaperones	PREDICTED: probable E3 ubiquitin-protein ligase RHC2A [Malus domestica]	--
MD01G1137600	MD01G1137600	2.2946	2.48437	2.69351	5.07307	6.97263	2.84584	2.37901	3.10527	4.56213	1.06438	up	0.418441	normal	[T]	Signal transduction mechanisms	Molecular Function: protein serine/threonine kinase activity (GO:0004674);; Molecular Function: ATP binding (GO:0005524);; Biological Process: protein phosphorylation (GO:0006468);; Molecular Function: carbohydrate binding (GO:0030246);;	--	--	--	--	Legume lectin domain;; Protein kinase domain;; Protein tyrosine kinase	L-type lectin-domain containing receptor kinase S.4 OS=Arabidopsis thaliana OX=3702 GN=LECRKS4 PE=2 SV=1	T	Signal transduction mechanisms	PREDICTED: L-type lectin-domain containing receptor kinase S.4-like [Malus domestica]	molecular function: catalytic activity (GO:0003824);; biological process: metabolic process (GO:0008152);; biological process: cellular process (GO:0009987);; molecular function: binding (GO:0005488)
MD01G1148600	MD01G1148600	2.7559	5.93525	2.17499	1.92489	0.926059	0.894327	2.07994	1.28581	1.40995	-1.484	down	-1.19032	down	[O]	Posttranslational modification, protein turnover, chaperones	--	--	--	--	--	--	--	--	--	PREDICTED: uncharacterized protein LOC103455114 isoform X1 [Malus domestica]	--
MD01G1148800	MD01G1148800	5.05172	1.81096	0.988108	0.079853	0.059865	0.134804	0.09936	0.140206	0.057194	-4.76458	down	-4.66828	down	--	--	--	--	--	--	--	Hs1pro-1 protein C-terminus;; Hs1pro-1 N-terminus	Nematode resistance protein-like HSPRO2 OS=Arabidopsis thaliana OX=3702 GN=HSPRO2 PE=1 SV=1	S	Function unknown	PREDICTED: nematode resistance protein-like HSPRO2 [Malus domestica]	--
MD01G1154000	MD01G1154000	104.877	33.6864	32.9169	12.5603	9.7841	7.5107	10.0341	10.5571	11.9352	-2.47895	down	-2.41904	down	--	--	Molecular Function: metal ion binding (GO:0046872);;	--	--	[R]	General function prediction only	Ankyrin repeats (many copies);; Ankyrin repeat;; Ankyrin repeats (3 copies);; Ankyrin repeat	Zinc finger CCCH domain-containing protein 29 OS=Arabidopsis thaliana OX=3702 GN=At2g40140 PE=1 SV=1	S	Function unknown	zinc finger CCCH domain-containing protein 29-like [Malus domestica]	molecular function: binding (GO:0005488)
MD01G1160900	MD01G1160900	22.1274	13.0485	11.1412	7.56019	5.98186	4.06982	15.3928	6.37004	10.794	-1.33667	down	-0.536017	normal	--	--	--	--	--	--	--	Wound-induced protein WI12	Wound-induced protein 1 OS=Solanum tuberosum OX=4113 GN=WUN1 PE=2 SV=1	S	Function unknown	PREDICTED: wound-induced protein 1-like, partial [Malus domestica]	--
MD01G1163900	MD01G1163900	0.711026	1.43035	1.02706	0.133853	0.088603	0.2814	0.22344	0.106249	0.128041	-2.54498	down	-2.80168	down	[F]	Nucleotide transport and metabolism	--	K06901|0|pxb:103953761|K06901 putative MFS transporter, AGZA family, xanthine/uracil permease | (RefSeq) adenine/guanine permease AZG1-like	--	--	--	Permease family	Adenine/guanine permease AZG1 OS=Arabidopsis thaliana OX=3702 GN=AZG1 PE=2 SV=1	S	Function unknown	PREDICTED: adenine/guanine permease AZG1-like [Pyrus x bretschneideri]	--
MD01G1177000	MD01G1177000	28.9103	21.4073	19.5019	9.37974	16.9828	9.08314	11.8063	10.7388	16.4628	-0.907186	down	-0.853889	down	--	--	Molecular Function: DNA binding (GO:0003677);; Molecular Function: transcription factor activity, sequence-specific DNA binding (GO:0003700);; Cellular Component: nucleus (GO:0005634);; Biological Process: regulation of transcription, DNA-templated (GO:0006355);;	K09286|0|mdm:103438934|K09286 EREBP-like factor | (RefSeq) AP2D2, ERF2, MdERF2; ethylene-responsive transcription factor 2-like	--	--	--	AP2 domain	Ethylene-responsive transcription factor 2 OS=Nicotiana tabacum OX=4097 GN=ERF2 PE=2 SV=1	K	Transcription	ethylene-responsive transcription factor 2-like [Malus domestica]	molecular function: binding (GO:0005488);; molecular function: nucleic acid binding transcription factor activity (GO:0001071);; biological process: biological regulation (GO:0065007);; cellular component: cell (GO:0005623);; cellular component: organelle (GO:0043226);; cellular component: cell part (GO:0044464)
MD01G1179800	MD01G1179800	5.22682	22.2102	5.09624	55.1546	70.1857	15.3283	48.2245	23.0443	40.9943	2.20286	up	1.7838	up	[K]	Transcription	--	--	--	[R]	General function prediction only	Leucine rich repeat;; Leucine Rich repeats (2 copies);; Leucine Rich Repeat;; Leucine rich repeat N-terminal domain	Receptor-like protein EIX2 OS=Solanum lycopersicum OX=4081 GN=EIX2 PE=1 SV=2	S	Function unknown	M18S-3Ap [Malus floribunda]	--
MD01G1189200	MD01G1189200	1.50798	0.921592	1.46182	2.49219	2.23639	2.58737	2.81975	2.22182	1.88549	0.951815	up	0.805257	normal	[K]	Transcription	--	--	--	--	--	TIR domain;; Leucine Rich repeats (2 copies);; NB-ARC domain;; Leucine rich repeat;; Leucine Rich Repeat;; TIR domain	Protein SUPPRESSOR OF npr1-1, CONSTITUTIVE 1 OS=Arabidopsis thaliana OX=3702 GN=SNC1 PE=1 SV=5	S	Function unknown	PREDICTED: protein SUPPRESSOR OF npr1-1, CONSTITUTIVE 1-like [Malus domestica]	--
MD01G1191000	MD01G1191000	1.20303	0.766274	0.795627	0.348826	0.283695	0.369694	0.49773	0.22928	0.44851	-1.41293	down	-1.25254	normal	--	--	--	--	--	--	--	TIR domain;; TIR domain	TMV resistance protein N OS=Nicotiana glutinosa OX=35889 GN=N PE=1 SV=1	--	--	PREDICTED: disease resistance protein RLM3-like [Malus domestica]	--
MD01G1201200	MD01G1201200	77.8607	143.561	133.586	61.4895	76.6529	60.6408	69.1398	55.3692	131.991	-0.772497	down	-0.478412	normal	--	--	Biological Process: metal ion transport (GO:0030001);; Molecular Function: metal ion binding (GO:0046872);;	--	--	--	--	--	--	S	Function unknown	PREDICTED: uncharacterized protein LOC103417841 isoform X2 [Malus domestica]	biological process: localization (GO:0051179);; molecular function: binding (GO:0005488)
MD01G1208700	MD01G1208700	28.2283	40.5964	24.0531	7.11352	6.2162	8.54613	1.85481	4.92487	4.17021	-2.03259	down	-3.07641	down	[O]	Posttranslational modification, protein turnover, chaperones	Molecular Function: ATP binding (GO:0005524);; Biological Process: protein folding (GO:0006457);; Biological Process: response to stress (GO:0006950);; Molecular Function: unfolded protein binding (GO:0051082);;	K04079|0|mdm:103443172|K04079 molecular chaperone HtpG | (RefSeq) heat shock protein 83-like	Protein processing in endoplasmic reticulum (ko04141);; Plant-pathogen interaction (ko04626)	[O]	Posttranslational modification, protein turnover, chaperones	Hsp90 protein;; Histidine kinase-, DNA gyrase B-, and HSP90-like ATPase;; Histidine kinase-, DNA gyrase B-, and HSP90-like ATPase	Heat shock protein 83 OS=Ipomoea nil OX=35883 GN=HSP83A PE=2 SV=1	O	Posttranslational modification, protein turnover, chaperones	PREDICTED: heat shock protein 83-like [Malus domestica]	molecular function: binding (GO:0005488);; biological process: cellular process (GO:0009987);; biological process: response to stimulus (GO:0050896)
MD01G1209200	MD01G1209200	20.0561	8.05786	5.0127	3.25947	2.99504	2.74113	3.48169	2.78573	3.11489	-1.82746	down	-1.83564	down	--	--	--	--	--	[P]	Inorganic ion transport and metabolism	Heavy-metal-associated domain	Heavy metal-associated isoprenylated plant protein 39 OS=Arabidopsis thaliana OX=3702 GN=HIPP39 PE=2 SV=1	S	Function unknown	PREDICTED: heavy metal-associated isoprenylated plant protein 3-like isoform X1 [Malus domestica]	--
MD01G1213600	MD01G1213600	5.01224	7.52291	7.25574	2.43595	1.48874	2.15352	2.12434	1.75873	3.26448	-1.65479	down	-1.47803	down	[V]	Defense mechanisms	--	K05666|0|mdm:103443387|K05666 ATP-binding cassette, subfamily C (CFTR/MRP), member 2 | (RefSeq) ABC transporter C family member 10	--	[Q]	Secondary metabolites biosynthesis, transport and catabolism	ABC transporter;; ABC transporter transmembrane region;; P-loop containing region of AAA domain;; AAA domain, putative AbiEii toxin, Type IV TA system;; 50S ribosome-binding GTPase;; Domain of unknown function DUF87;; Dynamin family	ABC transporter C family member 10 OS=Arabidopsis thaliana OX=3702 GN=ABCC10 PE=2 SV=2	V	Defense mechanisms	PREDICTED: ABC transporter C family member 10 [Malus domestica]	--
MD01G1219800	MD01G1219800	14.4096	7.63838	12.8731	4.24005	5.29936	7.83118	4.05696	6.13872	5.72846	-0.961312	down	-1.14578	down	--	--	--	--	--	[R]	General function prediction only	Protein kinase domain;; PAP_fibrillin	Probable plastid-lipid-associated protein 14, chloroplastic OS=Arabidopsis thaliana OX=3702 GN=PAP14 PE=1 SV=1	T	Signal transduction mechanisms	PREDICTED: probable plastid-lipid-associated protein 14, chloroplastic [Malus domestica]	--
MD01G1220400	MD01G1220400	3.08697	5.63589	2.66082	2.16298	0.677088	1.31589	1.40097	2.31368	1.76423	-1.39743	down	-1.04014	down	--	--	--	--	--	--	--	CCT motif	Zinc finger protein CONSTANS-LIKE 5 OS=Arabidopsis thaliana OX=3702 GN=COL5 PE=2 SV=2	S	Function unknown	PREDICTED: zinc finger protein CONSTANS-LIKE 2-like isoform X1 [Malus domestica]	--
MD01G1224800	MD01G1224800	41.8676	64.8675	30.043	150.815	60.6456	100.886	250.163	126.445	81.6077	1.23217	up	1.72538	up	--	--	--	--	--	[R]	General function prediction only	Yippee zinc-binding/DNA-binding /Mis18, centromere assembly;; Probable zinc-ribbon domain	Protein yippee-like At4g27740 OS=Arabidopsis thaliana OX=3702 GN=At4g27740 PE=3 SV=1	S	Function unknown	PREDICTED: protein yippee-like At4g27740 [Malus domestica]	--
MD01G1225700	MD01G1225700	2.14496	2.41308	1.15596	0.726722	0.656386	0.894468	1.02104	0.372694	0.5139	-1.25963	down	-1.59735	down	[MDT]	Cell wall/membrane/envelope biogenesis;; Cell cycle control, cell division, chromosome partitioning;; Signal transduction mechanisms	--	K08900|0|mdm:103444243|K08900 mitochondrial chaperone BCS1 | (RefSeq) AAA-ATPase At2g46620-like	--	[O]	Posttranslational modification, protein turnover, chaperones	ATPase family associated with various cellular activities (AAA);; Domain associated at C-terminal with AAA;; AAA domain (dynein-related subfamily)	AAA-ATPase At2g46620 OS=Arabidopsis thaliana OX=3702 GN=At2g46620 PE=2 SV=1	O	Posttranslational modification, protein turnover, chaperones	PREDICTED: AAA-ATPase At2g46620-like [Malus domestica]	--
MD01G1226600	MD01G1226600	55.8765	62.5025	40.867	23.4455	22.7372	13.3824	22.1777	38.5595	36.7213	-1.35721	down	-0.709535	down	--	--	Molecular Function: transcription regulatory region sequence-specific DNA binding (GO:0000976);; Molecular Function: transcription factor activity, sequence-specific DNA binding (GO:0003700);; Cellular Component: nucleus (GO:0005634);; Biological Process: regulation of transcription, DNA-templated (GO:0006355);;	K09338|7.63042e-145|mdm:103444266|K09338 homeobox-leucine zipper protein | (RefSeq) HD7; homeobox-leucine zipper protein ATHB-7-like	--	[K]	Transcription	Homeobox domain;; Homeobox associated leucine zipper	Homeobox-leucine zipper protein HOX6 OS=Oryza sativa subsp. japonica OX=39947 GN=HOX6 PE=2 SV=1	K	Transcription	homeobox-leucine zipper protein ATHB-7-like [Malus domestica]	molecular function: binding (GO:0005488);; molecular function: nucleic acid binding transcription factor activity (GO:0001071);; biological process: biological regulation (GO:0065007);; cellular component: cell (GO:0005623);; cellular component: organelle (GO:0043226);; cellular component: cell part (GO:0044464)
MD01G1229300	MD01G1229300	28.3126	29.539	22.5992	18.4208	13.3868	18.0325	15.3368	16.7193	21.3874	-0.643755	down	-0.598962	down	--	--	Cellular Component: cytosol (GO:0005829);;	K03626|5.80948e-120|mdm:103417887|K03626 nascent polypeptide-associated complex subunit alpha | (RefSeq) nascent polypeptide-associated complex subunit alpha-like protein 2	--	[K]	Transcription	NAC domain	Nascent polypeptide-associated complex subunit alpha-like protein 2 OS=Arabidopsis thaliana OX=3702 GN=At3g49470 PE=2 SV=2	K	Transcription	PREDICTED: nascent polypeptide-associated complex subunit alpha-like protein 2 [Malus domestica]	cellular component: cell (GO:0005623);; cellular component: cell part (GO:0044464)
MD01G1230000	MD01G1230000	0.13848	0.304801	0	1.41271	0.905258	1.02105	3.55898	0.74395	0.576003	2.88954	up	--	--	--	--	--	--	--	[K]	Transcription	Endonuclease/Exonuclease/phosphatase family	Uncharacterized calcium-binding protein At1g02270 OS=Arabidopsis thaliana OX=3702 GN=At1g02270 PE=2 SV=2	S	Function unknown	PREDICTED: uncharacterized calcium-binding protein At1g02270 [Malus domestica]	--
MD01G1230100	MD01G1230100	0	0.408443	0.162436	1.64286	0.87783	0.446566	2.25289	0.597974	0.729713	2.39242	up	2.57718	up	--	--	--	--	--	[K]	Transcription	Endonuclease/Exonuclease/phosphatase family	Uncharacterized calcium-binding protein At1g02270 OS=Arabidopsis thaliana OX=3702 GN=At1g02270 PE=2 SV=2	S	Function unknown	PREDICTED: uncharacterized calcium-binding protein At1g02270 [Malus domestica]	--
MD02G1005800	MD02G1005800	8.85122	26.65	6.67062	4.7267	2.46278	4.48175	3.85819	3.76117	3.48008	-1.799	down	-1.91677	down	[O]	Posttranslational modification, protein turnover, chaperones	Molecular Function: ATP binding (GO:0005524);;	K03283|0|mdm:103446880|K03283 heat shock 70kDa protein 1/8 | (RefSeq) heat shock 70 kDa protein	Spliceosome (ko03040);; Protein processing in endoplasmic reticulum (ko04141);; Endocytosis (ko04144)	[O]	Posttranslational modification, protein turnover, chaperones	NAD-specific glutamate dehydrogenase	Heat shock 70 kDa protein OS=Glycine max OX=3847 GN=HSP70 PE=3 SV=1	O	Posttranslational modification, protein turnover, chaperones	PREDICTED: heat shock 70 kDa protein isoform X1 [Malus domestica]	molecular function: binding (GO:0005488)
MD02G1008400	MD02G1008400	71.6249	43.5651	55.7202	40.005	31.6549	29.1737	28.4052	44.9539	28.9024	-0.714915	down	-0.750512	down	--	--	Molecular Function: protein serine/threonine kinase activity (GO:0004674);; Molecular Function: ATP binding (GO:0005524);; Biological Process: protein phosphorylation (GO:0006468);; Biological Process: signal transduction (GO:0007165);; Biological Process: multicellular organism development (GO:0007275);; Biological Process: response to water deprivation (GO:0009414);; Biological Process: basipet…	--	--	[T]	Signal transduction mechanisms	--	CBL-interacting serine/threonine-protein kinase 6 OS=Arabidopsis thaliana OX=3702 GN=CIPK6 PE=1 SV=1	T	Signal transduction mechanisms	PREDICTED: CBL-interacting serine/threonine-protein kinase 6-like [Malus domestica]	molecular function: catalytic activity (GO:0003824);; biological process: metabolic process (GO:0008152);; biological process: cellular process (GO:0009987);; molecular function: binding (GO:0005488);; biological process: biological regulation (GO:0065007);; biological process: multicellular organismal process (GO:0032501);; biological process: developmental process (GO:0032502);; biological proc…
MD02G1009200	MD02G1009200	5.98135	3.04793	3.06056	1.85888	1.47191	1.38354	1.40039	2.53078	2.28522	-1.30763	down	-0.968467	normal	--	--	--	--	--	--	--	Helix-loop-helix DNA-binding domain	Transcription factor bHLH66 OS=Arabidopsis thaliana OX=3702 GN=BHLH66 PE=1 SV=1	K	Transcription	PREDICTED: transcription factor bHLH66-like [Malus domestica]	--
MD02G1012300	MD02G1012300	103.672	40.8963	31.6177	8.2169	15.0045	11.8568	12.2478	10.6982	13.1817	-2.26858	down	-2.30469	down	--	--	--	--	--	--	--	--	--	S	Function unknown	PREDICTED: uncharacterized protein LOC103406702 [Malus domestica]	--
MD02G1018400	MD02G1018400	23.1268	26.1443	26.8464	32.0748	47.1655	36.1287	51.318	40.4804	42.1811	0.66339	up	0.799988	up	[K]	Transcription	--	--	--	[R]	General function prediction only	Leucine rich repeat;; Leucine Rich repeat;; Leucine Rich repeats (2 copies);; Leucine rich repeats (6 copies);; Leucine Rich Repeat	EIN3-binding F-box protein 2 OS=Arabidopsis thaliana OX=3702 GN=EBF2 PE=1 SV=1	S	Function unknown	PREDICTED: F-box/LRR-repeat protein 14-like [Malus domestica]	--
MD02G1025500	MD02G1025500	29.3271	20.9076	65.6014	5.85813	12.7528	5.56142	3.23121	6.16267	14.602	-2.18881	down	-2.28351	down	[G]	Carbohydrate transport and metabolism	Biological Process: metabolic process (GO:0008152);; Molecular Function: hydrolase activity (GO:0016787);; Molecular Function: galactinol-raffinose galactosyltransferase activity (GO:0047268);;	K06617|0|pxb:103953905|K06617 raffinose synthase [EC:2.4.1.82] | (RefSeq) probable galactinol--sucrose galactosyltransferase 6	Galactose metabolism (ko00052)	--	--	Raffinose synthase or seed imbibition protein Sip1	Probable galactinol--sucrose galactosyltransferase 6 OS=Arabidopsis thaliana OX=3702 GN=RFS6 PE=2 SV=2	S	Function unknown	PREDICTED: probable galactinol--sucrose galactosyltransferase 6 isoform X1 [Pyrus x bretschneideri]	biological process: metabolic process (GO:0008152);; molecular function: catalytic activity (GO:0003824)
MD02G1026200	MD02G1026200	29.0872	18.5269	65.739	6.3775	11.8636	4.75919	3.33265	6.38274	15.5121	-2.23091	down	-2.17939	down	[G]	Carbohydrate transport and metabolism	--	K06617|0|pxb:103953905|K06617 raffinose synthase [EC:2.4.1.82] | (RefSeq) probable galactinol--sucrose galactosyltransferase 6	Galactose metabolism (ko00052)	--	--	Raffinose synthase or seed imbibition protein Sip1	Probable galactinol--sucrose galactosyltransferase 6 OS=Arabidopsis thaliana OX=3702 GN=RFS6 PE=2 SV=2	S	Function unknown	PREDICTED: probable galactinol--sucrose galactosyltransferase 6 isoform X1 [Pyrus x bretschneideri]	--
MD02G1026300	MD02G1026300	29.6627	24.243	63.7678	8.35117	13.4173	3.37318	3.67118	8.77176	15.708	-2.15228	down	-2.0712	down	[G]	Carbohydrate transport and metabolism	--	K06617|0|mdm:103401588|K06617 raffinose synthase [EC:2.4.1.82] | (RefSeq) probable galactinol--sucrose galactosyltransferase 6	Galactose metabolism (ko00052)	--	--	Raffinose synthase or seed imbibition protein Sip1	Probable galactinol--sucrose galactosyltransferase 6 OS=Arabidopsis thaliana OX=3702 GN=RFS6 PE=2 SV=2	S	Function unknown	PREDICTED: probable galactinol--sucrose galactosyltransferase 6 [Malus domestica]	--
MD02G1045900	MD02G1045900	38.6249	30.0429	39.038	11.3752	23.8984	21.9037	16.4625	15.5477	21.036	-0.851783	down	-1.03766	down	[C]	Energy production and conversion	Molecular Function: oxidoreductase activity (GO:0016491);; Biological Process: oxidation-reduction process (GO:0055114);;	K13606|0|pxb:103960702|K13606 chlorophyll(ide) b reductase [EC:1.1.1.294] | (RefSeq) NYC; probable chlorophyll(ide) b reductase NYC1, chloroplastic	Porphyrin and chlorophyll metabolism (ko00860)	[R]	General function prediction only	short chain dehydrogenase;; Enoyl-(Acyl carrier protein) reductase;; KR domain	Probable chlorophyll(ide) b reductase NYC1, chloroplastic OS=Oryza sativa subsp. japonica OX=39947 GN=NYC1 PE=1 SV=1	S	Function unknown	PREDICTED: probable chlorophyll(ide) b reductase NYC1, chloroplastic [Pyrus x bretschneideri]	molecular function: catalytic activity (GO:0003824);; biological process: metabolic process (GO:0008152);; biological process: single-organism process (GO:0044699)
MD02G1048400	MD02G1048400	8.79735	9.91991	12.2749	6.92945	4.35235	3.28168	1.95044	3.41623	6.32672	-1.0371	down	-1.4081	down	--	--	--	--	--	--	--	Late embryogenesis abundant protein	--	S	Function unknown	PREDICTED: uncharacterized protein LOC103449036 [Malus domestica]	--
MD02G1049800	MD02G1049800	4.48973	7.57384	4.00945	1.87966	1.15815	3.68785	1.88582	1.21276	1.25814	-1.21261	down	-1.88391	down	[C]	Energy production and conversion	--	K12355|0|mdm:103406762|K12355 coniferyl-aldehyde dehydrogenase [EC:1.2.1.68] | (RefSeq) aldehyde dehydrogenase family 2 member C4-like	Phenylpropanoid biosynthesis (ko00940)	[C]	Energy production and conversion	Aldehyde dehydrogenase family	Aldehyde dehydrogenase family 2 member C4 OS=Arabidopsis thaliana OX=3702 GN=ALDH2C4 PE=1 SV=2	C	Energy production and conversion	PREDICTED: aldehyde dehydrogenase family 2 member C4-like isoform X1 [Malus domestica]	--
MD02G1057600	MD02G1057600	3.95868	3.44149	3.23825	1.11524	1.13779	1.55073	2.44358	0.999854	1.04307	-1.41974	down	-1.26081	down	--	--	--	--	--	--	--	--	Protein SPEAR1 OS=Arabidopsis thaliana OX=3702 GN=SPEAR1 PE=1 SV=1	S	Function unknown	PREDICTED: protein SPEAR1 [Malus domestica]	--
MD02G1078600	MD02G1078600	1.30314	1.48051	2.06857	3.40858	5.33562	4.0944	3.58541	2.4893	3.96918	1.46137	up	1.02901	normal	--	--	--	--	--	--	--	--	--	--	--	PREDICTED: G8 domain-containing protein DDB_G0286311-like [Pyrus x bretschneideri]	--
MD02G1101900	MD02G1101900	14.7173	13.6411	14.592	32.6579	15.5613	25.2033	34.8082	34.1001	17.0854	0.810516	up	0.986859	up	--	--	--	--	--	[Z]	Cytoskeleton	Kinesin motor domain;; Microtubule binding	Kinesin-like protein KIN-7A OS=Oryza sativa subsp. japonica OX=39947 GN=KIN7A PE=2 SV=1	Z	Cytoskeleton	PREDICTED: kinesin-like protein KIN-7B [Malus domestica]	--
MD02G1108700	MD02G1108700	0.756535	0.738638	2.97946	0.342287	0.355289	0.184477	0.209805	0.24604	0.759113	-2.28957	down	-1.89125	down	[I]	Lipid transport and metabolism	Molecular Function: hydroxymethylglutaryl-CoA reductase (NADPH) activity (GO:0004420);; Biological Process: isoprenoid biosynthetic process (GO:0008299);; Biological Process: coenzyme A metabolic process (GO:0015936);; Cellular Component: integral component of membrane (GO:0016021);; Molecular Function: NADP binding (GO:0050661);; Biological Process: oxidation-reduction process (GO:0055114);;	K00021|0|mdm:103455059|K00021 hydroxymethylglutaryl-CoA reductase (NADPH) [EC:1.1.1.34] | (RefSeq) 3-hydroxy-3-methylglutaryl-coenzyme A reductase 1-like	Terpenoid backbone biosynthesis (ko00900)	[I]	Lipid transport and metabolism	Hydroxymethylglutaryl-coenzyme A reductase	3-hydroxy-3-methylglutaryl-coenzyme A reductase 1 OS=Solanum tuberosum OX=4113 GN=HMG1 PE=2 SV=1	I	Lipid transport and metabolism	PREDICTED: LOW QUALITY PROTEIN: 3-hydroxy-3-methylglutaryl-coenzyme A reductase 1-like, partial [Malus domestica]	molecular function: catalytic activity (GO:0003824);; biological process: metabolic process (GO:0008152);; biological process: single-organism process (GO:0044699);; biological process: cellular process (GO:0009987);; cellular component: membrane (GO:0016020);; cellular component: membrane part (GO:0044425);; molecular function: binding (GO:0005488)
MD02G1113800	MD02G1113800	1.88817	8.38848	3.19817	0.157707	1.23847	0.327015	0.21318	0.864371	0.84587	-2.84441	down	-2.78203	down	--	--	Cellular Component: integral component of membrane (GO:0016021);; Biological Process: transmembrane transport (GO:0055085);;	--	--	[S]	Function unknown	Membrane transport protein	Protein PIN-LIKES 5 OS=Arabidopsis thaliana OX=3702 GN=PILS5 PE=2 SV=1	S	Function unknown	PREDICTED: protein PIN-LIKES 5-like [Malus domestica]	cellular component: membrane (GO:0016020);; cellular component: membrane part (GO:0044425);; biological process: localization (GO:0051179)
MD02G1114400	MD02G1114400	3.36549	2.94779	1.94646	1.46998	0.961014	1.12704	1.32622	2.18827	1.79028	-1.16203	down	-0.640672	normal	--	--	Biological Process: amino acid transmembrane transport (GO:0003333);; Molecular Function: amino acid transmembrane transporter activity (GO:0015171);; Cellular Component: integral component of membrane (GO:0016021);;	K14209|0|mdm:103418251|K14209 solute carrier family 36 (proton-coupled amino acid transporter) | (RefSeq) amino acid transporter ANTL1-like	--	[E]	Amino acid transport and metabolism	Transmembrane amino acid transporter protein	Amino acid transporter AVT3B OS=Arabidopsis thaliana OX=3702 GN=AVT3B PE=2 SV=1	E	Amino acid transport and metabolism	PREDICTED: amino acid transporter ANTL1-like [Malus domestica]	biological process: single-organism process (GO:0044699);; biological process: localization (GO:0051179);; molecular function: transporter activity (GO:0005215);; cellular component: membrane (GO:0016020);; cellular component: membrane part (GO:0044425)
MD02G1126300	MD02G1126300	4.4697	6.46923	5.87023	2.54917	2.99216	2.05515	2.58669	3.38429	4.26241	-1.07948	down	-0.719484	normal	[R]	General function prediction only	Molecular Function: GTP binding (GO:0005525);; Cellular Component: intracellular (GO:0005622);; Biological Process: small GTPase mediated signal transduction (GO:0007264);; Cellular Component: membrane (GO:0016020);;	K04392|4.68531e-133|pxb:103967770|K04392 Ras-related C3 botulinum toxin substrate 1 | (RefSeq) rac-like GTP-binding protein ARAC1	Phagosome (ko04145);; AGE-RAGE signaling pathway in diabetic complications (ko04933)	[R]	General function prediction only	Ras family;; Ras of Complex, Roc, domain of DAPkinase	Rac-like GTP-binding protein ARAC1 OS=Arabidopsis thaliana OX=3702 GN=ARAC1 PE=1 SV=1	S	Function unknown	PREDICTED: rac-like GTP-binding protein ARAC1 [Malus domestica]	molecular function: binding (GO:0005488);; cellular component: cell (GO:0005623);; cellular component: cell part (GO:0044464);; biological process: cellular process (GO:0009987);; biological process: signaling (GO:0023052);; biological process: single-organism process (GO:0044699);; biological process: response to stimulus (GO:0050896);; biological process: biological regulation (GO:0065007);; ce…
MD02G1126500	MD02G1126500	20.521	13.4965	11.1085	6.77464	8.22087	7.48485	7.1065	8.211	7.44638	-0.949033	down	-0.998871	down	--	--	--	--	--	--	--	--	--	S	Function unknown	PREDICTED: serine/arginine repetitive matrix protein 2-like [Malus domestica]	--
MD02G1129500	MD02G1129500	46.6114	103.533	33.9289	145.127	250.125	86.8056	213.946	74.6916	167.594	1.47614	up	1.29547	up	[P]	Inorganic ion transport and metabolism	--	--	--	[P]	Inorganic ion transport and metabolism	Rhodanese-like domain	Thiosulfate sulfurtransferase 18 OS=Arabidopsis thaliana OX=3702 GN=STR18 PE=1 SV=1	P	Inorganic ion transport and metabolism	PREDICTED: thiosulfate sulfurtransferase 18-like isoform X2 [Malus domestica]	--
MD02G1129900	MD02G1129900	7.24611	4.41284	7.91622	3.48606	3.30692	3.39567	2.75161	2.77294	2.95327	-0.893077	down	-1.22443	down	--	--	--	--	--	[T]	Signal transduction mechanisms	OPT oligopeptide transporter protein	Oligopeptide transporter 7 OS=Arabidopsis thaliana OX=3702 GN=OPT7 PE=2 SV=1	S	Function unknown	PREDICTED: oligopeptide transporter 7-like [Malus domestica]	--
MD02G1134100	MD02G1134100	9.60023	7.87067	10.2226	2.65859	5.83507	3.55077	2.58124	3.89428	5.39962	-1.12971	down	-1.22828	down	[M]	Cell wall/membrane/envelope biogenesis	Cellular Component: intracellular (GO:0005622);; Molecular Function: GDP-mannose 4,6-dehydratase activity (GO:0008446);; Biological Process: GDP-mannose metabolic process (GO:0019673);; Molecular Function: coenzyme binding (GO:0050662);;	K01711|0|mdm:103430965|K01711 GDPmannose 4,6-dehydratase [EC:4.2.1.47] | (RefSeq) GDP-mannose 4,6 dehydratase 1	Fructose and mannose metabolism (ko00051);; Amino sugar and nucleotide sugar metabolism (ko00520)	[G]	Carbohydrate transport and metabolism	GDP-mannose 4,6 dehydratase;; NAD dependent epimerase/dehydratase family;; RmlD substrate binding domain	GDP-mannose 4,6 dehydratase 2 OS=Arabidopsis thaliana OX=3702 GN=MUR1 PE=1 SV=3	M	Cell wall/membrane/envelope biogenesis	PREDICTED: GDP-mannose 4,6 dehydratase 1 [Malus domestica]	cellular component: cell (GO:0005623);; cellular component: cell part (GO:0044464);; molecular function: catalytic activity (GO:0003824);; biological process: metabolic process (GO:0008152);; biological process: cellular process (GO:0009987);; molecular function: binding (GO:0005488)
MD02G1142300	MD02G1142300	1.88107	6.64419	4.77886	1.54678	1.46788	0.383088	0.632433	0.24367	3.98562	-1.89384	down	-1.45354	normal	[MDT]	Cell wall/membrane/envelope biogenesis;; Cell cycle control, cell division, chromosome partitioning;; Signal transduction mechanisms	--	--	--	[O]	Posttranslational modification, protein turnover, chaperones	Domain associated at C-terminal with AAA;; ATPase family associated with various cellular activities (AAA);; Holliday junction DNA helicase ruvB N-terminus	Protein HYPER-SENSITIVITY-RELATED 4 OS=Arabidopsis thaliana OX=3702 GN=HSR4 PE=2 SV=1	O	Posttranslational modification, protein turnover, chaperones	protein HYPER-SENSITIVITY-RELATED 4-like [Prunus avium]	--
MD02G1170300	MD02G1170300	12.7866	22.0158	13.1368	38.2442	22.4611	21.2024	31.6371	28.2862	26.2318	0.823795	up	0.837806	up	--	--	Molecular Function: kinase inhibitor activity (GO:0019210);; Biological Process: cell cycle process (GO:0022402);; Biological Process: primary metabolic process (GO:0044238);; Biological Process: cellular macromolecule metabolic process (GO:0044260);; Biological Process: negative regulation of cell cycle (GO:0045786);;	--	--	--	--	Cyclin-dependent kinase inhibitor	Cyclin-dependent kinase inhibitor 3 OS=Arabidopsis thaliana OX=3702 GN=KRP3 PE=1 SV=1	T	Signal transduction mechanisms	PREDICTED: cyclin-dependent kinase inhibitor 7-like [Malus domestica]	molecular function: molecular function regulator (GO:0098772);; biological process: biological regulation (GO:0065007);; biological process: cellular process (GO:0009987);; biological process: metabolic process (GO:0008152)
MD02G1173600	MD02G1173600	4.57455	2.35065	0.95466	0.475678	0	0	0.237458	0.455711	0.420439	-3.9666	down	-2.79417	down	[T]	Signal transduction mechanisms	--	--	--	[T]	Signal transduction mechanisms	Protein kinase domain;; Protein tyrosine kinase	Mitogen-activated protein kinase kinase kinase 17 OS=Arabidopsis thaliana OX=3702 GN=MAPKKK17 PE=1 SV=1	T	Signal transduction mechanisms	PREDICTED: mitogen-activated protein kinase kinase kinase 3 [Malus domestica]	--
MD02G1178100	MD02G1178100	17.0371	7.00176	8.07304	3.90501	2.98171	2.41444	3.36443	3.431	3.14012	-1.73901	down	-1.7098	down	--	--	--	--	--	[R]	General function prediction only	Leucine Rich repeat;; Leucine Rich repeats (2 copies);; F-box-like;; F-box domain	F-box protein SKIP2 OS=Arabidopsis thaliana OX=3702 GN=SKIP2 PE=1 SV=1	S	Function unknown	PREDICTED: F-box protein SKIP2-like [Malus domestica]	--
MD02G1182900	MD02G1182900	46.2734	93.6277	58.9976	182.421	81.2171	99.1484	128.339	112.373	75.7827	0.912221	up	0.662205	normal	--	--	Molecular Function: acid-amino acid ligase activity (GO:0016881);;	K10575|4.43876e-67|pxb:103948981|K10575 ubiquitin-conjugating enzyme E2 G1 [EC:2.3.2.23] | (RefSeq) ubiquitin-conjugating enzyme E2 7-like	Ubiquitin mediated proteolysis (ko04120);; Protein processing in endoplasmic reticulum (ko04141)	[O]	Posttranslational modification, protein turnover, chaperones	Ubiquitin-conjugating enzyme	Ubiquitin-conjugating enzyme E2 7 OS=Arabidopsis thaliana OX=3702 GN=UBC7 PE=1 SV=1	O	Posttranslational modification, protein turnover, chaperones	PREDICTED: ubiquitin-conjugating enzyme E2 7 [Malus domestica]	molecular function: catalytic activity (GO:0003824)
MD02G1192600	MD02G1192600	110.032	142.197	139.879	183.062	212.294	211.168	197.356	99.8696	112.205	0.686397	up	0.0401532	normal	[G]	Carbohydrate transport and metabolism	Cellular Component: cell wall (GO:0005618);; Biological Process: cellular glucan metabolic process (GO:0006073);; Molecular Function: xyloglucan:xyloglucosyl transferase activity (GO:0016762);; Molecular Function: xyloglucan-specific endo-beta-1,4-glucanase activity (GO:0033946);; Cellular Component: apoplast (GO:0048046);;	K08235|0|mdm:103407202|K08235 xyloglucan:xyloglucosyl transferase [EC:2.4.1.207] | (RefSeq) probable xyloglucan endotransglucosylase/hydrolase protein 6	--	--	--	Glycosyl hydrolases family 16;; Xyloglucan endo-transglycosylase (XET) C-terminus	Probable xyloglucan endotransglucosylase/hydrolase protein 6 OS=Arabidopsis thaliana OX=3702 GN=XTH6 PE=2 SV=2	G	Carbohydrate transport and metabolism	PREDICTED: probable xyloglucan endotransglucosylase/hydrolase protein 6 [Malus domestica]	cellular component: cell (GO:0005623);; cellular component: cell part (GO:0044464);; biological process: metabolic process (GO:0008152);; biological process: cellular process (GO:0009987);; molecular function: catalytic activity (GO:0003824);; cellular component: extracellular region (GO:0005576)
MD02G1194000	MD02G1194000	3.91123	3.06921	3.12409	0.767139	1.57669	1.15849	0.863246	0.946167	1.18166	-1.45122	down	-1.75945	down	--	--	--	--	--	--	--	--	--	S	Function unknown	PREDICTED: uncharacterized protein LOC103405414 [Malus domestica]	--
MD02G1222600	MD02G1222600	24.4947	19.2103	26.6895	56.5929	96.8349	44.4921	31.4976	43.4892	70.7989	1.56015	up	1.03853	up	--	--	--	--	--	--	--	zinc-finger of the FCS-type, C2-C2	Protein MARD1 OS=Arabidopsis thaliana OX=3702 GN=MARD1 PE=2 SV=2	S	Function unknown	PREDICTED: uncharacterized protein LOC103960230 [Pyrus x bretschneideri]	--
MD02G1263000	MD02G1263000	3.466	4.42226	4.35153	3.11286	1.73084	2.27744	1.73951	1.98747	2.5289	-0.737567	down	-0.974321	down	[P]	Inorganic ion transport and metabolism	--	K14802|0|mdm:103426955|K14802 phospholipid-transporting ATPase [EC:3.6.3.1] | (RefSeq) phospholipid-transporting ATPase 1-like	--	[R]	General function prediction only	Phospholipid-translocating P-type ATPase C-terminal;; Phospholipid-translocating ATPase N-terminal;; Cation transport ATPase (P-type);; haloacid dehalogenase-like hydrolase;; E1-E2 ATPase	Phospholipid-transporting ATPase 1 OS=Arabidopsis thaliana OX=3702 GN=ALA1 PE=2 SV=1	U	Intracellular trafficking, secretion, and vesicular transport	PREDICTED: phospholipid-transporting ATPase 1-like [Malus domestica]	--
MD02G1266900	MD02G1266900	17.8335	29.6611	30.0361	14.2094	10.9246	8.86957	15.7699	10.2506	18.4483	-1.13416	down	-0.815913	down	[G]	Carbohydrate transport and metabolism	--	--	--	[R]	General function prediction only	Major Facilitator Superfamily;; Sugar (and other) transporter	Protein ZINC INDUCED FACILITATOR-LIKE 1 OS=Arabidopsis thaliana OX=3702 GN=ZIFL1 PE=2 SV=1	G	Carbohydrate transport and metabolism	PREDICTED: protein ZINC INDUCED FACILITATOR-LIKE 1-like [Malus domestica]	--
MD02G1286200	MD02G1286200	0.483947	0.192223	0.328903	1.26615	0.445996	1.16012	1.33073	1.03384	0.495036	1.52008	up	1.46733	up	[R]	General function prediction only	--	--	--	[T]	Signal transduction mechanisms	NB-ARC domain;; Leucine rich repeat;; Leucine Rich repeats (2 copies)	Putative disease resistance RPP13-like protein 1 OS=Arabidopsis thaliana OX=3702 GN=RPPL1 PE=3 SV=1	S	Function unknown	PREDICTED: putative disease resistance RPP13-like protein 1 [Malus domestica]	--
MD02G1299000	MD02G1299000	2.85283	0.739753	2.64752	0.625155	0.620197	0.960217	0.984897	0.933046	0.709595	-1.45066	down	-1.26393	normal	[I]	Lipid transport and metabolism	--	--	--	[R]	General function prediction only	Alpha/beta hydrolase family;; alpha/beta hydrolase fold;; Serine aminopeptidase, S33	Pheophytinase, chloroplastic OS=Arabidopsis thaliana OX=3702 GN=PPH PE=1 SV=1	S	Function unknown	PREDICTED: pheophytinase, chloroplastic-like [Pyrus x bretschneideri]	--
MD02G1301700	MD02G1301700	3.82774	2.68585	4.33373	10.4466	5.4381	7.03802	8.36662	10.0754	5.34319	1.11424	up	1.11737	up	--	--	--	--	--	--	--	--	--	--	--	--	--
MD02G1301800	MD02G1301800	5.40647	7.11763	5.1807	11.4047	9.01218	11.1133	14.0209	10.4794	7.24213	0.882697	up	0.827622	up	--	--	--	--	--	[J]	Translation, ribosomal structure and biogenesis	--	--	L	Replication, recombination and repair	PREDICTED: eukaryotic initiation factor 4A-I-like isoform X1 [Malus domestica]	--
MD02G1301900	MD02G1301900	11.0329	13.0107	13.3783	6.88424	3.99113	8.91767	5.89368	7.29838	6.55303	-0.880027	down	-0.929517	down	--	--	--	--	--	--	--	Protein RETICULATA-related	Protein RETICULATA-RELATED 4, chloroplastic OS=Arabidopsis thaliana OX=3702 GN=RER4 PE=2 SV=1	S	Function unknown	PREDICTED: protein RETICULATA-RELATED 4, chloroplastic-like [Malus domestica]	--
MD02G1315600	MD02G1315600	0.197737	0.275691	0	0.655397	1.30174	0.598047	0.374095	0.110792	0.442205	2.47461	up	--	--	--	--	--	--	--	--	--	Helix-loop-helix DNA-binding domain	Transcription factor bHLH130 OS=Arabidopsis thaliana OX=3702 GN=BHLH130 PE=1 SV=1	K	Transcription	PREDICTED: transcription factor bHLH130-like [Pyrus x bretschneideri]	--
MD03G1003700	MD03G1003700	9.63082	3.80276	13.4546	1.56796	4.7253	2.93413	0.715174	5.05301	4.14117	-1.47302	down	-1.43843	normal	--	--	--	--	--	--	--	Protein of unknown function (DUF1639)	--	S	Function unknown	PREDICTED: uncharacterized protein LOC103414811 [Malus domestica]	--
MD03G1004000	MD03G1004000	59.974	63.1197	178.662	50.4284	44.4238	16.3717	11.9121	21.4797	105.122	-1.38301	down	-1.13672	normal	--	--	--	--	--	--	--	--	--	--	--	--	--
MD03G1021000	MD03G1021000	3.72853	3.3232	7.64056	1.33335	3.36039	1.26768	0.442024	2.36142	4.62849	-1.2242	down	-0.986135	normal	--	--	--	--	--	--	--	Plant phosphoribosyltransferase C-terminal;; C2 domain;; Integral peroxisomal membrane peroxin	FT-interacting protein 1 OS=Arabidopsis thaliana OX=3702 GN=FTIP1 PE=1 SV=1	S	Function unknown	PREDICTED: FT-interacting protein 1-like [Pyrus x bretschneideri]	--
MD03G1036600	MD03G1036600	179.08	212.523	161.345	126.477	89.8352	115.082	121.53	123.665	131.211	-0.691044	down	-0.56423	normal	[O]	Posttranslational modification, protein turnover, chaperones	Molecular Function: ATP binding (GO:0005524);; Biological Process: protein folding (GO:0006457);; Biological Process: response to stress (GO:0006950);; Molecular Function: unfolded protein binding (GO:0051082);;	K04079|0|pxb:103952262|K04079 molecular chaperone HtpG | (RefSeq) heat shock protein 90-2	Protein processing in endoplasmic reticulum (ko04141);; Plant-pathogen interaction (ko04626)	[O]	Posttranslational modification, protein turnover, chaperones	Hsp90 protein;; Histidine kinase-, DNA gyrase B-, and HSP90-like ATPase;; Histidine kinase-, DNA gyrase B-, and HSP90-like ATPase	Heat shock cognate protein 80 OS=Solanum lycopersicum OX=4081 GN=HSC80 PE=2 SV=1	O	Posttranslational modification, protein turnover, chaperones	PREDICTED: heat shock protein 90-2 [Pyrus x bretschneideri]	molecular function: binding (GO:0005488);; biological process: cellular process (GO:0009987);; biological process: response to stimulus (GO:0050896)
MD03G1040100	MD03G1040100	4.26848	18.7676	6.3256	4.30668	1.75546	3.81395	2.72879	2.24653	2.67665	-1.51925	down	-1.93475	down	[G]	Carbohydrate transport and metabolism	Molecular Function: hydrolase activity, hydrolyzing O-glycosyl compounds (GO:0004553);; Biological Process: metabolic process (GO:0008152);; Molecular Function: galactinol-raffinose galactosyltransferase activity (GO:0047268);;	K06617|0|mdm:103416906|K06617 raffinose synthase [EC:2.4.1.82] | (RefSeq) probable galactinol--sucrose galactosyltransferase 1	Galactose metabolism (ko00052)	--	--	Raffinose synthase or seed imbibition protein Sip1	Probable galactinol--sucrose galactosyltransferase 1 OS=Arabidopsis thaliana OX=3702 GN=RFS1 PE=2 SV=1	S	Function unknown	PREDICTED: probable galactinol--sucrose galactosyltransferase 1 [Malus domestica]	molecular function: catalytic activity (GO:0003824);; biological process: metabolic process (GO:0008152)
MD03G1056800	MD03G1056800	39.0201	27.2709	32.0091	19.233	19.7285	17.6824	17.4536	14.8103	19.5818	-0.743374	down	-0.941059	down	--	--	Cellular Component: exocyst (GO:0000145);; Cellular Component: cytosol (GO:0005829);; Cellular Component: plasma membrane (GO:0005886);; Biological Process: vesicle docking involved in exocytosis (GO:0006904);; Biological Process: abscisic acid-activated signaling pathway (GO:0009738);; Biological Process: intracellular signal transduction (GO:0035556);; Cellular Component: extracellular exosome …	--	--	[U]	Intracellular trafficking, secretion, and vesicular transport	Exo70 exocyst complex subunit	Exocyst complex component EXO70B1 OS=Arabidopsis thaliana OX=3702 GN=EXO70B1 PE=1 SV=1	S	Function unknown	PREDICTED: exocyst complex component EXO70B1 [Malus domestica]	cellular component: cell (GO:0005623);; cellular component: macromolecular complex (GO:0032991);; cellular component: cell part (GO:0044464);; cellular component: membrane (GO:0016020);; biological process: cellular process (GO:0009987);; biological process: single-organism process (GO:0044699);; biological process: localization (GO:0051179);; biological process: signaling (GO:0023052);; biologic…
MD03G1060200	MD03G1060200	17.5016	21.1184	14.1648	30.0473	28.6317	29.0459	37.4074	33.3205	24.3284	0.787374	up	0.836885	up	--	--	--	--	--	--	--	--	Protein FLC EXPRESSOR OS=Arabidopsis thaliana OX=3702 GN=FLX PE=1 SV=1	S	Function unknown	PREDICTED: protein FLC EXPRESSOR-like [Malus domestica]	--
MD03G1065400	MD03G1065400	4.93512	1.93805	1.69605	0.963654	0.282928	0.442785	1.04923	0.981529	1.39344	-2.30457	down	-1.33636	down	[T]	Signal transduction mechanisms	--	--	--	[T]	Signal transduction mechanisms	Protein kinase domain;; Protein tyrosine kinase	Mitogen-activated protein kinase kinase kinase 17 OS=Arabidopsis thaliana OX=3702 GN=MAPKKK17 PE=1 SV=1	T	Signal transduction mechanisms	PREDICTED: mitogen-activated protein kinase kinase kinase ANP1-like [Malus domestica]	--
MD03G1065600	MD03G1065600	30.3682	4.16682	4.47655	1.17796	1.60995	0.856711	1.8009	1.26476	1.54409	-3.35691	down	-3.10574	down	[T]	Signal transduction mechanisms	Molecular Function: protein serine/threonine phosphatase activity (GO:0004722);; Biological Process: protein dephosphorylation (GO:0006470);; Molecular Function: metal ion binding (GO:0046872);;	--	--	[T]	Signal transduction mechanisms	Protein phosphatase 2C	Probable protein phosphatase 2C 2 OS=Arabidopsis thaliana OX=3702 GN=At1g07160 PE=2 SV=1	T	Signal transduction mechanisms	PREDICTED: probable protein phosphatase 2C 25 [Malus domestica]	molecular function: catalytic activity (GO:0003824);; biological process: metabolic process (GO:0008152);; biological process: cellular process (GO:0009987);; molecular function: binding (GO:0005488)
MD03G1068400	MD03G1068400	5.09873	3.02878	3.67243	1.73432	1.71955	1.57322	1.94942	1.95186	2.04093	-1.17876	down	-1.00264	down	--	--	Molecular Function: metal ion binding (GO:0046872);;	--	--	[R]	General function prediction only	Ankyrin repeat;; Ankyrin repeats (3 copies);; Ankyrin repeat;; Zinc finger C-x8-C-x5-C-x3-H type (and similar)	Zinc finger CCCH domain-containing protein 66 OS=Arabidopsis thaliana OX=3702 GN=At5g58620 PE=2 SV=1	S	Function unknown	PREDICTED: zinc finger CCCH domain-containing protein 66-like [Malus domestica]	molecular function: binding (GO:0005488)
MD03G1069000	MD03G1069000	2.96954	3.75121	5.53923	2.41277	1.6423	0.565787	0.900179	2.15823	1.7992	-1.34774	down	-1.33271	down	--	--	Molecular Function: phosphatidylinositol phospholipase C activity (GO:0004435);; Molecular Function: signal transducer activity (GO:0004871);; Molecular Function: calcium ion binding (GO:0005509);; Biological Process: lipid metabolic process (GO:0006629);; Biological Process: intracellular signal transduction (GO:0035556);;	K05857|0|mdm:103418706|K05857 phosphatidylinositol phospholipase C, delta [EC:3.1.4.11] | (RefSeq) phosphoinositide phospholipase C 4-like	Inositol phosphate metabolism (ko00562);; Phosphatidylinositol signaling system (ko04070);; AGE-RAGE signaling pathway in diabetic complications (ko04933)	[T]	Signal transduction mechanisms	Phosphatidylinositol-specific phospholipase C, X domain;; Phosphatidylinositol-specific phospholipase C, Y domain;; Phosphoinositide-specific phospholipase C, efhand-like;; C2 domain	Phosphoinositide phospholipase C 4 OS=Arabidopsis thaliana OX=3702 GN=PLC4 PE=2 SV=2	S	Function unknown	PREDICTED: LOW QUALITY PROTEIN: phosphoinositide phospholipase C 4-like [Malus domestica]	molecular function: catalytic activity (GO:0003824);; molecular function: signal transducer activity (GO:0004871);; molecular function: binding (GO:0005488);; biological process: metabolic process (GO:0008152);; biological process: single-organism process (GO:0044699);; biological process: cellular process (GO:0009987);; biological process: signaling (GO:0023052);; biological process: response to…
MD03G1072300	MD03G1072300	15.5106	20.3966	14.6397	33.0725	25.9696	28.829	44.2171	35.9668	25.5254	0.848721	up	1.05123	up	--	--	--	--	--	--	--	Ring finger domain;; Zinc finger, C3HC4 type (RING finger)	--	S	Function unknown	PREDICTED: E3 ubiquitin-protein ligase CHFR-like isoform X2 [Pyrus x bretschneideri]	--
MD03G1086800	MD03G1086800	11.5855	13.0779	12.3066	6.45012	7.88459	5.88422	9.14975	7.19519	8.41235	-0.809615	down	-0.593341	down	--	--	Molecular Function: binding (GO:0005488);;	--	--	--	--	Myb-like DNA-binding domain	Transcription factor LUX OS=Arabidopsis thaliana OX=3702 GN=LUX PE=1 SV=1	K	Transcription	PREDICTED: transcription factor BOA [Malus domestica]	molecular function: binding (GO:0005488)
MD03G1087100	MD03G1087100	34.525	11.1927	13.9872	4.22627	2.86745	2.46014	3.14217	5.50394	4.5155	-2.6019	down	-2.18999	down	--	--	--	--	--	[O]	Posttranslational modification, protein turnover, chaperones	Protein of unknown function (DUF1117);; zinc-ribbon;; Ring finger domain;; Zinc finger, C3HC4 type (RING finger);; RING-like zinc finger;; Zinc finger, C3HC4 type (RING finger)	E3 ubiquitin-protein ligase RDUF1 OS=Arabidopsis thaliana OX=3702 GN=RDUF1 PE=1 SV=1	O	Posttranslational modification, protein turnover, chaperones	PREDICTED: E3 ubiquitin-protein ligase RDUF1 [Malus domestica]	--
MD03G1088100	MD03G1088100	0.643967	0.333966	0.594082	1.10585	2.94745	0.832199	2.45897	2.37089	2.86503	1.70719	up	2.2661	up	[QV]	Secondary metabolites biosynthesis, transport and catabolism;; Defense mechanisms	Molecular Function: iron ion binding (GO:0005506);; Molecular Function: electron carrier activity (GO:0009055);; Biological Process: abscisic acid metabolic process (GO:0009687);; Biological Process: response to red light (GO:0010114);; Molecular Function: (+)-abscisic acid 8'-hydroxylase activity (GO:0010295);; Molecular Function: heme binding (GO:0020037);; Biological Process: release of seed f…	K09843|0|mdm:103420642|K09843 (+)-abscisic acid 8'-hydroxylase [EC:1.14.13.93] | (RefSeq) CYP707A; abscisic acid 8'-hydroxylase 2	Carotenoid biosynthesis (ko00906)	[QI]	Secondary metabolites biosynthesis, transport and catabolism;; Lipid transport and metabolism	Cytochrome P450	Abscisic acid 8&apos;-hydroxylase 2 OS=Arabidopsis thaliana OX=3702 GN=CYP707A2 PE=2 SV=1	Q	Secondary metabolites biosynthesis, transport and catabolism	PREDICTED: abscisic acid 8&apos;-hydroxylase 2 [Malus domestica]	molecular function: binding (GO:0005488);; molecular function: electron carrier activity (GO:0009055);; biological process: metabolic process (GO:0008152);; biological process: cellular process (GO:0009987);; biological process: single-organism process (GO:0044699);; biological process: response to stimulus (GO:0050896);; molecular function: catalytic activity (GO:0003824);; biological process: r…
MD03G1100400	MD03G1100400	10.2061	7.28978	15.8144	4.38966	4.58008	1.47413	0.854564	5.59636	9.37452	-1.61026	down	-1.07517	normal	--	--	--	--	--	--	--	Protein of unknown function (DUF1635)	--	S	Function unknown	PREDICTED: uncharacterized protein LOC103427173 [Malus domestica]	--
MD03G1103100	MD03G1103100	4.0381	5.03482	6.2014	1.55802	2.20885	0.781643	1.21305	2.07274	2.80566	-1.67679	down	-1.32776	down	[T]	Signal transduction mechanisms	--	--	--	[R]	General function prediction only	Ankyrin repeats (3 copies);; Ankyrin repeats (many copies);; Ankyrin repeats (many copies);; Ankyrin repeat;; Domain of unknown function;; Ankyrin repeat	Ankyrin repeat-containing protein At5g02620 OS=Arabidopsis thaliana OX=3702 GN=At5g02620 PE=1 SV=1	S	Function unknown	PREDICTED: ankyrin repeat-containing protein At5g02620-like [Malus domestica]	--
MD03G1112200	MD03G1112200	1.12665	3.42276	1.19903	5.53838	4.88771	5.13739	4.98556	5.05323	4.19621	1.49676	up	1.30876	up	--	--	--	--	--	--	--	F-box domain	F-box/LRR-repeat protein At3g59200 OS=Arabidopsis thaliana OX=3702 GN=At3g59200 PE=2 SV=1	S	Function unknown	PREDICTED: F-box/LRR-repeat protein At3g59200-like isoform X1 [Malus domestica]	--
MD03G1119300	MD03G1119300	39.8399	40.8587	55.9634	25.783	27.5244	22.7565	13.058	18.7475	30.8347	-0.789414	down	-1.13354	down	--	--	--	K13113|9.77861e-85|mdm:103422995|K13113 ubiquitin-like protein 5 | (RefSeq) ubiquitin-like protein 5	--	[O]	Posttranslational modification, protein turnover, chaperones	Ubiquitin family	Ubiquitin-like protein 5 OS=Arabidopsis thaliana OX=3702 GN=UBL5 PE=3 SV=1	O	Posttranslational modification, protein turnover, chaperones	Os12g0143100, partial [Oryza sativa Japonica Group]	--
MD03G1152000	MD03G1152000	38.1477	16.1819	17.8688	8.3163	5.18027	6.22806	6.38176	6.37186	6.34935	-1.83139	down	-1.93455	down	--	--	--	K12581|0|mdm:103405103|K12581 CCR4-NOT transcription complex subunit 7/8 | (RefSeq) probable CCR4-associated factor 1 homolog 11	RNA degradation (ko03018)	[A]	RNA processing and modification	CAF1 family ribonuclease	Probable CCR4-associated factor 1 homolog 9 OS=Arabidopsis thaliana OX=3702 GN=CAF1-9 PE=2 SV=1	K	Transcription	PREDICTED: probable CCR4-associated factor 1 homolog 11 [Malus domestica]	--
MD03G1152100	MD03G1152100	313.297	194.335	214.204	103.947	160.215	136.507	104.361	128.47	141.54	-0.791469	down	-0.960905	down	--	--	--	K12581|0|pxb:103959293|K12581 CCR4-NOT transcription complex subunit 7/8 | (RefSeq) probable CCR4-associated factor 1 homolog 11	RNA degradation (ko03018)	[A]	RNA processing and modification	CAF1 family ribonuclease	Probable CCR4-associated factor 1 homolog 9 OS=Arabidopsis thaliana OX=3702 GN=CAF1-9 PE=2 SV=1	K	Transcription	PREDICTED: probable CCR4-associated factor 1 homolog 11 [Pyrus x bretschneideri]	--
MD03G1183400	MD03G1183400	5.89633	3.32866	5.07833	1.58857	0.881287	1.84599	0.908787	1.15427	2.59938	-1.67279	down	-1.62455	down	--	--	Molecular Function: DNA binding (GO:0003677);; Cellular Component: intracellular (GO:0005622);;	K08065|8.96579e-93|mdm:103439543|K08065 nuclear transcription Y subunit beta | (RefSeq) nuclear transcription factor Y subunit B-3-like	--	[K]	Transcription	Histone-like transcription factor (CBF/NF-Y) and archaeal histone	Nuclear transcription factor Y subunit B-3 OS=Arabidopsis thaliana OX=3702 GN=NFYB3 PE=1 SV=1	B	Chromatin structure and dynamics	PREDICTED: nuclear transcription factor Y subunit B-3-like [Malus domestica]	molecular function: binding (GO:0005488);; cellular component: cell (GO:0005623);; cellular component: cell part (GO:0044464)
MD03G1185700	MD03G1185700	27.6819	4.11981	4.68849	1.28236	0.731564	0.122642	0.580545	0.625201	0.609093	-3.95578	down	-4.29867	down	--	--	Molecular Function: calcium ion binding (GO:0005509);;	--	--	[ZD]	Cytoskeleton;; Cell cycle control, cell division, chromosome partitioning	EF-hand domain pair	Calcium-binding protein KRP1 OS=Arabidopsis thaliana OX=3702 GN=KRP1 PE=2 SV=1	DTZ	Cell cycle control, cell division, chromosome partitioning;; Signal transduction mechanisms;; Cytoskeleton	PREDICTED: calcium-binding protein PBP1-like isoform X2 [Pyrus x bretschneideri]	molecular function: binding (GO:0005488)
MD03G1205900	MD03G1205900	3.41907	1.60161	1.70988	0.224355	0.224261	0.258557	0	0.324333	0.387097	-3.00744	down	-3.1976	down	--	--	--	--	--	--	--	--	--	--	--	--	--
MD03G1214200	MD03G1214200	65.0083	68.2608	97.2478	39.5817	53.0948	45.9547	42.3097	41.3168	64.827	-0.675146	down	-0.6488	down	[IQR]	Lipid transport and metabolism;; Secondary metabolites biosynthesis, transport and catabolism;; General function prediction only	Molecular Function: nucleotide binding (GO:0000166);; Molecular Function: 3-oxoacyl-[acyl-carrier-protein] reductase (NADPH) activity (GO:0004316);; Biological Process: response to arsenic-containing substance (GO:0046685);; Biological Process: oxidation-reduction process (GO:0055114);;	K00059|6.0033e-157|mdm:103429415|K00059 3-oxoacyl-[acyl-carrier protein] reductase [EC:1.1.1.100] | (RefSeq) short-chain type dehydrogenase/reductase-like	Fatty acid biosynthesis (ko00061);; Biotin metabolism (ko00780);; Biosynthesis of unsaturated fatty acids (ko01040);; Fatty acid metabolism (ko01212)	[R]	General function prediction only	Enoyl-(Acyl carrier protein) reductase;; short chain dehydrogenase;; KR domain;; NAD dependent epimerase/dehydratase family	NADPH-dependent aldehyde reductase-like protein, chloroplastic OS=Arabidopsis thaliana OX=3702 GN=At3g03980 PE=3 SV=1	S	Function unknown	PREDICTED: short-chain type dehydrogenase/reductase-like [Malus domestica]	molecular function: binding (GO:0005488);; molecular function: catalytic activity (GO:0003824);; biological process: metabolic process (GO:0008152);; biological process: single-organism process (GO:0044699);; biological process: response to stimulus (GO:0050896)
MD03G1224500	MD03G1224500	7.8527	7.96406	7.82153	14.0586	10.1615	15.0522	17.6394	15.7394	9.76711	0.776045	up	0.852939	up	[J]	Translation, ribosomal structure and biogenesis	--	K14537|1.54484e-94|mdm:103448663|K14537 nuclear GTP-binding protein | (RefSeq) nuclear/nucleolar GTPase 2	Ribosome biogenesis in eukaryotes (ko03008)	[R]	General function prediction only	NGP1NT (NUC091) domain;; 50S ribosome-binding GTPase	Nuclear/nucleolar GTPase 2 OS=Arabidopsis thaliana OX=3702 GN=NUG2 PE=1 SV=1	S	Function unknown	hypothetical protein COLO4_09425 [Corchorus olitorius]	--
MD03G1231800	MD03G1231800	66.2165	33.5083	29.3483	7.65838	6.81618	7.73932	11.8756	8.50261	11.1524	-2.48813	down	-2.05323	down	--	--	Molecular Function: DNA binding (GO:0003677);; Molecular Function: transcription factor activity, sequence-specific DNA binding (GO:0003700);; Cellular Component: nucleus (GO:0005634);; Biological Process: regulation of transcription, DNA-templated (GO:0006355);;	K09286|1.11616e-90|mdm:103427330|K09286 EREBP-like factor | (RefSeq) AP2D10; ethylene-responsive transcription factor 4-like	--	--	--	AP2 domain	Ethylene-responsive transcription factor 4 OS=Arabidopsis thaliana OX=3702 GN=ERF4 PE=1 SV=1	K	Transcription	ethylene-responsive transcription factor 4-like [Malus domestica]	molecular function: binding (GO:0005488);; molecular function: nucleic acid binding transcription factor activity (GO:0001071);; biological process: biological regulation (GO:0065007);; cellular component: cell (GO:0005623);; cellular component: organelle (GO:0043226);; cellular component: cell part (GO:0044464)
MD03G1248300	MD03G1248300	0.201864	0.121213	0.175424	0.609943	0.72876	0.312514	0.154619	1.82432	0.635502	1.77569	up	--	--	--		Molecular Function: protein kinase activity (GO:0004672);;	--	--	--	--	Protein tyrosine kinase;; Protein kinase domain;; Di-glucose binding within endoplasmic reticulum	Probable LRR receptor-like serine/threonine-protein kinase At1g53430 OS=Arabidopsis thaliana OX=3702 GN=At1g53430 PE=1 SV=1	S	Function unknown	PREDICTED: probable LRR receptor-like serine/threonine-protein kinase At1g53440 [Malus domestica]	molecular function: catalytic activity (GO:0003824);; biological process: metabolic process (GO:0008152);; biological process: cellular process (GO:0009987)
MD03G1254300	MD03G1254300	12.412	27.517	19.7471	2.50959	10.4807	8.7941	18.9593	1.51365	19.402	-1.3724	down	-0.606433	normal	--	--	--	--	--	[R]	General function prediction only	--	C2 domain-containing protein At1g53590 OS=Arabidopsis thaliana OX=3702 GN=NTMC2T6.1 PE=1 SV=2	S	Function unknown	PREDICTED: C2 domain-containing protein At1g53590-like isoform X1 [Malus domestica]	--
MD03G1259900	MD03G1259900	0.947879	6.07331	0.45528	0.27873	0.140837	0.161473	0	0	0.223261	-3.56079	down	-4.97002	down	[P]	Inorganic ion transport and metabolism	Molecular Function: secondary active sulfate transmembrane transporter activity (GO:0008271);; Biological Process: sulfate transport (GO:0008272);; Cellular Component: integral component of membrane (GO:0016021);; Biological Process: transmembrane transport (GO:0055085);;	K17471|0|mdm:103432413|K17471 sulfate transporter 3 | (RefSeq) sulfate transporter 3.1	--	[P]	Inorganic ion transport and metabolism	Sulfate permease family;; STAS domain	Sulfate transporter 3.1 OS=Arabidopsis thaliana OX=3702 GN=SULTR3;1 PE=2 SV=1	P	Inorganic ion transport and metabolism	PREDICTED: LOW QUALITY PROTEIN: sulfate transporter 3.1 [Malus domestica]	molecular function: transporter activity (GO:0005215);; biological process: single-organism process (GO:0044699);; biological process: localization (GO:0051179);; cellular component: membrane (GO:0016020);; cellular component: membrane part (GO:0044425)
MD03G1268700	MD03G1268700	94.7975	64.0035	64.1873	39.2099	49.8865	44.2946	51.1031	57.1729	60.6535	-0.685637	down	-0.414716	normal	--	--	--	--	--	[O]	Posttranslational modification, protein turnover, chaperones	--	EID1-like F-box protein 3 OS=Arabidopsis thaliana OX=3702 GN=EDL3 PE=2 SV=1	S	Function unknown	PREDICTED: LOW QUALITY PROTEIN: EID1-like F-box protein 3 [Malus domestica]	--
MD03G1271200	MD03G1271200	10.6729	14.1432	12.6542	5.921	8.99438	6.08885	4.81218	6.45724	6.89701	-0.767996	down	-1.04888	down	--	--	--	--	--	[S]	Function unknown	BSD domain	--	S	Function unknown	PREDICTED: BSD domain-containing protein 1 [Malus domestica]	--
MD03G1273000	MD03G1273000	2.24146	9.33173	9.76177	2.57771	3.70678	1.51281	2.42004	1.46303	7.21105	-1.36892	down	-0.945929	normal	[K]	Transcription	Molecular Function: kinase activity (GO:0016301);; Biological Process: phosphorylation (GO:0016310);; Molecular Function: 2-alkenal reductase [NAD(P)] activity (GO:0032440);; Biological Process: oxidation-reduction process (GO:0055114);;	--	--	[R]	General function prediction only	Leucine rich repeat;; Leucine Rich repeats (2 copies);; Leucine Rich repeat;; Leucine Rich Repeat;; Leucine rich repeat N-terminal domain	DNA damage-repair/toleration protein DRT100 OS=Arabidopsis thaliana OX=3702 GN=DRT100 PE=2 SV=2	S	Function unknown	PREDICTED: LRR receptor-like serine/threonine-protein kinase ERECTA [Malus domestica]	molecular function: catalytic activity (GO:0003824);; biological process: metabolic process (GO:0008152);; biological process: cellular process (GO:0009987);; biological process: single-organism process (GO:0044699)
MD03G1277000	MD03G1277000	9.25385	7.08013	11.2005	4.04358	5.22888	3.46201	1.05867	2.55098	4.22096	-1.05218	down	-1.81642	down	[P]	Inorganic ion transport and metabolism	Cellular Component: vacuolar membrane (GO:0005774);; Biological Process: regulation of pH (GO:0006885);; Biological Process: response to salt stress (GO:0009651);; Biological Process: lithium ion transport (GO:0010351);; Molecular Function: sodium:proton antiporter activity (GO:0015385);; Cellular Component: integral component of membrane (GO:0016021);; Biological Process: sodium ion transmembran…	K14724|0|mdm:103408100|K14724 solute carrier family 9 (sodium/hydrogen exchanger), member 8 | (RefSeq) sodium/hydrogen exchanger 2-like	--	[P]	Inorganic ion transport and metabolism	Sodium/hydrogen exchanger family	Sodium/hydrogen exchanger 2 OS=Arabidopsis thaliana OX=3702 GN=NHX2 PE=2 SV=2	P	Inorganic ion transport and metabolism	PREDICTED: sodium/hydrogen exchanger 2-like [Malus domestica]	cellular component: cell (GO:0005623);; cellular component: membrane (GO:0016020);; cellular component: organelle (GO:0043226);; cellular component: organelle part (GO:0044422);; cellular component: cell part (GO:0044464);; biological process: biological regulation (GO:0065007);; biological process: response to stimulus (GO:0050896);; biological process: localization (GO:0051179);; molecular func…
MD03G1290100	MD03G1290100	2.68245	2.48471	2.21334	1.00777	1.0622	0.476351	1.62031	0.403201	1.07204	-1.43514	down	-1.22582	normal	--	--	--	--	--	--	--	Protein of unknown function, DUF538	--	S	Function unknown	PREDICTED: uncharacterized protein At5g01610-like [Malus domestica]	--
MD04G1002500	MD04G1002500	4.44895	5.06131	0.907525	1.38732	0.870237	0.968116	5.10533	1.09383	1.58093	-1.63418	down	-0.44658	normal	[QV]	Secondary metabolites biosynthesis, transport and catabolism;; Defense mechanisms	--	K20667|0|pxb:103965050|K20667 beta-amyrin 28-monooxygenase [EC:1.14.13.201] | (RefSeq) beta-amyrin 28-oxidase-like	--	[QI]	Secondary metabolites biosynthesis, transport and catabolism;; Lipid transport and metabolism	Cytochrome P450	Beta-amyrin 28-oxidase OS=Panax ginseng OX=4054 PE=2 SV=1	Q	Secondary metabolites biosynthesis, transport and catabolism	PREDICTED: beta-amyrin 28-oxidase-like [Pyrus x bretschneideri]	--
MD04G1019300	MD04G1019300	5.12221	7.09039	7.6913	3.2764	0.710118	0.701967	0.882855	1.59484	1.32747	-2.04881	down	-2.38537	down	[G]	Carbohydrate transport and metabolism	Biological Process: metabolic process (GO:0008152);; Molecular Function: transferase activity, transferring hexosyl groups (GO:0016758);;	--	--	[GC]	Carbohydrate transport and metabolism;; Energy production and conversion	UDP-glucoronosyl and UDP-glucosyl transferase	Crocetin glucosyltransferase, chloroplastic OS=Gardenia jasminoides OX=114476 GN=UGT75L6 PE=1 SV=1	S	Function unknown	PREDICTED: crocetin glucosyltransferase, chloroplastic-like [Malus domestica]	biological process: metabolic process (GO:0008152);; molecular function: catalytic activity (GO:0003824)
MD04G1041400	MD04G1041400	3.09904	1.8004	3.45014	1.21125	0.648594	0.827348	0.715872	1.04733	1.82052	-1.5587	down	-1.20113	normal	[T]	Signal transduction mechanisms	Molecular Function: calcium ion binding (GO:0005509);;	K13448|3.76664e-116|mdm:103432727|K13448 calcium-binding protein CML | (RefSeq) calmodulin-like protein 3	Plant-pathogen interaction (ko04626)	[T]	Signal transduction mechanisms	EF hand;; EF-hand domain;; EF-hand domain pair;; EF hand;; EF-hand domain pair;; Secreted protein acidic and rich in cysteine Ca binding region	Calmodulin-like protein 5 OS=Arabidopsis thaliana OX=3702 GN=CML5 PE=2 SV=2	DTZ	Cell cycle control, cell division, chromosome partitioning;; Signal transduction mechanisms;; Cytoskeleton	PREDICTED: calmodulin-like protein 3 [Malus domestica]	molecular function: binding (GO:0005488)
MD04G1055600	MD04G1055600	3.04583	2.70598	1.91934	5.80067	2.52066	5.44448	10.2632	6.37936	3.38834	0.876969	up	1.36134	up	[J]	Translation, ribosomal structure and biogenesis	--	--	--	[A]	RNA processing and modification	SpoU rRNA Methylase family	--	J	Translation, ribosomal structure and biogenesis	uncharacterized protein LOC18775749 [Prunus persica]	--
MD04G1058000	MD04G1058000	7.62347	9.51889	4.83411	1.27225	0.346113	1.48033	2.25337	1.85978	1.15874	-2.77933	down	-2.06069	down	--	--	Molecular Function: DNA binding (GO:0003677);; Molecular Function: transcription factor activity, sequence-specific DNA binding (GO:0003700);; Cellular Component: nucleus (GO:0005634);; Biological Process: regulation of transcription, DNA-templated (GO:0006355);;	K09286|1.26154e-121|mdm:103415729|K09286 EREBP-like factor | (RefSeq) ethylene-responsive transcription factor 2-like	--	--	--	AP2 domain	Ethylene-responsive transcription factor 1A OS=Arabidopsis thaliana OX=3702 GN=ERF1A PE=1 SV=2	K	Transcription	PREDICTED: ethylene-responsive transcription factor 2-like [Malus domestica]	molecular function: binding (GO:0005488);; molecular function: nucleic acid binding transcription factor activity (GO:0001071);; biological process: biological regulation (GO:0065007);; cellular component: cell (GO:0005623);; cellular component: organelle (GO:0043226);; cellular component: cell part (GO:0044464)
MD04G1058200	MD04G1058200	84.272	42.1949	24.8487	9.40193	13.6511	14.9355	17.5963	12.2436	11.5441	-1.94068	down	-1.8925	down	--	--	Molecular Function: DNA binding (GO:0003677);; Molecular Function: transcription factor activity, sequence-specific DNA binding (GO:0003700);; Cellular Component: nucleus (GO:0005634);; Biological Process: regulation of transcription, DNA-templated (GO:0006355);;	K09286|2.42519e-157|mdm:103419228|K09286 EREBP-like factor | (RefSeq) ethylene-responsive transcription factor 5-like	--	--	--	AP2 domain	Ethylene-responsive transcription factor 5 OS=Arabidopsis thaliana OX=3702 GN=ERF5 PE=2 SV=1	K	Transcription	PREDICTED: ethylene-responsive transcription factor 5-like [Malus domestica]	molecular function: binding (GO:0005488);; molecular function: nucleic acid binding transcription factor activity (GO:0001071);; biological process: biological regulation (GO:0065007);; cellular component: cell (GO:0005623);; cellular component: organelle (GO:0043226);; cellular component: cell part (GO:0044464)
MD04G1061200	MD04G1061200	7.20854	6.02735	6.26019	2.87058	4.10333	2.65751	3.63166	3.24381	2.96864	-0.950432	down	-0.998668	down	--	--	Biological Process: regulation of transcription, DNA-templated (GO:0006355);; Biological Process: anatomical structure morphogenesis (GO:0009653);; Molecular Function: sequence-specific DNA binding (GO:0043565);; Biological Process: single-organism developmental process (GO:0044767);; Biological Process: system development (GO:0048731);;	K09338|4.37599e-170|mdm:103427511|K09338 homeobox-leucine zipper protein | (RefSeq) homeobox-leucine zipper protein HAT4-like	--	[K]	Transcription	HD-ZIP protein N terminus;; Homeobox domain;; Homeobox associated leucine zipper	Homeobox-leucine zipper protein HAT4 OS=Arabidopsis thaliana OX=3702 GN=HAT4 PE=1 SV=1	K	Transcription	PREDICTED: homeobox-leucine zipper protein HAT4-like [Malus domestica]	biological process: biological regulation (GO:0065007);; biological process: developmental process (GO:0032502);; molecular function: binding (GO:0005488);; biological process: single-organism process (GO:0044699)
MD04G1064600	MD04G1064600	318.475	340.851	309.023	522.438	416.701	486.468	519.278	485.627	360.776	0.606582	up	0.48307	normal	[M]	Cell wall/membrane/envelope biogenesis	Molecular Function: UDP-glucose 4-epimerase activity (GO:0003978);; Biological Process: galactose metabolic process (GO:0006012);; Biological Process: cellular metabolic process (GO:0044237);; Molecular Function: coenzyme binding (GO:0050662);;	K01784|0|pxb:103937245|K01784 UDP-glucose 4-epimerase [EC:5.1.3.2] | (RefSeq) bifunctional UDP-glucose 4-epimerase and UDP-xylose 4-epimerase 1	Galactose metabolism (ko00052);; Amino sugar and nucleotide sugar metabolism (ko00520)	[M]	Cell wall/membrane/envelope biogenesis	GDP-mannose 4,6 dehydratase;; NAD dependent epimerase/dehydratase family;; Polysaccharide biosynthesis protein;; 3-beta hydroxysteroid dehydrogenase/isomerase family;; short chain dehydrogenase;; RmlD substrate binding domain;; NAD(P)H-binding;; KR domain;; Male sterility protein	Bifunctional UDP-glucose 4-epimerase and UDP-xylose 4-epimerase 1 OS=Arabidopsis thaliana OX=3702 GN=UGE1 PE=1 SV=2	M	Cell wall/membrane/envelope biogenesis	PREDICTED: bifunctional UDP-glucose 4-epimerase and UDP-xylose 4-epimerase 1 [Pyrus x bretschneideri]	molecular function: catalytic activity (GO:0003824);; biological process: metabolic process (GO:0008152);; biological process: single-organism process (GO:0044699);; biological process: cellular process (GO:0009987);; molecular function: binding (GO:0005488)
MD04G1067100	MD04G1067100	6.63192	8.17407	7.17686	14.3686	13.4393	15.4216	19.2954	14.6954	10.7526	1.02657	up	1.00681	up	--	--	--	--	--	--	--	--	--	--	--	--	--
MD04G1091300	MD04G1091300	0.323875	0.512899	0.299643	0.905853	1.11207	0.856665	1.21745	0.968739	0.861555	1.35522	up	1.37548	up	--	--	--	--	--	--	--	--	--	--	--	PREDICTED: alcohol dehydrogenase 3-like [Malus domestica]	--
MD04G1113200	MD04G1113200	1.38876	2.48662	1.40094	0.592837	0.623151	0.739142	1.56099	0.935706	1.06685	-1.36609	down	-0.580451	normal	[TK]	Signal transduction mechanisms;; Transcription	--	K12129|0|pxb:103926536|K12129 pseudo-response regulator 7 | (RefSeq) two-component response regulator-like APRR7	Circadian rhythm - plant (ko04712)	[K]	Transcription	Response regulator receiver domain;; CCT motif	Two-component response regulator-like PRR37 OS=Oryza sativa subsp. indica OX=39946 GN=PRR37 PE=2 SV=2	K	Transcription	PREDICTED: two-component response regulator-like APRR7 isoform X1 [Pyrus x bretschneideri]	--
MD04G1125600	MD04G1125600	236.292	236.272	322.741	95.0062	127.192	106.038	86.8748	108.827	145.389	-1.21794	down	-1.23232	down	[O]	Posttranslational modification, protein turnover, chaperones	Molecular Function: ATP binding (GO:0005524);; Biological Process: response to stress (GO:0006950);;	K03283|0|nnu:104594972|K03283 heat shock 70kDa protein 1/8 | (RefSeq) heat shock cognate 70 kDa protein 2-like	Spliceosome (ko03040);; Protein processing in endoplasmic reticulum (ko04141);; Endocytosis (ko04144)	[O]	Posttranslational modification, protein turnover, chaperones	NAD-specific glutamate dehydrogenase	Probable mediator of RNA polymerase II transcription subunit 37e OS=Arabidopsis thaliana OX=3702 GN=MED37E PE=1 SV=3	O	Posttranslational modification, protein turnover, chaperones	hypothetical protein F511_04348 [Dorcoceras hygrometricum]	molecular function: binding (GO:0005488);; biological process: response to stimulus (GO:0050896)
MD04G1131300	MD04G1131300	10.1961	5.68127	6.12503	12.9293	11.4149	13.4976	15.4898	14.8468	10.4626	0.827311	up	0.873079	up	--	--	--	--	--	--	--	--	Protein FAR-RED ELONGATED HYPOCOTYL 1 OS=Arabidopsis thaliana OX=3702 GN=FHY1 PE=1 SV=1	S	Function unknown	PREDICTED: protein FAR-RED ELONGATED HYPOCOTYL 1-like isoform X2 [Pyrus x bretschneideri]	--
MD04G1136000	MD04G1136000	4.38048	4.27492	4.47624	6.9454	6.44196	6.81777	8.1047	7.91108	6.02801	0.672215	up	0.734284	up	--	--	--	--	--	--	--	Domain of unknown function (DUF588)	CASP-like protein 5B2 OS=Arabidopsis thaliana OX=3702 GN=At3g53850 PE=2 SV=1	S	Function unknown	PREDICTED: CASP-like protein 5B2 [Malus domestica]	--
MD04G1147900	MD04G1147900	111.367	53.4338	207.564	14.5038	36.619	49.8686	70.3642	74.9201	42.4185	-1.83237	down	-1.01024	down	--	--	Molecular Function: transferase activity (GO:0016740);;	--	--	--	--	Transferase family	BAHD acyltransferase DCR OS=Arabidopsis thaliana OX=3702 GN=DCR PE=2 SV=1	S	Function unknown	PREDICTED: BAHD acyltransferase DCR-like isoform X2 [Pyrus x bretschneideri]	molecular function: catalytic activity (GO:0003824)
MD04G1153700	MD04G1153700	5.54859	4.37389	5.27909	2.09215	2.92988	2.40001	2.50747	3.19753	2.78617	-0.974232	down	-0.849362	down	--	--	--	K15731|0|mdm:103433612|K15731 carboxy-terminal domain RNA polymerase II polypeptide A small phosphatase [EC:3.1.3.16] | (RefSeq) carboxy-terminal domain RNA polymerase II polypeptide A small phosphatase 1-like	--	[K]	Transcription	NLI interacting factor-like phosphatase	Mitochondrial import inner membrane translocase subunit TIM50 OS=Phytophthora infestans OX=4787 GN=TIM50 PE=2 SV=1	K	Transcription	PREDICTED: carboxy-terminal domain RNA polymerase II polypeptide A small phosphatase 1-like isoform X1 [Malus domestica]	--
MD04G1153900	MD04G1153900	16.8404	9.18446	10.8948	54.069	12.9825	30.5947	34.5901	40.9755	29.7668	1.42185	up	1.49577	up	--	--	--	K09510|2.26135e-36|mdm:103433609|K09510 DnaJ homolog subfamily B member 4 | (RefSeq) dnaJ homolog subfamily B member 4-like	--	[O]	Posttranslational modification, protein turnover, chaperones	--	--	O	Posttranslational modification, protein turnover, chaperones	PREDICTED: dnaJ homolog subfamily B member 4-like [Malus domestica]	--
MD04G1154100	MD04G1154100	12.5426	7.50884	9.16709	51.1643	14.6504	21.9199	38.1035	45.8685	35.5336	1.61083	up	2.01561	up	[O]	Posttranslational modification, protein turnover, chaperones	--	K09510|1.21744e-98|mdm:103433609|K09510 DnaJ homolog subfamily B member 4 | (RefSeq) dnaJ homolog subfamily B member 4-like	--	[O]	Posttranslational modification, protein turnover, chaperones	DnaJ C terminal domain	Chaperone protein dnaJ A6 OS=Oryza sativa subsp. japonica OX=39947 GN=DJA6 PE=1 SV=1	O	Posttranslational modification, protein turnover, chaperones	PREDICTED: dnaJ homolog subfamily B member 4-like [Malus domestica]	--
MD04G1154600	MD04G1154600	0.806319	1.61482	1.98731	0.520853	0.630648	0.349383	0.69472	0.262569	0.685291	-1.48959	down	-1.42819	down	--	--	Molecular Function: chromatin binding (GO:0003682);; Molecular Function: transcription factor activity, sequence-specific DNA binding (GO:0003700);; Cellular Component: nucleolus (GO:0005730);; Biological Process: regulation of transcription, DNA-templated (GO:0006355);; Molecular Function: sequence-specific DNA binding (GO:0043565);;	--	--	[K]	Transcription	Myb/SANT-like DNA-binding domain	Trihelix transcription factor GT-3a OS=Arabidopsis thaliana OX=3702 GN=GT-3A PE=1 SV=1	K	Transcription	PREDICTED: trihelix transcription factor GT-3b-like [Malus domestica]	molecular function: binding (GO:0005488);; molecular function: nucleic acid binding transcription factor activity (GO:0001071);; biological process: biological regulation (GO:0065007);; cellular component: cell (GO:0005623);; cellular component: organelle (GO:0043226);; cellular component: organelle part (GO:0044422);; cellular component: cell part (GO:0044464)
MD04G1167700	MD04G1167700	18.5201	3.28776	1.3743	0.718596	0.383666	0.296416	0.750507	0.272874	0.284464	-3.99204	down	-4.17995	down	--	--	Molecular Function: transcription factor activity, sequence-specific DNA binding (GO:0003700);; Biological Process: regulation of transcription, DNA-templated (GO:0006355);; Molecular Function: sequence-specific DNA binding (GO:0043565);;	K13424|0|mdm:103433719|K13424 WRKY transcription factor 33 | (RefSeq) WRKY9; probable WRKY transcription factor 33	Plant-pathogen interaction (ko04626)	--	--	WRKY DNA -binding domain	WRKY transcription factor WRKY24 OS=Oryza sativa subsp. japonica OX=39947 GN=WRKY24 PE=2 SV=1	K	Transcription	probable WRKY transcription factor 33 [Malus domestica]	molecular function: nucleic acid binding transcription factor activity (GO:0001071);; biological process: biological regulation (GO:0065007);; molecular function: binding (GO:0005488)
MD04G1177600	MD04G1177600	9.32365	11.406	7.84776	16.3462	18.31	16.1144	16.131	14.9133	16.0164	0.888151	up	0.70907	up	[P]	Inorganic ion transport and metabolism	Cellular Component: membrane (GO:0016020);; Biological Process: metal ion transport (GO:0030001);; Molecular Function: metal ion transmembrane transporter activity (GO:0046873);; Biological Process: transmembrane transport (GO:0055085);;	--	--	[P]	Inorganic ion transport and metabolism	ZIP Zinc transporter	Putative zinc transporter At3g08650 OS=Arabidopsis thaliana OX=3702 GN=At3g08650 PE=2 SV=2	P	Inorganic ion transport and metabolism	PREDICTED: putative zinc transporter At3g08650 [Malus domestica]	cellular component: membrane (GO:0016020);; biological process: localization (GO:0051179);; molecular function: transporter activity (GO:0005215)
MD04G1179200	MD04G1179200	3.34076	1.89362	1.19002	1.07575	0.784485	0.619366	0.766695	1.38982	0.566942	-1.30943	down	-1.24003	normal	--	--	--	--	--	--	--	--	Unknown protein 1 OS=Helianthus annuus OX=4232 PE=1 SV=1	S	Function unknown	PREDICTED: uncharacterized protein LOC103419419 [Malus domestica]	--
MD04G1187100	MD04G1187100	0.939251	1.2123	0.956328	0.626248	0.164581	0.286598	1.3347	1.52355	0.425598	-1.4634	down	0.0715309	normal	--	--	--	--	--	--	--	--	Nuclear envelope-associated protein 2 OS=Arabidopsis thaliana OX=3702 GN=NEAP2 PE=1 SV=1	S	Function unknown	PREDICTED: calcium-binding and coiled-coil domain-containing protein 2-like isoform X2 [Malus domestica]	--
MD04G1187600	MD04G1187600	0.71657	0.353536	0.666957	1.9255	0.863921	1.22813	0.817818	0.561449	0.741466	1.23619	up	0.264227	normal	[T]	Signal transduction mechanisms	--	--	--	[Q]	Secondary metabolites biosynthesis, transport and catabolism	ABC-2 type transporter;; ABC transporter;; Plant PDR ABC transporter associated;; AAA domain, putative AbiEii toxin, Type IV TA system;; ABC-transporter extracellular N-terminal;; ATPase family associated with various cellular activities (AAA)	Pleiotropic drug resistance protein 3 OS=Nicotiana tabacum OX=4097 GN=PDR3 PE=2 SV=1	V	Defense mechanisms	PREDICTED: pleiotropic drug resistance protein 3-like [Malus domestica]	--
MD04G1188700	MD04G1188700	8.39807	6.86791	8.17474	3.70834	5.36794	4.65916	4.87875	4.59625	5.36344	-0.711765	down	-0.674536	down	[E]	Amino acid transport and metabolism	Biological Process: cellular process (GO:0009987);;	--	--	[E]	Amino acid transport and metabolism	FACT complex subunit (SPT16/CDC68);; FACT complex subunit SPT16 N-terminal lobe domain;; Metallopeptidase family M24;; Histone chaperone Rttp106-like	FACT complex subunit SPT16 OS=Arabidopsis thaliana OX=3702 GN=SPT16 PE=1 SV=1	K	Transcription	PREDICTED: FACT complex subunit SPT16-like [Malus domestica]	biological process: cellular process (GO:0009987)
MD04G1191900	MD04G1191900	24.8473	11.5554	11.3295	4.0049	3.70367	2.5394	3.92444	5.71738	4.35491	-2.1646	down	-1.78068	down	--	--	--	--	--	--	--	VQ motif	Calmodulin-binding protein 25 OS=Arabidopsis thaliana OX=3702 GN=CAMBP25 PE=1 SV=1	S	Function unknown	PREDICTED: calmodulin-binding protein 25-like [Malus domestica]	--
MD04G1195900	MD04G1195900	1.68278	3.92851	0.945983	0.299925	0.05415	0.053825	0.852807	0.343777	0.780684	-3.9123	down	-1.71271	down	[O]	Posttranslational modification, protein turnover, chaperones	--	--	--	[O]	Posttranslational modification, protein turnover, chaperones	DnaJ domain	Chaperone protein dnaJ 6 OS=Arabidopsis thaliana OX=3702 GN=ATJ6 PE=2 SV=1	O	Posttranslational modification, protein turnover, chaperones	PREDICTED: dnaJ homolog subfamily B member 3-like [Pyrus x bretschneideri]	--
MD04G1197700	MD04G1197700	131.311	174.366	121.152	358.623	186.936	168.382	162.959	189.387	189.814	0.788967	up	0.339111	normal	--	--	--	--	--	--	--	Phloem protein 2;; F-box domain;; F-box-like	F-box protein PP2-B15 OS=Arabidopsis thaliana OX=3702 GN=PP2B15 PE=2 SV=2	S	Function unknown	PREDICTED: F-box protein PP2-B15-like [Malus domestica]	--
MD04G1202100	MD04G1202100	12.5616	5.3255	4.94698	2.8434	1.69957	1.1097	2.0628	4.01224	2.12165	-1.96103	down	-1.47554	down	--	--	--	--	--	--	--	--	--	--	--	--	--
MD04G1202300	MD04G1202300	218.256	221.374	206.985	127.051	141.01	117.074	151.142	116.649	147.246	-0.690059	down	-0.655717	down	--	--	Biological Process: anion transport (GO:0006820);; Cellular Component: cell part (GO:0044464);; Biological Process: intracellular transport (GO:0046907);; Biological Process: regulation of biological process (GO:0050789);; Biological Process: response to stimulus (GO:0050896);; Biological Process: organic substance transport (GO:0071702);; Biological Process: nitrogen compound transport (GO:00717…	--	--	--	--	C2 domain	Protein SRC2 OS=Glycine max OX=3847 GN=SRC2 PE=2 SV=1	S	Function unknown	PREDICTED: protein SRC2 [Malus domestica]	biological process: localization (GO:0051179);; cellular component: cell part (GO:0044464);; biological process: biological regulation (GO:0065007);; biological process: response to stimulus (GO:0050896)
MD04G1204000	MD04G1204000	30.9449	36.6378	57.9093	18.4306	29.5174	13.946	8.43946	25.1936	43.1677	-0.949753	down	-0.71155	normal	--	--	Molecular Function: iron ion binding (GO:0005506);; Molecular Function: linoleate 13S-lipoxygenase activity (GO:0016165);; Biological Process: oxylipin biosynthetic process (GO:0031408);; Biological Process: oxidation-reduction process (GO:0055114);;	K15718|0|mdm:103433945|K15718 linoleate 9S-lipoxygenase [EC:1.13.11.58] | (RefSeq) LOX7a; probable linoleate 9S-lipoxygenase 5	Linoleic acid metabolism (ko00591)	--	--	Lipoxygenase;; PLAT/LH2 domain	Probable linoleate 9S-lipoxygenase 5 OS=Solanum tuberosum OX=4113 GN=LOX1.5 PE=2 SV=1	S	Function unknown	lipoxygenase [Malus domestica]	molecular function: binding (GO:0005488);; molecular function: catalytic activity (GO:0003824);; biological process: metabolic process (GO:0008152);; biological process: single-organism process (GO:0044699);; biological process: cellular process (GO:0009987)
MD04G1204700	MD04G1204700	4.52239	1.84018	5.65913	1.31351	1.58943	2.24559	0.596556	1.91769	1.96287	-1.17623	down	-1.42464	down	[S]	Function unknown	--	K21248|0|pxb:103965356|K21248 vacuole membrane protein 1 | (RefSeq) vacuole membrane protein KMS1-like	--	[R]	General function prediction only	--	Vacuole membrane protein KMS1 OS=Arabidopsis thaliana OX=3702 GN=KMS1 PE=1 SV=1	S	Function unknown	PREDICTED: vacuole membrane protein KMS1-like isoform X1 [Pyrus x bretschneideri]	--
MD04G1208600	MD04G1208600	11.5744	14.1427	7.77575	5.19065	2.30691	2.80839	1.84029	3.29485	4.17606	-1.64993	down	-1.83837	down	--	--	--	K10664|0|mdm:103427695|K10664 E3 ubiquitin-protein ligase ATL6/9/15/31/42/55 [EC:2.3.2.27] | (RefSeq) E3 ubiquitin-protein ligase ATL6-like	--	[O]	Posttranslational modification, protein turnover, chaperones	Ring finger domain;; RING-like zinc finger;; Zinc finger, C3HC4 type (RING finger);; RING-H2 zinc finger domain;; Zinc finger, C3HC4 type (RING finger);; RING-type zinc-finger;; Anaphase-promoting complex subunit 11 RING-H2 finger	E3 ubiquitin-protein ligase ATL6 OS=Arabidopsis thaliana OX=3702 GN=ATL6 PE=1 SV=2	O	Posttranslational modification, protein turnover, chaperones	PREDICTED: E3 ubiquitin-protein ligase ATL6 [Malus domestica]	--
MD04G1212400	MD04G1212400	1.05164	1.50886	2.76134	0.588325	0.574448	0.513295	0.257531	0.059393	0.873245	-1.60311	down	-2.17032	down	[I]	Lipid transport and metabolism	Biological Process: metabolic process (GO:0008152);; Molecular Function: hydrolase activity (GO:0016787);;	K14493|0|mdm:103433997|K14493 gibberellin receptor GID1 [EC:3.-.-.-] | (RefSeq) GID1a; gibberellin receptor GID1C-like	Plant hormone signal transduction (ko04075)	[V]	Defense mechanisms	alpha/beta hydrolase fold;; Carboxylesterase family	Gibberellin receptor GID1C OS=Arabidopsis thaliana OX=3702 GN=GID1C PE=1 SV=1	I	Lipid transport and metabolism	gibberellin receptor GID1C-like [Malus domestica]	biological process: metabolic process (GO:0008152);; molecular function: catalytic activity (GO:0003824)
MD04G1216900	MD04G1216900	12.2338	13.7071	12.8101	7.43025	4.92861	7.4097	6.04285	6.51823	8.07601	-0.926233	down	-0.918179	down	[I]	Lipid transport and metabolism	--	--	--	--	--	Serine aminopeptidase, S33;; alpha/beta hydrolase fold;; Diacylglycerol acyltransferase	Acyltransferase-like protein At1g54570, chloroplastic OS=Arabidopsis thaliana OX=3702 GN=At1g54570 PE=1 SV=1	I	Lipid transport and metabolism	PREDICTED: acyltransferase-like protein At1g54570, chloroplastic [Pyrus x bretschneideri]	--
MD04G1233200	MD04G1233200	19.3002	8.43738	19.3302	8.84151	9.72166	5.76661	4.0773	9.46961	12.7131	-0.898225	down	-0.852484	normal	[T]	Signal transduction mechanisms	--	K04733|0|mdm:103434225|K04733 interleukin-1 receptor-associated kinase 4 [EC:2.7.11.1] | (RefSeq) rust resistance kinase Lr10-like	--	--	--	Protein kinase domain;; Protein tyrosine kinase	Rust resistance kinase Lr10 OS=Triticum aestivum OX=4565 GN=LRK10 PE=2 SV=1	T	Signal transduction mechanisms	PREDICTED: rust resistance kinase Lr10-like [Malus domestica]	--
MD04G1235500	MD04G1235500	3.92768	4.22185	4.07029	6.45557	6.74591	6.75371	9.06765	7.27484	6.16943	0.76135	up	0.864709	up	--	--	--	K13156|0|pxb:103930347|K13156 U11/U12 small nuclear ribonucleoprotein 48 kDa protein | (RefSeq) U11/U12 small nuclear ribonucleoprotein 48 kDa protein	--	--	--	U11-48K-like CHHC zinc finger	U11/U12 small nuclear ribonucleoprotein 48 kDa protein OS=Arabidopsis thaliana OX=3702 GN=SNRNP48 PE=3 SV=1	S	Function unknown	PREDICTED: U11/U12 small nuclear ribonucleoprotein 48 kDa protein [Pyrus x bretschneideri]	--
MD04G1238200	MD04G1238200	35.1337	27.9647	24.7993	44.2662	40.5062	55.0631	53.5573	48.5222	45.8619	0.715776	up	0.734879	up	[T]	Signal transduction mechanisms	Molecular Function: transferase activity, transferring phosphorus-containing groups (GO:0016772);;	--	--	[T]	Signal transduction mechanisms	Protein tyrosine kinase;; Protein kinase domain	Receptor-like protein kinase FERONIA OS=Arabidopsis thaliana OX=3702 GN=FER PE=1 SV=1	T	Signal transduction mechanisms	PREDICTED: receptor-like protein kinase FERONIA [Malus domestica]	molecular function: catalytic activity (GO:0003824)
MD04G1248100	MD04G1248100	0.72904	0.626306	0.476592	1.42964	1.12175	1.82785	2.85979	1.34329	1.50378	1.28847	up	1.59034	up	--	--	--	--	--	[A]	RNA processing and modification	--	Putative metallophosphoesterase At3g03305 OS=Arabidopsis thaliana OX=3702 GN=At3g03305 PE=2 SV=1	S	Function unknown	PREDICTED: LOW QUALITY PROTEIN: putative metallophosphoesterase At3g03305 [Malus domestica]	--
MD05G1011000	MD05G1011000	20.77	10.7603	10.3499	5.23802	2.5829	1.94394	2.65516	2.13078	2.64961	-2.05418	down	-2.50729	down	--	--	--	--	--	--	--	--	--	S	Function unknown	PREDICTED: uncharacterized protein LOC103436635 [Malus domestica]	--
MD05G1018900	MD05G1018900	1.08297	0.696159	1.06737	2.12676	1.11153	2.69432	1.65451	1.47956	1.50988	1.08721	up	0.683176	normal	[K]	Transcription	--	--	--	--	--	TIR domain;; NB-ARC domain;; Leucine Rich repeats (2 copies);; Leucine rich repeat;; TIR domain;; Leucine Rich Repeat	TMV resistance protein N OS=Nicotiana glutinosa OX=35889 GN=N PE=1 SV=1	S	Function unknown	PREDICTED: TMV resistance protein N-like isoform X3 [Malus domestica]	--
MD05G1031300	MD05G1031300	3.61828	3.48399	4.21486	7.69161	5.60852	7.28609	8.16621	8.18433	5.48793	0.904761	up	0.930763	up	[R]	General function prediction only	Cellular Component: nucleus (GO:0005634);; Biological Process: DNA repair (GO:0006281);; Biological Process: vegetative to reproductive phase transition of meristem (GO:0010228);; Molecular Function: histone-lysine N-methyltransferase activity (GO:0018024);; Biological Process: histone lysine methylation (GO:0034968);;	--	--	[U]	Intracellular trafficking, secretion, and vesicular transport	SET domain	Histone-lysine N-methyltransferase ASHH1 OS=Arabidopsis thaliana OX=3702 GN=ASHH1 PE=1 SV=1	S	Function unknown	PREDICTED: histone-lysine N-methyltransferase ASHH1-like isoform X4 [Malus domestica]	cellular component: cell (GO:0005623);; cellular component: organelle (GO:0043226);; cellular component: cell part (GO:0044464);; biological process: metabolic process (GO:0008152);; biological process: cellular process (GO:0009987);; biological process: response to stimulus (GO:0050896);; biological process: reproduction (GO:0000003);; biological process: reproductive process (GO:0022414);; biol…
MD05G1043500	MD05G1043500	4.57273	6.83649	9.59816	14.3655	11.5919	10.4167	25.8046	13.2575	19.0784	0.842598	up	1.44544	up	[R]	General function prediction only	--	--	--	[DO]	Cell cycle control, cell division, chromosome partitioning;; Posttranslational modification, protein turnover, chaperones	Caspase domain	Metacaspase-1 OS=Arabidopsis thaliana OX=3702 GN=AMC1 PE=1 SV=1	O	Posttranslational modification, protein turnover, chaperones	PREDICTED: metacaspase-1-like [Pyrus x bretschneideri]	--
MD05G1070700	MD05G1070700	1.45957	1.14757	1.58377	2.6257	2.9719	3.40228	5.04319	4.52608	2.59275	1.14885	up	1.51621	up	--	--	--	--	--	--	--	--	--	--	--	--	--
MD05G1071900	MD05G1071900	31.4839	17.7432	33.3958	11.1362	10.4482	15.6334	7.33507	9.83063	12.5376	-1.10905	down	-1.49051	down	[I]	Lipid transport and metabolism	Biological Process: isopentenyl diphosphate biosynthetic process, methylerythritol 4-phosphate pathway (GO:0019288);; Biological Process: oxidation-reduction process (GO:0055114);;	K03527|0|mdm:103425754|K03527 4-hydroxy-3-methylbut-2-en-1-yl diphosphate reductase [EC:1.17.7.4] | (RefSeq) 4-hydroxy-3-methylbut-2-enyl diphosphate reductase, chloroplastic	Terpenoid backbone biosynthesis (ko00900)	--	--	LytB protein	4-hydroxy-3-methylbut-2-enyl diphosphate reductase, chloroplastic OS=Arabidopsis thaliana OX=3702 GN=ISPH PE=2 SV=1	I	Lipid transport and metabolism	PREDICTED: 4-hydroxy-3-methylbut-2-enyl diphosphate reductase, chloroplastic [Malus domestica]	biological process: metabolic process (GO:0008152);; biological process: cellular process (GO:0009987);; biological process: single-organism process (GO:0044699)
MD05G1085800	MD05G1085800	6.83867	6.54695	7.71519	2.22152	2.66278	2.37876	4.54872	3.45169	3.67334	-1.47899	down	-0.868127	down	[G]	Carbohydrate transport and metabolism	--	--	--	[GC]	Carbohydrate transport and metabolism;; Energy production and conversion	UDP-glucoronosyl and UDP-glucosyl transferase	Scopoletin glucosyltransferase OS=Nicotiana tabacum OX=4097 GN=TOGT1 PE=1 SV=1	S	Function unknown	PREDICTED: scopoletin glucosyltransferase-like [Malus domestica]	--
MD05G1089300	MD05G1089300	9.54252	16.6856	10.0826	0	0	0	19.3794	14.7947	14.1902	-10.7374	down	0.402829	normal	--	--	Cellular Component: endoplasmic reticulum (GO:0005783);;	K20723|1.53078e-67|mdm:103409353|K20723 reticulon-3 | (RefSeq) reticulon-like protein B11	--	[U]	Intracellular trafficking, secretion, and vesicular transport	Reticulon	Reticulon-like protein B11 OS=Arabidopsis thaliana OX=3702 GN=RTNLB11 PE=2 SV=1	U	Intracellular trafficking, secretion, and vesicular transport	PREDICTED: reticulon-like protein B11 isoform X1 [Malus domestica]	cellular component: cell (GO:0005623);; cellular component: organelle (GO:0043226);; cellular component: cell part (GO:0044464)
MD05G1089600	MD05G1089600	65.5825	26.1904	29.3401	16.5913	20.0122	12.4047	8.73011	12.2926	21.5116	-1.24929	down	-1.5231	down	--	--	Molecular Function: DNA binding (GO:0003677);; Molecular Function: chromatin binding (GO:0003682);;	K09422|0|mdm:103436434|K09422 myb proto-oncogene protein, plant | (RefSeq) MYB3; transcription factor MYB44-like	--	[K]	Transcription	Myb-like DNA-binding domain;; Myb-like DNA-binding domain	Transcription factor MYB73 OS=Arabidopsis thaliana OX=3702 GN=MYB73 PE=1 SV=1	K	Transcription	transcription factor MYB44-like [Malus domestica]	molecular function: binding (GO:0005488)
MD05G1114400	MD05G1114400	4.42778	4.92034	3.37559	8.16275	6.5527	7.10726	12.7532	8.57081	8.3763	0.829405	up	1.20597	up	--	--	Molecular Function: calcium ion binding (GO:0005509);;	--	--	--	--	EF-hand domain pair;; EF-hand domain;; EF hand;; EF hand	--	S	Function unknown	PREDICTED: uncharacterized protein LOC103414915 [Malus domestica]	molecular function: binding (GO:0005488)
MD05G1122000	MD05G1122000	13.9287	6.25727	11.1585	3.86444	7.02236	2.46285	3.29815	6.34129	5.10504	-1.16064	down	-1.09633	down	--	--	--	K19042|5.86425e-170|mdm:103410605|K19042 E3 ubiquitin-protein ligase BOI and related proteins [EC:2.3.2.27] | (RefSeq) probable BOI-related E3 ubiquitin-protein ligase 2	--	[O]	Posttranslational modification, protein turnover, chaperones	Zinc finger, C3HC4 type (RING finger)	Probable BOI-related E3 ubiquitin-protein ligase 3 OS=Arabidopsis thaliana OX=3702 GN=BRG3 PE=1 SV=1	S	Function unknown	PREDICTED: probable BOI-related E3 ubiquitin-protein ligase 2 [Malus domestica]	--
MD05G1123600	MD05G1123600	7.64131	10.9451	11.0426	4.66431	5.48981	5.90544	5.65522	6.76593	5.4468	-0.82503	down	-0.73661	down	[HC]	Coenzyme transport and metabolism;; Energy production and conversion	--	--	--	[CR]	Energy production and conversion;; General function prediction only	FAD binding domain;; Lycopene cyclase protein;; FAD binding domain;; NAD(P)-binding Rossmann-like domain;; Glucose inhibited division protein A;; Flavin containing amine oxidoreductase	Monooxygenase 2 OS=Arabidopsis thaliana OX=3702 GN=MO2 PE=2 SV=1	CH	Energy production and conversion;; Coenzyme transport and metabolism	PREDICTED: FAD-dependent urate hydroxylase-like [Malus domestica]	--
MD05G1123700	MD05G1123700	3.61704	7.00942	5.15236	3.30167	1.74572	2.40024	4.07111	3.11496	2.45284	-1.03587	down	-0.720139	normal	[HC]	Coenzyme transport and metabolism;; Energy production and conversion	--	--	--	[CR]	Energy production and conversion;; General function prediction only	FAD binding domain;; Lycopene cyclase protein;; FAD binding domain	Monooxygenase 2 OS=Arabidopsis thaliana OX=3702 GN=MO2 PE=2 SV=1	CH	Energy production and conversion;; Coenzyme transport and metabolism	PREDICTED: uncharacterized protein LOC103946619 [Pyrus x bretschneideri]	--
MD05G1126300	MD05G1126300	6.66381	12.3981	7.58519	4.73417	1.82119	3.98708	6.81483	4.41752	4.49992	-1.29596	down	-0.769915	down	[G]	Carbohydrate transport and metabolism	Molecular Function: transporter activity (GO:0005215);; Cellular Component: plasma membrane (GO:0005886);; Cellular Component: integral component of membrane (GO:0016021);; Biological Process: transmembrane transport (GO:0055085);;	--	--	[R]	General function prediction only	Major Facilitator Superfamily	--	U	Intracellular trafficking, secretion, and vesicular transport	PREDICTED: hippocampus abundant transcript 1 protein-like isoform X1 [Malus domestica]	molecular function: transporter activity (GO:0005215);; cellular component: cell (GO:0005623);; cellular component: membrane (GO:0016020);; cellular component: cell part (GO:0044464);; cellular component: membrane part (GO:0044425);; biological process: localization (GO:0051179)
MD05G1139000	MD05G1139000	4.73077	3.45523	4.18276	1.08008	1.29024	1.47918	3.03495	1.95758	3.23547	-1.61191	down	-0.598035	normal	[T]	Signal transduction mechanisms	Molecular Function: protein serine/threonine phosphatase activity (GO:0004722);; Biological Process: protein dephosphorylation (GO:0006470);; Molecular Function: metal ion binding (GO:0046872);;	K14803|4.73713e-117|mdm:103440933|K14803 protein phosphatase PTC2/3 [EC:3.1.3.16] | (RefSeq) probable protein phosphatase 2C 27	--	[T]	Signal transduction mechanisms	Protein phosphatase 2C	Probable protein phosphatase 2C 27 OS=Arabidopsis thaliana OX=3702 GN=PP2C27 PE=2 SV=1	T	Signal transduction mechanisms	PREDICTED: probable protein phosphatase 2C 27 [Malus domestica]	molecular function: catalytic activity (GO:0003824);; biological process: metabolic process (GO:0008152);; biological process: cellular process (GO:0009987);; molecular function: binding (GO:0005488)
MD05G1155100	MD05G1155100	5.64712	0.638928	4.58596	0.333063	0.126037	0	0.011964	0.692851	0.523678	-4.5149	down	-3.13597	down	[E]	Amino acid transport and metabolism	Biological Process: branched-chain amino acid biosynthetic process (GO:0009082);; Molecular Function: transferase activity, transferring acyl groups, acyl groups converted into alkyl on transfer (GO:0046912);;	K01649|0|mdm:103409760|K01649 2-isopropylmalate synthase [EC:2.3.3.13] | (RefSeq) 2-isopropylmalate synthase A-like	Valine, leucine and isoleucine biosynthesis (ko00290);; Pyruvate metabolism (ko00620);; 2-Oxocarboxylic acid metabolism (ko01210);; Biosynthesis of amino acids (ko01230)	[E]	Amino acid transport and metabolism	HMGL-like	2-isopropylmalate synthase A OS=Solanum pennellii OX=28526 GN=IPMSA PE=2 SV=1	E	Amino acid transport and metabolism	PREDICTED: 2-isopropylmalate synthase A-like [Malus domestica]	biological process: metabolic process (GO:0008152);; biological process: cellular process (GO:0009987);; biological process: single-organism process (GO:0044699);; molecular function: catalytic activity (GO:0003824)
MD05G1188600	MD05G1188600	7.10572	2.93297	3.98191	1.20393	2.12689	1.46479	0.527878	0.974688	1.28881	-1.48593	down	-2.32758	down	[H]	Coenzyme transport and metabolism	--	--	--	--	--	TENA/THI-4/PQQC family	Bifunctional TH2 protein, mitochondrial OS=Arabidopsis thaliana OX=3702 GN=TH2 PE=1 SV=1	S	Function unknown	PREDICTED: probable aminopyrimidine aminohydrolase, mitochondrial [Pyrus x bretschneideri]	--
MD05G1191100	MD05G1191100	8.61427	11.6707	8.6646	5.81966	1.59863	3.43858	4.79581	2.33992	4.14936	-1.37733	down	-1.3718	down	[I]	Lipid transport and metabolism	Molecular Function: carboxylic ester hydrolase activity (GO:0004091);; Biological Process: metabolic process (GO:0008152);; Molecular Function: retinyl-palmitate esterase activity (GO:0050253);; Molecular Function: methyl indole-3-acetate esterase activity (GO:0080030);; Molecular Function: methyl salicylate esterase activity (GO:0080031);; Molecular Function: methyl jasmonate esterase activity (…	--	--	[V]	Defense mechanisms	alpha/beta hydrolase fold;; Carboxylesterase family	Probable carboxylesterase 13 OS=Arabidopsis thaliana OX=3702 GN=CXE13 PE=1 SV=1	I	Lipid transport and metabolism	CXE carboxylesterase [Malus pumila]	biological process: metabolic process (GO:0008152);; molecular function: catalytic activity (GO:0003824)
MD05G1192900	MD05G1192900	31.1342	19.6264	20.161	5.96488	7.36873	7.67369	8.47336	9.22152	9.57451	-1.6964	down	-1.39123	down	--	--	--	--	--	--	--	--	--	S	Function unknown	PREDICTED: uncharacterized protein LOC103419929 [Malus domestica]	--
MD05G1197200	MD05G1197200	4.87823	6.44049	5.67664	2.33423	0.20333	1.24996	1.70421	0.968703	1.70758	-2.10979	down	-1.96281	down	--	--	--	--	--	--	--	Cotton fibre expressed protein	--	S	Function unknown	PREDICTED: uncharacterized protein LOC103435590 [Malus domestica]	--
MD05G1207300	MD05G1207300	3.97843	2.01272	3.11023	1.24786	0.721143	0.347672	1.45431	1.69219	1.57619	-1.92467	down	-0.955772	normal	[Q]	Secondary metabolites biosynthesis, transport and catabolism	Molecular Function: oxidoreductase activity, acting on single donors with incorporation of molecular oxygen, incorporation of two atoms of oxygen (GO:0016702);;	K09840|0|mdm:103441488|K09840 9-cis-epoxycarotenoid dioxygenase [EC:1.13.11.51] | (RefSeq) 9-cis-epoxycarotenoid dioxygenase NCED1, chloroplastic-like	Carotenoid biosynthesis (ko00906)	[Q]	Secondary metabolites biosynthesis, transport and catabolism	Retinal pigment epithelial membrane protein	9-cis-epoxycarotenoid dioxygenase NCED1, chloroplastic OS=Phaseolus vulgaris OX=3885 GN=NCED1 PE=2 SV=1	Q	Secondary metabolites biosynthesis, transport and catabolism	PREDICTED: 9-cis-epoxycarotenoid dioxygenase NCED1, chloroplastic-like [Malus domestica]	molecular function: catalytic activity (GO:0003824);; biological process: metabolic process (GO:0008152);; biological process: single-organism process (GO:0044699)
MD05G1219900	MD05G1219900	0.569454	1.30936	0.711208	0.105344	0.208481	0.39606	1.53883	0.344516	0.899217	-1.78895	down	0.0715562	normal	[NW]	Cell motility;; Extracellular structures	Molecular Function: nucleotide binding (GO:0000166);; Molecular Function: protein kinase activity (GO:0004672);; Biological Process: phosphorylation (GO:0016310);;	--	--	--	--	Protein kinase domain;; Protein tyrosine kinase;; D-mannose binding lectin;; PAN-like domain;; S-locus glycoprotein domain;; Domain of unknown function (DUF3403)	G-type lectin S-receptor-like serine/threonine-protein kinase At4g27290 OS=Arabidopsis thaliana OX=3702 GN=At4g27290 PE=3 SV=4	T	Signal transduction mechanisms	PREDICTED: G-type lectin S-receptor-like serine/threonine-protein kinase At4g27290 isoform X2 [Malus domestica]	molecular function: binding (GO:0005488);; molecular function: catalytic activity (GO:0003824);; biological process: metabolic process (GO:0008152);; biological process: cellular process (GO:0009987)
MD05G1220200	MD05G1220200	2.61719	1.69121	2.06695	0.827392	0.919717	1.12597	1.38434	1.49785	1.08008	-1.09402	down	-0.694617	normal	[NW]	Cell motility;; Extracellular structures	--	--	--	--	--	Protein tyrosine kinase;; Protein kinase domain;; S-locus glycoprotein domain;; D-mannose binding lectin;; PAN-like domain;; Domain of unknown function (DUF3403)	G-type lectin S-receptor-like serine/threonine-protein kinase At4g27290 OS=Arabidopsis thaliana OX=3702 GN=At4g27290 PE=3 SV=4	T	Signal transduction mechanisms	PREDICTED: G-type lectin S-receptor-like serine/threonine-protein kinase At4g27290 isoform X1 [Malus domestica]	--
MD05G1256200	MD05G1256200	1.81382	1.52519	1.62699	0.828448	0.60301	0.564206	0.488064	0.584183	0.930174	-1.25994	down	-1.31436	down	--	--	--	--	--	--	--	--	Putative E3 ubiquitin-protein ligase LIN-1 OS=Lotus japonicus OX=34305 GN=CERBERUS PE=2 SV=2	S	Function unknown	PREDICTED: putative E3 ubiquitin-protein ligase LIN-1 [Malus domestica]	--
MD05G1262600	MD05G1262600	6.09562	5.97874	1.86541	1.10885	0.477366	0.305286	0.692344	0.586914	0.67409	-2.83123	down	-2.8196	down	[QV]	Secondary metabolites biosynthesis, transport and catabolism;; Defense mechanisms	--	K20667|0|mdm:103450666|K20667 beta-amyrin 28-monooxygenase [EC:1.14.13.201] | (RefSeq) beta-amyrin 28-oxidase-like	--	[QI]	Secondary metabolites biosynthesis, transport and catabolism;; Lipid transport and metabolism	Cytochrome P450	Beta-amyrin 28-oxidase OS=Panax ginseng OX=4054 PE=2 SV=1	Q	Secondary metabolites biosynthesis, transport and catabolism	PREDICTED: beta-amyrin 28-oxidase-like [Malus domestica]	--
MD05G1269300	MD05G1269300	48.0994	24.5327	21.4102	9.51782	8.55561	8.87444	8.42656	10.0257	10.7385	-1.75612	down	-1.70244	down	--	--	--	--	--	--	--	--	--	S	Function unknown	PREDICTED: uncharacterized protein LOC103952353 [Pyrus x bretschneideri]	--
MD05G1274900	MD05G1274900	51.537	47.3713	73.2083	41.7116	30.5687	23.7497	25.3069	24.7324	38.6964	-0.793463	down	-0.970745	down	[E]	Amino acid transport and metabolism	Biological Process: amino acid transmembrane transport (GO:0003333);; Molecular Function: L-glutamate transmembrane transporter activity (GO:0005313);; Cellular Component: plasma membrane (GO:0005886);; Molecular Function: arginine transmembrane transporter activity (GO:0015181);; Molecular Function: L-lysine transmembrane transporter activity (GO:0015189);; Biological Process: lysine transport (…	K03294|0|mdm:103435611|K03294 basic amino acid/polyamine antiporter, APA family | (RefSeq) cationic amino acid transporter 1-like	--	[E]	Amino acid transport and metabolism	Amino acid permease;; Amino acid permease;; C-terminus of AA_permease	Cationic amino acid transporter 1 OS=Arabidopsis thaliana OX=3702 GN=CAT1 PE=1 SV=1	E	Amino acid transport and metabolism	PREDICTED: cationic amino acid transporter 1-like [Malus domestica]	biological process: single-organism process (GO:0044699);; biological process: localization (GO:0051179);; molecular function: transporter activity (GO:0005215);; cellular component: cell (GO:0005623);; cellular component: membrane (GO:0016020);; cellular component: cell part (GO:0044464);; cellular component: membrane part (GO:0044425)
MD05G1278200	MD05G1278200	48.7886	9.47786	9.26474	0.201808	0.52788	0.63192	0.329343	0.691636	0.641949	-5.54758	down	-5.3252	down	--	--	--	--	--	[I]	Lipid transport and metabolism	Lipase (class 3)	Phospholipase A1-Igamma1, chloroplastic OS=Arabidopsis thaliana OX=3702 GN=At1g06800 PE=1 SV=2	S	Function unknown	PREDICTED: phospholipase A1-Igamma1, chloroplastic-like [Malus domestica]	--
MD05G1284000	MD05G1284000	7.96522	12.1419	1.91477	1.251	0.45969	1.93782	0.113927	0.233584	0.223067	-2.54711	down	-5.22812	down	--	--	Biological Process: ceramide metabolic process (GO:0006672);; Cellular Component: integral component of membrane (GO:0016021);;	--	--	--	--	Protein of unknown function (DUF616)	--	S	Function unknown	PREDICTED: uncharacterized protein LOC103434996 isoform X2 [Malus domestica]	biological process: metabolic process (GO:0008152);; biological process: cellular process (GO:0009987);; biological process: single-organism process (GO:0044699);; cellular component: membrane (GO:0016020);; cellular component: membrane part (GO:0044425)
MD05G1292900	MD05G1292900	18.1667	24.02	18.8167	34.0387	29.5999	27.4305	56.5729	35.9337	28.3701	0.632672	up	0.968861	up	--	--	--	--	--	[K]	Transcription	Bromodomain	Transcription factor GTE12 OS=Arabidopsis thaliana OX=3702 GN=GTE12 PE=2 SV=2	BK	Chromatin structure and dynamics;; Transcription	PREDICTED: transcription factor GTE12 [Malus domestica]	--
MD05G1293800	MD05G1293800	12.5294	11.8147	13.1944	8.50507	3.72857	6.99144	3.81366	6.96239	5.90489	-0.928703	down	-1.17384	down	[T]	Signal transduction mechanisms	Molecular Function: protein serine/threonine kinase activity (GO:0004674);; Molecular Function: protein serine/threonine/tyrosine kinase activity (GO:0004712);; Molecular Function: non-membrane spanning protein tyrosine kinase activity (GO:0004715);; Molecular Function: ATP binding (GO:0005524);; Cellular Component: nucleus (GO:0005634);; Cellular Component: cytosol (GO:0005829);; Biological Proc…	--	--	[T]	Signal transduction mechanisms	Protein tyrosine kinase;; Protein kinase domain;; Ankyrin repeats (3 copies);; Ankyrin repeat;; Ankyrin repeats (many copies);; Ankyrin repeat;; Ankyrin repeats (many copies)	Integrin-linked protein kinase 1 OS=Arabidopsis thaliana OX=3702 GN=ILK1 PE=1 SV=1	T	Signal transduction mechanisms	PREDICTED: serine/threonine-protein kinase HT1-like [Malus domestica]	molecular function: catalytic activity (GO:0003824);; biological process: metabolic process (GO:0008152);; biological process: cellular process (GO:0009987);; molecular function: binding (GO:0005488);; cellular component: cell (GO:0005623);; cellular component: organelle (GO:0043226);; cellular component: cell part (GO:0044464);; biological process: localization (GO:0051179);; biological process:…
MD05G1294300	MD05G1294300	10.5672	11.5798	8.94143	21.0434	15.2439	16.9585	24.3528	22.5675	15.8259	0.824061	up	0.999886	up	--		--	--	--	--	--	Protein tyrosine kinase;; Protein kinase domain;; Di-glucose binding within endoplasmic reticulum	Probable LRR receptor-like serine/threonine-protein kinase At1g07650 OS=Arabidopsis thaliana OX=3702 GN=At1g07650 PE=1 SV=1	S	Function unknown	PREDICTED: probable LRR receptor-like serine/threonine-protein kinase At1g07650 [Pyrus x bretschneideri]	--
MD05G1294400	MD05G1294400	8.3385	6.14401	8.05422	18.1628	11.596	13.1457	19.111	19.8047	13.423	0.96993	up	1.19815	up	[K]	Transcription	--	--	--	--	--	Leucine rich repeat;; Leucine Rich repeats (2 copies);; Leucine Rich Repeat	Probable leucine-rich repeat receptor-like serine/threonine-protein kinase At3g14840 OS=Arabidopsis thaliana OX=3702 GN=LRR-RLK PE=1 SV=1	S	Function unknown	PREDICTED: probable LRR receptor-like serine/threonine-protein kinase At1g07650 [Pyrus x bretschneideri]	--
MD05G1296400	MD05G1296400	5.37707	4.35051	1.47236	1.04701	0.514829	0.227226	2.06295	1.27368	0.574932	-2.5588	down	-1.50919	down	--	--	--	--	--	--	--	Protein of unknown function (DUF1685)	--	S	Function unknown	PREDICTED: uncharacterized protein LOC103435110 [Malus domestica]	--
MD05G1298000	MD05G1298000	0.873182	0.555774	0.790794	1.80901	1.92611	2.1649	2.294	2.60899	1.32953	1.45445	up	1.4678	up	--	--	Molecular Function: nucleic acid binding (GO:0003676);; Biological Process: DNA integration (GO:0015074);;	--	--	[R]	General function prediction only	Reverse transcriptase (RNA-dependent DNA polymerase);; Integrase core domain;; gag-polypeptide of LTR copia-type;; Retrotransposon gag protein;; GAG-pre-integrase domain;; gag-polypeptide of LTR copia-type	Retrovirus-related Pol polyprotein from transposon RE1 OS=Arabidopsis thaliana OX=3702 GN=RE1 PE=2 SV=1	L	Replication, recombination and repair	hypothetical protein VITISV_010143 [Vitis vinifera]	molecular function: binding (GO:0005488);; biological process: metabolic process (GO:0008152);; biological process: cellular process (GO:0009987)
MD05G1321000	MD05G1321000	11.1706	12.7889	13.6524	2.53798	3.09089	1.5437	1.70015	2.06519	2.98568	-2.32281	down	-2.48339	down	--	--	--	--	--	--	--	--	COP1-interacting protein 7 OS=Arabidopsis thaliana OX=3702 GN=CIP7 PE=1 SV=1	S	Function unknown	PREDICTED: uncharacterized protein LOC103927051 isoform X2 [Pyrus x bretschneideri]	--
MD05G1323500	MD05G1323500	3.0621	1.38945	14.2831	0.849056	0.953689	0.289164	0.190141	0.355421	1.32951	-3.09848	down	-3.32449	down	[C]	Energy production and conversion	Molecular Function: NADH dehydrogenase (ubiquinone) activity (GO:0008137);; Molecular Function: flavin adenine dinucleotide binding (GO:0050660);; Biological Process: oxidation-reduction process (GO:0055114);;	K17871|0|pxb:103966280|K17871 NADH:ubiquinone reductase (non-electrogenic) [EC:1.6.5.9] | (RefSeq) internal alternative NAD(P)H-ubiquinone oxidoreductase A1, mitochondrial-like	--	[C]	Energy production and conversion	Pyridine nucleotide-disulphide oxidoreductase;; Pyridine nucleotide-disulphide oxidoreductase	Internal alternative NAD(P)H-ubiquinone oxidoreductase A1, mitochondrial OS=Arabidopsis thaliana OX=3702 GN=NDA1 PE=2 SV=1	C	Energy production and conversion	PREDICTED: internal alternative NAD(P)H-ubiquinone oxidoreductase A1, mitochondrial-like isoform X1 [Pyrus x bretschneideri]	molecular function: catalytic activity (GO:0003824);; biological process: metabolic process (GO:0008152);; biological process: single-organism process (GO:0044699);; molecular function: binding (GO:0005488)
MD05G1335400	MD05G1335400	49.3836	61.7259	46.8342	92.2146	86.2648	92.1991	115.198	81.7325	79.3137	0.831109	up	0.791207	up	--	--	--	--	--	--	--	--	--	S	Function unknown	PREDICTED: uncharacterized protein LOC103434635 isoform X2 [Malus domestica]	--
MD05G1345400	MD05G1345400	20.193	21.5054	15.1076	33.9461	19.7038	40.158	43.8975	38.307	28.2959	0.762628	up	0.946332	up	--	--	--	K08341|1.26597e-95|mdm:103410128|K08341 GABA(A) receptor-associated protein | (RefSeq) autophagy-related protein 8C-like	Regulation of autophagy (ko04140)	[Z]	Cytoskeleton	Autophagy protein Atg8 ubiquitin like	Autophagy-related protein 8a OS=Arabidopsis thaliana OX=3702 GN=ATG8A PE=1 SV=2	U	Intracellular trafficking, secretion, and vesicular transport	PREDICTED: autophagy-related protein 8C-like [Malus domestica]	--
MD05G1349600	MD05G1349600	2.48581	2.54658	3.5197	1.19004	0.597013	0.568291	0.725407	1.09605	1.79434	-1.80364	down	-1.24517	down	[M]	Cell wall/membrane/envelope biogenesis	Molecular Function: protein kinase activity (GO:0004672);; Biological Process: cellular process (GO:0009987);;	K20716|0|mdm:103434588|K20716 mitogen-activated protein kinase kinase kinase 17/18 | (RefSeq) mitogen-activated protein kinase kinase kinase 2-like	--	[T]	Signal transduction mechanisms	Protein kinase domain;; Protein tyrosine kinase	Mitogen-activated protein kinase kinase kinase 18 OS=Arabidopsis thaliana OX=3702 GN=MAPKKK18 PE=1 SV=1	T	Signal transduction mechanisms	PREDICTED: mitogen-activated protein kinase kinase kinase ANP1-like [Pyrus x bretschneideri]	molecular function: catalytic activity (GO:0003824);; biological process: metabolic process (GO:0008152);; biological process: cellular process (GO:0009987)
MD05G1349800	MD05G1349800	1.51585	0.481494	0.710387	0.180832	0.44879	0.235305	0.670224	0.487719	0.381179	-1.58124	down	-0.836793	normal	--	--	--	--	--	--	--	WRKY DNA -binding domain	WRKY transcription factor 6 OS=Arabidopsis thaliana OX=3702 GN=WRKY6 PE=1 SV=1	K	Transcription	PREDICTED: probable WRKY transcription factor 31 [Malus domestica]	--
MD05G1356900	MD05G1356900	0.808178	4.65549	1.19913	31.288	2.83149	2.01617	0.845575	1.63324	1.61618	2.46681	up	-0.680632	normal	--	--	--	--	--	--	--	PDDEXK-like family of unknown function	--	S	Function unknown	PREDICTED: uncharacterized protein LOC103434439 [Malus domestica]	--
MD05G1360300	MD05G1360300	8.25476	4.80756	6.27914	1.61688	2.58502	2.09171	1.2554	2.20469	2.82854	-1.55961	down	-1.62748	down	--	--	Biological Process: regulation of transcription, DNA-templated (GO:0006355);;	--	--	--	--	GRAS domain family	Scarecrow-like protein 13 OS=Arabidopsis thaliana OX=3702 GN=SCL13 PE=2 SV=2	K	Transcription	PREDICTED: scarecrow-like protein 13 [Malus domestica]	biological process: biological regulation (GO:0065007)
MD06G1002100	MD06G1002100	91.9771	70.0055	78.8238	57.0618	49.1705	34.4624	45.3028	44.0397	52.9667	-0.723222	down	-0.77423	down	--	--	Biological Process: defense response (GO:0006952);; Biological Process: signal transduction (GO:0007165);; Biological Process: response to endogenous stimulus (GO:0009719);; Biological Process: cellular response to organic substance (GO:0071310);; Biological Process: response to oxygen-containing compound (GO:1901700);;	--	--	--	--	bZIP transcription factor;; Basic region leucine zipper	bZIP transcription factor 50 OS=Oryza sativa subsp. japonica OX=39947 GN=BZIP50 PE=2 SV=1	K	Transcription	PREDICTED: bZIP transcription factor 60 [Malus domestica]	biological process: response to stimulus (GO:0050896);; biological process: cellular process (GO:0009987);; biological process: biological regulation (GO:0065007)
MD06G1010900	MD06G1010900	13.2847	2.64934	1.0162	0.732902	0.331893	0.433451	0.531676	0.772245	0.369272	-3.45905	down	-3.34076	down	[QV]	Secondary metabolites biosynthesis, transport and catabolism;; Defense mechanisms	Molecular Function: monooxygenase activity (GO:0004497);; Molecular Function: iron ion binding (GO:0005506);; Molecular Function: electron carrier activity (GO:0009055);; Molecular Function: oxidoreductase activity, acting on paired donors, with incorporation or reduction of molecular oxygen (GO:0016705);; Molecular Function: heme binding (GO:0020037);; Biological Process: oxidation-reduction pro…	K09843|0|mdm:103409417|K09843 (+)-abscisic acid 8'-hydroxylase [EC:1.14.13.93] | (RefSeq) abscisic acid 8'-hydroxylase 1-like	Carotenoid biosynthesis (ko00906)	[QI]	Secondary metabolites biosynthesis, transport and catabolism;; Lipid transport and metabolism	Cytochrome P450	Abscisic acid 8&apos;-hydroxylase 1 OS=Arabidopsis thaliana OX=3702 GN=CYP707A1 PE=2 SV=1	Q	Secondary metabolites biosynthesis, transport and catabolism	ABA 8&apos;-hydroxylase 4 [Pyrus pyrifolia]	molecular function: catalytic activity (GO:0003824);; biological process: metabolic process (GO:0008152);; biological process: single-organism process (GO:0044699);; molecular function: binding (GO:0005488);; molecular function: electron carrier activity (GO:0009055)
MD06G1028600	MD06G1028600	1.09309	2.01751	2.88656	0.833312	0.817675	0.257237	0.991695	0.811636	1.72134	-1.57991	down	-0.764825	normal	[FE]	Nucleotide transport and metabolism;; Amino acid transport and metabolism	--	K00948|0|mdm:103428170|K00948 ribose-phosphate pyrophosphokinase [EC:2.7.6.1] | (RefSeq) ribose-phosphate pyrophosphokinase 1	Pentose phosphate pathway (ko00030);; Purine metabolism (ko00230);; Carbon metabolism (ko01200);; Biosynthesis of amino acids (ko01230)	[FE]	Nucleotide transport and metabolism;; Amino acid transport and metabolism	N-terminal domain of ribose phosphate pyrophosphokinase;; Phosphoribosyl synthetase-associated domain;; Phosphoribosyl transferase domain	Ribose-phosphate pyrophosphokinase 1, chloroplastic OS=Arabidopsis thaliana OX=3702 GN=PRS1 PE=2 SV=2	F	Nucleotide transport and metabolism	PREDICTED: ribose-phosphate pyrophosphokinase 1 [Malus domestica]	--
MD06G1033900	MD06G1033900	5.06529	2.63937	5.60734	1.48921	1.87812	1.86536	1.14002	0.974329	2.78271	-1.29292	down	-1.45774	down	--	--	--	K15109|0|mdm:103436892|K15109 solute carrier family 25 (mitochondrial carnitine/acylcarnitine transporter), member 20/29 | (RefSeq) mitochondrial carnitine/acylcarnitine carrier-like protein	--	[C]	Energy production and conversion	Mitochondrial carrier protein	Mitochondrial carnitine/acylcarnitine carrier-like protein OS=Arabidopsis thaliana OX=3702 GN=BOU PE=1 SV=1	S	Function unknown	PREDICTED: mitochondrial carnitine/acylcarnitine carrier-like protein [Malus domestica]	--
MD06G1036900	MD06G1036900	70.1513	124.779	62.6082	144.534	168.022	175.54	385.536	132.917	145.013	0.984446	up	1.34279	up	[O]	Posttranslational modification, protein turnover, chaperones	--	--	--	--	--	--	--	S	Function unknown	PREDICTED: uncharacterized protein LOC103436913 [Malus domestica]	--
MD06G1039500	MD06G1039500	86.4437	112.792	70.7839	123.811	181.788	154.307	208.916	160.831	155.794	0.833352	up	0.948366	up	[T]	Signal transduction mechanisms	--	--	--	[K]	Transcription	Myb-like DNA-binding domain;; Response regulator receiver domain	Two-component response regulator-like APRR2 OS=Arabidopsis thaliana OX=3702 GN=APRR2 PE=2 SV=2	K	Transcription	PREDICTED: two-component response regulator-like APRR2 [Malus domestica]	--
MD06G1051800	MD06G1051800	4.28284	4.00727	2.36398	1.14079	0	0.298374	1.08755	0.677036	0.596743	-2.86369	down	-2.16097	down	--	--	Molecular Function: DNA binding (GO:0003677);; Molecular Function: transcription factor activity, sequence-specific DNA binding (GO:0003700);; Cellular Component: nucleus (GO:0005634);; Biological Process: regulation of transcription, DNA-templated (GO:0006355);;	K09286|5.18969e-152|mdm:103415910|K09286 EREBP-like factor | (RefSeq) AP2D41; ethylene-responsive transcription factor 1A-like	--	--	--	AP2 domain	Ethylene-responsive transcription factor 1A OS=Arabidopsis thaliana OX=3702 GN=ERF1A PE=1 SV=2	K	Transcription	ethylene-responsive transcription factor 1A-like [Malus domestica]	molecular function: binding (GO:0005488);; molecular function: nucleic acid binding transcription factor activity (GO:0001071);; biological process: biological regulation (GO:0065007);; cellular component: cell (GO:0005623);; cellular component: organelle (GO:0043226);; cellular component: cell part (GO:0044464)
MD06G1051900	MD06G1051900	20.501	9.57886	5.62322	0.522281	0.614294	0.437954	1.04031	0.82374	1.19169	-4.38835	down	-3.55437	down	--	--	Molecular Function: DNA binding (GO:0003677);; Molecular Function: transcription factor activity, sequence-specific DNA binding (GO:0003700);; Cellular Component: nucleus (GO:0005634);; Biological Process: regulation of transcription, DNA-templated (GO:0006355);;	K09286|1.12848e-152|mdm:103419228|K09286 EREBP-like factor | (RefSeq) ethylene-responsive transcription factor 5-like	--	--	--	AP2 domain	Ethylene-responsive transcription factor 5 OS=Arabidopsis thaliana OX=3702 GN=ERF5 PE=2 SV=1	K	Transcription	PREDICTED: ethylene-responsive transcription factor 5-like [Pyrus x bretschneideri]	molecular function: binding (GO:0005488);; molecular function: nucleic acid binding transcription factor activity (GO:0001071);; biological process: biological regulation (GO:0065007);; cellular component: cell (GO:0005623);; cellular component: organelle (GO:0043226);; cellular component: cell part (GO:0044464)
MD06G1060200	MD06G1060200	74.0387	139.574	86.4397	138.613	216.361	196.94	163.308	104.032	145.558	0.946968	up	0.44913	normal	--	--	Molecular Function: structural molecule activity (GO:0005198);;	--	--	[U]	Intracellular trafficking, secretion, and vesicular transport	MSP (Major sperm protein) domain	Vesicle-associated protein 1-1 OS=Arabidopsis thaliana OX=3702 GN=PVA11 PE=1 SV=1	U	Intracellular trafficking, secretion, and vesicular transport	PREDICTED: vesicle-associated protein 1-2-like [Malus domestica]	molecular function: structural molecule activity (GO:0005198)
MD06G1086200	MD06G1086200	13.5461	7.58804	7.14539	4.48274	4.00579	2.81107	3.04132	3.7942	3.91494	-1.26881	down	-1.40538	down	--	--	Molecular Function: voltage-gated potassium channel activity (GO:0005249);; Biological Process: potassium ion transport (GO:0006813);; Cellular Component: voltage-gated potassium channel complex (GO:0008076);; Biological Process: protein homooligomerization (GO:0051260);;	--	--	[R]	General function prediction only	BTB/POZ domain	BTB/POZ domain-containing protein At5g41330 OS=Arabidopsis thaliana OX=3702 GN=At5g41330 PE=2 SV=1	S	Function unknown	PREDICTED: BTB/POZ domain-containing protein At5g41330 isoform X2 [Pyrus x bretschneideri]	molecular function: transporter activity (GO:0005215);; biological process: cellular process (GO:0009987);; biological process: single-organism process (GO:0044699);; biological process: localization (GO:0051179);; biological process: biological regulation (GO:0065007);; cellular component: cell (GO:0005623);; cellular component: membrane (GO:0016020);; cellular component: macromolecular complex …
MD06G1089200	MD06G1089200	10.4563	9.28424	6.12247	20.4627	16.2089	14.7974	24.4971	10.375	8.96718	1.0429	up	0.733422	normal	[I]	Lipid transport and metabolism	Molecular Function: iron ion binding (GO:0005506);; Biological Process: fatty acid biosynthetic process (GO:0006633);; Cellular Component: integral component of membrane (GO:0016021);; Molecular Function: oxidoreductase activity (GO:0016491);; Biological Process: oxidation-reduction process (GO:0055114);;	K15746|0|pxb:103953392|K15746 beta-carotene 3-hydroxylase [EC:1.14.13.129] | (RefSeq) beta-carotene hydroxylase 2, chloroplastic-like	Carotenoid biosynthesis (ko00906)	--	--	Fatty acid hydroxylase superfamily	Beta-carotene 3-hydroxylase 1, chloroplastic OS=Arabidopsis thaliana OX=3702 GN=BETA-OHASE 1 PE=1 SV=1	S	Function unknown	PREDICTED: beta-carotene hydroxylase 2, chloroplastic-like isoform X1 [Pyrus x bretschneideri]	molecular function: binding (GO:0005488);; biological process: metabolic process (GO:0008152);; biological process: cellular process (GO:0009987);; biological process: single-organism process (GO:0044699);; cellular component: membrane (GO:0016020);; cellular component: membrane part (GO:0044425);; molecular function: catalytic activity (GO:0003824)
MD06G1093100	MD06G1093100	3.24428	2.26053	3.03073	14.2475	5.67942	2.99142	8.65007	10.7676	9.11248	1.45881	up	1.72141	up	--	--	--	--	--	--	--	Late embryogenesis abundant protein	Late embryogenesis abundant protein At1g64065 OS=Arabidopsis thaliana OX=3702 GN=At1g64065 PE=2 SV=1	--	--	PREDICTED: late embryogenesis abundant protein At1g64065-like [Malus domestica]	--
MD06G1094200	MD06G1094200	14.1426	6.79829	1.34835	0.414179	0.235565	0.196006	0.64776	0.343477	0.742053	-4.57923	down	-3.63	down	--	--	--	--	--	--	--	Late embryogenesis abundant protein	Late embryogenesis abundant protein At1g64065 OS=Arabidopsis thaliana OX=3702 GN=At1g64065 PE=2 SV=1	S	Function unknown	PREDICTED: late embryogenesis abundant protein At1g64065-like [Malus domestica]	--
MD06G1094600	MD06G1094600	9.8414	3.6154	4.69999	1.47764	3.51228	1.26849	2.46167	1.50954	2.22911	-1.45071	down	-1.56252	down	--	--	--	--	--	--	--	Late embryogenesis abundant protein	Late embryogenesis abundant protein At1g64065 OS=Arabidopsis thaliana OX=3702 GN=At1g64065 PE=2 SV=1	S	Function unknown	PREDICTED: late embryogenesis abundant protein At1g64065 [Malus domestica]	--
MD06G1099100	MD06G1099100	5.50934	6.50914	6.00803	9.66718	8.34029	9.34523	11.645	8.58942	8.8677	0.652238	up	0.675027	up	[V]	Defense mechanisms	--	K05666|0|mdm:103431054|K05666 ATP-binding cassette, subfamily C (CFTR/MRP), member 2 | (RefSeq) ABC transporter C family member 10-like	--	[Q]	Secondary metabolites biosynthesis, transport and catabolism	ABC transporter;; ABC transporter transmembrane region;; 50S ribosome-binding GTPase;; AAA domain, putative AbiEii toxin, Type IV TA system;; P-loop containing region of AAA domain;; Type II/IV secretion system protein;; CobW/HypB/UreG, nucleotide-binding domain	ABC transporter C family member 10 OS=Arabidopsis thaliana OX=3702 GN=ABCC10 PE=2 SV=2	V	Defense mechanisms	PREDICTED: ABC transporter C family member 10-like isoform X1 [Malus domestica]	--
MD06G1109200	MD06G1109200	1.4407	3.71193	2.36134	0.877158	0.170709	1.04709	0.303811	0.181312	0.757218	-1.7956	down	-2.57401	down	--	--	Molecular Function: calcium-dependent protein serine/threonine phosphatase activity (GO:0004723);; Molecular Function: calcium ion binding (GO:0005509);; Biological Process: detection of calcium ion (GO:0005513);; Cellular Component: cytoplasm (GO:0005737);; Cellular Component: calcineurin complex (GO:0005955);; Biological Process: stomatal movement (GO:0010118);; Biological Process: calcium-medi…	K06268|1.23295e-139|mdm:103400660|K06268 serine/threonine-protein phosphatase 2B regulatory subunit | (RefSeq) calcineurin B-like protein 7	--	[T]	Signal transduction mechanisms	EF hand;; EF-hand domain;; EF-hand domain pair;; EF hand;; EF-hand domain pair	Calcineurin B-like protein 7 OS=Oryza sativa subsp. japonica OX=39947 GN=CBL7 PE=2 SV=1	DTZ	Cell cycle control, cell division, chromosome partitioning;; Signal transduction mechanisms;; Cytoskeleton	PREDICTED: calcineurin B-like protein 7 [Malus domestica]	molecular function: catalytic activity (GO:0003824);; biological process: metabolic process (GO:0008152);; biological process: cellular process (GO:0009987);; molecular function: binding (GO:0005488);; biological process: response to stimulus (GO:0050896);; cellular component: cell (GO:0005623);; cellular component: cell part (GO:0044464);; cellular component: macromolecular complex (GO:0032991);…
MD06G1124700	MD06G1124700	54.3874	93.7195	48.3313	203.743	98.8423	139.003	181.335	120.648	153.884	1.21264	up	1.20248	up	--	--	--	--	--	--	--	--	--	S	Function unknown	PREDICTED: uncharacterized protein LOC103950727 [Pyrus x bretschneideri]	--
MD06G1131000	MD06G1131000	27.9097	23.5984	29.8467	41.2769	50.1461	40.5551	43.4917	42.3658	43.1562	0.754728	up	0.649679	up	--	--	Molecular Function: organic cyclic compound binding (GO:0097159);; Molecular Function: heterocyclic compound binding (GO:1901363);;	--	--	[D]	Cell cycle control, cell division, chromosome partitioning	RNA recognition motif 2;; RNA recognition motif. (a.k.a. RRM, RBD, or RNP domain);; RNA recognition motif. (a.k.a. RRM, RBD, or RNP domain)	Protein MEI2-like 1 OS=Arabidopsis thaliana OX=3702 GN=ML1 PE=1 SV=1	S	Function unknown	PREDICTED: protein MEI2-like 1 isoform X1 [Pyrus x bretschneideri]	molecular function: binding (GO:0005488)
MD06G1134600	MD06G1134600	0.04193	0.075816	0.133667	0.191484	0.44369	0.3208	1.02196	0.305565	0.342165	1.98871	up	2.68902	up	[NW]	Cell motility;; Extracellular structures	--	K17592|0|pxb:103934196|K17592 sacsin | (RefSeq) uncharacterized LOC103934196	--	--	--	--	--	S	Function unknown	PREDICTED: uncharacterized protein LOC103934196 [Pyrus x bretschneideri]	--
MD06G1160900	MD06G1160900	0.566222	1.04426	0	3.77395	3.13205	2.75551	0.619015	2.22337	0.382056	2.59166	up	--	--	[O]	Posttranslational modification, protein turnover, chaperones	Molecular Function: peptide-methionine (S)-S-oxide reductase activity (GO:0008113);; Biological Process: oxidation-reduction process (GO:0055114);;	K07304|5.13978e-144|mdm:103437644|K07304 peptide-methionine (S)-S-oxide reductase [EC:1.8.4.11] | (RefSeq) peptide methionine sulfoxide reductase-like	--	[O]	Posttranslational modification, protein turnover, chaperones	Peptide methionine sulfoxide reductase	Peptide methionine sulfoxide reductase OS=Fragaria ananassa OX=3747 PE=2 SV=2	O	Posttranslational modification, protein turnover, chaperones	PREDICTED: peptide methionine sulfoxide reductase-like [Malus domestica]	molecular function: catalytic activity (GO:0003824);; biological process: metabolic process (GO:0008152);; biological process: single-organism process (GO:0044699)
MD06G1161000	MD06G1161000	0.381459	0.181844	0.295924	0.755759	1.21705	1.29968	3.94261	1.79643	1.64693	1.95372	up	3.03565	up	[O]	Posttranslational modification, protein turnover, chaperones	Biological Process: proteolysis (GO:0006508);; Molecular Function: cysteine-type peptidase activity (GO:0008234);;	K16292|0|mdm:103437643|K16292 KDEL-tailed cysteine endopeptidase [EC:3.4.22.-] | (RefSeq) vignain	--	[O]	Posttranslational modification, protein turnover, chaperones	Papain family cysteine protease;; Cathepsin propeptide inhibitor domain (I29);; Peptidase C1-like family	Vignain OS=Phaseolus vulgaris OX=3885 PE=2 SV=2	O	Posttranslational modification, protein turnover, chaperones	PREDICTED: vignain [Malus domestica]	biological process: metabolic process (GO:0008152);; molecular function: catalytic activity (GO:0003824)
MD06G1161700	MD06G1161700	1.79241	0.90604	0.667165	0.190556	0.042422	0.153458	0.537911	0.260049	0.159582	-3.08507	down	-1.81556	down	--	--	Molecular Function: calmodulin-dependent protein kinase activity (GO:0004683);; Molecular Function: ATP binding (GO:0005524);; Cellular Component: plasma membrane (GO:0005886);; Biological Process: protein phosphorylation (GO:0006468);; Biological Process: positive regulation of cell death (GO:0010942);; Biological Process: positive regulation of defense response (GO:0031349);; Biological Process…	--	--	--	--	Protein kinase domain;; Protein tyrosine kinase	Leucine-rich repeat receptor-like serine/threonine/tyrosine-protein kinase SOBIR1 OS=Arabidopsis thaliana OX=3702 GN=SOBIR1 PE=1 SV=1	T	Signal transduction mechanisms	PREDICTED: leucine-rich repeat receptor-like serine/threonine/tyrosine-protein kinase SOBIR1 [Malus domestica]	molecular function: catalytic activity (GO:0003824);; biological process: metabolic process (GO:0008152);; biological process: cellular process (GO:0009987);; molecular function: binding (GO:0005488);; cellular component: cell (GO:0005623);; cellular component: membrane (GO:0016020);; cellular component: cell part (GO:0044464);; biological process: biological regulation (GO:0065007)
MD06G1166000	MD06G1166000	0.562672	0.375843	0.517273	1.22274	0.996783	1.58371	1.02793	0.576183	0.457467	1.39069	up	--	--	--	--	--	--	--	[R]	General function prediction only	PB1 domain	Protein NBR1 homolog OS=Arabidopsis thaliana OX=3702 GN=NBR1 PE=1 SV=1	S	Function unknown	PREDICTED: uncharacterized protein At1g04910-like [Malus domestica]	--
MD06G1166100	MD06G1166100	1.70838	0.862797	1.14494	2.26345	2.61797	3.27261	1.87169	1.37719	1.87694	1.17467	up	0.437807	normal	--	--	--	--	--	[S]	Function unknown	Domain of unknown function (DUF4782);; C2 domain;; GRAM domain	C2 and GRAM domain-containing protein At5g50170 OS=Arabidopsis thaliana OX=3702 GN=At5g50170 PE=2 SV=1	S	Function unknown	PREDICTED: C2 and GRAM domain-containing protein At5g50170 [Malus domestica]	--
MD06G1166200	MD06G1166200	9.34652	5.52329	9.25356	2.59307	3.94697	3.0598	4.72445	4.96256	5.21376	-1.26751	down	-0.709979	normal	--	--	--	--	--	--	--	PB1 domain	--	S	Function unknown	PREDICTED: bromodomain-containing protein 4B-like [Malus domestica]	--
MD06G1179100	MD06G1179100	6.84116	8.25442	6.6986	20.3233	10.7946	17.8597	18.1506	20.582	11.5356	1.20814	up	1.19499	up	--	--	--	K10576|2.38648e-11|mdm:103438140|K10576 ubiquitin-conjugating enzyme E2 H [EC:2.3.2.23] | (RefSeq) ubiquitin-conjugating enzyme E2-23 kDa-like	Ubiquitin mediated proteolysis (ko04120)	--	--	--	--	--	--	PREDICTED: ubiquitin-conjugating enzyme E2-23 kDa-like [Malus domestica]	--
MD06G1183000	MD06G1183000	4.13896	2.72845	5.96957	0.460596	1.35867	0.458723	0.052328	1.52814	1.48641	-2.41041	down	-2.0522	down	--	--	--	--	--	--	--	HEAT repeats;; HEAT repeat;; HEAT-like repeat	TORTIFOLIA1-like protein 3 OS=Arabidopsis thaliana OX=3702 GN=TOR1L3 PE=2 SV=1	S	Function unknown	PREDICTED: microtubule-associated protein TORTIFOLIA1 [Malus domestica]	--
MD06G1185900	MD06G1185900	4.12715	3.84662	6.61163	2.34695	2.3705	1.36015	0.604229	1.67539	2.63989	-1.20385	down	-1.56846	down	--	--	--	--	--	[R]	General function prediction only	PPR repeat family;; PPR repeat;; PPR repeat;; Pentatricopeptide repeat domain;; Pentacotripeptide-repeat region of PRORP	Pentatricopeptide repeat-containing protein At1g18900 OS=Arabidopsis thaliana OX=3702 GN=At1g18900 PE=2 SV=1	S	Function unknown	PREDICTED: pentatricopeptide repeat-containing protein At1g18900-like [Malus domestica]	--
MD06G1194500	MD06G1194500	2.56443	4.39534	2.88516	7.40925	5.63194	4.88237	7.43854	4.10878	5.29181	0.917641	up	0.755795	normal	--	--	Molecular Function: DNA binding (GO:0003677);; Biological Process: regulation of transcription, DNA-templated (GO:0006355);;	--	--	--	--	Dof domain, zinc finger	Cyclic dof factor 3 OS=Arabidopsis thaliana OX=3702 GN=CDF3 PE=1 SV=2	S	Function unknown	cyclic dof factor 3-like [Malus domestica]	molecular function: binding (GO:0005488);; biological process: biological regulation (GO:0065007)
MD06G1195500	MD06G1195500	7.90142	9.07807	7.67717	30.9644	9.11784	10.407	27.0579	35.1074	27.0039	1.06665	up	1.84638	up	[O]	Posttranslational modification, protein turnover, chaperones	Biological Process: glycerol ether metabolic process (GO:0006662);; Molecular Function: electron carrier activity (GO:0009055);; Molecular Function: protein disulfide oxidoreductase activity (GO:0015035);; Biological Process: cell redox homeostasis (GO:0045454);;	--	--	[O]	Posttranslational modification, protein turnover, chaperones	Thioredoxin	Thioredoxin-like 1-1, chloroplastic OS=Oryza sativa subsp. japonica OX=39947 GN=Os07g0684100 PE=2 SV=1	O	Posttranslational modification, protein turnover, chaperones	PREDICTED: thioredoxin-like 1-2, chloroplastic [Malus domestica]	biological process: metabolic process (GO:0008152);; biological process: single-organism process (GO:0044699);; molecular function: electron carrier activity (GO:0009055);; molecular function: catalytic activity (GO:0003824);; biological process: cellular process (GO:0009987);; biological process: biological regulation (GO:0065007)
MD06G1224000	MD06G1224000	90.01	114.827	77.3779	51.2247	32.2235	41.0206	64.6537	78.1751	73.0634	-1.13365	down	-0.391894	normal	--	--	Molecular Function: methyltransferase activity (GO:0008168);;	--	--	--	--	SAM dependent carboxyl methyltransferase	Probable S-adenosylmethionine-dependent methyltransferase At5g38780 OS=Arabidopsis thaliana OX=3702 GN=At5g38780 PE=2 SV=1	--	--	PREDICTED: probable S-adenosylmethionine-dependent methyltransferase At5g38780 isoform X2 [Malus domestica]	molecular function: catalytic activity (GO:0003824)
MD06G1228000	MD06G1228000	16.5211	18.5941	19.6545	7.87855	10.3217	8.46222	10.6419	11.1184	14.1488	-0.978055	down	-0.620974	normal	--	--	--	--	--	--	--	--	Uncharacterized protein At3g17950 OS=Arabidopsis thaliana OX=3702 GN=Y-3 PE=1 SV=1	S	Function unknown	PREDICTED: uncharacterized protein At3g17950 [Malus domestica]	--
MD06G1230900	MD06G1230900	18.4056	18.7906	22.4276	8.10885	11.0078	10.9456	10.6376	6.38957	9.82161	-0.928488	down	-1.17053	down	[R]	General function prediction only	Molecular Function: GTP binding (GO:0005525);; Cellular Component: plasma membrane (GO:0005886);; Biological Process: small GTPase mediated signal transduction (GO:0007264);; Biological Process: protein transport (GO:0015031);;	--	--	[U]	Intracellular trafficking, secretion, and vesicular transport	Ras family;; Ras of Complex, Roc, domain of DAPkinase;; ADP-ribosylation factor family;; 50S ribosome-binding GTPase	Ras-related protein RABA6a OS=Arabidopsis thaliana OX=3702 GN=RABA6A PE=2 SV=1	S	Function unknown	PREDICTED: ras-related protein RABA6a-like [Malus domestica]	molecular function: binding (GO:0005488);; cellular component: cell (GO:0005623);; cellular component: membrane (GO:0016020);; cellular component: cell part (GO:0044464);; biological process: cellular process (GO:0009987);; biological process: signaling (GO:0023052);; biological process: single-organism process (GO:0044699);; biological process: response to stimulus (GO:0050896);; biological proc…
MD06G1231000	MD06G1231000	85.7339	51.5669	90.4516	12.7058	34.5887	5.92786	5.37912	15.7256	18.8802	-2.00951	down	-2.51301	down	[T]	Signal transduction mechanisms	--	K13448|3.31664e-124|mdm:103420378|K13448 calcium-binding protein CML | (RefSeq) probable calcium-binding protein CML27	Plant-pathogen interaction (ko04626)	[T]	Signal transduction mechanisms	EF hand;; EF-hand domain pair;; EF-hand domain;; EF hand;; EF-hand domain pair;; Secreted protein acidic and rich in cysteine Ca binding region;; Cytoskeletal-regulatory complex EF hand	Probable calcium-binding protein CML27 OS=Arabidopsis thaliana OX=3702 GN=CML27 PE=1 SV=1	DTZ	Cell cycle control, cell division, chromosome partitioning;; Signal transduction mechanisms;; Cytoskeleton	PREDICTED: probable calcium-binding protein CML27 [Malus domestica]	--
MD06G1232000	MD06G1232000	18.3584	5.20337	2.43548	0.384378	0.100198	0.180726	0.735122	0.297865	0.372626	-5.14188	down	-4.19624	down	[V]	Defense mechanisms	Molecular Function: hydrolase activity (GO:0016787);;	K07766|1.5794e-152|mdm:103409795|K07766 diphosphoinositol-polyphosphate diphosphatase [EC:3.6.1.52] | (RefSeq) nudix hydrolase 18, mitochondrial-like	--	[T]	Signal transduction mechanisms	NUDIX domain	Nudix hydrolase 17, mitochondrial OS=Arabidopsis thaliana OX=3702 GN=NUDT17 PE=2 SV=1	L	Replication, recombination and repair	PREDICTED: nudix hydrolase 18, mitochondrial [Malus domestica]	molecular function: catalytic activity (GO:0003824)
MD06G1234500	MD06G1234500	5.41368	4.99454	2.76893	1.76077	1.2554	1.10961	1.97209	4.34703	2.27638	-1.60371	down	-0.608173	normal	--	--	--	--	--	--	--	ZF-HD protein dimerisation region	Zinc-finger homeodomain protein 2 OS=Arabidopsis thaliana OX=3702 GN=ZHD1 PE=1 SV=1	S	Function unknown	PREDICTED: zinc-finger homeodomain protein 10-like [Malus domestica]	--
MD06G1235000	MD06G1235000	15.4684	23.6066	14.6927	35.3961	33.8527	28.4872	43.9576	35.3249	28.7693	0.921702	up	0.996067	up	--	--	--	--	--	[U]	Intracellular trafficking, secretion, and vesicular transport	Endomembrane protein 70;; Leucine rich repeat	Transmembrane 9 superfamily member 3 OS=Arabidopsis thaliana OX=3702 GN=TMN3 PE=2 SV=1	S	Function unknown	PREDICTED: transmembrane 9 superfamily member 3-like [Malus domestica]	--
MD07G1007600	MD07G1007600	1.33309	1.17578	2.47015	0.102462	0.038124	0	0	0.101056	0.635686	-4.94451	down	-2.74467	down	--	--	--	--	--	[GC]	Carbohydrate transport and metabolism;; Energy production and conversion	UDP-glucoronosyl and UDP-glucosyl transferase	UDP-glucose flavonoid 3-O-glucosyltransferase 7 OS=Fragaria ananassa OX=3747 GN=GT7 PE=1 SV=1	S	Function unknown	PREDICTED: UDP-glucose flavonoid 3-O-glucosyltransferase 7-like [Malus domestica]	--
MD07G1033100	MD07G1033100	50.5111	52.2328	48.7733	113.397	79.3805	80.8774	142.229	111.664	106.9	0.900451	up	1.2354	up	[IQR]	Lipid transport and metabolism;; Secondary metabolites biosynthesis, transport and catabolism;; General function prediction only	Molecular Function: nucleotide binding (GO:0000166);; Molecular Function: 3-oxoacyl-[acyl-carrier-protein] reductase (NADPH) activity (GO:0004316);; Cellular Component: cytosol (GO:0005829);; Biological Process: proline biosynthetic process (GO:0006561);; Biological Process: response to heat (GO:0009408);; Biological Process: response to water deprivation (GO:0009414);; Biological Process: respon…	K09841|0|mdm:103446486|K09841 xanthoxin dehydrogenase [EC:1.1.1.288] | (RefSeq) xanthoxin dehydrogenase	Carotenoid biosynthesis (ko00906)	[R]	General function prediction only	Enoyl-(Acyl carrier protein) reductase;; short chain dehydrogenase;; KR domain	Xanthoxin dehydrogenase OS=Arabidopsis thaliana OX=3702 GN=ABA2 PE=1 SV=1	S	Function unknown	PREDICTED: xanthoxin dehydrogenase isoform X1 [Malus domestica]	molecular function: binding (GO:0005488);; molecular function: catalytic activity (GO:0003824);; biological process: metabolic process (GO:0008152);; biological process: single-organism process (GO:0044699);; cellular component: cell (GO:0005623);; cellular component: cell part (GO:0044464);; biological process: cellular process (GO:0009987);; biological process: response to stimulus (GO:0050896)…
MD07G1033200	MD07G1033200	34.5699	29.8903	37.7537	69.7932	46.0533	50.9545	76.3867	60.3252	63.5122	0.749753	up	0.951118	up	[IQR]	Lipid transport and metabolism;; Secondary metabolites biosynthesis, transport and catabolism;; General function prediction only	Molecular Function: nucleotide binding (GO:0000166);; Molecular Function: 3-oxoacyl-[acyl-carrier-protein] reductase (NADPH) activity (GO:0004316);; Cellular Component: cytosol (GO:0005829);; Biological Process: proline biosynthetic process (GO:0006561);; Biological Process: response to heat (GO:0009408);; Biological Process: response to water deprivation (GO:0009414);; Biological Process: respon…	K09841|0|mdm:103446486|K09841 xanthoxin dehydrogenase [EC:1.1.1.288] | (RefSeq) xanthoxin dehydrogenase	Carotenoid biosynthesis (ko00906)	[R]	General function prediction only	Enoyl-(Acyl carrier protein) reductase;; short chain dehydrogenase;; KR domain	Xanthoxin dehydrogenase OS=Arabidopsis thaliana OX=3702 GN=ABA2 PE=1 SV=1	S	Function unknown	PREDICTED: xanthoxin dehydrogenase isoform X2 [Malus domestica]	molecular function: binding (GO:0005488);; molecular function: catalytic activity (GO:0003824);; biological process: metabolic process (GO:0008152);; biological process: single-organism process (GO:0044699);; cellular component: cell (GO:0005623);; cellular component: cell part (GO:0044464);; biological process: cellular process (GO:0009987);; biological process: response to stimulus (GO:0050896)…
MD07G1036600	MD07G1036600	29.8266	34.0478	31.694	15.1847	18.4561	19.3173	15.5684	20.9893	23.1495	-0.794901	down	-0.685386	down	--	--	--	--	--	--	--	--	Protein LNK2 OS=Arabidopsis thaliana OX=3702 GN=LNK2 PE=1 SV=1	S	Function unknown	PREDICTED: protein LNK2-like isoform X1 [Malus domestica]	--
MD07G1051100	MD07G1051100	4.55303	16.8462	4.24614	29.9018	11.3809	23.1029	41.0661	20.8124	17.8142	1.37554	up	1.62781	up	--	--	--	--	--	[O]	Posttranslational modification, protein turnover, chaperones	MATH domain	Ubiquitin carboxyl-terminal hydrolase 13 OS=Arabidopsis thaliana OX=3702 GN=UBP13 PE=1 SV=1	O	Posttranslational modification, protein turnover, chaperones	PREDICTED: uncharacterized protein LOC103438639 [Malus domestica]	--
MD07G1051200	MD07G1051200	2.83414	4.13333	1.4129	12.6245	3.74332	8.40965	13.037	7.70879	5.80826	1.57908	up	1.62687	up	--	--	--	--	--	--	--	Ycf1	Protein TIC 214 OS=Ceratophyllum demersum OX=4428 GN=TIC214 PE=3 SV=1	--	--	PREDICTED: uncharacterized protein LOC103438639 [Malus domestica]	--
MD07G1054800	MD07G1054800	2.02967	1.30623	3.0371	1.0002	0.737452	0.760853	0.457913	0.056266	2.37401	-1.30281	down	-1.15513	normal	[Q]	Secondary metabolites biosynthesis, transport and catabolism	Molecular Function: oxidoreductase activity, acting on paired donors, with incorporation or reduction of molecular oxygen, 2-oxoglutarate as one donor, and incorporation of one atom each of oxygen into both donors (GO:0016706);; Biological Process: oxidation-reduction process (GO:0055114);;	K04124|0|mdm:103420555|K04124 gibberellin 3-beta-dioxygenase [EC:1.14.11.15] | (RefSeq) gibberellin 3-beta-dioxygenase 1-like	Diterpenoid biosynthesis (ko00904)	[QR]	Secondary metabolites biosynthesis, transport and catabolism;; General function prediction only	2OG-Fe(II) oxygenase superfamily;; non-haem dioxygenase in morphine synthesis N-terminal	Gibberellin 3-beta-dioxygenase 1 OS=Pisum sativum OX=3888 GN=LE PE=1 SV=1	S	Function unknown	PREDICTED: gibberellin 3-beta-dioxygenase 1-like [Malus domestica]	molecular function: catalytic activity (GO:0003824);; biological process: metabolic process (GO:0008152);; biological process: single-organism process (GO:0044699)
MD07G1070500	MD07G1070500	2.37846	2.65315	2.99652	0.985631	0.779893	0.430926	1.06111	1.27306	0.840761	-1.80633	down	-1.33836	down	[T]	Signal transduction mechanisms	--	K04733|0|pxb:103927866|K04733 interleukin-1 receptor-associated kinase 4 [EC:2.7.11.1] | (RefSeq) rust resistance kinase Lr10-like	--	[T]	Signal transduction mechanisms	Protein kinase domain;; Protein tyrosine kinase	Rust resistance kinase Lr10 OS=Triticum aestivum OX=4565 GN=LRK10 PE=2 SV=1	T	Signal transduction mechanisms	PREDICTED: rust resistance kinase Lr10-like [Pyrus x bretschneideri]	--
MD07G1070800	MD07G1070800	5.10948	8.35569	5.41341	3.67704	1.64928	2.89143	4.39656	3.53125	4.0372	-1.1542	down	-0.667729	normal	[T]	Signal transduction mechanisms	--	K04733|0|pxb:103927866|K04733 interleukin-1 receptor-associated kinase 4 [EC:2.7.11.1] | (RefSeq) rust resistance kinase Lr10-like	--	[T]	Signal transduction mechanisms	Protein kinase domain;; Protein tyrosine kinase	Rust resistance kinase Lr10 OS=Triticum aestivum OX=4565 GN=LRK10 PE=2 SV=1	T	Signal transduction mechanisms	PREDICTED: rust resistance kinase Lr10-like [Pyrus x bretschneideri]	--
MD07G1100900	MD07G1100900	4.56233	5.21679	6.68008	2.37901	2.99731	2.49227	2.51352	4.04061	6.0293	-0.999932	down	-0.393315	normal	[G]	Carbohydrate transport and metabolism	--	--	--	[G]	Carbohydrate transport and metabolism	Histidine phosphatase superfamily (branch 1)	--	G	Carbohydrate transport and metabolism	PREDICTED: uncharacterized protein LOC103438979 [Malus domestica]	--
MD07G1151100	MD07G1151100	23.7705	10.9411	6.72762	1.19989	1.24187	0.266593	1.44636	1.91694	2.25555	-3.85893	down	-2.89111	down	--	--	Molecular Function: calcium ion binding (GO:0005509);;	K13448|4.01079e-48|mdm:103439316|K13448 calcium-binding protein CML | (RefSeq) probable calcium-binding protein CML36	Plant-pathogen interaction (ko04626)	[T]	Signal transduction mechanisms	EF hand;; EF hand;; EF-hand domain;; EF-hand domain pair;; EF-hand domain pair	Probable calcium-binding protein CML35 OS=Arabidopsis thaliana OX=3702 GN=CML35 PE=2 SV=2	DTZ	Cell cycle control, cell division, chromosome partitioning;; Signal transduction mechanisms;; Cytoskeleton	PREDICTED: probable calcium-binding protein CML36 [Malus domestica]	molecular function: binding (GO:0005488)
MD07G1157500	MD07G1157500	74.4475	74.068	85.4938	109.379	133.606	111.094	100.799	137.219	132.664	0.655517	up	0.654848	up	[T]	Signal transduction mechanisms	--	--	--	[T]	Signal transduction mechanisms	Protein kinase domain;; Protein tyrosine kinase;; NAF domain;; Kinase-like	CBL-interacting serine/threonine-protein kinase 9 OS=Arabidopsis thaliana OX=3702 GN=CIPK9 PE=1 SV=2	T	Signal transduction mechanisms	PREDICTED: CBL-interacting serine/threonine-protein kinase 9 [Malus domestica]	--
MD07G1173900	MD07G1173900	3.5266	3.09816	4.36615	2.32689	1.1582	1.08571	1.41332	1.79703	3.24469	-1.22276	down	-0.77821	normal	--	--	--	--	--	[K]	Transcription	GATA zinc finger	GATA transcription factor 8 OS=Arabidopsis thaliana OX=3702 GN=GATA8 PE=2 SV=1	K	Transcription	PREDICTED: GATA transcription factor 8-like [Malus domestica]	--
MD07G1175000	MD07G1175000	2.26728	1.0089	1.79034	0.556152	0.166705	0.258238	0.104835	0.116626	0.351839	-2.28838	down	-3.1027	down	[E]	Amino acid transport and metabolism	--	K03834|0|mdm:103440827|K03834 tyrosine-specific transport protein | (RefSeq) tyrosine-specific transport protein-like	--	--	--	Tryptophan/tyrosine permease family;; Transmembrane amino acid transporter protein	--	E	Amino acid transport and metabolism	PREDICTED: tyrosine-specific transport protein-like isoform X1 [Malus domestica]	--
MD07G1193600	MD07G1193600	3.57807	4.25301	4.20608	6.23365	6.01044	5.9965	8.24352	6.04317	5.66952	0.652655	up	0.712211	up	--	--	--	--	--	[S]	Function unknown	Putative zinc-finger domain	--	S	Function unknown	PREDICTED: uncharacterized protein LOC103434860 isoform X1 [Malus domestica]	--
MD07G1201700	MD07G1201700	50.5759	16.0666	31.3247	8.73797	12.5734	6.98451	8.56655	6.9621	12.2094	-1.73254	down	-1.84359	down	--	--	--	K11982|0|mdm:103435249|K11982 E3 ubiquitin-protein ligase RNF115/126 [EC:2.3.2.27] | (RefSeq) probable E3 ubiquitin-protein ligase RHC2A	--	[O]	Posttranslational modification, protein turnover, chaperones	Protein of unknown function (DUF1117);; Ring finger domain;; zinc-ribbon;; Zinc finger, C3HC4 type (RING finger);; RING-like zinc finger;; RING-type zinc-finger;; Zinc finger, C3HC4 type (RING finger)	Probable E3 ubiquitin-protein ligase RHC2A OS=Arabidopsis thaliana OX=3702 GN=RHC2A PE=2 SV=1	O	Posttranslational modification, protein turnover, chaperones	PREDICTED: probable E3 ubiquitin-protein ligase RHC2A [Malus domestica]	--
MD07G1215700	MD07G1215700	46.8586	25.4156	26.2125	14.2952	8.4024	9.58309	14.3594	10.9145	14.4511	-1.56979	down	-1.33039	down	--	--	--	--	--	--	--	Hs1pro-1 protein C-terminus;; Hs1pro-1 N-terminus	Nematode resistance protein-like HSPRO2 OS=Arabidopsis thaliana OX=3702 GN=HSPRO2 PE=1 SV=1	S	Function unknown	PREDICTED: nematode resistance protein-like HSPRO2 [Malus domestica]	--
MD07G1222900	MD07G1222900	65.853	16.3469	11.756	4.50802	2.49027	2.301	2.8534	2.29514	3.15007	-3.30146	down	-3.52353	down	--	--	Molecular Function: metal ion binding (GO:0046872);;	--	--	[R]	General function prediction only	Ankyrin repeats (many copies);; Ankyrin repeat;; Ankyrin repeats (3 copies);; Ankyrin repeat;; Zinc finger C-x8-C-x5-C-x3-H type (and similar)	Zinc finger CCCH domain-containing protein 29 OS=Arabidopsis thaliana OX=3702 GN=At2g40140 PE=1 SV=1	S	Function unknown	PREDICTED: zinc finger CCCH domain-containing protein 29 [Malus domestica]	molecular function: binding (GO:0005488)
MD07G1228500	MD07G1228500	0.331467	1.87658	0.141191	4.46305	1.58266	3.89337	9.26239	5.2846	2.48066	2.09254	up	2.81165	up	--	--	--	--	--	--	--	--	Protein EARLY RESPONSIVE TO DEHYDRATION 15 OS=Arabidopsis thaliana OX=3702 GN=ERD15 PE=1 SV=1	S	Function unknown	PREDICTED: protein EARLY RESPONSIVE TO DEHYDRATION 15-like [Malus domestica]	--
MD07G1228900	MD07G1228900	189.65	181.853	134.284	110.67	52.8801	69.2544	72.864	85.982	87.8283	-1.07924	down	-1.04471	down	--	--	Biological Process: response to stimulus (GO:0050896);;	--	--	--	--	Wound-induced protein WI12	Wound-induced protein 1 OS=Solanum tuberosum OX=4113 GN=WUN1 PE=2 SV=1	S	Function unknown	PREDICTED: wound-induced protein 1 [Malus domestica]	biological process: response to stimulus (GO:0050896)
MD07G1233600	MD07G1233600	8.89177	1.67307	5.01506	0.759933	1.1627	0.744633	1.57746	1.93523	1.15513	-2.44212	down	-1.74439	down	--	--	--	--	--	--	--	--	--	S	Function unknown	PREDICTED: uncharacterized protein LOC103432918 [Malus domestica]	--
MD07G1238200	MD07G1238200	1.04639	0.762787	1.27276	1.56646	2.82519	2.16733	3.04197	2.19809	2.37163	1.14998	up	1.27741	up	[K]	Transcription	Biological Process: defense response (GO:0006952);; Biological Process: signal transduction (GO:0007165);; Molecular Function: ADP binding (GO:0043531);;	--	--	--	--	NB-ARC domain;; Leucine Rich repeats (2 copies);; Leucine rich repeat	TMV resistance protein N OS=Nicotiana glutinosa OX=35889 GN=N PE=1 SV=1	S	Function unknown	PREDICTED: TMV resistance protein N-like [Pyrus x bretschneideri]	biological process: response to stimulus (GO:0050896);; biological process: cellular process (GO:0009987);; biological process: biological regulation (GO:0065007);; molecular function: binding (GO:0005488)
MD07G1241400	MD07G1241400	3.97968	17.925	8.11669	38.898	29.6514	29.2789	28.8092	9.4474	30.1051	1.76286	up	1.17447	normal	--	--	--	--	--	--	--	--	--	--	--	--	--
MD07G1248600	MD07G1248600	121.275	112.579	45.916	37.5803	19.0539	25.9332	40.3236	26.454	33.0144	-1.71778	down	-1.5027	down	--	--	Molecular Function: DNA binding (GO:0003677);; Molecular Function: transcription factor activity, sequence-specific DNA binding (GO:0003700);; Cellular Component: nucleus (GO:0005634);; Biological Process: regulation of transcription, DNA-templated (GO:0006355);;	K09286|0|mdm:103439588|K09286 EREBP-like factor | (RefSeq) AP2D4; ethylene-responsive transcription factor ERF105	--	--	--	AP2 domain	Ethylene-responsive transcription factor ERF105 OS=Arabidopsis thaliana OX=3702 GN=ERF105 PE=2 SV=1	K	Transcription	ethylene-responsive transcription factor ERF105 [Malus domestica]	molecular function: binding (GO:0005488);; molecular function: nucleic acid binding transcription factor activity (GO:0001071);; biological process: biological regulation (GO:0065007);; cellular component: cell (GO:0005623);; cellular component: organelle (GO:0043226);; cellular component: cell part (GO:0044464)
MD07G1251200	MD07G1251200	3.53507	0.532192	1.34763	0.085601	0.101823	0	0	0	0.051367	-4.66621	down	-6.59645	down	[R]	General function prediction only	--	--	--	[T]	Signal transduction mechanisms	NB-ARC domain;; Leucine rich repeat	Disease resistance protein RPP8 OS=Arabidopsis thaliana OX=3702 GN=RPP8 PE=1 SV=2	S	Function unknown	PREDICTED: disease resistance protein RPP8-like [Malus domestica]	--
MD07G1266500	MD07G1266500	1.67349	2.24911	1.65377	0.920809	0.568389	0.40997	0.682654	0.516988	1.45115	-1.49934	down	-1.07336	normal	--	--	Molecular Function: transcription factor activity, sequence-specific DNA binding (GO:0003700);; Cellular Component: nucleus (GO:0005634);; Biological Process: regulation of transcription, DNA-templated (GO:0006355);; Biological Process: response to heat (GO:0009408);; Molecular Function: sequence-specific DNA binding (GO:0043565);;	K09419|1.3051e-176|mdm:103439731|K09419 heat shock transcription factor, other eukaryote | (RefSeq) heat stress transcription factor B-2a-like	--	[K]	Transcription	HSF-type DNA-binding	Heat stress transcription factor B-2a OS=Arabidopsis thaliana OX=3702 GN=HSFB2A PE=2 SV=1	K	Transcription	PREDICTED: heat stress transcription factor B-2a-like [Malus domestica]	molecular function: nucleic acid binding transcription factor activity (GO:0001071);; biological process: biological regulation (GO:0065007);; cellular component: cell (GO:0005623);; cellular component: organelle (GO:0043226);; cellular component: cell part (GO:0044464);; biological process: response to stimulus (GO:0050896);; molecular function: binding (GO:0005488)
MD07G1266700	MD07G1266700	1.5763	4.09354	2.19729	0.587521	0.643975	0.421454	1.6456	0.459298	0.804167	-2.1642	down	-1.45354	down	--	--	--	--	--	--	--	--	--	S	Function unknown	PREDICTED: uncharacterized protein LOC103439733 isoform X1 [Malus domestica]	--
MD07G1289700	MD07G1289700	13.0743	20.6689	12.3957	9.42994	8.95046	8.42848	10.1998	8.48515	10.3989	-0.723905	down	-0.674223	down	--	--	--	--	--	--	--	CCT motif	Zinc finger protein CONSTANS-LIKE 5 OS=Arabidopsis thaliana OX=3702 GN=COL5 PE=2 SV=2	S	Function unknown	PREDICTED: zinc finger protein CONSTANS-LIKE 9-like [Pyrus x bretschneideri]	--
MD07G1301800	MD07G1301800	36.1722	14.5755	16.0976	15.3751	10.0944	9.64011	9.55174	10.2041	10.537	-0.889477	down	-1.16073	down	--	--	Molecular Function: DNA binding (GO:0003677);; Biological Process: regulation of transcription, DNA-templated (GO:0006355);;	--	--	--	--	No apical meristem (NAM) protein	NAC domain-containing protein 91 OS=Arabidopsis thaliana OX=3702 GN=NAC091 PE=1 SV=1	S	Function unknown	uncharacterized LOC103439966 [Malus domestica]	molecular function: binding (GO:0005488);; biological process: biological regulation (GO:0065007)
MD08G1010600	MD08G1010600	15.2939	11.8223	16.4195	7.59201	8.55196	9.80126	8.0315	7.59175	12.2859	-0.695925	down	-0.657703	down	--	--	Cellular Component: Golgi apparatus (GO:0005794);; Biological Process: protein secretion (GO:0009306);;	--	--	[R]	General function prediction only	C2 domain;; Synaptotagmin-like mitochondrial-lipid-binding domain	Synaptotagmin-2 OS=Arabidopsis thaliana OX=3702 GN=SYT2 PE=2 SV=1	S	Function unknown	PREDICTED: synaptotagmin-2-like [Malus domestica]	cellular component: cell (GO:0005623);; cellular component: organelle (GO:0043226);; cellular component: cell part (GO:0044464);; biological process: cellular process (GO:0009987);; biological process: single-organism process (GO:0044699);; biological process: localization (GO:0051179)
MD08G1021000	MD08G1021000	16.5219	16.2019	24.6847	10.52	9.84711	6.39669	5.3461	5.89316	9.86373	-1.04641	down	-1.4536	down	--	--	Cellular Component: intracellular (GO:0005622);; Molecular Function: zinc ion binding (GO:0008270);;	--	--	--	--	B-box zinc finger	B-box zinc finger protein 21 OS=Arabidopsis thaliana OX=3702 GN=BBX21 PE=1 SV=1	S	Function unknown	B-box zinc finger protein 21-like [Malus domestica]	cellular component: cell (GO:0005623);; cellular component: cell part (GO:0044464);; molecular function: binding (GO:0005488)
MD08G1032100	MD08G1032100	2.13148	3.57773	2.05916	1.22633	1.19614	0.414229	1.41193	1.10826	1.66905	-1.38244	down	-0.895419	normal	--	--	--	--	--	[I]	Lipid transport and metabolism	CRAL/TRIO domain;; CRAL/TRIO, N-terminal domain;; Divergent CRAL/TRIO domain	Phosphatidylinositol/phosphatidylcholine transfer protein SFH11 OS=Arabidopsis thaliana OX=3702 GN=SFH11 PE=3 SV=1	S	Function unknown	PREDICTED: random slug protein 5-like [Pyrus x bretschneideri]	--
MD08G1072100	MD08G1072100	6.19631	5.5499	5.73402	9.39735	7.74522	9.08883	10.2317	9.71115	8.2514	0.632504	up	0.674765	up	--	--	--	--	--	--	--	--	--	--	--	--	--
MD08G1086500	MD08G1086500	40.0001	25.0607	16.0266	4.35913	1.43637	1.26973	3.60513	4.76402	3.96396	-3.47433	down	-2.72514	down	--	--	Molecular Function: metal ion binding (GO:0046872);;	--	--	[R]	General function prediction only	C2H2-type zinc finger	Zinc finger protein ZAT10 OS=Arabidopsis thaliana OX=3702 GN=ZAT10 PE=2 SV=1	S	Function unknown	PREDICTED: zinc finger protein ZAT10-like [Malus domestica]	molecular function: binding (GO:0005488)
MD08G1092000	MD08G1092000	70.2011	45.7708	51.2479	43.8914	26.2712	26.4133	43.9408	40.337	38.7256	-0.750629	down	-0.460428	normal	--	--	Molecular Function: DNA binding (GO:0003677);; Molecular Function: chromatin binding (GO:0003682);;	K09422|0|mdm:103441079|K09422 myb proto-oncogene protein, plant | (RefSeq) MYB5; transcription factor MYB44-like	--	[K]	Transcription	Myb-like DNA-binding domain;; Myb-like DNA-binding domain	Transcription factor MYB44 OS=Arabidopsis thaliana OX=3702 GN=MYB44 PE=1 SV=1	K	Transcription	transcription factor MYB44-like [Malus domestica]	molecular function: binding (GO:0005488)
MD08G1099900	MD08G1099900	0.764568	0.862999	0.431412	1.25385	1.20131	1.77873	2.86091	1.89735	1.24496	1.08697	up	1.52268	up	[K]	Transcription	--	--	--	[T]	Signal transduction mechanisms	NB-ARC domain;; Leucine rich repeat;; Leucine Rich repeats (2 copies)	Putative disease resistance protein RGA3 OS=Solanum bulbocastanum OX=147425 GN=RGA3 PE=2 SV=2	S	Function unknown	PREDICTED: putative disease resistance protein RGA3 [Malus domestica]	--
MD08G1101100	MD08G1101100	17.2193	15.8083	15.2892	7.57138	6.67004	6.68266	8.66212	7.51475	9.46709	-1.15553	down	-0.92616	down	--	--	--	--	--	--	--	--	--	S	Function unknown	PREDICTED: uncharacterized protein LOC103441122 isoform X1 [Malus domestica]	--
MD08G1106800	MD08G1106800	6.22185	7.21601	8.26037	4.10135	2.91097	4.89293	4.04558	3.83082	4.62193	-0.821942	down	-0.808764	down	[G]	Carbohydrate transport and metabolism	--	--	--	--	--	Protein of unknown function, DUF547;; Leucine-zipper of ternary complex factor MIP1	--	S	Function unknown	PREDICTED: uncharacterized protein LOC103959537 isoform X1 [Pyrus x bretschneideri]	--
MD08G1106900	MD08G1106900	5.08151	6.52625	1.86611	2.02884	0.319376	0.688847	1.5762	1.90442	1.2751	-2.10665	down	-1.49854	down	--	--	--	--	--	--	--	Protein of unknown function (DUF1645)	--	S	Function unknown	PREDICTED: uncharacterized protein LOC103959534 [Pyrus x bretschneideri]	--
MD08G1113500	MD08G1113500	7.03667	8.5634	5.8714	10.1278	12.9421	20.1995	46.5757	29.6505	14.3428	1.06336	up	2.05765	up	--	--	--	--	--	[S]	Function unknown	--	--	DZ	Cell cycle control, cell division, chromosome partitioning;; Cytoskeleton	PREDICTED: ultraviolet-B receptor UVR8-like isoform X1 [Malus domestica]	--
MD08G1124700	MD08G1124700	9.7877	4.97314	5.36824	1.40117	2.08304	1.38886	3.12215	1.09351	2.52238	-1.98165	down	-1.6019	down	[P]	Inorganic ion transport and metabolism	Biological Process: response to lead ion (GO:0010288);; Biological Process: response to cadmium ion (GO:0046686);;	--	--	[P]	Inorganic ion transport and metabolism	ChaC-like protein	Gamma-glutamylcyclotransferase 2-2 OS=Arabidopsis thaliana OX=3702 GN=GGCT2;2 PE=1 SV=1	P	Inorganic ion transport and metabolism	PREDICTED: putative glutathione-specific gamma-glutamylcyclotransferase 2 [Malus domestica]	biological process: response to stimulus (GO:0050896)
MD08G1155600	MD08G1155600	4.97348	5.08616	4.93654	12.9643	8.21502	8.63777	11.1501	7.28434	8.00301	1.03225	up	0.795556	normal	--	--	--	--	--	--	--	--	--	--	--	--	--
MD08G1161000	MD08G1161000	15.3902	12.6176	15.5057	28.0546	26.7742	22.4561	23.7096	18.1526	20.8117	0.880833	up	0.507113	normal	--	--	--	--	--	--	--	Protein of unknown function (DUF632);; Protein of unknown function (DUF630)	Nitrate regulatory gene2 protein OS=Arabidopsis thaliana OX=3702 GN=NRG2 PE=1 SV=1	S	Function unknown	PREDICTED: uncharacterized protein LOC103441537 [Malus domestica]	--
MD08G1162900	MD08G1162900	5.1095	4.70855	3.86478	6.95491	8.70719	8.43733	5.35489	7.56153	6.99757	0.873278	up	0.534905	normal	--	--	--	--	--	--	--	N-terminal C2 in EEIG1 and EHBP1 proteins	Protein PLASTID MOVEMENT IMPAIRED 1 OS=Arabidopsis thaliana OX=3702 GN=PMI1 PE=1 SV=1	S	Function unknown	PREDICTED: protein PLASTID MOVEMENT IMPAIRED 1 [Malus domestica]	--
MD08G1180200	MD08G1180200	87.4548	55.136	49.8716	32.5574	24.8615	23.1018	29.5811	27.9694	29.4738	-1.21075	down	-1.16157	down	--	--	Molecular Function: DNA binding (GO:0003677);; Molecular Function: transcription factor activity, sequence-specific DNA binding (GO:0003700);; Cellular Component: nucleus (GO:0005634);; Biological Process: regulation of transcription, DNA-templated (GO:0006355);;	K09286|0|mdm:103441637|K09286 EREBP-like factor | (RefSeq) AP2D28; ethylene-responsive transcription factor RAP2-4-like	--	--	--	AP2 domain	Ethylene-responsive transcription factor RAP2-4 OS=Arabidopsis thaliana OX=3702 GN=RAP2-4 PE=1 SV=1	K	Transcription	DREB6.1 [Malus sieversii]	molecular function: binding (GO:0005488);; molecular function: nucleic acid binding transcription factor activity (GO:0001071);; biological process: biological regulation (GO:0065007);; cellular component: cell (GO:0005623);; cellular component: organelle (GO:0043226);; cellular component: cell part (GO:0044464)
MD08G1184700	MD08G1184700	15.7748	20.6587	23.0273	11.816	12.9374	10.2517	7.03244	9.00877	13.1812	-0.70555	down	-1.03234	down	[I]	Lipid transport and metabolism	--	--	--	--	--	Putative S-adenosyl-L-methionine-dependent methyltransferase;; Methyltransferase domain;; Methyltransferase domain;; Methyltransferase domain	Probable pectin methyltransferase QUA2 OS=Arabidopsis thaliana OX=3702 GN=QUA2 PE=1 SV=2	S	Function unknown	PREDICTED: probable pectin methyltransferase QUA2 [Malus domestica]	--
MD08G1186000	MD08G1186000	12.1668	11.9015	21.6878	3.49966	3.35647	0.225621	0.774097	1.29368	4.79759	-2.61186	down	-2.72964	down	--	--	--	--	--	--	--	Phosphate-induced protein 1 conserved region	Protein EXORDIUM OS=Arabidopsis thaliana OX=3702 GN=EXO PE=2 SV=1	S	Function unknown	PREDICTED: protein EXORDIUM-like [Pyrus x bretschneideri]	--
MD08G1186100	MD08G1186100	21.2236	13.0628	20.941	1.86947	2.28886	0.596289	0.430817	0.540464	4.54415	-3.46761	down	-3.32387	down	--	--	Cellular Component: plant-type cell wall (GO:0009505);;	--	--	--	--	Phosphate-induced protein 1 conserved region	Protein EXORDIUM OS=Arabidopsis thaliana OX=3702 GN=EXO PE=2 SV=1	S	Function unknown	PREDICTED: protein EXORDIUM-like [Pyrus x bretschneideri]	cellular component: cell (GO:0005623);; cellular component: cell part (GO:0044464)
MD08G1188500	MD08G1188500	1.01964	0.941446	1.20555	0.299847	0.430036	0.47095	1.45914	1.79131	0.538942	-1.32493	down	0.235705	normal	--	--	Molecular Function: transcription regulatory region sequence-specific DNA binding (GO:0000976);; Molecular Function: transcription factor activity, sequence-specific DNA binding (GO:0003700);; Cellular Component: nucleus (GO:0005634);; Biological Process: regulation of transcription, DNA-templated (GO:0006355);;	K09338|9.43192e-178|mdm:103436463|K09338 homeobox-leucine zipper protein | (RefSeq) homeobox-leucine zipper protein ATHB-6-like	--	[K]	Transcription	Homeobox domain;; Homeobox associated leucine zipper	Homeobox-leucine zipper protein ATHB-6 OS=Arabidopsis thaliana OX=3702 GN=ATHB-6 PE=1 SV=1	K	Transcription	PREDICTED: homeobox-leucine zipper protein ATHB-6-like [Malus domestica]	molecular function: binding (GO:0005488);; molecular function: nucleic acid binding transcription factor activity (GO:0001071);; biological process: biological regulation (GO:0065007);; cellular component: cell (GO:0005623);; cellular component: organelle (GO:0043226);; cellular component: cell part (GO:0044464)
MD08G1195400	MD08G1195400	102.347	42.3966	65.9754	14.9685	17.1106	11.654	8.45703	14.7407	24.0019	-2.21547	down	-2.17168	down	--	--	Biological Process: mitochondrial transport (GO:0006839);; Cellular Component: integral component of membrane (GO:0016021);; Cellular Component: mitochondrial membrane (GO:0031966);;	K15104|0|mdm:103441661|K15104 solute carrier family 25 (mitochondrial oxoglutarate transporter), member 11 | (RefSeq) mitochondrial uncoupling protein 5-like	--	[C]	Energy production and conversion	Mitochondrial carrier protein	Mitochondrial uncoupling protein 5 OS=Arabidopsis thaliana OX=3702 GN=PUMP5 PE=2 SV=1	S	Function unknown	PREDICTED: mitochondrial uncoupling protein 5-like [Malus domestica]	biological process: localization (GO:0051179);; cellular component: membrane (GO:0016020);; cellular component: membrane part (GO:0044425);; cellular component: cell (GO:0005623);; cellular component: organelle (GO:0043226);; cellular component: organelle part (GO:0044422);; cellular component: cell part (GO:0044464)
MD08G1212000	MD08G1212000	0.417768	0.545483	0.543887	1.27756	1.002	1.23225	0.917114	1.66307	0.55479	1.26449	up	--	--	--	--	--	K19027|3.92344e-08|pper:PRUPE_ppa000020mg|K19027 zinc finger FYVE domain-containing protein 26 | (RefSeq) hypothetical protein	--	--	--	--	--	--	--	uncharacterized protein LOC18793494 isoform X1 [Prunus persica]	--
MD08G1232400	MD08G1232400	3.00838	3.36106	3.7122	5.94023	4.57963	4.94254	5.59247	5.13423	5.3251	0.665617	up	0.657801	up	--	--	--	--	--	[J]	Translation, ribosomal structure and biogenesis	Brix domain	Peter Pan-like protein OS=Arabidopsis thaliana OX=3702 GN=PPAN PE=1 SV=1	S	Function unknown	PREDICTED: peter Pan-like protein isoform X2 [Malus domestica]	--
MD08G1243900	MD08G1243900	27.8859	27.6617	27.8665	41.0417	39.7415	51.1361	100.77	78.2442	39.2941	0.710323	up	1.36962	up	--	--	--	K14945|0|mdm:103441972|K14945 protein quaking | (RefSeq) KH domain-containing protein At1g09660/At1g09670	--	[A]	RNA processing and modification	Homodimerisation region of STAR domain protein;; KH domain	KH domain-containing protein At1g09660/At1g09670 OS=Arabidopsis thaliana OX=3702 GN=At1g09660/At1g09670 PE=2 SV=1	A	RNA processing and modification	PREDICTED: KH domain-containing protein At1g09660/At1g09670 [Malus domestica]	--
MD09G1034000	MD09G1034000	1.32716	1.43308	1.77385	4.83383	3.11266	2.52876	1.92098	2.04742	3.50717	1.24142	up	0.698751	normal	[CR]	Energy production and conversion;; General function prediction only	Molecular Function: zinc ion binding (GO:0008270);; Molecular Function: oxidoreductase activity (GO:0016491);; Biological Process: oxidation-reduction process (GO:0055114);;	K18980|5.1958e-167|pxb:103926919|K18980 2-methylene-furan-3-one reductase [EC:1.3.1.105] | (RefSeq) 2-methylene-furan-3-one reductase	--	[CR]	Energy production and conversion;; General function prediction only	Zinc-binding dehydrogenase;; Zinc-binding dehydrogenase;; Alcohol dehydrogenase GroES-like domain	2-methylene-furan-3-one reductase OS=Fragaria vesca OX=57918 GN=EO PE=2 SV=2	C	Energy production and conversion	PREDICTED: 2-methylene-furan-3-one reductase [Pyrus x bretschneideri]	molecular function: binding (GO:0005488);; molecular function: catalytic activity (GO:0003824);; biological process: metabolic process (GO:0008152);; biological process: single-organism process (GO:0044699)
MD09G1035400	MD09G1035400	2.91226	2.88231	4.31888	1.45762	1.54267	1.74403	1.07626	1.04824	2.3779	-1.038	down	-1.17918	down	--	--	--	--	--	[S]	Function unknown	--	--	S	Function unknown	PREDICTED: protein FAM179B-like [Malus domestica]	--
MD09G1035900	MD09G1035900	19.7344	29.5348	14.8212	47.2709	27.6297	40.0123	91.7892	54.7853	33.829	0.889454	up	1.47736	up	[P]	Inorganic ion transport and metabolism	--	K03549|0|mdm:103442271|K03549 KUP system potassium uptake protein | (RefSeq) potassium transporter 8	--	--	--	K+ potassium transporter	Potassium transporter 8 OS=Arabidopsis thaliana OX=3702 GN=POT8 PE=2 SV=2	P	Inorganic ion transport and metabolism	PREDICTED: potassium transporter 8 isoform X2 [Malus domestica]	--
MD09G1037900	MD09G1037900	13.9753	9.77691	23.3333	5.95307	7.72067	2.09936	1.81719	2.78417	8.49533	-1.5102	down	-1.8589	down	[N]	Cell motility	--	K20887|0|mdm:103442280|K20887 xyloglucan glycosyltransferase 4 [EC:2.4.1.-] | (RefSeq) xyloglucan glycosyltransferase 4-like	--	--	--	Glycosyl transferase family group 2;; Glycosyltransferase like family 2;; Glycosyl transferase family 21;; Glycosyl transferase family 2	Xyloglucan glycosyltransferase 4 OS=Arabidopsis thaliana OX=3702 GN=CSLC4 PE=1 SV=1	M	Cell wall/membrane/envelope biogenesis	PREDICTED: xyloglucan glycosyltransferase 4-like [Malus domestica]	--
MD09G1043700	MD09G1043700	14.2022	9.25888	4.81351	2.35262	1.07	1.2061	2.33963	1.40384	1.78352	-2.56635	down	-2.37069	down	[MDT]	Cell wall/membrane/envelope biogenesis;; Cell cycle control, cell division, chromosome partitioning;; Signal transduction mechanisms	--	--	--	[O]	Posttranslational modification, protein turnover, chaperones	Domain associated at C-terminal with AAA;; ATPase family associated with various cellular activities (AAA);; Holliday junction DNA helicase ruvB N-terminus	AAA-ATPase ASD, mitochondrial OS=Arabidopsis thaliana OX=3702 GN=AATP1 PE=1 SV=1	O	Posttranslational modification, protein turnover, chaperones	PREDICTED: AAA-ATPase At3g28580-like [Malus domestica]	--
MD09G1048100	MD09G1048100	10.9138	18.6759	10.271	22.8378	19.4056	21.5392	30.2783	20.88	20.6646	0.733638	up	0.837949	up	--	--	--	K10712|0|mdm:103411190|K10712 cysteamine dioxygenase [EC:1.13.11.19] | (RefSeq) plant cysteine oxidase 2-like	Taurine and hypotaurine metabolism (ko00430)	[S]	Function unknown	PCO_ADO	Plant cysteine oxidase 2 OS=Arabidopsis thaliana OX=3702 GN=PCO2 PE=1 SV=1	S	Function unknown	PREDICTED: plant cysteine oxidase 2-like [Malus domestica]	--
MD09G1052400	MD09G1052400	66.7027	48.2704	43.374	29.618	29.8186	25.9091	27.0905	29.4265	36.0383	-0.838781	down	-0.788022	down	--	--	Molecular Function: structural constituent of ribosome (GO:0003735);; Cellular Component: ribosome (GO:0005840);; Biological Process: translation (GO:0006412);;	--	--	--	--	--	Uncharacterized protein At5g19025 OS=Arabidopsis thaliana OX=3702 GN=At5g19025 PE=2 SV=3	S	Function unknown	PREDICTED: uncharacterized protein LOC103445873 [Malus domestica]	molecular function: structural molecule activity (GO:0005198);; cellular component: cell (GO:0005623);; cellular component: macromolecular complex (GO:0032991);; cellular component: organelle (GO:0043226);; cellular component: cell part (GO:0044464);; biological process: metabolic process (GO:0008152);; biological process: cellular process (GO:0009987)
MD09G1055000	MD09G1055000	8.81097	4.91812	6.73229	4.29539	39.7847	12.44	15.0844	8.1324	9.93057	1.55832	up	0.667483	normal	--	--	--	--	--	--	--	Protein of unknown function (DUF1997)	--	S	Function unknown	PREDICTED: uncharacterized protein LOC103421504 [Malus domestica]	--
MD09G1071400	MD09G1071400	4.76205	7.15767	12.2512	2.73999	1.18645	1.94369	2.0767	4.92243	5.00513	-1.99745	down	-1.00982	normal	[QV]	Secondary metabolites biosynthesis, transport and catabolism;; Defense mechanisms	Molecular Function: monooxygenase activity (GO:0004497);; Molecular Function: iron ion binding (GO:0005506);; Biological Process: tryptophan catabolic process (GO:0006569);; Biological Process: fatty acid metabolic process (GO:0006631);; Molecular Function: electron carrier activity (GO:0009055);; Biological Process: response to wounding (GO:0009611);; Biological Process: indoleacetic acid biosyn…	K10528|0|pxb:103938818|K10528 hydroperoxide lyase [EC:4.1.2.-] | (RefSeq) fatty acid hydroperoxide lyase, chloroplastic	alpha-Linolenic acid metabolism (ko00592)	--	--	Cytochrome P450	Fatty acid hydroperoxide lyase, chloroplastic OS=Solanum lycopersicum OX=4081 GN=HPL PE=1 SV=1	Q	Secondary metabolites biosynthesis, transport and catabolism	PREDICTED: fatty acid hydroperoxide lyase, chloroplastic [Pyrus x bretschneideri]	molecular function: catalytic activity (GO:0003824);; biological process: metabolic process (GO:0008152);; biological process: single-organism process (GO:0044699);; molecular function: binding (GO:0005488);; biological process: cellular process (GO:0009987);; molecular function: electron carrier activity (GO:0009055);; biological process: response to stimulus (GO:0050896);; biological process: b…
MD09G1073000	MD09G1073000	0.427942	3.04951	0.510939	5.46955	5.79028	2.06739	39.8444	1.23752	2.05525	1.79075	up	3.36206	up	--	--	--	--	--	--	--	NADH-ubiquinone reductase complex 1 MLRQ subunit	--	S	Function unknown	PREDICTED: uncharacterized protein LOC103962745 [Pyrus x bretschneideri]	--
MD09G1074200	MD09G1074200	1.31985	0.75477	2.62946	0.43911	0.0736	0.028679	0	0.200879	0.161489	-3.07387	down	-3.63564	down	[DZ]	Cell cycle control, cell division, chromosome partitioning;; Cytoskeleton	--	--	--	[S]	Function unknown	Regulator of chromosome condensation (RCC1) repeat;; Regulator of chromosome condensation (RCC1) repeat	Ultraviolet-B receptor UVR8 OS=Arabidopsis thaliana OX=3702 GN=UVR8 PE=1 SV=1	DZ	Cell cycle control, cell division, chromosome partitioning;; Cytoskeleton	PREDICTED: ultraviolet-B receptor UVR8-like [Malus domestica]	--
MD09G1078300	MD09G1078300	2.04557	4.03326	1.50671	6.98725	2.11496	13.1871	19.5371	9.52573	2.27699	1.56881	up	2.00545	up	--	--	--	--	--	--	--	bZIP transcription factor;; Basic region leucine zipper;; bZIP Maf transcription factor	Basic leucine zipper 43 OS=Arabidopsis thaliana OX=3702 GN=BZIP43 PE=1 SV=1	K	Transcription	PREDICTED: basic leucine zipper 43-like [Malus domestica]	--
MD09G1081000	MD09G1081000	1.58755	6.48258	3.25036	1.64232	1.01108	1.19416	3.74817	3.78931	2.47037	-1.49041	down	-0.176995	normal	--	--	--	--	--	--	--	GDSL/SGNH-like Acyl-Esterase family found in Pmr5 and Cas1p;; PMR5 N terminal Domain	Protein trichome birefringence-like 19 OS=Arabidopsis thaliana OX=3702 GN=TBL19 PE=3 SV=1	S	Function unknown	PREDICTED: protein trichome birefringence-like 19 [Malus domestica]	--
MD09G1088000	MD09G1088000	21.563	71.1731	24.8714	8.31198	3.66096	17.6074	18.5529	64.7646	16.6718	-1.94869	down	-0.208986	normal	--	--	--	--	--	[R]	General function prediction only	Domain of unknown function;; Ankyrin repeats (3 copies);; Ankyrin repeats (many copies);; Ankyrin repeats (many copies);; Ankyrin repeat	--	S	Function unknown	PREDICTED: uncharacterized protein LOC103947825 [Pyrus x bretschneideri]	--
MD09G1096800	MD09G1096800	195.118	254.049	143.034	396.495	393.303	365.885	562.176	455.842	478.929	1.02246	up	1.32653	up	--	--	--	--	--	--	--	Wound-induced protein	--	S	Function unknown	PREDICTED: uncharacterized protein LOC103942011 [Pyrus x bretschneideri]	--
MD09G1097000	MD09G1097000	1.52175	8.28698	0.401014	22.2634	7.72989	12.0711	54.2187	31.044	21.1723	2.08744	up	3.37124	up	--	--	--	--	--	--	--	Wound-induced protein	--	S	Function unknown	PREDICTED: uncharacterized protein LOC103442555 [Malus domestica]	--
MD09G1099500	MD09G1099500	0.513186	0.592925	0.66235	3.01705	2.61983	1.62505	2.36784	1.97146	1.85058	2.08179	up	1.78268	up	--	--	Cellular Component: intracellular (GO:0005622);; Molecular Function: zinc ion binding (GO:0008270);;	--	--	--	--	B-box zinc finger	B-box domain protein 31 OS=Arabidopsis thaliana OX=3702 GN=MIP1B PE=2 SV=1	S	Function unknown	PREDICTED: zinc finger protein CONSTANS-LIKE 2-like [Pyrus x bretschneideri]	cellular component: cell (GO:0005623);; cellular component: cell part (GO:0044464);; molecular function: binding (GO:0005488)
MD09G1108700	MD09G1108700	37.2752	24.5031	54.0632	12.1907	23.4954	8.06744	6.81607	20.4775	22.6775	-1.32869	down	-1.21726	down	--	--	--	--	--	--	--	--	--	S	Function unknown	PREDICTED: uncharacterized protein LOC103442921 [Malus domestica]	--
MD09G1114400	MD09G1114400	2.38511	2.40817	1.71644	0.162786	0.364925	0.731467	0.250716	0.694259	0.718068	-2.28498	down	-1.95472	down	--	--	--	--	--	[S]	Function unknown	Armadillo/beta-catenin-like repeat;; V-ATPase subunit H	U-box domain-containing protein 4 OS=Arabidopsis thaliana OX=3702 GN=PUB4 PE=1 SV=3	S	Function unknown	PREDICTED: armadillo repeat-containing protein 3-like [Malus domestica]	--
MD09G1114800	MD09G1114800	2.1796	6.68179	5.17932	1.14567	0.093997	0.639224	0	0.198994	0.515312	-2.85142	down	-4.25694	down	[Q]	Secondary metabolites biosynthesis, transport and catabolism	Biological Process: ethylene biosynthetic process (GO:0009693);; Molecular Function: 1-aminocyclopropane-1-carboxylate oxidase activity (GO:0009815);; Biological Process: fruit ripening (GO:0009835);; Molecular Function: oxidoreductase activity, acting on paired donors, with incorporation or reduction of molecular oxygen, 2-oxoglutarate as one donor, and incorporation of one atom each of oxygen i…	K05933|0|mdm:103411280|K05933 aminocyclopropanecarboxylate oxidase [EC:1.14.17.4] | (RefSeq) 1-aminocyclopropane-1-carboxylate oxidase	Cysteine and methionine metabolism (ko00270)	[QR]	Secondary metabolites biosynthesis, transport and catabolism;; General function prediction only	2OG-Fe(II) oxygenase superfamily;; non-haem dioxygenase in morphine synthesis N-terminal	1-aminocyclopropane-1-carboxylate oxidase OS=Prunus mume OX=102107 GN=ACO1 PE=2 SV=1	S	Function unknown	PREDICTED: 1-aminocyclopropane-1-carboxylate oxidase [Malus domestica]	biological process: metabolic process (GO:0008152);; biological process: cellular process (GO:0009987);; molecular function: catalytic activity (GO:0003824);; biological process: single-organism process (GO:0044699);; biological process: reproduction (GO:0000003);; biological process: reproductive process (GO:0022414);; biological process: developmental process (GO:0032502);; molecular function: …
MD09G1127500	MD09G1127500	18.4716	19.1158	21.5293	6.60133	3.97155	3.6108	3.58348	3.42897	8.65132	-1.99867	down	-1.92058	down	--	--	--	--	--	--	--	--	--	S	Function unknown	PREDICTED: uncharacterized protein LOC103944608 [Pyrus x bretschneideri]	--
MD09G1132900	MD09G1132900	8.40505	7.17363	7.58169	13.4063	11.0084	12.5091	15.0724	15.5442	13.0832	0.720601	up	0.902322	up	--	--	--	--	--	--	--	--	--	--	--	--	--
MD09G1140700	MD09G1140700	2.61031	2.17264	3.65052	1.01631	0.791869	0.388135	0.714671	2.77933	1.3712	-1.88046	down	-0.790707	normal	[G]	Carbohydrate transport and metabolism	Biological Process: metabolic process (GO:0008152);; Molecular Function: transferase activity, transferring hexosyl groups (GO:0016758);;	--	--	[GC]	Carbohydrate transport and metabolism;; Energy production and conversion	UDP-glucoronosyl and UDP-glucosyl transferase	UDP-glycosyltransferase 71A15 OS=Malus domestica OX=3750 GN=UGT71A15 PE=1 SV=1	S	Function unknown	uDP-glycosyltransferase 71A15 [Malus domestica]	biological process: metabolic process (GO:0008152);; molecular function: catalytic activity (GO:0003824)
MD09G1141100	MD09G1141100	6.07584	4.08593	7.4961	2.9961	1.42824	0.920359	2.67012	4.16051	2.51411	-1.67999	down	-0.927551	down	[G]	Carbohydrate transport and metabolism	Biological Process: metabolic process (GO:0008152);; Molecular Function: transferase activity, transferring hexosyl groups (GO:0016758);;	--	--	[GC]	Carbohydrate transport and metabolism;; Energy production and conversion	UDP-glucoronosyl and UDP-glucosyl transferase	UDP-glycosyltransferase 71A15 OS=Malus domestica OX=3750 GN=UGT71A15 PE=1 SV=1	S	Function unknown	uDP-glycosyltransferase 71A15 [Malus domestica]	biological process: metabolic process (GO:0008152);; molecular function: catalytic activity (GO:0003824)
MD09G1141200	MD09G1141200	0.709379	0.651582	0.750308	0.174422	0.054797	0	0.129852	0.3713	0.088324	-3.12134	down	-1.82454	down	--	--	Molecular Function: transferase activity, transferring hexosyl groups (GO:0016758);;	--	--	[GC]	Carbohydrate transport and metabolism;; Energy production and conversion	UDP-glucoronosyl and UDP-glucosyl transferase	Putative UDP-glucose flavonoid 3-O-glucosyltransferase 3 OS=Fragaria ananassa OX=3747 GN=GT3 PE=2 SV=1	S	Function unknown	PREDICTED: putative UDP-glucose flavonoid 3-O-glucosyltransferase 3 [Malus domestica]	molecular function: catalytic activity (GO:0003824)
MD09G1141700	MD09G1141700	1.9078	2.82271	2.20907	1.4846	0.295864	0.142251	0.415618	2.09518	1.14669	-1.80043	down	-0.903153	normal	[G]	Carbohydrate transport and metabolism	Molecular Function: transferase activity, transferring glycosyl groups (GO:0016757);;	--	--	[GC]	Carbohydrate transport and metabolism;; Energy production and conversion	UDP-glucoronosyl and UDP-glucosyl transferase	Putative UDP-glucose flavonoid 3-O-glucosyltransferase 3 OS=Fragaria ananassa OX=3747 GN=GT3 PE=2 SV=1	S	Function unknown	PREDICTED: putative UDP-glucose flavonoid 3-O-glucosyltransferase 3 [Malus domestica]	molecular function: catalytic activity (GO:0003824)
MD09G1149300	MD09G1149300	11.6794	7.62231	10.5923	5.80379	4.90062	3.08142	5.28671	4.7403	6.44371	-1.06259	down	-0.875119	down	--	--	Molecular Function: aspartic-type endopeptidase activity (GO:0004190);; Biological Process: proteolysis (GO:0006508);;	--	--	[O]	Posttranslational modification, protein turnover, chaperones	Xylanase inhibitor N-terminal;; Xylanase inhibitor C-terminal;; Eukaryotic aspartyl protease	Aspartyl protease family protein 2 OS=Arabidopsis thaliana OX=3702 GN=APF2 PE=2 SV=1	O	Posttranslational modification, protein turnover, chaperones	PREDICTED: aspartyl protease family protein 2 isoform X1 [Malus domestica]	molecular function: catalytic activity (GO:0003824);; biological process: metabolic process (GO:0008152)
MD09G1152600	MD09G1152600	24.5712	8.14885	7.31424	1.83557	1.07775	0.704113	0.643577	0.934294	1.65361	-3.41333	down	-3.62684	down	[G]	Carbohydrate transport and metabolism	Molecular Function: hydrolase activity, hydrolyzing O-glycosyl compounds (GO:0004553);; Cellular Component: cell wall (GO:0005618);; Biological Process: cellular glucan metabolic process (GO:0006073);; Molecular Function: xyloglucan:xyloglucosyl transferase activity (GO:0016762);; Cellular Component: apoplast (GO:0048046);;	K08235|0|mdm:103443198|K08235 xyloglucan:xyloglucosyl transferase [EC:2.4.1.207] | (RefSeq) brassinosteroid-regulated protein BRU1-like	--	--	--	Glycosyl hydrolases family 16;; Xyloglucan endo-transglycosylase (XET) C-terminus	Xyloglucan endotransglucosylase/hydrolase 2 OS=Glycine max OX=3847 PE=2 SV=1	G	Carbohydrate transport and metabolism	brassinosteroid-regulated protein BRU1-like precursor [Malus domestica]	molecular function: catalytic activity (GO:0003824);; cellular component: cell (GO:0005623);; cellular component: cell part (GO:0044464);; biological process: metabolic process (GO:0008152);; biological process: cellular process (GO:0009987);; cellular component: extracellular region (GO:0005576)
MD09G1165000	MD09G1165000	4.73464	4.45233	4.09153	7.69271	6.29943	7.93066	8.25007	6.69656	4.97581	0.770292	up	0.567715	normal	--	--	--	--	--	[R]	General function prediction only	PPR repeat family;; PPR repeat;; PPR repeat;; Pentatricopeptide repeat domain;; Pentacotripeptide-repeat region of PRORP;; Mitochondrial 28S ribosomal protein S27	Putative pentatricopeptide repeat-containing protein At1g16830 OS=Arabidopsis thaliana OX=3702 GN=At1g16830 PE=3 SV=2	S	Function unknown	PREDICTED: putative pentatricopeptide repeat-containing protein At1g16830 isoform X1 [Malus domestica]	--
MD09G1168900	MD09G1168900	6.75068	5.99088	6.75348	2.97708	4.25519	3.62247	3.16603	2.95973	4.14489	-0.785162	down	-0.938794	down	[G]	Carbohydrate transport and metabolism	Molecular Function: sugar:proton symporter activity (GO:0005351);; Biological Process: protein targeting to membrane (GO:0006612);; Biological Process: amino acid transport (GO:0006865);; Biological Process: ethylene biosynthetic process (GO:0009693);; Biological Process: plant-type cell wall modification (GO:0009827);; Biological Process: pollen tube growth (GO:0009860);; Biological Process: sal…	--	--	[R]	General function prediction only	Sugar (and other) transporter;; Major Facilitator Superfamily	Organic cation/carnitine transporter 7 OS=Arabidopsis thaliana OX=3702 GN=OCT7 PE=2 SV=1	G	Carbohydrate transport and metabolism	PREDICTED: organic cation/carnitine transporter 7-like [Malus domestica]	molecular function: transporter activity (GO:0005215);; biological process: single-organism process (GO:0044699);; biological process: localization (GO:0051179);; biological process: metabolic process (GO:0008152);; biological process: cellular process (GO:0009987);; biological process: cellular component organization or biogenesis (GO:0071840);; biological process: reproduction (GO:0000003);; bi…
MD09G1169000	MD09G1169000	4.63497	6.64024	7.25869	2.47309	1.93999	2.3293	2.21989	1.97535	3.25644	-1.40625	down	-1.31961	down	--	--	--	--	--	--	--	MYB-CC type transfactor, LHEQLE motif;; Myb-like DNA-binding domain	Myb family transcription factor PHL6 OS=Arabidopsis thaliana OX=3702 GN=PHL6 PE=2 SV=1	S	Function unknown	PREDICTED: protein PHR1-LIKE 1 isoform X2 [Malus domestica]	--
MD09G1176500	MD09G1176500	15.2359	14.2883	12.0373	6.51999	5.23965	5.45191	8.18271	7.3546	9.29999	-1.22037	down	-0.755031	down	[O]	Posttranslational modification, protein turnover, chaperones	--	--	--	[O]	Posttranslational modification, protein turnover, chaperones	DnaJ domain	DnaJ protein P58IPK homolog A OS=Oryza sativa subsp. japonica OX=39947 GN=P58A PE=1 SV=1	O	Posttranslational modification, protein turnover, chaperones	PREDICTED: dnaJ homolog subfamily B member 7-like isoform X1 [Malus domestica]	--
MD09G1187300	MD09G1187300	0.905086	0.617783	2.63503	0.540975	0.364359	0.03133	0	0.120475	0.414032	-2.07136	down	-2.93664	down	--	--	--	--	--	--	--	Cotton fibre expressed protein	--	S	Function unknown	PREDICTED: pollen-specific leucine-rich repeat extensin-like protein 1 [Malus domestica]	--
MD09G1187500	MD09G1187500	15.7286	12.6874	6.902	3.00712	2.71039	1.64212	2.33927	3.54244	3.50149	-2.19389	down	-1.90998	down	--	--	--	--	--	--	--	Late embryogenesis abundant protein	NDR1/HIN1-like protein 6 OS=Arabidopsis thaliana OX=3702 GN=NHL6 PE=1 SV=1	S	Function unknown	PREDICTED: protein YLS9-like [Malus domestica]	--
MD09G1198500	MD09G1198500	10.3821	9.91705	10.8178	16.289	13.3367	16.3913	18.1834	15.2423	12.4857	0.611311	up	0.543888	normal	--	--	--	--	--	--	--	--	--	--	--	PREDICTED: uncharacterized protein LOC103956930 isoform X1 [Pyrus x bretschneideri]	--
MD09G1202300	MD09G1202300	1.02894	1.11499	1.26966	2.18478	2.55492	2.49406	4.96926	5.91393	2.97189	1.133	up	2.00407	up	--	--	Cellular Component: nucleus (GO:0005634);; Biological Process: regulation of transcription, DNA-templated (GO:0006355);; Biological Process: auxin-activated signaling pathway (GO:0009734);; Molecular Function: protein dimerization activity (GO:0046983);;	K14484|0|mdm:103443742|K14484 auxin-responsive protein IAA | (RefSeq) IAA11; auxin-responsive protein IAA26-like	Plant hormone signal transduction (ko04075)	--	--	AUX/IAA family	Auxin-responsive protein IAA26 OS=Arabidopsis thaliana OX=3702 GN=IAA26 PE=1 SV=2	K	Transcription	auxin-responsive protein IAA26-like [Malus domestica]	cellular component: cell (GO:0005623);; cellular component: organelle (GO:0043226);; cellular component: cell part (GO:0044464);; biological process: biological regulation (GO:0065007);; biological process: cellular process (GO:0009987);; biological process: signaling (GO:0023052);; biological process: single-organism process (GO:0044699);; biological process: response to stimulus (GO:0050896);; …
MD09G1211100	MD09G1211100	29.8902	20.1372	34.9783	11.4086	16.2367	14.5266	7.38361	11.6672	17.0011	-0.956013	down	-1.24903	down	--	--	--	K10393|0|mdm:103443810|K10393 kinesin family member 2/24 | (RefSeq) kinesin-13A	--	[Z]	Cytoskeleton	Kinesin motor domain;; Microtubule binding	Kinesin-like protein KIN-13B OS=Arabidopsis thaliana OX=3702 GN=KIN13B PE=1 SV=1	Z	Cytoskeleton	PREDICTED: kinesin-13A isoform X2 [Malus domestica]	--
MD09G1224500	MD09G1224500	1.45545	1.9041	1.07203	0.511718	0	0.193225	1.11753	0.195549	0.676241	-2.59079	down	-1.1673	normal	--	--	--	--	--	--	--	WRKY DNA -binding domain	Probable WRKY transcription factor 40 OS=Arabidopsis thaliana OX=3702 GN=WRKY40 PE=1 SV=1	K	Transcription	PREDICTED: probable WRKY transcription factor 40 [Malus domestica]	--
MD09G1233000	MD09G1233000	5.27348	2.75454	6.18463	0	0.294152	0.149371	0	0	0.178638	-4.8569	down	-6.19572	down	--	--	--	--	--	--	--	Helix-loop-helix DNA-binding domain	Transcription factor bHLH162 OS=Arabidopsis thaliana OX=3702 GN=BHLH162 PE=1 SV=1	K	Transcription	PREDICTED: transcription factor bHLH36-like [Malus domestica]	--
MD09G1233400	MD09G1233400	4.94375	9.27487	8.93289	3.71622	1.61628	2.82485	0.947665	6.22323	6.15442	-1.45866	down	-0.783909	normal	--	--	--	--	--	--	--	GDSL/SGNH-like Acyl-Esterase family found in Pmr5 and Cas1p;; PMR5 N terminal Domain	Protein trichome birefringence-like 43 OS=Arabidopsis thaliana OX=3702 GN=TBL43 PE=2 SV=1	S	Function unknown	PREDICTED: protein trichome birefringence-like 43 isoform X1 [Malus domestica]	--
MD09G1244800	MD09G1244800	1.65783	1.36125	1.295	3.82579	2.65952	2.54826	2.51921	3.1913	2.84796	1.10589	up	0.967915	up	--	--	--	--	--	--	--	--	Exosome complex component RRP41-like OS=Arabidopsis thaliana OX=3702 GN=RRP41L PE=2 SV=1	J	Translation, ribosomal structure and biogenesis	PREDICTED: exosome complex component RRP41-like [Malus domestica]	--
MD09G1246400	MD09G1246400	4.03707	4.91012	3.39575	1.38702	0.932434	1.75841	1.91579	1.70702	1.88387	-1.54832	down	-1.17257	down	[T]	Signal transduction mechanisms	Molecular Function: nucleotide binding (GO:0000166);; Molecular Function: protein kinase activity (GO:0004672);; Biological Process: phosphorylation (GO:0016310);;	--	--	--	--	Legume lectin domain;; Protein kinase domain;; Protein tyrosine kinase	Probable L-type lectin-domain containing receptor kinase VII.2 OS=Arabidopsis thaliana OX=3702 GN=LECRK72 PE=3 SV=2	T	Signal transduction mechanisms	PREDICTED: probable L-type lectin-domain containing receptor kinase VII.2 [Malus domestica]	molecular function: binding (GO:0005488);; molecular function: catalytic activity (GO:0003824);; biological process: metabolic process (GO:0008152);; biological process: cellular process (GO:0009987)
MD09G1255700	MD09G1255700	131.114	151.313	117.055	446.63	110.013	214.793	210.797	191.858	197.08	0.978693	up	0.573913	normal	--	--	Biological Process: transport (GO:0006810);; Molecular Function: lipid binding (GO:0008289);;	--	--	--	--	Probable lipid transfer;; Protease inhibitor/seed storage/LTP family	Non-specific lipid-transfer protein 2 OS=Prunus armeniaca OX=36596 PE=1 SV=1	U	Intracellular trafficking, secretion, and vesicular transport	PREDICTED: non-specific lipid-transfer protein 2-like [Pyrus x bretschneideri]	biological process: localization (GO:0051179);; molecular function: binding (GO:0005488)
MD09G1256000	MD09G1256000	22.8771	54.4976	32.5458	93.3199	43.12	141.485	303.183	175.192	199.778	1.37735	up	2.61256	up	--	--	Cellular Component: extracellular region (GO:0005576);;	--	--	--	--	Thaumatin family	Thaumatin-like protein 1a OS=Malus domestica OX=3750 GN=TL1 PE=1 SV=1	S	Function unknown	thaumatin-like protein precursor [Malus domestica]	cellular component: extracellular region (GO:0005576)
MD09G1256300	MD09G1256300	300.824	647.476	393.952	1033.98	527.804	1974.77	4361.82	1940.35	2412.71	1.43604	up	2.68193	up	--	--	Cellular Component: extracellular region (GO:0005576);;	--	--	--	--	Thaumatin family	Thaumatin-like protein 1a OS=Malus domestica OX=3750 GN=TL1 PE=1 SV=1	S	Function unknown	thaumatin-like protein 1a precursor [Malus domestica]	cellular component: extracellular region (GO:0005576)
MD09G1262900	MD09G1262900	13.2386	8.66373	15.724	2.62771	2.61364	0.568063	0.70652	1.34761	3.22738	-2.61831	down	-2.82567	down	[T]	Signal transduction mechanisms	Molecular Function: calcium ion binding (GO:0005509);;	K13448|5.51591e-94|mdm:103444188|K13448 calcium-binding protein CML | (RefSeq) probable calcium-binding protein CML23	Plant-pathogen interaction (ko04626)	[T]	Signal transduction mechanisms	EF hand;; EF-hand domain pair;; EF-hand domain;; EF hand;; EF-hand domain pair;; Secreted protein acidic and rich in cysteine Ca binding region	Probable calcium-binding protein CML27 OS=Arabidopsis thaliana OX=3702 GN=CML27 PE=1 SV=1	DTZ	Cell cycle control, cell division, chromosome partitioning;; Signal transduction mechanisms;; Cytoskeleton	PREDICTED: probable calcium-binding protein CML23 [Malus domestica]	molecular function: binding (GO:0005488)
MD09G1279000	MD09G1279000	6.05299	2.9538	1.8648	0.39419	0.544836	0.414477	0.86729	0.480297	0.763265	-2.9056	down	-2.34697	down	--	--	--	--	--	[R]	General function prediction only	C2 domain	Protein C2-DOMAIN ABA-RELATED 5 OS=Arabidopsis thaliana OX=3702 GN=CAR5 PE=2 SV=1	S	Function unknown	PREDICTED: LOW QUALITY PROTEIN: protein C2-DOMAIN ABA-RELATED 4-like [Malus domestica]	--
MD09G1279300	MD09G1279300	1.73912	2.0049	0.78437	4.25891	2.90807	5.33032	7.23544	6.51593	3.18425	1.50127	up	1.88309	up	--	--	--	--	--	[O]	Posttranslational modification, protein turnover, chaperones	Myb-like DNA-binding domain	Protein REVEILLE 1 OS=Arabidopsis thaliana OX=3702 GN=RVE1 PE=2 SV=1	K	Transcription	PREDICTED: protein REVEILLE 1-like [Malus domestica]	--
MD10G1000400	MD10G1000400	5.91694	5.39797	8.81718	10.694	13.2497	12.743	9.96407	9.16704	12.4491	0.918596	up	0.632968	normal	--	--	--	--	--	--	--	--	--	--	--	PREDICTED: LOW QUALITY PROTEIN: uncharacterized protein LOC103444530 [Malus domestica]	--
MD10G1011500	MD10G1011500	0.22116	0.293503	0.312953	0.702868	0.745853	0.799626	0.90434	0.926857	0.85092	1.48031	up	1.66331	up	--	--	--	--	--	--	--	--	--	--	--	--	--
MD10G1021400	MD10G1021400	3.99993	2.38454	3.90353	1.09747	1.23475	0.981417	0.623467	0.706117	1.79562	-1.5674	down	-1.71783	down	[T]	Signal transduction mechanisms	--	--	--	--	--	U-box domain	U-box domain-containing protein 29 OS=Arabidopsis thaliana OX=3702 GN=PUB29 PE=1 SV=1	O	Posttranslational modification, protein turnover, chaperones	PREDICTED: U-box domain-containing protein 28-like [Malus domestica]	--
MD10G1021700	MD10G1021700	1.35767	3.4101	1.97049	11.4882	4.81569	2.96289	2.84429	3.33052	3.05655	1.55834	up	0.45059	normal	--	--	--	--	--	--	--	--	--	--	--	--	--
MD10G1033200	MD10G1033200	6.83241	1.92126	0.796023	1.14024	0.406231	0.271772	1.04025	1.3184	0.731314	-2.3538	down	-1.64286	normal	[M]	Cell wall/membrane/envelope biogenesis	Molecular Function: protein kinase activity (GO:0004672);; Biological Process: phosphorylation (GO:0016310);;	K04733|0|mdm:103411922|K04733 interleukin-1 receptor-associated kinase 4 [EC:2.7.11.1] | (RefSeq) leucine-rich repeat receptor protein kinase EMS1-like	--	[T]	Signal transduction mechanisms	Protein tyrosine kinase;; Protein kinase domain	Leucine-rich repeat receptor protein kinase EMS1 OS=Arabidopsis thaliana OX=3702 GN=EMS1 PE=1 SV=1	T	Signal transduction mechanisms	PREDICTED: leucine-rich repeat receptor protein kinase EMS1-like [Malus domestica]	molecular function: catalytic activity (GO:0003824);; biological process: metabolic process (GO:0008152);; biological process: cellular process (GO:0009987)
MD10G1035700	MD10G1035700	14.643	17.9037	10.1865	10.0571	2.55732	6.96065	3.28511	7.89788	7.69472	-1.09327	down	-1.17376	down	--	--	--	--	--	--	--	Allinase;; Alliinase EGF-like domain;; Aminotransferase class I and II	Tryptophan aminotransferase-related protein 4 OS=Arabidopsis thaliana OX=3702 GN=TAR4 PE=2 SV=2	S	Function unknown	PREDICTED: tryptophan aminotransferase-related protein 4-like [Pyrus x bretschneideri]	--
MD10G1062300	MD10G1062300	4.16995	2.59579	3.15693	1.98301	13.6783	48.0698	17.2777	5.46337	1.45931	2.71143	up	1.23926	normal	[Q]	Secondary metabolites biosynthesis, transport and catabolism	Molecular Function: aldose-6-phosphate reductase (NADPH) activity (GO:0047641);; Biological Process: oxidation-reduction process (GO:0055114);;	K00085|0|mdm:103445158|K00085 aldose-6-phosphate reductase (NADPH2) [EC:1.1.1.200] | (RefSeq) S6PDH, NADP-S6PDH; NADP-dependent D-sorbitol-6-phosphate dehydrogenase	--	[R]	General function prediction only	Aldo/keto reductase family	NADP-dependent D-sorbitol-6-phosphate dehydrogenase OS=Malus domestica OX=3750 GN=S6PDH PE=2 SV=1	S	Function unknown	NADP-dependent D-sorbitol-6-phosphate dehydrogenase [Malus domestica]	molecular function: catalytic activity (GO:0003824);; biological process: metabolic process (GO:0008152);; biological process: single-organism process (GO:0044699)
MD10G1062500	MD10G1062500	13.7371	8.05871	5.45203	3.31663	1.22457	0.956494	0.931408	2.80461	1.87515	-2.26796	down	-2.27669	down	[E]	Amino acid transport and metabolism	Biological Process: arginine catabolic process (GO:0006527);; Biological Process: spermidine biosynthetic process (GO:0008295);; Molecular Function: arginine decarboxylase activity (GO:0008792);;	K01583|0|mdm:103422167|K01583 arginine decarboxylase [EC:4.1.1.19] | (RefSeq) arginine decarboxylase-like	Arginine and proline metabolism (ko00330)	--	--	Pyridoxal-dependent decarboxylase, pyridoxal binding domain	Arginine decarboxylase OS=Pisum sativum OX=3888 PE=2 SV=1	E	Amino acid transport and metabolism	PREDICTED: arginine decarboxylase-like [Malus domestica]	biological process: metabolic process (GO:0008152);; biological process: cellular process (GO:0009987);; biological process: single-organism process (GO:0044699);; molecular function: catalytic activity (GO:0003824)
MD10G1090600	MD10G1090600	16.5231	10.5646	5.40778	2.94831	1.25337	1.98811	2.89956	2.49449	2.17621	-2.34788	down	-2.10886	down	--	--	--	--	--	--	--	Protein of unknown function (DUF1645)	--	S	Function unknown	PREDICTED: uncharacterized protein LOC103454490 [Malus domestica]	--
MD10G1101200	MD10G1101200	30.0917	47.175	26.6791	7.05368	17.0307	22.5679	17.2781	15.8178	19.2672	-1.0913	down	-0.995951	down	--	--	--	--	--	[GC]	Carbohydrate transport and metabolism;; Energy production and conversion	UDP-glucoronosyl and UDP-glucosyl transferase	UDP-glycosyltransferase 91C1 OS=Arabidopsis thaliana OX=3702 GN=UGT91C1 PE=2 SV=1	S	Function unknown	PREDICTED: UDP-glycosyltransferase 91C1-like [Malus domestica]	--
MD10G1110200	MD10G1110200	4.99893	5.16491	5.127	1.53409	1.92185	3.00836	2.27085	2.25628	3.11962	-1.1855	down	-1.01026	down	[O]	Posttranslational modification, protein turnover, chaperones	Biological Process: proteolysis (GO:0006508);; Molecular Function: peptidase activity (GO:0008233);;	--	--	--	--	--	Probable zinc metallopeptidase EGY3, chloroplastic OS=Arabidopsis thaliana OX=3702 GN=EGY3 PE=1 SV=1	M	Cell wall/membrane/envelope biogenesis	PREDICTED: probable zinc metallopeptidase EGY3, chloroplastic [Pyrus x bretschneideri]	biological process: metabolic process (GO:0008152);; molecular function: catalytic activity (GO:0003824)
MD10G1111300	MD10G1111300	2.2712	1.18844	1.14842	0.258703	0.553205	0.192784	0.238435	0.071155	0.354893	-2.11406	down	-2.79946	down	[G]	Carbohydrate transport and metabolism	--	K13691|0|pxb:103928065|K13691 pathogen-inducible salicylic acid glucosyltransferase [EC:2.4.1.-] | (RefSeq) UDP-glycosyltransferase 74E1-like	--	[GC]	Carbohydrate transport and metabolism;; Energy production and conversion	UDP-glucoronosyl and UDP-glucosyl transferase;; Glycosyltransferase family 28 C-terminal domain	UDP-glycosyltransferase 74E2 OS=Arabidopsis thaliana OX=3702 GN=UGT74E2 PE=1 SV=1	S	Function unknown	PREDICTED: UDP-glycosyltransferase 74E1-like [Pyrus x bretschneideri]	--
MD10G1114400	MD10G1114400	6.50645	6.9402	5.50027	11.3218	10.0399	10.2181	13.5873	11.2324	10.849	0.78884	up	0.896756	up	--	--	--	--	--	--	--	--	--	S	Function unknown	PREDICTED: uncharacterized protein LOC103445178 [Malus domestica]	--
MD10G1132000	MD10G1132000	1.89532	3.49328	7.02537	2.09532	1.30695	0.469143	0.707323	1.49825	3.12001	-1.62367	down	-1.2202	normal	[DPM]	Cell cycle control, cell division, chromosome partitioning;; Inorganic ion transport and metabolism;; Cell wall/membrane/envelope biogenesis	Molecular Function: copper ion binding (GO:0005507);; Molecular Function: L-ascorbate oxidase activity (GO:0008447);; Biological Process: oxidation-reduction process (GO:0055114);;	--	--	[Q]	Secondary metabolites biosynthesis, transport and catabolism	Multicopper oxidase;; Multicopper oxidase;; Multicopper oxidase	L-ascorbate oxidase homolog OS=Nicotiana tabacum OX=4097 PE=2 SV=1	Q	Secondary metabolites biosynthesis, transport and catabolism	ascorbate oxidase [Eriobotrya japonica]	molecular function: binding (GO:0005488);; molecular function: catalytic activity (GO:0003824);; biological process: metabolic process (GO:0008152);; biological process: single-organism process (GO:0044699)
MD10G1138900	MD10G1138900	12.8797	9.01109	9.41026	6.80915	5.18699	6.44475	5.60456	7.53464	7.18215	-0.718233	down	-0.634493	normal	--	--	Biological Process: calcium ion transport (GO:0006816);; Biological Process: Golgi organization (GO:0007030);; Biological Process: response to salt stress (GO:0009651);;	--	--	[T]	Signal transduction mechanisms	Organic solute transporter Ostalpha	Protein LAZ1 OS=Arabidopsis thaliana OX=3702 GN=LAZ1 PE=1 SV=1	S	Function unknown	PREDICTED: protein LAZ1-like isoform X1 [Malus domestica]	biological process: localization (GO:0051179);; biological process: cellular process (GO:0009987);; biological process: cellular component organization or biogenesis (GO:0071840);; biological process: response to stimulus (GO:0050896)
MD10G1147100	MD10G1147100	4.51141	2.81638	6.82191	1.6346	1.66389	2.91154	0.966182	1.33693	1.51288	-1.1462	down	-1.90115	down	[I]	Lipid transport and metabolism	--	K17361|0|mdm:103401296|K17361 acyl-coenzyme A thioesterase 9 [EC:3.1.2.-] | (RefSeq) acyl-coenzyme A thioesterase 9, mitochondrial-like	--	[I]	Lipid transport and metabolism	Thioesterase superfamily	--	S	Function unknown	PREDICTED: acyl-coenzyme A thioesterase 9, mitochondrial-like [Malus domestica]	--
MD10G1148400	MD10G1148400	0.858652	0.636121	1.09588	0.220118	0.424435	0.249237	0.191387	0.449357	1.18488	-1.45275	down	-0.508777	normal	--	--	--	--	--	--	--	Protein of unknown function (DUF707)	--	S	Function unknown	PREDICTED: uncharacterized protein LOC103445326 isoform X2 [Malus domestica]	--
MD10G1174800	MD10G1174800	8.52881	8.48855	7.60066	12.64	15.3532	16.2836	20.5236	15.5198	13.695	0.902029	up	0.997398	up	--	--	--	--	--	--	--	DENN (AEX-3) domain;; uDENN domain;; dDENN domain	DENN domain and WD repeat-containing protein SCD1 OS=Arabidopsis thaliana OX=3702 GN=SCD1 PE=1 SV=1	S	Function unknown	PREDICTED: uncharacterized protein LOC103445464 isoform X1 [Malus domestica]	--
MD10G1179300	MD10G1179300	61.0879	53.9868	59.6078	18.3554	42.585	22.6311	20.3228	30.0186	32.7062	-0.989401	down	-1.07969	down	--	--	--	--	--	--	--	--	--	S	Function unknown	PREDICTED: uncharacterized protein LOC103445599 [Malus domestica]	--
MD10G1181100	MD10G1181100	1.11699	2.65737	1.64427	5.36884	3.8656	6.05486	6.59884	2.84986	4.23122	1.53924	up	1.30948	up	[R]	General function prediction only	Molecular Function: protein kinase C activity (GO:0004697);; Molecular Function: ATP binding (GO:0005524);; Cellular Component: cytosol (GO:0005829);; Cellular Component: plasma membrane (GO:0005886);; Biological Process: protein phosphorylation (GO:0006468);;	--	--	[R]	General function prediction only	Protein kinase domain;; Protein tyrosine kinase;; Protein kinase C terminal domain	Probable serine/threonine protein kinase IREH1 OS=Arabidopsis thaliana OX=3702 GN=IREH1 PE=1 SV=1	T	Signal transduction mechanisms	PREDICTED: serine/threonine-protein kinase tricorner-like [Malus domestica]	molecular function: catalytic activity (GO:0003824);; biological process: metabolic process (GO:0008152);; biological process: cellular process (GO:0009987);; molecular function: binding (GO:0005488);; cellular component: cell (GO:0005623);; cellular component: cell part (GO:0044464);; cellular component: membrane (GO:0016020)
MD10G1192000	MD10G1192000	6.55506	6.23514	9.30726	1.10378	2.01579	1.64665	0.754179	1.70505	2.76639	-2.14574	down	-2.0799	down	--	--	--	K13648|0|mdm:103445708|K13648 alpha-1,4-galacturonosyltransferase [EC:2.4.1.43] | (RefSeq) probable galacturonosyltransferase 6	Starch and sucrose metabolism (ko00500);; Amino sugar and nucleotide sugar metabolism (ko00520)	--	--	Glycosyl transferase family 8	Probable galacturonosyltransferase 6 OS=Arabidopsis thaliana OX=3702 GN=GAUT6 PE=2 SV=1	M	Cell wall/membrane/envelope biogenesis	PREDICTED: probable galacturonosyltransferase 6 isoform X1 [Malus domestica]	--
MD10G1213100	MD10G1213100	0.854071	1.27372	0.577208	2.47145	1.88255	2.05685	2.66729	2.29878	0.684363	1.28856	up	1.04887	normal	--	--	--	--	--	[R]	General function prediction only	Root hair defective 3 GTP-binding protein (RHD3)	Protein ROOT HAIR DEFECTIVE 3 OS=Arabidopsis thaliana OX=3702 GN=RHD3 PE=1 SV=1	Z	Cytoskeleton	PREDICTED: protein ROOT HAIR DEFECTIVE 3 homolog 2-like [Malus domestica]	--
MD10G1215200	MD10G1215200	3.19245	3.9182	2.33067	1.83868	0.730465	1.6657	1.53	2.63809	1.6684	-1.11581	down	-0.691144	normal	[K]	Transcription	--	--	--	--	--	Protein kinase domain;; Leucine rich repeat;; Protein tyrosine kinase;; Leucine Rich repeats (2 copies);; Leucine Rich Repeat;; Leucine rich repeat N-terminal domain	MDIS1-interacting receptor like kinase 2 OS=Arabidopsis thaliana OX=3702 GN=MIK2 PE=1 SV=3	S	Function unknown	PREDICTED: MDIS1-interacting receptor like kinase 2-like [Pyrus x bretschneideri]	--
MD10G1217000	MD10G1217000	2.5261	4.36722	2.70336	1.12193	0.811625	1.07901	1.96458	8.58458	4.01961	-1.61526	down	0.613622	normal	[GEPR]	Carbohydrate transport and metabolism;; Amino acid transport and metabolism;; Inorganic ion transport and metabolism;; General function prediction only	--	--	--	[R]	General function prediction only	Sugar (and other) transporter;; Major Facilitator Superfamily	Organic cation/carnitine transporter 3 OS=Arabidopsis thaliana OX=3702 GN=OCT3 PE=2 SV=1	G	Carbohydrate transport and metabolism	PREDICTED: organic cation/carnitine transporter 3-like isoform X1 [Pyrus x bretschneideri]	--
MD10G1226900	MD10G1226900	7.23312	9.41293	9.2196	20.4132	20.0113	16.1962	25.9159	20.1737	25.5776	1.18645	up	1.45515	up	[H]	Coenzyme transport and metabolism	Biological Process: metabolic process (GO:0008152);; Molecular Function: phosphoglycolate phosphatase activity (GO:0008967);;	--	--	[R]	General function prediction only	haloacid dehalogenase-like hydrolase;; Haloacid dehalogenase-like hydrolase;; HAD-hyrolase-like	--	S	Function unknown	PREDICTED: haloacid dehalogenase-like hydrolase domain-containing protein 3 [Malus domestica]	biological process: metabolic process (GO:0008152);; molecular function: catalytic activity (GO:0003824);; biological process: cellular process (GO:0009987)
MD10G1253000	MD10G1253000	95.7032	81.0923	79.4468	120.765	119.072	136.57	159.365	139.048	141.224	0.604348	up	0.762291	up	--	--	--	--	--	--	--	--	--	S	Function unknown	PREDICTED: uncharacterized protein LOC103446113 [Malus domestica]	--
MD10G1255500	MD10G1255500	4.40157	3.40249	5.29321	2.54148	2.15628	2.21773	2.04129	2.35772	2.29794	-0.872673	down	-0.980411	down	[V]	Defense mechanisms	Molecular Function: ATP binding (GO:0005524);; Biological Process: obsolete ATP catabolic process (GO:0006200);; Cellular Component: integral component of membrane (GO:0016021);; Molecular Function: 2-alkenal reductase [NAD(P)] activity (GO:0032440);; Molecular Function: ATPase activity, coupled to transmembrane movement of substances (GO:0042626);; Biological Process: transmembrane transport (GO…	--	--	[Q]	Secondary metabolites biosynthesis, transport and catabolism	ABC transporter transmembrane region;; ABC transporter;; RecF/RecN/SMC N terminal domain;; 50S ribosome-binding GTPase	ABC transporter C family member 2 OS=Arabidopsis thaliana OX=3702 GN=ABCC2 PE=1 SV=2	V	Defense mechanisms	PREDICTED: LOW QUALITY PROTEIN: ABC transporter C family member 12-like [Malus domestica]	molecular function: binding (GO:0005488);; cellular component: membrane (GO:0016020);; cellular component: membrane part (GO:0044425);; molecular function: catalytic activity (GO:0003824);; biological process: metabolic process (GO:0008152);; biological process: single-organism process (GO:0044699);; molecular function: transporter activity (GO:0005215);; biological process: localization (GO:0051…
MD10G1268800	MD10G1268800	37.9887	56.8661	40.2999	79.8787	62.4479	64.797	105.464	83.2788	64.7523	0.669085	up	0.895433	up	--	--	--	--	--	[K]	Transcription	Bromodomain	Transcription factor GTE12 OS=Arabidopsis thaliana OX=3702 GN=GTE12 PE=2 SV=2	BK	Chromatin structure and dynamics;; Transcription	PREDICTED: transcription factor GTE12-like isoform X1 [Malus domestica]	--
MD10G1273000	MD10G1273000	3.17529	7.48042	3.0452	17.8337	9.72755	12.4993	25.9343	13.0594	11.7421	1.59921	up	1.87554	up	[K]	Transcription	--	--	--	--	--	Protein tyrosine kinase;; Protein kinase domain;; Leucine rich repeat;; Leucine Rich repeats (2 copies);; Di-glucose binding within endoplasmic reticulum;; Leucine Rich Repeat	Probable leucine-rich repeat receptor-like serine/threonine-protein kinase At3g14840 OS=Arabidopsis thaliana OX=3702 GN=LRR-RLK PE=1 SV=1	S	Function unknown	PREDICTED: probable LRR receptor-like serine/threonine-protein kinase At1g07650 isoform X1 [Malus domestica]	--
MD10G1276400	MD10G1276400	24.4111	23.7769	11.0427	6.27448	10.9256	8.61687	12.7798	13.9527	8.29	-1.12885	down	-0.766024	normal	--	--	--	--	--	--	--	Protein of unknown function (DUF1685)	--	S	Function unknown	PREDICTED: uncharacterized protein LOC103429701 [Malus domestica]	--
MD10G1276700	MD10G1276700	30.2743	31.2445	26.1831	49.3783	35.5129	44.5816	51.6096	46.2725	35.6974	0.608534	up	0.593522	up	--	--	--	--	--	--	--	Eukaryotic mitochondrial regulator protein	--	S	Function unknown	PREDICTED: uncharacterized protein LOC108172753 [Malus domestica]	--
MD10G1280400	MD10G1280400	6.86447	6.26755	5.97469	3.58322	2.39568	3.75308	2.38914	3.51928	3.50155	-0.925523	down	-1.02424	down	[I]	Lipid transport and metabolism	--	--	--	[R]	General function prediction only	Putative serine esterase (DUF676)	--	S	Function unknown	PREDICTED: uncharacterized protein LOC103446323 isoform X1 [Malus domestica]	--
MD10G1288500	MD10G1288500	0.418266	0.743377	0.402994	0.278592	0.092919	0.162977	0.317701	0.286061	0.284041	-1.50774	down	-0.822862	normal	[K]	Transcription	Molecular Function: protein serine/threonine kinase activity (GO:0004674);; Molecular Function: ATP binding (GO:0005524);; Biological Process: protein phosphorylation (GO:0006468);; Cellular Component: integral component of membrane (GO:0016021);;	K00924|0|mdm:103446370|K00924 [EC:2.7.1.-] | (RefSeq) receptor-like protein kinase HSL1	--	--	--	Protein kinase domain;; Leucine rich repeat;; Protein tyrosine kinase;; Leucine Rich repeats (2 copies);; Leucine Rich Repeat;; Leucine rich repeat N-terminal domain	Receptor-like protein kinase HSL1 OS=Arabidopsis thaliana OX=3702 GN=HSL1 PE=2 SV=1	S	Function unknown	LRR receptor-like protein kinase m4 [Malus domestica]	molecular function: catalytic activity (GO:0003824);; biological process: metabolic process (GO:0008152);; biological process: cellular process (GO:0009987);; molecular function: binding (GO:0005488);; cellular component: membrane (GO:0016020);; cellular component: membrane part (GO:0044425)
MD10G1290400	MD10G1290400	21.4451	9.29656	5.57495	1.43891	0.90194	1.16341	2.95074	2.29323	1.78464	-3.30707	down	-2.37614	down	--	--	Molecular Function: DNA binding (GO:0003677);; Molecular Function: transcription factor activity, sequence-specific DNA binding (GO:0003700);; Cellular Component: nucleus (GO:0005634);; Biological Process: regulation of transcription, DNA-templated (GO:0006355);;	K09286|5.67795e-131|mdm:103422389|K09286 EREBP-like factor | (RefSeq) AP2D25; ethylene-responsive transcription factor 4-like	--	--	--	AP2 domain	Ethylene-responsive transcription factor 4 OS=Nicotiana sylvestris OX=4096 GN=ERF4 PE=2 SV=1	K	Transcription	ethylene-responsive transcription factor 4-like [Malus domestica]	molecular function: binding (GO:0005488);; molecular function: nucleic acid binding transcription factor activity (GO:0001071);; biological process: biological regulation (GO:0065007);; cellular component: cell (GO:0005623);; cellular component: organelle (GO:0043226);; cellular component: cell part (GO:0044464)
MD10G1290600	MD10G1290600	19.1081	9.98342	6.46969	2.1202	0.878243	1.15999	3.37063	2.02141	2.1228	-2.99835	down	-2.23603	down	--	--	Molecular Function: DNA binding (GO:0003677);; Molecular Function: transcription factor activity, sequence-specific DNA binding (GO:0003700);; Cellular Component: nucleus (GO:0005634);; Biological Process: regulation of transcription, DNA-templated (GO:0006355);;	K09286|9.51414e-71|mdm:103422389|K09286 EREBP-like factor | (RefSeq) AP2D25; ethylene-responsive transcription factor 4-like	--	--	--	--	--	K	Transcription	ethylene-responsive transcription factor 4-like [Malus domestica]	molecular function: binding (GO:0005488);; molecular function: nucleic acid binding transcription factor activity (GO:0001071);; biological process: biological regulation (GO:0065007);; cellular component: cell (GO:0005623);; cellular component: organelle (GO:0043226);; cellular component: cell part (GO:0044464)
MD10G1293600	MD10G1293600	10.6374	5.92791	9.6497	31.4073	5.85047	28.7338	39.3318	62.7674	23.7564	1.34693	up	2.25108	up	--	--	--	--	--	--	--	PDDEXK-like family of unknown function	--	S	Function unknown	PREDICTED: uncharacterized protein LOC103422396 [Malus domestica]	--
MD10G1302100	MD10G1302100	30.6075	17.2534	17.6787	9.06836	11.7213	14.4361	13.1028	13.1183	12.4023	-0.845859	down	-0.779448	down	--	--	--	--	--	--	--	Cotton fibre expressed protein;; Domain of unknown function (DUF4408)	--	S	Function unknown	PREDICTED: uncharacterized protein LOC103446471 [Malus domestica]	--
MD10G1303600	MD10G1303600	2.20573	0.49433	10.2853	0.169877	1.32184	0.230924	0.356182	0.473199	1.22854	-2.79939	down	-2.67039	down	[C]	Energy production and conversion	Molecular Function: calcium ion binding (GO:0005509);; Molecular Function: oxidoreductase activity (GO:0016491);; Molecular Function: flavin adenine dinucleotide binding (GO:0050660);; Biological Process: oxidation-reduction process (GO:0055114);;	K17871|0|mdm:103446477|K17871 NADH:ubiquinone reductase (non-electrogenic) [EC:1.6.5.9] | (RefSeq) external alternative NAD(P)H-ubiquinone oxidoreductase B2, mitochondrial	--	[C]	Energy production and conversion	Pyridine nucleotide-disulphide oxidoreductase;; Pyridine nucleotide-disulphide oxidoreductase	External alternative NAD(P)H-ubiquinone oxidoreductase B2, mitochondrial OS=Arabidopsis thaliana OX=3702 GN=NDB2 PE=1 SV=1	C	Energy production and conversion	PREDICTED: external alternative NAD(P)H-ubiquinone oxidoreductase B2, mitochondrial [Malus domestica]	molecular function: binding (GO:0005488);; molecular function: catalytic activity (GO:0003824);; biological process: metabolic process (GO:0008152);; biological process: single-organism process (GO:0044699)
MD10G1314300	MD10G1314300	4.61549	4.24307	4.1402	1.47361	2.09469	1.66155	1.66491	1.52607	2.15496	-1.24778	down	-1.29172	down	--	--	--	--	--	--	--	--	--	S	Function unknown	PREDICTED: uncharacterized protein LOC103948127 isoform X1 [Pyrus x bretschneideri]	--
MD10G1321200	MD10G1321200	65.5534	41.7838	40.4951	100.658	48.2188	220.511	225.095	199.044	48.8871	1.34551	up	1.65814	up	--	--	Molecular Function: peroxidase activity (GO:0004601);; Biological Process: response to oxidative stress (GO:0006979);; Molecular Function: heme binding (GO:0020037);; Molecular Function: metal ion binding (GO:0046872);; Biological Process: oxidation-reduction process (GO:0055114);;	K00430|0|mdm:103422468|K00430 peroxidase [EC:1.11.1.7] | (RefSeq) peroxidase 42-like	Phenylpropanoid biosynthesis (ko00940)	--	--	Peroxidase	Peroxidase 42 OS=Arabidopsis thaliana OX=3702 GN=PER42 PE=1 SV=2	G	Carbohydrate transport and metabolism	POD4 protein [Pyrus pyrifolia]	molecular function: catalytic activity (GO:0003824);; molecular function: antioxidant activity (GO:0016209);; biological process: metabolic process (GO:0008152);; biological process: cellular process (GO:0009987);; biological process: single-organism process (GO:0044699);; biological process: response to stimulus (GO:0050896);; biological process: detoxification (GO:0098754);; molecular function:…
MD10G1328500	MD10G1328500	2.39226	1.51655	2.98408	1.91238	9.63753	4.27909	5.70902	3.46884	4.20373	1.27809	up	0.928102	up	[R]	General function prediction only	Molecular Function: zinc ion binding (GO:0008270);;	K10143|0|mdm:103412548|K10143 E3 ubiquitin-protein ligase RFWD2 [EC:2.3.2.27] | (RefSeq) E3 ubiquitin-protein ligase COP1-like	Ubiquitin mediated proteolysis (ko04120);; Circadian rhythm - plant (ko04712)	--	--	WD domain, G-beta repeat;; Zinc finger, C3HC4 type (RING finger);; Zinc finger, C3HC4 type (RING finger)	E3 ubiquitin-protein ligase COP1 OS=Arabidopsis thaliana OX=3702 GN=COP1 PE=1 SV=2	O	Posttranslational modification, protein turnover, chaperones	constitutive photomorphogenic 1 [Malus domestica]	molecular function: binding (GO:0005488)
MD11G1015100	MD11G1015100	14.4403	10.9286	17.7941	6.55811	8.16485	9.63147	4.98842	7.19498	7.65648	-0.774579	down	-1.132	down	[F]	Nucleotide transport and metabolism	Molecular Function: formate-tetrahydrofolate ligase activity (GO:0004329);; Molecular Function: copper ion binding (GO:0005507);; Molecular Function: ATP binding (GO:0005524);; Cellular Component: plasma membrane (GO:0005886);; Biological Process: folic acid-containing compound biosynthetic process (GO:0009396);; Cellular Component: chloroplast (GO:0009507);; Biological Process: response to cadmi…	K01938|0|pxb:103963993|K01938 formate--tetrahydrofolate ligase [EC:6.3.4.3] | (RefSeq) formate--tetrahydrofolate ligase	One carbon pool by folate (ko00670);; Carbon metabolism (ko01200)	--	--	Formate--tetrahydrofolate ligase	Formate--tetrahydrofolate ligase OS=Spinacia oleracea OX=3562 PE=1 SV=3	F	Nucleotide transport and metabolism	PREDICTED: formate--tetrahydrofolate ligase isoform X1 [Pyrus x bretschneideri]	molecular function: catalytic activity (GO:0003824);; molecular function: binding (GO:0005488);; cellular component: cell (GO:0005623);; cellular component: membrane (GO:0016020);; cellular component: cell part (GO:0044464);; biological process: metabolic process (GO:0008152);; biological process: cellular process (GO:0009987);; biological process: single-organism process (GO:0044699);; cellular …
MD11G1027500	MD11G1027500	14.0208	15.1962	20.0416	9.56213	10.233	5.91046	11.8102	22.1133	20.2827	-0.878057	down	0.133155	normal	[G]	Carbohydrate transport and metabolism	Biological Process: carbohydrate metabolic process (GO:0005975);; Molecular Function: amygdalin beta-glucosidase activity (GO:0047668);;	K01188|0|mdm:103447126|K01188 beta-glucosidase [EC:3.2.1.21] | (RefSeq) beta-glucosidase 12-like	Cyanoamino acid metabolism (ko00460);; Starch and sucrose metabolism (ko00500);; Phenylpropanoid biosynthesis (ko00940)	[G]	Carbohydrate transport and metabolism	Glycosyl hydrolase family 1	Beta-glucosidase 12 OS=Oryza sativa subsp. indica OX=39946 GN=BGLU12 PE=3 SV=1	G	Carbohydrate transport and metabolism	PREDICTED: beta-glucosidase 12-like [Malus domestica]	biological process: metabolic process (GO:0008152);; molecular function: catalytic activity (GO:0003824)
MD11G1029400	MD11G1029400	8.49477	5.51289	8.9075	4.72636	3.71727	3.38869	4.77541	6.53762	6.10601	-0.9049	down	-0.406796	normal	[P]	Inorganic ion transport and metabolism	--	K07238|3.36924e-158|pxb:103967855|K07238 zinc transporter, ZIP family | (RefSeq) zinc transporter ZTP29	--	[P]	Inorganic ion transport and metabolism	ZIP Zinc transporter	Zinc transporter ZTP29 OS=Arabidopsis thaliana OX=3702 GN=ZTP29 PE=2 SV=1	P	Inorganic ion transport and metabolism	PREDICTED: zinc transporter ZTP29 [Pyrus x bretschneideri]	--
MD11G1037400	MD11G1037400	194.788	199.615	213.299	94.2635	117.16	92.6409	78.1167	112.598	127.202	-0.939406	down	-0.94212	down	[O]	Posttranslational modification, protein turnover, chaperones	Molecular Function: ATP binding (GO:0005524);; Biological Process: protein folding (GO:0006457);; Biological Process: response to stress (GO:0006950);; Molecular Function: unfolded protein binding (GO:0051082);;	K04079|0|pxb:103952262|K04079 molecular chaperone HtpG | (RefSeq) heat shock protein 90-2	Protein processing in endoplasmic reticulum (ko04141);; Plant-pathogen interaction (ko04626)	[O]	Posttranslational modification, protein turnover, chaperones	Hsp90 protein;; Histidine kinase-, DNA gyrase B-, and HSP90-like ATPase;; Histidine kinase-, DNA gyrase B-, and HSP90-like ATPase	Heat shock cognate protein 80 OS=Solanum lycopersicum OX=4081 GN=HSC80 PE=2 SV=1	O	Posttranslational modification, protein turnover, chaperones	PREDICTED: heat shock protein 90-2 [Pyrus x bretschneideri]	molecular function: binding (GO:0005488);; biological process: cellular process (GO:0009987);; biological process: response to stimulus (GO:0050896)
MD11G1041400	MD11G1041400	12.3529	18.4114	9.89811	38.719	31.8657	33.3263	71.6016	37.5602	51.0913	1.40532	up	1.95793	up	[O]	Posttranslational modification, protein turnover, chaperones	Molecular Function: protein binding (GO:0005515);;	--	--	[O]	Posttranslational modification, protein turnover, chaperones	DnaJ domain	Chaperone protein dnaJ 11, chloroplastic OS=Arabidopsis thaliana OX=3702 GN=ATJ11 PE=1 SV=2	O	Posttranslational modification, protein turnover, chaperones	PREDICTED: chaperone protein dnaJ 11, chloroplastic-like [Malus domestica]	molecular function: binding (GO:0005488)
MD11G1046800	MD11G1046800	7.0051	6.84029	5.28862	11.6914	6.70603	13.5952	16.6743	14.7535	7.27968	0.779792	up	1.00151	up	--	--	--	--	--	--	--	Leucine Rich repeats (2 copies)	Putative disease resistance protein RGA4 OS=Solanum bulbocastanum OX=147425 GN=RGA4 PE=2 SV=1	--	--	PREDICTED: putative disease resistance protein RGA4 [Malus domestica]	--
MD11G1047000	MD11G1047000	0.923244	0.467774	0.704773	2.01931	1.11689	1.72355	2.11793	1.83156	1.15756	1.24526	up	1.26403	up	[K]	Transcription	--	--	--	[T]	Signal transduction mechanisms	NB-ARC domain;; Leucine Rich repeats (2 copies);; Leucine rich repeat	Putative disease resistance protein RGA3 OS=Solanum bulbocastanum OX=147425 GN=RGA3 PE=2 SV=2	S	Function unknown	PREDICTED: putative disease resistance protein RGA1 [Malus domestica]	--
MD11G1050400	MD11G1050400	0.370197	0.133344	0.254635	1.01037	0.440912	1.134	1.02434	0.991677	0.552476	1.77219	up	1.71701	up	[R]	General function prediction only	--	--	--	[T]	Signal transduction mechanisms	NB-ARC domain;; Leucine Rich repeats (2 copies);; Leucine rich repeat;; AAA domain	Putative disease resistance protein RGA3 OS=Solanum bulbocastanum OX=147425 GN=RGA3 PE=2 SV=2	S	Function unknown	PREDICTED: disease resistance protein RGA2-like isoform X2 [Pyrus x bretschneideri]	--
MD11G1054000	MD11G1054000	12.225	10.4135	21.9463	7.4337	9.37045	6.23252	4.31025	7.69509	12.8832	-0.893614	down	-0.849547	normal	--	--	Molecular Function: transcription factor activity, sequence-specific DNA binding (GO:0003700);; Biological Process: regulation of transcription, DNA-templated (GO:0006355);; Molecular Function: sequence-specific DNA binding (GO:0043565);;	--	--	--	--	bZIP transcription factor;; Basic region leucine zipper	Transcription factor RF2b OS=Oryza sativa subsp. japonica OX=39947 GN=RF2b PE=1 SV=2	K	Transcription	PREDICTED: transcription factor RF2b-like [Malus domestica]	molecular function: nucleic acid binding transcription factor activity (GO:0001071);; biological process: biological regulation (GO:0065007);; molecular function: binding (GO:0005488)
MD11G1056500	MD11G1056500	4.46954	4.48246	5.86259	2.46191	1.37308	3.19622	3.43872	3.13006	2.97097	-1.03484	down	-0.646909	normal	--	--	--	K15113|0|mdm:103447288|K15113 solute carrier family 25 (mitochondrial iron transporter), member 28/37 | (RefSeq) mitoferrin	--	[C]	Energy production and conversion	Mitochondrial carrier protein	Probable S-adenosylmethionine carrier 2, chloroplastic OS=Arabidopsis thaliana OX=3702 GN=SAMC2 PE=2 SV=1	O	Posttranslational modification, protein turnover, chaperones	PREDICTED: mitoferrin [Malus domestica]	--
MD11G1058700	MD11G1058700	12.4341	20.1925	19.4873	10.358	7.18584	4.08755	6.81555	4.30909	13.5663	-1.20887	down	-1.08605	down	--	--	--	--	--	--	--	Domain of unknown function (DUF4228)	--	S	Function unknown	PREDICTED: uncharacterized protein LOC103412779 [Malus domestica]	--
MD11G1062700	MD11G1062700	1.26555	1.58936	2.03939	0.327396	0.162879	0.157716	0.368861	1.75301	0.371933	-2.86638	down	-0.964534	normal	--	--	--	--	--	[GC]	Carbohydrate transport and metabolism;; Energy production and conversion	UDP-glucoronosyl and UDP-glucosyl transferase	UDP-glycosyltransferase 87A1 OS=Arabidopsis thaliana OX=3702 GN=UGT87A1 PE=2 SV=1	S	Function unknown	PREDICTED: UDP-glycosyltransferase 87A1-like [Malus domestica]	--
MD11G1070500	MD11G1070500	31.1626	4.01149	5.0563	1.71709	1.92703	2.09408	2.12055	1.79156	2.55598	-2.76218	down	-2.66123	down	[T]	Signal transduction mechanisms	Molecular Function: phosphoprotein phosphatase activity (GO:0004721);;	--	--	[T]	Signal transduction mechanisms	Protein phosphatase 2C	Probable protein phosphatase 2C 25 OS=Arabidopsis thaliana OX=3702 GN=At2g30020 PE=1 SV=1	T	Signal transduction mechanisms	PREDICTED: probable protein phosphatase 2C 25 [Pyrus x bretschneideri]	molecular function: catalytic activity (GO:0003824);; biological process: metabolic process (GO:0008152);; biological process: cellular process (GO:0009987)
MD11G1076200	MD11G1076200	4.99896	6.58867	7.53947	3.64686	3.04896	3.08766	5.86236	3.14807	4.84432	-0.913622	down	-0.484998	normal	[G]	Carbohydrate transport and metabolism	Biological Process: metabolic process (GO:0008152);; Molecular Function: transferase activity, transferring hexosyl groups (GO:0016758);;	--	--	[GC]	Carbohydrate transport and metabolism;; Energy production and conversion	UDP-glucoronosyl and UDP-glucosyl transferase	UDP-glycosyltransferase 71K1 OS=Malus domestica OX=3750 GN=UGT71K1 PE=1 SV=1	S	Function unknown	PREDICTED: UDP-glycosyltransferase 71K1 isoform X1 [Malus domestica]	biological process: metabolic process (GO:0008152);; molecular function: catalytic activity (GO:0003824)
MD11G1076600	MD11G1076600	2.03038	3.10424	3.29467	1.57515	0.63682	0.462738	1.14136	0.595074	1.36132	-1.6035	down	-1.4478	down	[G]	Carbohydrate transport and metabolism	Biological Process: metabolic process (GO:0008152);; Molecular Function: transferase activity, transferring hexosyl groups (GO:0016758);;	--	--	[GC]	Carbohydrate transport and metabolism;; Energy production and conversion	UDP-glucoronosyl and UDP-glucosyl transferase	UDP-glycosyltransferase 71K2 OS=Pyrus communis OX=23211 GN=UGT71K2 PE=1 SV=1	S	Function unknown	RecName: Full=UDP-glycosyltransferase 71K2; AltName: Full=UDP-glucose:chalcone 2&apos;-O-glucosyltransferase; AltName: Full=UDP-glucose:flavonol 2&apos;-O-glucosyltransferase	biological process: metabolic process (GO:0008152);; molecular function: catalytic activity (GO:0003824)
MD11G1096200	MD11G1096200	15.9494	6.15716	4.19578	1.54595	0.806063	0.343534	1.40586	0.858608	1.751	-3.23629	down	-2.72629	down	--	--	--	K11982|0|mdm:103447514|K11982 E3 ubiquitin-protein ligase RNF115/126 [EC:2.3.2.27] | (RefSeq) E3 ubiquitin-protein ligase RDUF1-like	--	[O]	Posttranslational modification, protein turnover, chaperones	Protein of unknown function (DUF1117);; zinc-ribbon;; Ring finger domain;; Zinc finger, C3HC4 type (RING finger);; RING-like zinc finger;; Zinc finger, C3HC4 type (RING finger)	E3 ubiquitin-protein ligase RDUF2 OS=Arabidopsis thaliana OX=3702 GN=DURF2 PE=1 SV=1	O	Posttranslational modification, protein turnover, chaperones	PREDICTED: E3 ubiquitin-protein ligase RDUF1-like [Malus domestica]	--
MD11G1097900	MD11G1097900	6.00969	4.94259	2.03903	1.89875	1.16957	1.27222	3.46994	3.46817	1.55049	-1.5292	down	-0.62292	normal	--	--	--	--	--	--	--	GRAS domain family	Scarecrow-like protein 33 OS=Arabidopsis thaliana OX=3702 GN=SCL33 PE=1 SV=1	S	Function unknown	PREDICTED: scarecrow-like protein 11 [Malus domestica]	--
MD11G1098100	MD11G1098100	13.7697	18.4478	9.42638	5.0776	4.06125	6.73655	3.88365	4.59752	5.93644	-1.34029	down	-1.53132	down	--	--	Biological Process: regulation of transcription, DNA-templated (GO:0006355);;	--	--	--	--	GRAS domain family	Scarecrow-like protein 11 OS=Arabidopsis thaliana OX=3702 GN=SCL11 PE=2 SV=1	S	Function unknown	PREDICTED: scarecrow-like protein 30 [Malus domestica]	biological process: biological regulation (GO:0065007)
MD11G1109200	MD11G1109200	283.227	95.5279	162.43	471.277	243.24	513.402	904.389	468.594	104.058	1.2086	up	1.41078	up	--	--	Molecular Function: copper ion binding (GO:0005507);;	--	--	--	--	Metallothionein	Metallothionein-like protein type 2 OS=Actinidia deliciosa OX=3627 GN=pKIWI504 PE=2 SV=1	S	Function unknown	metallothionein protein, partial [Malus domestica]	molecular function: binding (GO:0005488)
MD11G1114400	MD11G1114400	11.9995	15.9351	16.2279	5.84874	5.48289	5.3558	7.13653	6.02967	11.0111	-1.34564	down	-0.880153	down	--	--	--	--	--	--	--	Protein of unknown function (DUF1635)	--	S	Function unknown	PREDICTED: uncharacterized protein LOC103948945 isoform X1 [Pyrus x bretschneideri]	--
MD11G1116300	MD11G1116300	4.60489	1.08659	1.22732	0.020556	0.422742	0	0.182145	0.527603	0.246929	-3.8077	down	-2.84567	down	--	--	Cellular Component: exocyst (GO:0000145);; Biological Process: exocytosis (GO:0006887);;	K07195|0|mdm:103447762|K07195 exocyst complex component 7 | (RefSeq) exocyst complex component EXO70B1-like	--	[U]	Intracellular trafficking, secretion, and vesicular transport	Exo70 exocyst complex subunit	Exocyst complex component EXO70H1 OS=Arabidopsis thaliana OX=3702 GN=EXO70H1 PE=1 SV=1	S	Function unknown	PREDICTED: exocyst complex component EXO70B1-like [Malus domestica]	cellular component: cell (GO:0005623);; cellular component: macromolecular complex (GO:0032991);; cellular component: cell part (GO:0044464);; biological process: cellular process (GO:0009987);; biological process: single-organism process (GO:0044699);; biological process: localization (GO:0051179)
MD11G1132300	MD11G1132300	0.052937	0.192234	0.026802	0.920012	0.671324	0.881868	0.041307	1.36477	1.29016	3.1051	up	--	--	--	--	--	--	--	[R]	General function prediction only	PPR repeat family;; PPR repeat;; PPR repeat;; Pentatricopeptide repeat domain;; Pentacotripeptide-repeat region of PRORP	Pentatricopeptide repeat-containing protein At3g22470, mitochondrial OS=Arabidopsis thaliana OX=3702 GN=At3g22470 PE=1 SV=1	S	Function unknown	PREDICTED: putative pentatricopeptide repeat-containing protein At1g12700, mitochondrial [Pyrus x bretschneideri]	--
MD11G1136500	MD11G1136500	40.4736	27.2728	48.8384	11.1487	8.62039	12.1941	9.87762	20.6667	21.3017	-1.82123	down	-1.17442	down	--	--	--	--	--	--	--	Senescence regulator	--	S	Function unknown	PREDICTED: uncharacterized protein LOC103447887 [Malus domestica]	--
MD11G1146500	MD11G1146500	13.1256	16.8491	21.113	10.9756	4.68431	6.94293	6.46433	5.47073	8.16594	-1.13753	down	-1.35892	down	[E]	Amino acid transport and metabolism	Molecular Function: serine-type carboxypeptidase activity (GO:0004185);; Biological Process: proteolysis (GO:0006508);;	K16298|0|mdm:103448058|K16298 serine carboxypeptidase-like clade IV [EC:3.4.16.-] | (RefSeq) serine carboxypeptidase-like	--	[OE]	Posttranslational modification, protein turnover, chaperones;; Amino acid transport and metabolism	Serine carboxypeptidase	Serine carboxypeptidase-like 48 OS=Arabidopsis thaliana OX=3702 GN=SCPL48 PE=2 SV=2	E	Amino acid transport and metabolism	PREDICTED: serine carboxypeptidase-like [Malus domestica]	molecular function: catalytic activity (GO:0003824);; biological process: metabolic process (GO:0008152)
MD11G1174700	MD11G1174700	110.286	85.2757	88.8155	41.5453	57.7355	44.5114	36.6363	48.3935	51.2303	-0.92402	down	-1.07193	down	[O]	Posttranslational modification, protein turnover, chaperones	Molecular Function: ATP binding (GO:0005524);; Biological Process: protein folding (GO:0006457);; Biological Process: response to heat (GO:0009408);; Molecular Function: heat shock protein binding (GO:0031072);; Molecular Function: metal ion binding (GO:0046872);; Molecular Function: unfolded protein binding (GO:0051082);;	K09503|0|mdm:103448121|K09503 DnaJ homolog subfamily A member 2 | (RefSeq) dnaJ protein homolog	Protein processing in endoplasmic reticulum (ko04141)	[O]	Posttranslational modification, protein turnover, chaperones	DnaJ C terminal domain;; DnaJ domain;; DnaJ central domain	DnaJ protein homolog OS=Cucumis sativus OX=3659 GN=DNAJ1 PE=2 SV=1	O	Posttranslational modification, protein turnover, chaperones	PREDICTED: dnaJ protein homolog [Malus domestica]	molecular function: binding (GO:0005488);; biological process: cellular process (GO:0009987);; biological process: response to stimulus (GO:0050896)
MD11G1233100	MD11G1233100	19.4327	2.33879	1.75878	0.376913	0.378206	0.038067	0.716913	1.1904	0.582456	-4.76751	down	-3.22991	down	--	--	Molecular Function: calcium ion binding (GO:0005509);;	--	--	[ZD]	Cytoskeleton;; Cell cycle control, cell division, chromosome partitioning	EF-hand domain pair	Calcium-binding protein KRP1 OS=Arabidopsis thaliana OX=3702 GN=KRP1 PE=2 SV=1	DTZ	Cell cycle control, cell division, chromosome partitioning;; Signal transduction mechanisms;; Cytoskeleton	PREDICTED: calcium-binding protein PBP1-like [Malus domestica]	molecular function: binding (GO:0005488)
MD11G1235200	MD11G1235200	8.12901	13.847	9.3209	32.1396	20.1234	12.9728	20.9177	14.2851	25.587	1.11164	up	0.945847	up	--	--	--	--	--	--	--	Wound-induced protein	--	--	--	hypothetical protein CFP56_70958 [Quercus suber]	--
MD11G1242200	MD11G1242200	45.8461	49.8096	88.7173	26.1285	42.0952	23.8642	12.8422	21.5511	52.8474	-0.933956	down	-1.08787	normal	--	--	--	--	--	--	--	--	--	S	Function unknown	PREDICTED: uncharacterized protein LOC103412130 [Malus domestica]	--
MD11G1260300	MD11G1260300	1.91485	0.764711	1.86359	0.498836	0.286436	0.492225	0.34061	0.536633	0.754209	-1.76521	down	-1.47905	down	[M]	Cell wall/membrane/envelope biogenesis	Molecular Function: protein serine/threonine kinase activity (GO:0004674);; Molecular Function: ATP binding (GO:0005524);; Biological Process: protein phosphorylation (GO:0006468);;	K04733|0|pxb:103932300|K04733 interleukin-1 receptor-associated kinase 4 [EC:2.7.11.1] | (RefSeq) putative serine/threonine-protein kinase	--	[T]	Signal transduction mechanisms	Protein kinase domain;; Protein tyrosine kinase	Cold-responsive protein kinase 1 OS=Arabidopsis thaliana OX=3702 GN=CRPK1 PE=1 SV=1	T	Signal transduction mechanisms	PREDICTED: putative serine/threonine-protein kinase isoform X1 [Pyrus x bretschneideri]	molecular function: catalytic activity (GO:0003824);; biological process: metabolic process (GO:0008152);; biological process: cellular process (GO:0009987);; molecular function: binding (GO:0005488)
MD11G1274100	MD11G1274100	3.89955	5.76869	4.66576	2.37632	1.20364	0.84628	3.46976	2.39656	3.38223	-1.64416	down	-0.643313	normal	[QV]	Secondary metabolites biosynthesis, transport and catabolism;; Defense mechanisms	--	--	--	[QI]	Secondary metabolites biosynthesis, transport and catabolism;; Lipid transport and metabolism	Cytochrome P450	Cytochrome P450 CYP72A219 OS=Panax ginseng OX=4054 PE=2 SV=1	Q	Secondary metabolites biosynthesis, transport and catabolism	PREDICTED: cytochrome P450 CYP72A219-like [Malus domestica]	--
MD11G1284500	MD11G1284500	4.67921	4.72645	3.16882	2.18499	1.82205	1.68267	0.452649	3.94031	2.14984	-1.0872	down	-0.924852	normal	--	--	--	--	--	--	--	--	Protein TIME FOR COFFEE OS=Arabidopsis thaliana OX=3702 GN=TIC PE=1 SV=2	S	Function unknown	PREDICTED: protein TIME FOR COFFEE-like [Malus domestica]	--
MD11G1285200	MD11G1285200	2.15064	2.34673	2.91514	1.06948	1.0648	0.989444	0.736924	1.10174	1.16427	-1.1781	down	-1.29352	down	--	--	--	--	--	--	--	--	--	S	Function unknown	PREDICTED: uncharacterized protein LOC103448999 [Malus domestica]	--
MD11G1306100	MD11G1306100	41.2871	38.4262	38.2156	24.0175	13.1247	20.2792	11.2378	18.8693	20.179	-0.998553	down	-1.23465	down	--	--	--	--	--	[O]	Posttranslational modification, protein turnover, chaperones	CS domain	Uncharacterized protein OsI_027940 OS=Oryza sativa subsp. indica OX=39946 GN=OsI_027940 PE=1 SV=2	S	Function unknown	PREDICTED: uncharacterized protein OsI_027940 isoform X1 [Malus domestica]	--
MD11G1307700	MD11G1307700	1.4436	8.55018	0.71048	14.7952	7.70533	11.4339	32.8488	8.77637	10.3034	1.72366	up	2.26492	up	--	--	--	--	--	[O]	Posttranslational modification, protein turnover, chaperones	Ring finger domain;; RING-like zinc finger;; RING-H2 zinc finger domain;; Zinc finger, C3HC4 type (RING finger);; Zinc finger, C3HC4 type (RING finger);; Anaphase-promoting complex subunit 11 RING-H2 finger	RING-H2 finger protein ATL5 OS=Arabidopsis thaliana OX=3702 GN=ATL5 PE=2 SV=1	O	Posttranslational modification, protein turnover, chaperones	PREDICTED: LOW QUALITY PROTEIN: RING-H2 finger protein ATL64-like [Malus domestica]	--
MD12G1009100	MD12G1009100	0.131774	0.428309	0.08288	2.81293	2.37249	1.15051	5.0796	0.884163	1.5179	3.28414	up	3.43107	up	--	--	--	K10712|0|mdm:103449336|K10712 cysteamine dioxygenase [EC:1.13.11.19] | (RefSeq) plant cysteine oxidase 2-like	Taurine and hypotaurine metabolism (ko00430)	[S]	Function unknown	PCO_ADO	Plant cysteine oxidase 2 OS=Arabidopsis thaliana OX=3702 GN=PCO2 PE=1 SV=1	S	Function unknown	PREDICTED: plant cysteine oxidase 2-like [Malus domestica]	--
MD12G1020800	MD12G1020800	0.854429	1.66053	0.663534	5.60039	0.85284	4.06435	4.87996	1.00156	0.965263	1.74823	up	1.07115	normal	[T]	Signal transduction mechanisms	--	--	--	[Q]	Secondary metabolites biosynthesis, transport and catabolism	ABC-2 type transporter;; ABC transporter;; Plant PDR ABC transporter associated;; ABC-transporter extracellular N-terminal;; AAA domain, putative AbiEii toxin, Type IV TA system;; P-loop containing region of AAA domain;; AAA domain;; ATPase family associated with various cellular activities (AAA)	ABC transporter G family member 34 OS=Arabidopsis thaliana OX=3702 GN=ABCG34 PE=2 SV=1	V	Defense mechanisms	PREDICTED: pleiotropic drug resistance protein 2-like [Pyrus x bretschneideri]	--
MD12G1032200	MD12G1032200	4.52283	6.07391	8.52529	4.58418	0.984721	1.33008	1.29137	1.93206	3.30017	-1.43613	down	-1.55302	down	--	--	Biological Process: proteolysis (GO:0006508);; Molecular Function: serine-type peptidase activity (GO:0008236);;	K01285|0|mdm:103413500|K01285 lysosomal Pro-X carboxypeptidase [EC:3.4.16.2] | (RefSeq) lysosomal Pro-X carboxypeptidase-like	--	[OR]	Posttranslational modification, protein turnover, chaperones;; General function prediction only	Serine carboxypeptidase S28	Probable serine protease EDA2 OS=Arabidopsis thaliana OX=3702 GN=EDA2 PE=2 SV=2	S	Function unknown	PREDICTED: lysosomal Pro-X carboxypeptidase-like [Malus domestica]	biological process: metabolic process (GO:0008152);; molecular function: catalytic activity (GO:0003824)
MD12G1038600	MD12G1038600	26.2106	9.44352	4.87815	0.164272	0.567118	0.30825	0.643004	0.901808	1.98466	-5.14372	down	-3.51079	down	--	--	--	--	--	--	--	Late embryogenesis abundant protein	NDR1/HIN1-like protein 3 OS=Arabidopsis thaliana OX=3702 GN=NHL3 PE=1 SV=1	S	Function unknown	PREDICTED: NDR1/HIN1-Like protein 3-like [Malus domestica]	--
MD12G1055800	MD12G1055800	1.04237	1.19461	1.31895	0.779657	0.192136	0.159669	0.274052	0.241983	0.281516	-1.60422	down	-2.13604	down	--	--	Molecular Function: transcription factor activity, sequence-specific DNA binding (GO:0003700);; Cellular Component: nucleus (GO:0005634);; Biological Process: regulation of transcription, DNA-templated (GO:0006355);; Molecular Function: sequence-specific DNA binding (GO:0043565);;	K09338|0|mdm:103449671|K09338 homeobox-leucine zipper protein | (RefSeq) homeobox-leucine zipper protein HOX11-like	--	[K]	Transcription	Homeobox domain;; Homeobox associated leucine zipper;; HD-ZIP protein N terminus	Homeobox-leucine zipper protein HAT14 OS=Arabidopsis thaliana OX=3702 GN=HAT14 PE=2 SV=3	K	Transcription	PREDICTED: homeobox-leucine zipper protein HOX11-like [Malus domestica]	molecular function: nucleic acid binding transcription factor activity (GO:0001071);; biological process: biological regulation (GO:0065007);; cellular component: cell (GO:0005623);; cellular component: organelle (GO:0043226);; cellular component: cell part (GO:0044464);; molecular function: binding (GO:0005488)
MD12G1057800	MD12G1057800	274.807	170.413	228.654	315.326	370.094	372.597	364.921	328.634	430.821	0.701545	up	0.719449	up	--	--	--	--	--	--	--	Late embryogenesis abundant (LEA) group 1	18 kDa seed maturation protein OS=Glycine max OX=3847 GN=GMPM1 PE=2 SV=1	S	Function unknown	PREDICTED: 18 kDa seed maturation protein-like [Malus domestica]	--
MD12G1062300	MD12G1062300	13.2977	10.624	13.8174	20.7156	20.0722	16.8779	18.7951	19.3431	20.0267	0.664421	up	0.609232	up	[T]	Signal transduction mechanisms	--	--	--	[S]	Function unknown	Abhydrolase domain containing 18	--	S	Function unknown	PREDICTED: protein ABHD18-like [Malus domestica]	--
MD12G1087300	MD12G1087300	74.539	27.7949	21.1399	7.44248	5.62559	3.06697	3.98785	5.02418	4.98906	-2.88489	down	-3.14964	down	[T]	Signal transduction mechanisms	--	K13448|5.34374e-140|mdm:103436384|K13448 calcium-binding protein CML | (RefSeq) probable calcium-binding protein CML36	Plant-pathogen interaction (ko04626)	[T]	Signal transduction mechanisms	EF hand;; EF hand;; EF-hand domain pair;; EF-hand domain;; EF-hand domain pair;; Secreted protein acidic and rich in cysteine Ca binding region	Probable calcium-binding protein CML36 OS=Arabidopsis thaliana OX=3702 GN=CML36 PE=2 SV=1	DTZ	Cell cycle control, cell division, chromosome partitioning;; Signal transduction mechanisms;; Cytoskeleton	PREDICTED: probable calcium-binding protein CML36 [Malus domestica]	--
MD12G1103300	MD12G1103300	10.7684	11.0191	13.4762	3.55129	8.46145	6.10701	1.50481	3.17583	9.34052	-0.890832	down	-1.33571	down	[Q]	Secondary metabolites biosynthesis, transport and catabolism	Molecular Function: iron ion binding (GO:0005506);; Molecular Function: oxidoreductase activity, acting on single donors with incorporation of molecular oxygen, incorporation of two atoms of oxygen (GO:0016702);; Molecular Function: flavonol synthase activity (GO:0045431);; Biological Process: flavonol biosynthetic process (GO:0051555);; Biological Process: oxidation-reduction process (GO:0055114…	--	--	[QR]	Secondary metabolites biosynthesis, transport and catabolism;; General function prediction only	2OG-Fe(II) oxygenase superfamily;; non-haem dioxygenase in morphine synthesis N-terminal	Protein DMR6-LIKE OXYGENASE 1 OS=Arabidopsis thaliana OX=3702 GN=DLO1 PE=1 SV=1	S	Function unknown	PREDICTED: LOW QUALITY PROTEIN: protein DMR6-LIKE OXYGENASE 1 [Malus domestica]	molecular function: binding (GO:0005488);; molecular function: catalytic activity (GO:0003824);; biological process: metabolic process (GO:0008152);; biological process: single-organism process (GO:0044699)
MD12G1116700	MD12G1116700	4.01896	3.36508	2.32738	0.615658	0.385682	0.325741	0.177436	0.187135	0.60552	-2.82172	down	-3.29063	down	[E]	Amino acid transport and metabolism	Cellular Component: cytoplasm (GO:0005737);; Biological Process: L-phenylalanine catabolic process (GO:0006559);; Biological Process: cinnamic acid biosynthetic process (GO:0009800);; Molecular Function: phenylalanine ammonia-lyase activity (GO:0045548);;	K10775|0|mdm:103450046|K10775 phenylalanine ammonia-lyase [EC:4.3.1.24] | (RefSeq) phenylalanine ammonia-lyase 1	Phenylalanine metabolism (ko00360);; Phenylpropanoid biosynthesis (ko00940)	[Q]	Secondary metabolites biosynthesis, transport and catabolism	Aromatic amino acid lyase	Phenylalanine ammonia-lyase 1 OS=Prunus avium OX=42229 GN=PAL1 PE=2 SV=1	E	Amino acid transport and metabolism	PREDICTED: phenylalanine ammonia-lyase 1 [Malus domestica]	cellular component: cell (GO:0005623);; cellular component: cell part (GO:0044464);; biological process: metabolic process (GO:0008152);; biological process: cellular process (GO:0009987);; biological process: single-organism process (GO:0044699);; molecular function: catalytic activity (GO:0003824)
MD12G1120600	MD12G1120600	195.441	148.505	139.456	103.247	90.0699	76.3916	82.084	79.1838	93.5041	-0.790964	down	-0.938865	down	[O]	Posttranslational modification, protein turnover, chaperones	Cellular Component: nucleus (GO:0005634);; Cellular Component: cytoplasm (GO:0005737);;	K08770|0|spen:107004612|K08770 ubiquitin C | (RefSeq) polyubiquitin	--	[OR]	Posttranslational modification, protein turnover, chaperones;; General function prediction only	Ubiquitin family;; Ubiquitin-2 like Rad60 SUMO-like;; Ubiquitin-like domain;; DUF2407 ubiquitin-like domain;; Ubiquitin-2 like Rad60 SUMO-like;; RNA methyltransferase;; Protein of unknown function (DUF2870);; Domain of Unknown Function with PDB structure (DUF3861);; Toluene-4-monooxygenase system protein B (TmoB);; ACT domain	Polyubiquitin OS=Petroselinum crispum OX=4043 GN=PCUBI4-2 PE=3 SV=1	O	Posttranslational modification, protein turnover, chaperones	hypothetical protein LSAT_1X127601 [Lactuca sativa]	cellular component: cell (GO:0005623);; cellular component: organelle (GO:0043226);; cellular component: cell part (GO:0044464)
MD12G1120700	MD12G1120700	77.5522	66.376	66.0926	40.6866	46.1694	34.4872	29.9277	33.8845	42.6411	-0.733258	down	-0.991851	down	[O]	Posttranslational modification, protein turnover, chaperones	--	K08770|0|olu:OSTLU_26775|K08770 ubiquitin C | (RefSeq) hypothetical protein	--	[OR]	Posttranslational modification, protein turnover, chaperones;; General function prediction only	Ubiquitin family;; Ubiquitin-2 like Rad60 SUMO-like;; Ubiquitin-like domain;; Ubiquitin-2 like Rad60 SUMO-like;; DUF2407 ubiquitin-like domain;; Telomere stability and silencing;; RNA methyltransferase;; Toluene-4-monooxygenase system protein B (TmoB);; Protein of unknown function (DUF2870)	Polyubiquitin 3 OS=Arabidopsis thaliana OX=3702 GN=UBQ3 PE=2 SV=1	O	Posttranslational modification, protein turnover, chaperones	hypothetical protein LSAT_1X127601 [Lactuca sativa]	--
MD12G1129700	MD12G1129700	3.38164	3.25793	3.40083	1.59034	2.00206	1.31022	0.543523	1.90368	2.44842	-0.972724	down	-1.03197	normal	--	--	--	K01102|0|mdm:103423396|K01102 pyruvate dehydrogenase phosphatase [EC:3.1.3.43] | (RefSeq) probable protein phosphatase 2C 38	--	[T]	Signal transduction mechanisms	Protein phosphatase 2C;; Protein phosphatase 2C	Probable protein phosphatase 2C 38 OS=Arabidopsis thaliana OX=3702 GN=PP2C38 PE=1 SV=1	T	Signal transduction mechanisms	PREDICTED: probable protein phosphatase 2C 38 [Malus domestica]	--
MD12G1143900	MD12G1143900	47.802	69.1492	120.432	20.9739	19.56	16.8888	17.7811	13.2641	24.6685	-1.99409	down	-2.10777	down	[H]	Coenzyme transport and metabolism	Biological Process: metabolic process (GO:0008152);; Molecular Function: hydrolase activity (GO:0016787);;	K07025|0|mdm:103450242|K07025 putative hydrolase of the HAD superfamily | (RefSeq) suppressor of disruption of TFIIS-like	--	[R]	General function prediction only	Haloacid dehalogenase-like hydrolase;; haloacid dehalogenase-like hydrolase;; HAD-hyrolase-like	--	S	Function unknown	PREDICTED: suppressor of disruption of TFIIS-like [Malus domestica]	biological process: metabolic process (GO:0008152);; molecular function: catalytic activity (GO:0003824)
MD12G1158600	MD12G1158600	176.114	171.149	158.491	229.921	285.081	275.251	352.51	215.282	213.855	0.700592	up	0.607037	up	[T]	Signal transduction mechanisms	--	--	--	[O]	Posttranslational modification, protein turnover, chaperones	--	--	S	Function unknown	PREDICTED: LOW QUALITY PROTEIN: protein SSUH2 homolog [Malus domestica]	--
MD12G1161200	MD12G1161200	101.13	34.1254	37.7299	16.7795	11.0596	11.8539	11.6092	23.3262	17.9407	-2.08286	down	-1.71924	down	--	--	--	--	--	--	--	Cotton fibre expressed protein	--	S	Function unknown	PREDICTED: uncharacterized protein LOC103443768 [Malus domestica]	--
MD12G1167300	MD12G1167300	10.6478	8.43693	6.81161	34.5088	7.98824	12.0013	15.9727	20.5746	14.2184	1.09828	up	0.960348	up	[O]	Posttranslational modification, protein turnover, chaperones	--	K09510|0|mdm:103452947|K09510 DnaJ homolog subfamily B member 4 | (RefSeq) dnaJ homolog subfamily B member 1-like	--	[O]	Posttranslational modification, protein turnover, chaperones	DnaJ C terminal domain	DnaJ protein ERDJ3B OS=Arabidopsis thaliana OX=3702 GN=ERDJ3B PE=1 SV=1	O	Posttranslational modification, protein turnover, chaperones	PREDICTED: dnaJ homolog subfamily B member 1-like [Malus domestica]	--
MD12G1168600	MD12G1168600	9.92006	9.48579	10.8129	3.53419	7.5118	3.88924	2.57017	4.49965	5.79921	-0.941559	down	-1.2347	down	[I]	Lipid transport and metabolism	Biological Process: fatty acid biosynthetic process (GO:0006633);; Biological Process: response to cold (GO:0009409);; Cellular Component: chloroplast envelope (GO:0009941);; Molecular Function: oxidoreductase activity, acting on paired donors, with oxidation of a pair of donors resulting in the reduction of molecular oxygen to two molecules of water (GO:0016717);; Molecular Function: omega-3 fat…	K10257|0|mdm:103430794|K10257 acyl-lipid omega-3 desaturase [EC:1.14.19.25 1.14.19.35 1.14.19.36] | (RefSeq) omega-3 fatty acid desaturase, chloroplastic-like	--	--	--	Domain of unknown function (DUF3474);; Fatty acid desaturase	Omega-3 fatty acid desaturase, chloroplastic OS=Sesamum indicum OX=4182 GN=FAD7 PE=2 SV=1	I	Lipid transport and metabolism	PREDICTED: omega-3 fatty acid desaturase, chloroplastic-like [Pyrus x bretschneideri]	biological process: metabolic process (GO:0008152);; biological process: cellular process (GO:0009987);; biological process: single-organism process (GO:0044699);; biological process: response to stimulus (GO:0050896);; cellular component: cell (GO:0005623);; cellular component: organelle (GO:0043226);; cellular component: organelle part (GO:0044422);; cellular component: cell part (GO:0044464);;…
MD12G1181000	MD12G1181000	24.8014	6.06033	3.34471	2.06833	1.48849	1.47507	3.24201	2.2439	2.24411	-2.72014	down	-2.17328	down	--	--	Molecular Function: transcription factor activity, sequence-specific DNA binding (GO:0003700);; Biological Process: regulation of transcription, DNA-templated (GO:0006355);; Molecular Function: sequence-specific DNA binding (GO:0043565);;	K13424|0|mdm:103413903|K13424 WRKY transcription factor 33 | (RefSeq) probable WRKY transcription factor 33	Plant-pathogen interaction (ko04626)	--	--	WRKY DNA -binding domain	WRKY transcription factor WRKY24 OS=Oryza sativa subsp. indica OX=39946 GN=WRKY24 PE=2 SV=1	K	Transcription	PREDICTED: probable WRKY transcription factor 33 [Malus domestica]	molecular function: nucleic acid binding transcription factor activity (GO:0001071);; biological process: biological regulation (GO:0065007);; molecular function: binding (GO:0005488)
MD12G1184100	MD12G1184100	72.1206	82.0046	71.8253	43.6404	46.241	38.1183	30.5147	63.5074	56.8395	-0.761806	down	-0.583112	normal	[E]	Amino acid transport and metabolism	--	K00827|0|mdm:103450725|K00827 alanine-glyoxylate transaminase / (R)-3-amino-2-methylpropionate-pyruvate transaminase [EC:2.6.1.44 2.6.1.40] | (RefSeq) alanine--glyoxylate aminotransferase 2 homolog 2, mitochondrial-like	Alanine, aspartate and glutamate metabolism (ko00250);; Glycine, serine and threonine metabolism (ko00260);; Cysteine and methionine metabolism (ko00270);; Valine, leucine and isoleucine degradation (ko00280)	[E]	Amino acid transport and metabolism	Aminotransferase class-III	Alanine--glyoxylate aminotransferase 2 homolog 2, mitochondrial OS=Arabidopsis thaliana OX=3702 GN=AGT3 PE=1 SV=2	E	Amino acid transport and metabolism	PREDICTED: alanine--glyoxylate aminotransferase 2 homolog 2, mitochondrial-like [Malus domestica]	--
MD12G1185000	MD12G1185000	30.0217	23.3103	22.9942	13.5585	16.8967	10.0896	13.2681	13.6403	16.7396	-0.851181	down	-0.819955	down	[T]	Signal transduction mechanisms	Molecular Function: protein serine/threonine kinase activity (GO:0004674);; Molecular Function: ATP binding (GO:0005524);; Biological Process: protein phosphorylation (GO:0006468);; Biological Process: signal transduction (GO:0007165);;	--	--	[T]	Signal transduction mechanisms	Protein kinase domain;; Protein tyrosine kinase;; NAF domain;; Kinase-like	CBL-interacting protein kinase 2 OS=Oryza sativa subsp. japonica OX=39947 GN=CIPK2 PE=2 SV=1	T	Signal transduction mechanisms	PREDICTED: CBL-interacting protein kinase 2-like [Malus domestica]	molecular function: catalytic activity (GO:0003824);; biological process: metabolic process (GO:0008152);; biological process: cellular process (GO:0009987);; molecular function: binding (GO:0005488);; biological process: biological regulation (GO:0065007)
MD12G1185400	MD12G1185400	3.97619	1.2674	1.71734	0.282728	0.095435	0.422385	0.412341	0.249795	0.329165	-3.07883	down	-2.78688	down	[T]	Signal transduction mechanisms	Molecular Function: protein serine/threonine kinase activity (GO:0004674);; Molecular Function: ATP binding (GO:0005524);; Cellular Component: vacuole (GO:0005773);; Biological Process: protein phosphorylation (GO:0006468);; Cellular Component: plasmodesma (GO:0009506);; Biological Process: stomatal movement (GO:0010118);; Biological Process: calcium-mediated signaling (GO:0019722);;	K12761|0|mdm:103450735|K12761 carbon catabolite-derepressing protein kinase [EC:2.7.11.1] | (RefSeq) CIPK25; CBL-interacting serine/threonine-protein kinase 14	--	[T]	Signal transduction mechanisms	Protein kinase domain;; Protein tyrosine kinase;; NAF domain;; Kinase-like	CBL-interacting serine/threonine-protein kinase 11 OS=Arabidopsis thaliana OX=3702 GN=CIPK11 PE=1 SV=1	T	Signal transduction mechanisms	CBL-interacting serine/threonine-protein kinase 14 [Malus domestica]	molecular function: catalytic activity (GO:0003824);; biological process: metabolic process (GO:0008152);; biological process: cellular process (GO:0009987);; molecular function: binding (GO:0005488);; cellular component: cell (GO:0005623);; cellular component: organelle (GO:0043226);; cellular component: cell part (GO:0044464);; cellular component: cell junction (GO:0030054);; biological process…
MD12G1194300	MD12G1194300	1.95146	2.29211	1.26541	0.504687	0.29039	0.419979	0.818468	0.483127	0.520909	-2.10458	down	-1.60359	down	--	--	--	--	--	--	--	--	--	S	Function unknown	PREDICTED: uncharacterized protein LOC103413929 [Malus domestica]	--
MD12G1197300	MD12G1197300	15.0131	29.8555	19.9322	45.6973	50.3969	46.5911	64.622	49.2296	48.484	1.20099	up	1.31515	up	[J]	Translation, ribosomal structure and biogenesis	Molecular Function: glutamate-tRNA ligase activity (GO:0004818);; Molecular Function: ATP binding (GO:0005524);; Cellular Component: cytoplasm (GO:0005737);; Biological Process: glutamyl-tRNA aminoacylation (GO:0006424);;	K01885|0|pxb:103955834|K01885 glutamyl-tRNA synthetase [EC:6.1.1.17] | (RefSeq) glutamate--tRNA ligase, cytoplasmic	Porphyrin and chlorophyll metabolism (ko00860);; Aminoacyl-tRNA biosynthesis (ko00970)	[J]	Translation, ribosomal structure and biogenesis	tRNA synthetases class I (E and Q), catalytic domain;; tRNA synthetases class I (E and Q), anti-codon binding domain	Glutamate--tRNA ligase, cytoplasmic OS=Arabidopsis thaliana OX=3702 GN=At5g26710 PE=1 SV=1	J	Translation, ribosomal structure and biogenesis	PREDICTED: glutamate--tRNA ligase, cytoplasmic [Pyrus x bretschneideri]	molecular function: catalytic activity (GO:0003824);; molecular function: binding (GO:0005488);; cellular component: cell (GO:0005623);; cellular component: cell part (GO:0044464);; biological process: metabolic process (GO:0008152);; biological process: cellular process (GO:0009987);; biological process: single-organism process (GO:0044699)
MD12G1198600	MD12G1198600	7.05663	4.10872	5.99464	2.39438	2.16177	1.38038	1.7653	2.32932	2.96902	-1.47345	down	-1.28887	down	--	--	Molecular Function: DNA binding (GO:0003677);; Molecular Function: chromatin binding (GO:0003682);;	K09422|0|mdm:103423540|K09422 myb proto-oncogene protein, plant | (RefSeq) transcription factor MYB86-like	--	[K]	Transcription	Myb-like DNA-binding domain;; Myb-like DNA-binding domain	Transcription factor MYB61 OS=Arabidopsis thaliana OX=3702 GN=MYB61 PE=2 SV=1	K	Transcription	PREDICTED: transcription factor MYB86-like [Malus domestica]	molecular function: binding (GO:0005488)
MD12G1206900	MD12G1206900	29.2179	76.4811	18.6435	117.128	88.0153	93.7488	242.794	92.3736	111.611	1.32673	up	1.83235	up	[T]	Signal transduction mechanisms	Biological Process: response to stress (GO:0006950);;	--	--	--	--	Universal stress protein family	Universal stress protein A-like protein OS=Arabidopsis thaliana OX=3702 GN=At3g01520 PE=1 SV=2	S	Function unknown	PREDICTED: universal stress protein Slr1101-like [Malus domestica]	biological process: response to stimulus (GO:0050896)
MD12G1208600	MD12G1208600	8.29207	18.5162	5.17977	6.07364	1.19697	3.61397	12.2553	7.04933	6.76332	-1.51646	down	-0.303118	normal	[O]	Posttranslational modification, protein turnover, chaperones	--	--	--	[O]	Posttranslational modification, protein turnover, chaperones	DnaJ domain	Chaperone protein dnaJ 6 OS=Arabidopsis thaliana OX=3702 GN=ATJ6 PE=2 SV=1	O	Posttranslational modification, protein turnover, chaperones	PREDICTED: LOW QUALITY PROTEIN: dnaJ homolog subfamily B member 3-like [Malus domestica]	--
MD12G1216300	MD12G1216300	58.23	17.3396	12.6323	5.01137	1.92723	2.64133	2.33925	3.26734	3.61988	-3.16715	down	-3.26606	down	--	--	--	--	--	--	--	C2 domain	Protein SRC2 OS=Glycine max OX=3847 GN=SRC2 PE=2 SV=1	S	Function unknown	PREDICTED: protein SRC2-like [Malus domestica]	--
MD12G1218000	MD12G1218000	1.27501	12.7442	15.0611	1.33369	1.02559	0.039631	0.130016	0.767478	3.47699	-3.52404	down	-2.72336	down	--	--	Molecular Function: iron ion binding (GO:0005506);; Molecular Function: linoleate 13S-lipoxygenase activity (GO:0016165);; Biological Process: oxylipin biosynthetic process (GO:0031408);; Biological Process: oxidation-reduction process (GO:0055114);;	--	--	--	--	Lipoxygenase;; PLAT/LH2 domain	Probable linoleate 9S-lipoxygenase 5 OS=Solanum tuberosum OX=4113 GN=LOX1.5 PE=2 SV=1	S	Function unknown	PREDICTED: probable linoleate 9S-lipoxygenase 5 isoform X2 [Malus domestica]	molecular function: binding (GO:0005488);; molecular function: catalytic activity (GO:0003824);; biological process: metabolic process (GO:0008152);; biological process: single-organism process (GO:0044699);; biological process: cellular process (GO:0009987)
MD12G1222600	MD12G1222600	24.7978	16.6764	15.6495	11.8844	5.62756	8.57378	8.45853	11.6216	12.5557	-1.09409	down	-0.816182	down	--	--	--	K10664|0|mdm:103446338|K10664 E3 ubiquitin-protein ligase ATL6/9/15/31/42/55 [EC:2.3.2.27] | (RefSeq) E3 ubiquitin-protein ligase ATL6-like	--	[O]	Posttranslational modification, protein turnover, chaperones	Ring finger domain;; RING-like zinc finger;; Zinc finger, C3HC4 type (RING finger);; RING-H2 zinc finger domain;; Zinc finger, C3HC4 type (RING finger);; Anaphase-promoting complex subunit 11 RING-H2 finger	E3 ubiquitin-protein ligase ATL6 OS=Arabidopsis thaliana OX=3702 GN=ATL6 PE=1 SV=2	O	Posttranslational modification, protein turnover, chaperones	PREDICTED: E3 ubiquitin-protein ligase ATL6-like [Malus domestica]	--
MD12G1236900	MD12G1236900	1.63109	1.22182	2.49434	0.87116	0.646455	0.892711	0.836825	1.02857	1.02116	-1.10864	down	-0.899918	normal	[T]	Signal transduction mechanisms	--	K08867|0|mdm:103430498|K08867 WNK lysine deficient protein kinase [EC:2.7.11.1] | (RefSeq) probable serine/threonine-protein kinase WNK9	--	[R]	General function prediction only	Protein kinase domain;; Protein tyrosine kinase;; Oxidative-stress-responsive kinase 1 C-terminal domain	Serine/threonine-protein kinase WNK1 OS=Arabidopsis thaliana OX=3702 GN=WNK1 PE=1 SV=1	T	Signal transduction mechanisms	PREDICTED: probable serine/threonine-protein kinase WNK9 isoform X1 [Malus domestica]	--
MD12G1242500	MD12G1242500	10.8243	5.58642	5.26952	9.91483	14.4242	15.8013	18.0984	13.7728	10.1624	0.939991	up	0.931474	up	--	--	--	K16277|0|mdm:103451040|K16277 E3 ubiquitin-protein ligase DRIP [EC:2.3.2.27] | (RefSeq) E3 ubiquitin protein ligase DRIP2-like	--	[S]	Function unknown	Zinc finger, C3HC4 type (RING finger);; Zinc finger, C3HC4 type (RING finger)	E3 ubiquitin protein ligase DRIP2 OS=Arabidopsis thaliana OX=3702 GN=DRIP2 PE=1 SV=1	S	Function unknown	PREDICTED: E3 ubiquitin protein ligase DRIP2-like isoform X1 [Malus domestica]	--
MD12G1259900	MD12G1259900	10.1167	10.3278	7.31231	15.174	19.409	13.6914	17.2217	18.4233	15.3356	0.861037	up	0.866721	up	--	--	Molecular Function: metal ion binding (GO:0046872);;	--	--	[R]	General function prediction only	u-PAR/Ly-6 domain	Zinc finger CCCH domain-containing protein ZFN-like OS=Pisum sativum OX=3888 PE=2 SV=1	S	Function unknown	PREDICTED: zinc finger CCCH domain-containing protein ZFN-like isoform X2 [Malus domestica]	molecular function: binding (GO:0005488)
MD13G1001300	MD13G1001300	8.135	5.29646	4.619	3.0909	2.24545	2.43356	1.31227	2.59061	3.79004	-1.1691	down	-1.23173	down	--	--	--	--	--	[R]	General function prediction only	G-patch domain;; G-patch domain	--	S	Function unknown	PREDICTED: zinc finger CCCH domain-containing protein 18 [Malus domestica]	--
MD13G1003200	MD13G1003200	2.02352	3.27599	1.70547	8.23988	4.06248	5.38654	12.0408	9.31121	5.75181	1.37798	up	1.93608	up	[H]	Coenzyme transport and metabolism	--	--	--	--	--	FAD synthetase	FAD synthetase 1, chloroplastic OS=Arabidopsis thaliana OX=3702 GN=RIBF1 PE=1 SV=1	H	Coenzyme transport and metabolism	PREDICTED: LOW QUALITY PROTEIN: FAD synthetase 2, chloroplastic [Malus domestica]	--
MD13G1008300	MD13G1008300	34.2026	18.2525	21.7338	11.6061	15.5073	7.24249	7.5701	9.09832	11.2211	-1.04853	down	-1.42523	down	--	--	--	--	--	--	--	Protein BYPASS1-related	UPF0496 protein 4 OS=Oryza sativa subsp. japonica OX=39947 GN=Os10g0513300 PE=2 SV=1	--	--	PREDICTED: UPF0496 protein 4-like [Malus domestica]	--
MD13G1020800	MD13G1020800	10.7046	6.69883	8.9817	4.64245	4.38279	3.40127	3.12418	4.89539	5.84611	-1.02602	down	-0.929999	normal	[T]	Signal transduction mechanisms	--	K13448|4.80754e-111|mdm:103452239|K13448 calcium-binding protein CML | (RefSeq) probable calcium-binding protein CML25	Plant-pathogen interaction (ko04626)	[T]	Signal transduction mechanisms	EF hand;; EF-hand domain pair;; EF hand;; EF-hand domain;; EF-hand domain pair;; Secreted protein acidic and rich in cysteine Ca binding region;; Cytoskeletal-regulatory complex EF hand	Probable calcium-binding protein CML25 OS=Arabidopsis thaliana OX=3702 GN=CML25 PE=2 SV=1	DTZ	Cell cycle control, cell division, chromosome partitioning;; Signal transduction mechanisms;; Cytoskeleton	PREDICTED: LOW QUALITY PROTEIN: probable calcium-binding protein CML25 [Malus domestica]	--
MD13G1025600	MD13G1025600	25.307	27.7683	16.0258	6.66069	6.47241	5.53668	7.68491	10.8655	10.6434	-1.82742	down	-1.24585	down	[O]	Posttranslational modification, protein turnover, chaperones	Cellular Component: nucleus (GO:0005634);; Biological Process: protein folding (GO:0006457);; Biological Process: response to heat (GO:0009408);; Biological Process: response to high light intensity (GO:0009644);; Molecular Function: heat shock protein binding (GO:0031072);; Biological Process: response to hydrogen peroxide (GO:0042542);;	--	--	[O]	Posttranslational modification, protein turnover, chaperones	DnaJ domain	DnaJ protein ERDJ3B OS=Arabidopsis thaliana OX=3702 GN=ERDJ3B PE=1 SV=1	O	Posttranslational modification, protein turnover, chaperones	PREDICTED: chaperone protein DnaJ-like [Malus domestica]	cellular component: cell (GO:0005623);; cellular component: organelle (GO:0043226);; cellular component: cell part (GO:0044464);; biological process: cellular process (GO:0009987);; biological process: response to stimulus (GO:0050896);; molecular function: binding (GO:0005488)
MD13G1028700	MD13G1028700	8.90765	2.63842	2.84896	0	0	0.386698	0.695252	0	0.096427	-5.11945	down	-4.168	down	--	--	--	--	--	--	--	Domain of unknown function (DUF4228)	--	S	Function unknown	PREDICTED: uncharacterized protein LOC103423846 [Malus domestica]	--
MD13G1042700	MD13G1042700	27.9592	23.2064	31.1032	20.769	11.2778	13.3047	7.33048	33.1776	25.9554	-0.81953	down	-0.304838	normal	[G]	Carbohydrate transport and metabolism	Molecular Function: xylan 1,4-beta-xylosidase activity (GO:0009044);; Cellular Component: plant-type cell wall (GO:0009505);; Cellular Component: chloroplast (GO:0009507);; Biological Process: xyloglucan metabolic process (GO:0010411);; Molecular Function: carbohydrate binding (GO:0030246);; Molecular Function: maltose alpha-glucosidase activity (GO:0032450);; Biological Process: xylan catabolic …	K15925|0|mdm:103451659|K15925 alpha-D-xyloside xylohydrolase [EC:3.2.1.177] | (RefSeq) alpha-xylosidase 1	--	[G]	Carbohydrate transport and metabolism	Glycosyl hydrolases family 31;; N-terminal barrel of NtMGAM and CtMGAM, maltase-glucoamylase;; Galactose mutarotase-like	Alpha-xylosidase 1 OS=Arabidopsis thaliana OX=3702 GN=XYL1 PE=1 SV=1	G	Carbohydrate transport and metabolism	PREDICTED: alpha-xylosidase 1 [Malus domestica]	molecular function: catalytic activity (GO:0003824);; cellular component: cell (GO:0005623);; cellular component: cell part (GO:0044464);; cellular component: organelle (GO:0043226);; biological process: metabolic process (GO:0008152);; biological process: cellular process (GO:0009987);; molecular function: binding (GO:0005488);; biological process: response to stimulus (GO:0050896);; cellular co…
MD13G1042900	MD13G1042900	168.949	280.39	170.45	135.836	103.304	122.212	188.715	221.785	158.201	-0.725202	down	-0.127169	normal	--	--	--	--	--	[A]	RNA processing and modification	--	--	T	Signal transduction mechanisms	PREDICTED: uncharacterized protein LOC103423750 [Malus domestica]	--
MD13G1059400	MD13G1059400	5.20431	1.97654	3.67387	0.5872	1.44709	1.23982	1.06448	2.62362	1.60681	-1.66295	down	-1.04035	normal	--	--	--	--	--	--	--	--	Protein BIG GRAIN 1-like E OS=Arabidopsis thaliana OX=3702 GN=At1g69160 PE=2 SV=1	S	Function unknown	PREDICTED: protein BIG GRAIN 1-like E [Malus domestica]	--
MD13G1066600	MD13G1066600	1.24086	4.74346	1.24013	1.12197	0.357518	0.722517	0.254495	0.425812	0.487712	-1.65252	down	-2.54876	down	--	--	Molecular Function: catalytic activity (GO:0003824);; Biological Process: carboxylic acid metabolic process (GO:0019752);; Biological Process: primary metabolic process (GO:0044238);; Cellular Component: cytoplasmic part (GO:0044444);;	K01850|0|mdm:103423796|K01850 chorismate mutase [EC:5.4.99.5] | (RefSeq) chorismate mutase 3, chloroplastic-like	Phenylalanine, tyrosine and tryptophan biosynthesis (ko00400);; Biosynthesis of amino acids (ko01230)	[E]	Amino acid transport and metabolism	--	Chorismate mutase 3, chloroplastic OS=Arabidopsis thaliana OX=3702 GN=CM3 PE=1 SV=1	E	Amino acid transport and metabolism	PREDICTED: chorismate mutase 3, chloroplastic-like [Malus domestica]	molecular function: catalytic activity (GO:0003824);; biological process: metabolic process (GO:0008152);; biological process: cellular process (GO:0009987);; biological process: single-organism process (GO:0044699);; cellular component: cell (GO:0005623);; cellular component: cell part (GO:0044464)
MD13G1070200	MD13G1070200	3.09194	0.869435	7.74884	0.620957	0.842056	0.095628	0.489921	6.19611	4.27589	-2.82415	down	-0.0985765	normal	--	--	Cellular Component: extracellular region (GO:0005576);; Biological Process: syncytium formation (GO:0006949);; Cellular Component: plant-type cell wall (GO:0009505);; Biological Process: plant-type cell wall organization (GO:0009664);; Biological Process: response to red light (GO:0010114);; Biological Process: regulation of stomatal movement (GO:0010119);; Cellular Component: membrane (GO:001602…	--	--	--	--	Pollen allergen;; Lytic transglycolase	Expansin-A1 OS=Arabidopsis thaliana OX=3702 GN=EXPA1 PE=2 SV=1	G	Carbohydrate transport and metabolism	PREDICTED: expansin-A10 [Malus domestica]	cellular component: extracellular region (GO:0005576);; biological process: cellular process (GO:0009987);; biological process: developmental process (GO:0032502);; biological process: single-organism process (GO:0044699);; cellular component: cell (GO:0005623);; cellular component: cell part (GO:0044464);; biological process: cellular component organization or biogenesis (GO:0071840);; biologica…
MD13G1070600	MD13G1070600	0.395761	0.682467	0.667183	2.68705	1.53341	1.45082	2.40889	1.58333	1.4823	1.73916	up	1.62221	up	--	--	--	--	--	--	--	Dof domain, zinc finger	Cyclic dof factor 2 OS=Arabidopsis thaliana OX=3702 GN=CDF2 PE=1 SV=2	S	Function unknown	PREDICTED: cyclic dof factor 2-like [Malus domestica]	--
MD13G1092700	MD13G1092700	25.9741	12.5122	16.3647	4.64306	2.19894	4.17164	9.28804	8.29021	6.63212	-2.28192	down	-1.19752	down	--	--	--	--	--	--	--	Protein of unknown function (DUF1645)	--	S	Function unknown	PREDICTED: uncharacterized protein LOC103452361 [Malus domestica]	--
MD13G1096000	MD13G1096000	4.37972	4.68596	3.79086	2.12229	1.78713	1.62414	1.44678	1.22052	2.12589	-1.16252	down	-1.43166	down	--		Molecular Function: protein serine/threonine kinase activity (GO:0004674);; Molecular Function: ATP binding (GO:0005524);; Biological Process: protein phosphorylation (GO:0006468);;	--	--	--	--	Protein tyrosine kinase;; Protein kinase domain;; Salt stress response/antifungal	Cysteine-rich receptor-like protein kinase 2 OS=Arabidopsis thaliana OX=3702 GN=CRK2 PE=2 SV=1	T	Signal transduction mechanisms	PREDICTED: cysteine-rich receptor-like protein kinase 2 isoform X1 [Malus domestica]	molecular function: catalytic activity (GO:0003824);; biological process: metabolic process (GO:0008152);; biological process: cellular process (GO:0009987);; molecular function: binding (GO:0005488)
MD13G1096700	MD13G1096700	17.1204	10.0546	25.9146	4.0937	10.6069	3.12446	1.19526	5.14501	5.44763	-1.49389	down	-2.17297	down	[P]	Inorganic ion transport and metabolism	Cellular Component: plasma membrane (GO:0005886);; Cellular Component: integral component of membrane (GO:0016021);; Biological Process: transmembrane transport (GO:0055085);;	K02575|0|mdm:103452006|K02575 MFS transporter, NNP family, nitrate/nitrite transporter | (RefSeq) high affinity nitrate transporter 2.5	Nitrogen metabolism (ko00910)	--	--	Major Facilitator Superfamily	High affinity nitrate transporter 2.5 OS=Arabidopsis thaliana OX=3702 GN=NRT2.5 PE=1 SV=1	P	Inorganic ion transport and metabolism	PREDICTED: high affinity nitrate transporter 2.5 [Malus domestica]	cellular component: cell (GO:0005623);; cellular component: membrane (GO:0016020);; cellular component: cell part (GO:0044464);; cellular component: membrane part (GO:0044425);; biological process: localization (GO:0051179)
MD13G1101700	MD13G1101700	9.25415	10.8912	10.0241	15.777	13.3299	15.7451	20.8643	17.1172	12.5903	0.62169	up	0.730086	up	--	--	--	K20892|0|mdm:103452384|K20892 beta-arabinofuranosyltransferase [EC:2.4.2.-] | (RefSeq) uncharacterized LOC103452384	--	--	--	Arginine/serine-rich protein PNISR	--	S	Function unknown	PREDICTED: LOW QUALITY PROTEIN: uncharacterized protein LOC103452384 [Malus domestica]	--
MD13G1103000	MD13G1103000	0.528306	0.469113	0.890058	0.225677	0.290497	0.193819	0.640376	0.607537	0.399203	-1.35055	down	-0.214458	normal	[T]	Signal transduction mechanisms	--	--	--	[V]	Defense mechanisms	Dual specificity phosphatase, catalytic domain;; Gelsolin repeat	Protein-tyrosine-phosphatase MKP1 OS=Arabidopsis thaliana OX=3702 GN=MKP1 PE=1 SV=1	T	Signal transduction mechanisms	PREDICTED: protein-tyrosine-phosphatase MKP1-like [Malus domestica]	--
MD13G1107000	MD13G1107000	68.5917	53.8509	78.6101	40.2774	36.4588	26.6971	21.4072	30.4979	48.7794	-0.906678	down	-1.00875	down	[R]	General function prediction only	Molecular Function: oxidoreductase activity (GO:0016491);; Biological Process: oxidation-reduction process (GO:0055114);;	K10251|0|mdm:103452064|K10251 17beta-estradiol 17-dehydrogenase / very-long-chain 3-oxoacyl-CoA reductase [EC:1.1.1.62 1.1.1.330] | (RefSeq) very-long-chain 3-oxoacyl-CoA reductase 1-like	Fatty acid elongation (ko00062);; Biosynthesis of unsaturated fatty acids (ko01040);; Fatty acid metabolism (ko01212)	--	--	short chain dehydrogenase;; Enoyl-(Acyl carrier protein) reductase;; KR domain	Very-long-chain 3-oxoacyl-CoA reductase 1 OS=Arabidopsis thaliana OX=3702 GN=KCR1 PE=1 SV=1	S	Function unknown	PREDICTED: very-long-chain 3-oxoacyl-CoA reductase 1-like [Malus domestica]	molecular function: catalytic activity (GO:0003824);; biological process: metabolic process (GO:0008152);; biological process: single-organism process (GO:0044699)
MD13G1108100	MD13G1108100	1.72555	1.54974	1.96423	0.400265	0.32815	0.992248	2.35019	0	1.16635	-1.5423	down	-0.628428	normal	--	--	Molecular Function: zinc ion binding (GO:0008270);;	--	--	[O]	Posttranslational modification, protein turnover, chaperones	Zinc finger, C3HC4 type (RING finger);; Ring finger domain;; Prokaryotic RING finger family 4;; Zinc finger, C3HC4 type (RING finger)	E3 ubiquitin-protein ligase AIRP2 OS=Arabidopsis thaliana OX=3702 GN=AIRP2 PE=1 SV=1	S	Function unknown	PREDICTED: E3 ubiquitin-protein ligase RNF8-B-like [Malus domestica]	molecular function: binding (GO:0005488)
MD13G1109000	MD13G1109000	2.23198	0.951733	3.09351	0.76567	0.469643	0	0	0.071114	0.25961	-2.25163	down	-4.13186	down	--	--	--	--	--	--	--	Transferase family	Vinorine synthase OS=Rauvolfia serpentina OX=4060 GN=ACT PE=1 SV=2	S	Function unknown	PREDICTED: vinorine synthase-like [Malus domestica]	--
MD13G1112500	MD13G1112500	1.6453	1.00747	1.70329	5.14782	3.92299	4.64073	5.61821	3.85751	3.28948	1.6907	up	1.52079	up	--	--	--	--	--	--	--	--	--	--	--	PREDICTED: uncharacterized protein LOC103414332 [Malus domestica]	--
MD13G1113400	MD13G1113400	3.64432	4.13314	3.7071	5.755	5.22714	6.13033	6.94158	6.50948	5.33708	0.625544	up	0.69686	up	[T]	Signal transduction mechanisms	Molecular Function: ATP binding (GO:0005524);; Biological Process: protein phosphorylation (GO:0006468);; Molecular Function: RNA polymerase II carboxy-terminal domain kinase activity (GO:0008353);;	K08818|0|mdm:103452113|K08818 cell division cycle 2-like [EC:2.7.11.22] | (RefSeq) cyclin-dependent kinase G-2	--	[R]	General function prediction only	Protein kinase domain;; Protein tyrosine kinase	Cyclin-dependent kinase G-2 OS=Oryza sativa subsp. japonica OX=39947 GN=CDKG-2 PE=2 SV=2	T	Signal transduction mechanisms	PREDICTED: cyclin-dependent kinase G-2 [Malus domestica]	molecular function: binding (GO:0005488);; biological process: metabolic process (GO:0008152);; biological process: cellular process (GO:0009987);; molecular function: catalytic activity (GO:0003824)
MD13G1119000	MD13G1119000	3.68244	4.9095	4.60659	2.64504	1.5564	1.51919	3.74756	2.8357	4.50727	-1.15589	down	-0.264217	normal	--	--	--	--	--	--	--	MYND finger	F-box protein At1g67340 OS=Arabidopsis thaliana OX=3702 GN=At1g67340 PE=1 SV=1	S	Function unknown	PREDICTED: F-box protein At1g67340-like [Malus domestica]	--
MD13G1123300	MD13G1123300	6.85977	4.04662	5.82441	1.33022	1.319	2.00589	0.752103	0.95193	1.20759	-1.78865	down	-2.51997	down	--	--	--	--	--	--	--	BAG domain;; IQ calmodulin-binding motif	BAG family molecular chaperone regulator 5, mitochondrial OS=Arabidopsis thaliana OX=3702 GN=BAG5 PE=1 SV=1	S	Function unknown	PREDICTED: uncharacterized protein LOC103452428 isoform X1 [Malus domestica]	--
MD13G1126700	MD13G1126700	1.52985	1.47766	1.91654	3.66612	3.08028	3.44878	3.81613	2.95925	2.53741	1.09484	up	0.898584	normal	--	--	--	--	--	--	--	--	--	--	--	--	--
MD13G1126800	MD13G1126800	10.3209	13.975	9.35675	24.0097	11.4206	29.3012	38.4312	16.0325	15.9058	0.980908	up	1.04062	up	[R]	General function prediction only	--	--	--	--	--	Domain of unknown function (DUF2828)	--	S	Function unknown	PREDICTED: uncharacterized protein LOC103448249 [Malus domestica]	--
MD13G1129300	MD13G1129300	0.990012	3.92504	0.46027	8.91898	4.0381	3.49427	10.4193	4.25133	6.16333	1.66052	up	1.93734	up	[Q]	Secondary metabolites biosynthesis, transport and catabolism	--	--	--	--	--	--	Protein NEOXANTHIN-DEFICIENT 1 OS=Arabidopsis thaliana OX=3702 GN=NDX1 PE=2 SV=1	S	Function unknown	PREDICTED: protein NEOXANTHIN-DEFICIENT 1-like isoform X1 [Malus domestica]	--
MD13G1134300	MD13G1134300	4.81516	4.11305	1.83383	1.81984	0.623726	0.474576	1.19068	1.71246	1.33949	-1.82175	down	-1.34133	down	--	--	Biological Process: hormone-mediated signaling pathway (GO:0009755);; Biological Process: cellular response to oxygen-containing compound (GO:1901701);;	--	--	--	--	Domain of unknown function (DUF4228)	--	S	Function unknown	PREDICTED: uncharacterized protein LOC103944736 [Pyrus x bretschneideri]	biological process: cellular process (GO:0009987);; biological process: signaling (GO:0023052);; biological process: single-organism process (GO:0044699);; biological process: response to stimulus (GO:0050896);; biological process: biological regulation (GO:0065007)
MD13G1159600	MD13G1159600	22.2828	19.1022	24.6677	11.9139	12.8814	9.26322	9.25712	10.3248	14.6113	-0.898777	down	-0.962811	down	--	--	Biological Process: cellulose microfibril organization (GO:0010215);; Biological Process: cell growth (GO:0016049);; Cellular Component: anchored component of membrane (GO:0031225);;	--	--	--	--	COBRA-like protein	COBRA-like protein 7 OS=Arabidopsis thaliana OX=3702 GN=COBL7 PE=1 SV=2	S	Function unknown	PREDICTED: COBRA-like protein 7 [Malus domestica]	biological process: cellular process (GO:0009987);; biological process: single-organism process (GO:0044699);; biological process: cellular component organization or biogenesis (GO:0071840);; biological process: growth (GO:0040007);; cellular component: membrane (GO:0016020);; cellular component: membrane part (GO:0044425)
MD13G1165000	MD13G1165000	5.61669	4.42392	4.67465	1.28049	0.367682	0.268638	1.11384	1.12334	1.3695	-2.86366	down	-2.02795	down	--	--	--	--	--	[O]	Posttranslational modification, protein turnover, chaperones	Ring finger domain;; RING-like zinc finger;; RING-H2 zinc finger domain;; Zinc finger, C3HC4 type (RING finger);; Zinc finger, C3HC4 type (RING finger);; Anaphase-promoting complex subunit 11 RING-H2 finger	RING-H2 finger protein ATL2 OS=Arabidopsis thaliana OX=3702 GN=ATL2 PE=2 SV=2	O	Posttranslational modification, protein turnover, chaperones	PREDICTED: RING-H2 finger protein ATL2-like [Malus domestica]	--
MD13G1175400	MD13G1175400	2.10337	1.82821	1.14342	2.6521	3.03904	3.78376	6.66573	4.13343	3.3525	0.951493	up	1.4575	up	[HI]	Coenzyme transport and metabolism;; Lipid transport and metabolism	Molecular Function: 1-deoxy-D-xylulose-5-phosphate synthase activity (GO:0008661);; Biological Process: terpenoid biosynthetic process (GO:0016114);;	K01662|0|mdm:103453010|K01662 1-deoxy-D-xylulose-5-phosphate synthase [EC:2.2.1.7] | (RefSeq) probable 1-deoxy-D-xylulose-5-phosphate synthase, chloroplastic	Thiamine metabolism (ko00730);; Terpenoid backbone biosynthesis (ko00900)	[G]	Carbohydrate transport and metabolism	1-deoxy-D-xylulose-5-phosphate synthase;; Transketolase, pyrimidine binding domain;; Transketolase, C-terminal domain;; Thiamine pyrophosphate enzyme, C-terminal TPP binding domain;; Dehydrogenase E1 component;; Transketolase, thiamine diphosphate binding domain	Probable 1-deoxy-D-xylulose-5-phosphate synthase, chloroplastic OS=Capsicum annuum OX=4072 GN=TKT2 PE=2 SV=1	H	Coenzyme transport and metabolism	PREDICTED: probable 1-deoxy-D-xylulose-5-phosphate synthase, chloroplastic [Malus domestica]	molecular function: catalytic activity (GO:0003824);; biological process: metabolic process (GO:0008152);; biological process: cellular process (GO:0009987);; biological process: single-organism process (GO:0044699)
MD13G1184700	MD13G1184700	47.0669	54.9128	53.2249	31.3901	25.2839	12.1962	19.428	19.6009	39.0339	-1.11384	down	-0.999179	down	[T]	Signal transduction mechanisms	--	K13448|1.26046e-110|mdm:103455622|K13448 calcium-binding protein CML | (RefSeq) probable calcium-binding protein CML27	Plant-pathogen interaction (ko04626)	[T]	Signal transduction mechanisms	EF hand;; EF-hand domain pair;; EF-hand domain;; EF hand;; EF-hand domain pair;; Secreted protein acidic and rich in cysteine Ca binding region;; Cytoskeletal-regulatory complex EF hand	Probable calcium-binding protein CML27 OS=Arabidopsis thaliana OX=3702 GN=CML27 PE=1 SV=1	DTZ	Cell cycle control, cell division, chromosome partitioning;; Signal transduction mechanisms;; Cytoskeleton	PREDICTED: probable calcium-binding protein CML27 [Malus domestica]	--
MD13G1190800	MD13G1190800	19.7417	16.7487	25.8447	30.8621	35.8953	31.9819	32.5188	30.2675	31.2296	0.717661	up	0.575619	normal	--	--	--	--	--	--	--	--	Protein TIME FOR COFFEE OS=Arabidopsis thaliana OX=3702 GN=TIC PE=1 SV=2	S	Function unknown	PREDICTED: protein TIME FOR COFFEE-like isoform X1 [Malus domestica]	--
MD13G1195400	MD13G1195400	19.6241	17.2189	24.4634	34.761	54.7193	34.1625	42.7486	40.4317	44.8078	1.07635	up	1.04548	up	--	--	--	--	--	--	--	zinc-finger of the FCS-type, C2-C2	Protein MARD1 OS=Arabidopsis thaliana OX=3702 GN=MARD1 PE=2 SV=2	S	Function unknown	PREDICTED: protein MARD1-like [Malus domestica]	--
MD13G1195900	MD13G1195900	1.25089	1.34787	1.51675	3.76774	3.00732	3.51294	3.29362	3.21456	3.14101	1.35018	up	1.20596	up	--	--	--	--	--	--	--	--	--	--	--	--	--
MD13G1210200	MD13G1210200	41.0737	25.0845	31.4564	14.797	14.6931	12.7134	14.4742	11.8776	17.4205	-1.1561	down	-1.17176	down	--	--	--	--	--	--	--	--	Uncharacterized protein At4g14450, chloroplastic OS=Arabidopsis thaliana OX=3702 GN=At4g14450 PE=2 SV=1	S	Function unknown	PREDICTED: uncharacterized protein At4g14450, chloroplastic-like [Malus domestica]	--
MD13G1221000	MD13G1221000	12.116	19.1452	14.1202	18.245	43.3163	37.0573	30.4718	12.0725	39.7275	1.1897	up	0.840179	normal	--	--	Molecular Function: nucleotide binding (GO:0000166);; Molecular Function: nucleic acid binding (GO:0003676);;	K12741|6.4129e-26|mdm:103428507|K12741 heterogeneous nuclear ribonucleoprotein A1/A3 | (RefSeq) UBP1-associated protein 2A-like	Spliceosome (ko03040)	[R]	General function prediction only	--	UBP1-associated protein 2A OS=Arabidopsis thaliana OX=3702 GN=UBA2A PE=1 SV=1	S	Function unknown	PREDICTED: UBP1-associated protein 2A-like [Malus domestica]	molecular function: binding (GO:0005488)
MD13G1225400	MD13G1225400	3.64494	9.95911	5.14585	2.92552	0.805102	2.09281	1.61908	4.92577	2.96764	-1.63961	down	-0.963119	normal	[P]	Inorganic ion transport and metabolism	Molecular Function: ammonium transmembrane transporter activity (GO:0008519);; Cellular Component: integral component of membrane (GO:0016021);; Biological Process: ammonium transmembrane transport (GO:0072488);;	K03320|0|mdm:103453520|K03320 ammonium transporter, Amt family | (RefSeq) ammonium transporter 1 member 1	--	[P]	Inorganic ion transport and metabolism	Ammonium Transporter Family	Ammonium transporter 1 member 1 OS=Arabidopsis thaliana OX=3702 GN=AMT1-1 PE=1 SV=1	P	Inorganic ion transport and metabolism	PREDICTED: ammonium transporter 1 member 1 [Malus domestica]	molecular function: transporter activity (GO:0005215);; biological process: localization (GO:0051179);; cellular component: membrane (GO:0016020);; cellular component: membrane part (GO:0044425)
MD13G1230800	MD13G1230800	1.24673	1.45178	1.51335	4.12179	1.62146	2.79073	5.42492	3.86496	1.46074	1.0523	up	1.32748	up	[O]	Posttranslational modification, protein turnover, chaperones	Molecular Function: nucleotide binding (GO:0000166);; Cellular Component: mitochondrion (GO:0005739);; Cellular Component: cytosol (GO:0005829);; Biological Process: protein folding (GO:0006457);; Biological Process: response to stress (GO:0006950);; Cellular Component: plastid (GO:0009536);; Molecular Function: ion binding (GO:0043167);;	K04077|1.56154e-96|pxb:103966047|K04077 chaperonin GroEL | (RefSeq) chaperonin CPN60-2, mitochondrial	RNA degradation (ko03018)	[O]	Posttranslational modification, protein turnover, chaperones	TCP-1/cpn60 chaperonin family	Chaperonin CPN60-2, mitochondrial OS=Cucurbita maxima OX=3661 GN=CPN60-2 PE=1 SV=1	O	Posttranslational modification, protein turnover, chaperones	chaperonin CPN60-2, mitochondrial [Carica papaya]	molecular function: binding (GO:0005488);; cellular component: cell (GO:0005623);; cellular component: organelle (GO:0043226);; cellular component: cell part (GO:0044464);; biological process: cellular process (GO:0009987);; biological process: response to stimulus (GO:0050896)
MD13G1257600	MD13G1257600	120.617	48.9639	56.2379	16.5355	30.2542	19.7411	17.2013	22.7565	35.6361	-1.6995	down	-1.59274	down	--	--	--	--	--	--	--	Cotton fibre expressed protein	--	S	Function unknown	PREDICTED: uncharacterized protein LOC103454680 [Malus domestica]	--
MD13G1265500	MD13G1265500	1.09508	0.994047	1.08309	0.683402	0.208187	0.148322	0.170178	0.266447	0.118203	-1.56941	down	-2.51148	down	[D]	Cell cycle control, cell division, chromosome partitioning	Molecular Function: calmodulin-dependent protein kinase activity (GO:0004683);; Molecular Function: ATP binding (GO:0005524);; Biological Process: protein phosphorylation (GO:0006468);; Biological Process: signal transduction (GO:0007165);;	--	--	[T]	Signal transduction mechanisms	Protein kinase domain;; Protein tyrosine kinase;; NAF domain;; Kinase-like;; RIO1 family	CBL-interacting serine/threonine-protein kinase 21 OS=Arabidopsis thaliana OX=3702 GN=CIPK21 PE=1 SV=1	T	Signal transduction mechanisms	CBL-interacting serine/threonine-protein kinase 21 [Malus domestica]	molecular function: catalytic activity (GO:0003824);; biological process: metabolic process (GO:0008152);; biological process: cellular process (GO:0009987);; molecular function: binding (GO:0005488);; biological process: biological regulation (GO:0065007)
MD13G1268900	MD13G1268900	14.2142	13.9075	9.09319	4.53116	2.27942	1.97742	1.86882	1.50825	3.2246	-2.03122	down	-2.49894	down	[G]	Carbohydrate transport and metabolism	Molecular Function: hydrolase activity, hydrolyzing O-glycosyl compounds (GO:0004553);; Cellular Component: cell wall (GO:0005618);; Biological Process: cellular glucan metabolic process (GO:0006073);; Molecular Function: xyloglucan:xyloglucosyl transferase activity (GO:0016762);; Cellular Component: apoplast (GO:0048046);;	K14504|0|mdm:103409272|K14504 xyloglucan:xyloglucosyl transferase TCH4 [EC:2.4.1.207] | (RefSeq) xyloglucan endotransglucosylase/hydrolase protein 22-like	Plant hormone signal transduction (ko04075)	--	--	Glycosyl hydrolases family 16;; Xyloglucan endo-transglycosylase (XET) C-terminus	Probable xyloglucan endotransglucosylase/hydrolase protein 23 OS=Arabidopsis thaliana OX=3702 GN=XTH23 PE=2 SV=1	G	Carbohydrate transport and metabolism	PREDICTED: xyloglucan endotransglucosylase/hydrolase protein 22-like [Malus domestica]	molecular function: catalytic activity (GO:0003824);; cellular component: cell (GO:0005623);; cellular component: cell part (GO:0044464);; biological process: metabolic process (GO:0008152);; biological process: cellular process (GO:0009987);; cellular component: extracellular region (GO:0005576)
MD13G1274600	MD13G1274600	39.1399	15.2005	19.4379	2.84362	1.83171	0.707775	1.01179	1.9448	2.67777	-3.72239	down	-3.71196	down	[M]	Cell wall/membrane/envelope biogenesis	Biological Process: carbohydrate metabolic process (GO:0005975);; Biological Process: cellular metabolic process (GO:0044237);; Molecular Function: UDP-glucuronate 5'-epimerase activity (GO:0050379);; Molecular Function: coenzyme binding (GO:0050662);;	K08679|0|mdm:103425033|K08679 UDP-glucuronate 4-epimerase [EC:5.1.3.6] | (RefSeq) UDP-glucuronate 4-epimerase 1	Starch and sucrose metabolism (ko00500);; Amino sugar and nucleotide sugar metabolism (ko00520)	[M]	Cell wall/membrane/envelope biogenesis	GDP-mannose 4,6 dehydratase;; NAD dependent epimerase/dehydratase family;; 3-beta hydroxysteroid dehydrogenase/isomerase family;; RmlD substrate binding domain;; Polysaccharide biosynthesis protein;; Male sterility protein	UDP-glucuronate 4-epimerase 1 OS=Arabidopsis thaliana OX=3702 GN=GAE1 PE=1 SV=1	M	Cell wall/membrane/envelope biogenesis	PREDICTED: UDP-glucuronate 4-epimerase 1 [Malus domestica]	biological process: metabolic process (GO:0008152);; biological process: cellular process (GO:0009987);; molecular function: catalytic activity (GO:0003824);; molecular function: binding (GO:0005488)
MD14G1001000	MD14G1001000	3.56536	3.50356	3.90565	2.27503	0.973367	1.62909	2.44144	2.05511	3.5238	-1.12905	down	-0.46478	normal	--	--	Molecular Function: DNA binding (GO:0003677);; Biological Process: regulation of transcription, DNA-templated (GO:0006355);;	--	--	--	--	No apical meristem (NAM) protein	NAC transcription factor 47 OS=Arabidopsis thaliana OX=3702 GN=NAC047 PE=2 SV=1	K	Transcription	NAC transcription factor 29 [Malus domestica]	molecular function: binding (GO:0005488);; biological process: biological regulation (GO:0065007)
MD14G1001800	MD14G1001800	41.7008	36.9963	44.004	23.0225	26.2131	28.0196	19.3014	22.5886	27.818	-0.61498	down	-0.827518	down	--	--	Biological Process: carbohydrate metabolic process (GO:0005975);; Molecular Function: glucan endo-1,3-beta-D-glucosidase activity (GO:0042973);;	--	--	--	--	Glycosyl hydrolases family 17;; X8 domain	Glucan endo-1,3-beta-glucosidase 8 OS=Arabidopsis thaliana OX=3702 GN=At1g64760 PE=1 SV=2	S	Function unknown	PREDICTED: glucan endo-1,3-beta-glucosidase 8 [Malus domestica]	biological process: metabolic process (GO:0008152);; molecular function: catalytic activity (GO:0003824)
MD14G1002100	MD14G1002100	66.6632	68.6004	102.923	47.4925	49.6553	38.9351	33.2603	37.9811	69.7758	-0.752508	down	-0.768259	down	[IQR]	Lipid transport and metabolism;; Secondary metabolites biosynthesis, transport and catabolism;; General function prediction only	Molecular Function: nucleotide binding (GO:0000166);; Molecular Function: 3-oxoacyl-[acyl-carrier-protein] reductase (NADPH) activity (GO:0004316);; Biological Process: response to arsenic-containing substance (GO:0046685);; Biological Process: oxidation-reduction process (GO:0055114);;	K00059|8.26927e-174|mdm:103414842|K00059 3-oxoacyl-[acyl-carrier protein] reductase [EC:1.1.1.100] | (RefSeq) short-chain type dehydrogenase/reductase-like	Fatty acid biosynthesis (ko00061);; Biotin metabolism (ko00780);; Biosynthesis of unsaturated fatty acids (ko01040);; Fatty acid metabolism (ko01212)	[R]	General function prediction only	Enoyl-(Acyl carrier protein) reductase;; short chain dehydrogenase;; KR domain;; NAD dependent epimerase/dehydratase family	NADPH-dependent aldehyde reductase-like protein, chloroplastic OS=Arabidopsis thaliana OX=3702 GN=At3g03980 PE=3 SV=1	S	Function unknown	PREDICTED: short-chain type dehydrogenase/reductase-like [Malus domestica]	molecular function: binding (GO:0005488);; molecular function: catalytic activity (GO:0003824);; biological process: metabolic process (GO:0008152);; biological process: single-organism process (GO:0044699);; biological process: response to stimulus (GO:0050896)
MD14G1012300	MD14G1012300	2.26655	5.24097	2.78736	1.74606	0.554097	1.15899	0.956538	1.37848	1.28163	-1.52841	down	-1.50178	down	[V]	Defense mechanisms	Biological Process: drug transmembrane transport (GO:0006855);; Molecular Function: drug transmembrane transporter activity (GO:0015238);; Molecular Function: antiporter activity (GO:0015297);; Cellular Component: membrane (GO:0016020);;	K03327|0|mdm:103453920|K03327 multidrug resistance protein, MATE family | (RefSeq) protein DETOXIFICATION 21-like	--	[R]	General function prediction only	MatE	Protein DETOXIFICATION 21 OS=Arabidopsis thaliana OX=3702 GN=DTX21 PE=1 SV=1	V	Defense mechanisms	PREDICTED: protein DETOXIFICATION 21-like [Malus domestica]	biological process: single-organism process (GO:0044699);; biological process: response to stimulus (GO:0050896);; biological process: localization (GO:0051179);; molecular function: transporter activity (GO:0005215);; cellular component: membrane (GO:0016020)
MD14G1020300	MD14G1020300	0.075653	0.693524	0.193845	1.01568	1.93462	1.34173	3.83818	2.18527	1.63451	2.21482	up	2.95977	up	[T]	Signal transduction mechanisms	--	--	--	[G]	Carbohydrate transport and metabolism	Calcineurin-like phosphoesterase;; Purple acid Phosphatase, N-terminal domain;; Iron/zinc purple acid phosphatase-like protein C	Purple acid phosphatase 22 OS=Arabidopsis thaliana OX=3702 GN=PAP22 PE=2 SV=1	S	Function unknown	PREDICTED: purple acid phosphatase 22-like [Pyrus x bretschneideri]	--
MD14G1037300	MD14G1037300	403.254	287.43	341.628	145.392	178.482	194.021	170.971	237.719	254.932	-0.943534	down	-0.648678	down	--	--	--	--	--	--	--	Late embryogenesis abundant protein	NDR1/HIN1-like protein 3 OS=Arabidopsis thaliana OX=3702 GN=NHL3 PE=1 SV=1	S	Function unknown	PREDICTED: NDR1/HIN1-Like protein 3-like [Malus domestica]	--
MD14G1040900	MD14G1040900	38.9412	24.0012	32.993	14.5995	19.848	10.6482	11.2357	11.3948	19.9817	-1.02767	down	-1.18625	down	--	--	Molecular Function: SNAP receptor activity (GO:0005484);; Biological Process: intracellular protein transport (GO:0006886);; Cellular Component: membrane (GO:0016020);; Biological Process: vesicle-mediated transport (GO:0016192);;	K08486|5.85652e-175|pxb:103940481|K08486 syntaxin 1B/2/3 | (RefSeq) syntaxin-121-like	SNARE interactions in vesicular transport (ko04130)	[U]	Intracellular trafficking, secretion, and vesicular transport	Syntaxin;; SNARE domain	Syntaxin-121 OS=Arabidopsis thaliana OX=3702 GN=SYP121 PE=1 SV=1	U	Intracellular trafficking, secretion, and vesicular transport	PREDICTED: syntaxin-121-like [Pyrus x bretschneideri]	molecular function: binding (GO:0005488);; biological process: localization (GO:0051179);; cellular component: membrane (GO:0016020)
MD14G1045200	MD14G1045200	1.92812	1.71858	1.61791	0.712201	0.156546	0.421746	0.344975	0.400686	1.25964	-1.95944	down	-1.38378	down	--	--	--	--	--	--	--	--	--	--	--	PREDICTED: autophagy-related protein 8B-like isoform X2 [Pyrus x bretschneideri]	--
MD14G1045500	MD14G1045500	8.3632	33.1074	28.4988	1.1326	3.46179	10.2517	1.3504	1.12242	12.0383	-2.18089	down	-2.27017	down	[I]	Lipid transport and metabolism	Biological Process: metabolic process (GO:0008152);; Molecular Function: hydrolase activity (GO:0016787);;	--	--	[V]	Defense mechanisms	alpha/beta hydrolase fold;; Carboxylesterase family;; Steryl acetyl hydrolase	Probable carboxylesterase 15 OS=Arabidopsis thaliana OX=3702 GN=CXE15 PE=2 SV=1	I	Lipid transport and metabolism	PREDICTED: probable carboxylesterase 15 [Malus domestica]	biological process: metabolic process (GO:0008152);; molecular function: catalytic activity (GO:0003824)
MD14G1051200	MD14G1051200	16.411	24.1058	18.2567	42.4559	35.6598	37.6933	59.0287	37.7868	39.2616	1.03184	up	1.19503	up	[I]	Lipid transport and metabolism	Biological Process: metabolic process (GO:0008152);; Biological Process: response to abscisic acid (GO:0009737);; Cellular Component: membrane (GO:0016020);; Molecular Function: hydrolase activity (GO:0016787);;	--	--	[I]	Lipid transport and metabolism	PAP2 superfamily	Lipid phosphate phosphatase delta OS=Arabidopsis thaliana OX=3702 GN=LPPD PE=2 SV=1	I	Lipid transport and metabolism	PREDICTED: lipid phosphate phosphatase delta-like [Malus domestica]	biological process: metabolic process (GO:0008152);; biological process: response to stimulus (GO:0050896);; cellular component: membrane (GO:0016020);; molecular function: catalytic activity (GO:0003824)
MD14G1054700	MD14G1054700	32.125	30.7852	29.7302	13.7677	14.0809	15.0938	10.0985	12.8511	16.2933	-1.05706	down	-1.24746	down	[O]	Posttranslational modification, protein turnover, chaperones	Molecular Function: ATPase activator activity (GO:0001671);; Cellular Component: cytosol (GO:0005829);; Biological Process: protein folding (GO:0006457);; Biological Process: response to heat (GO:0009408);; Biological Process: response to high light intensity (GO:0009644);; Biological Process: positive regulation of ATPase activity (GO:0032781);; Biological Process: response to endoplasmic reticu…	--	--	[S]	Function unknown	Activator of Hsp90 ATPase, N-terminal;; Activator of Hsp90 ATPase homolog 1-like protein	--	O	Posttranslational modification, protein turnover, chaperones	PREDICTED: activator of 90 kDa heat shock protein ATPase homolog [Pyrus x bretschneideri]	molecular function: molecular function regulator (GO:0098772);; biological process: biological regulation (GO:0065007);; cellular component: cell (GO:0005623);; cellular component: cell part (GO:0044464);; biological process: cellular process (GO:0009987);; biological process: response to stimulus (GO:0050896);; molecular function: binding (GO:0005488)
MD14G1083200	MD14G1083200	90.4552	54.1309	43.3428	27.5625	19.2962	15.7798	27.2034	23.3715	21.524	-1.5379	down	-1.39986	down	[T]	Signal transduction mechanisms	--	K13448|8.28585e-121|mdm:103454558|K13448 calcium-binding protein CML | (RefSeq) probable calcium-binding protein CML36	Plant-pathogen interaction (ko04626)	[T]	Signal transduction mechanisms	EF hand;; EF-hand domain pair;; EF hand;; EF-hand domain;; EF-hand domain pair;; Secreted protein acidic and rich in cysteine Ca binding region	Probable calcium-binding protein CML36 OS=Arabidopsis thaliana OX=3702 GN=CML36 PE=2 SV=1	DTZ	Cell cycle control, cell division, chromosome partitioning;; Signal transduction mechanisms;; Cytoskeleton	PREDICTED: LOW QUALITY PROTEIN: probable calcium-binding protein CML36 [Malus domestica]	--
MD14G1094300	MD14G1094300	19.2289	29.3335	25.5326	57.3249	56.694	57.8288	81.8721	55.9041	68.0714	1.26931	up	1.45886	up	--	--	Biological Process: response to stress (GO:0006950);; Biological Process: pattern specification process (GO:0007389);; Biological Process: regulation of cellular metabolic process (GO:0031323);; Biological Process: single-organism developmental process (GO:0044767);; Biological Process: meristem development (GO:0048507);;	--	--	--	--	Myb/SANT-like DNA-binding domain	--	S	Function unknown	PREDICTED: uncharacterized protein LOC103431060 [Malus domestica]	biological process: response to stimulus (GO:0050896);; biological process: multicellular organismal process (GO:0032501);; biological process: single-organism process (GO:0044699);; biological process: biological regulation (GO:0065007);; biological process: developmental process (GO:0032502)
MD14G1102200	MD14G1102200	122.4	119.378	127.33	159.3	194.189	197.35	168.559	130.652	186.295	0.632813	up	0.378762	normal	[IQ]	Lipid transport and metabolism;; Secondary metabolites biosynthesis, transport and catabolism	Cellular Component: plasmodesma (GO:0009506);; Cellular Component: chloroplast stroma (GO:0009570);; Biological Process: positive regulation of seed germination (GO:0010030);; Biological Process: response to nitrate (GO:0010167);; Biological Process: seed coat development (GO:0010214);; Biological Process: nitrate transport (GO:0015706);; Molecular Function: AMP binding (GO:0016208);; Biological …	--	--	[I]	Lipid transport and metabolism	AMP-binding enzyme;; AMP-binding enzyme C-terminal domain	Oxalate--CoA ligase OS=Arabidopsis thaliana OX=3702 GN=AAE3 PE=1 SV=1	IQ	Lipid transport and metabolism;; Secondary metabolites biosynthesis, transport and catabolism	PREDICTED: oxalate--CoA ligase-like [Malus domestica]	cellular component: cell junction (GO:0030054);; cellular component: cell (GO:0005623);; cellular component: organelle (GO:0043226);; cellular component: organelle part (GO:0044422);; cellular component: cell part (GO:0044464);; biological process: biological regulation (GO:0065007);; biological process: response to stimulus (GO:0050896);; biological process: reproduction (GO:0000003);; biologica…
MD14G1106500	MD14G1106500	46.2593	43.0341	49.9411	32.7205	19.3685	30.144	19.6825	50.2923	45.1887	-0.720159	down	-0.275084	normal	[G]	Carbohydrate transport and metabolism	--	K09872|0|mdm:103424405|K09872 aquaporin PIP | (RefSeq) aquaporin PIP1-3	--	[G]	Carbohydrate transport and metabolism	Major intrinsic protein	Aquaporin PIP1-2 OS=Arabidopsis thaliana OX=3702 GN=PIP1-2 PE=1 SV=1	G	Carbohydrate transport and metabolism	aquaporin PIP1-3 [Malus domestica]	--
MD14G1107400	MD14G1107400	11.4378	7.10983	4.86228	3.12139	3.5598	3.82964	2.78538	3.58902	3.13428	-1.10205	down	-1.30717	down	--	--	Molecular Function: voltage-gated potassium channel activity (GO:0005249);; Biological Process: potassium ion transport (GO:0006813);; Cellular Component: voltage-gated potassium channel complex (GO:0008076);; Biological Process: protein homooligomerization (GO:0051260);;	--	--	[R]	General function prediction only	BTB/POZ domain	BTB/POZ domain-containing protein At5g41330 OS=Arabidopsis thaliana OX=3702 GN=At5g41330 PE=2 SV=1	S	Function unknown	PREDICTED: BTB/POZ domain-containing protein At5g41330 isoform X1 [Pyrus x bretschneideri]	molecular function: transporter activity (GO:0005215);; biological process: cellular process (GO:0009987);; biological process: single-organism process (GO:0044699);; biological process: localization (GO:0051179);; biological process: biological regulation (GO:0065007);; cellular component: cell (GO:0005623);; cellular component: membrane (GO:0016020);; cellular component: macromolecular complex …
MD14G1110200	MD14G1110200	2.85224	2.89321	2.21293	5.51434	3.74715	5.14739	5.81792	6.57542	4.71842	0.899109	up	1.09169	up	--	--	--	--	--	--	--	--	--	--	--	--	--
MD14G1119400	MD14G1119400	4.32248	2.6982	5.60274	0.936805	1.51795	1.51388	1.07308	1.04721	1.71551	-1.61359	down	-1.73008	down	--	--	Cellular Component: Golgi apparatus (GO:0005794);; Biological Process: protein glycosylation (GO:0006486);; Cellular Component: integral component of membrane (GO:0016021);; Molecular Function: galactosylxylosylprotein 3-beta-galactosyltransferase activity (GO:0047220);;	K20854|0|pxb:103928879|K20854 hydroxyproline O-galactosyltransferase HPGT [EC:2.4.1.-] | (RefSeq) hydroxyproline O-galactosyltransferase HPGT1-like	--	[G]	Carbohydrate transport and metabolism	Galactosyltransferase;; Domain of unknown function (DUF4094)	Hydroxyproline O-galactosyltransferase HPGT1 OS=Arabidopsis thaliana OX=3702 GN=HPTG1 PE=1 SV=1	S	Function unknown	PREDICTED: hydroxyproline O-galactosyltransferase HPGT1-like [Pyrus x bretschneideri]	cellular component: cell (GO:0005623);; cellular component: organelle (GO:0043226);; cellular component: cell part (GO:0044464);; biological process: metabolic process (GO:0008152);; biological process: cellular process (GO:0009987);; biological process: single-organism process (GO:0044699);; cellular component: membrane (GO:0016020);; cellular component: membrane part (GO:0044425);; molecular fu…
MD14G1122700	MD14G1122700	0	0	0.292898	0.975747	0.552625	1.07887	1.16179	0.740395	0.644996	3.14786	up	3.04474	up	--	--	--	--	--	[Z]	Cytoskeleton	Regulator of Vps4 activity in the MVB pathway;; Kinesin motor domain	Pentatricopeptide repeat-containing protein At4g14820 OS=Arabidopsis thaliana OX=3702 GN=PCMP-H3 PE=2 SV=1	S	Function unknown	PREDICTED: mannitol dehydrogenase-like [Malus domestica]	--
MD14G1142700	MD14G1142700	0.976461	1.69365	0.78132	8.49116	1.16818	2.01821	7.79431	3.69031	3.09639	1.75734	up	2.03147	up	--	--	Molecular Function: metal ion binding (GO:0046872);;	K19040|1.77161e-101|pxb:103941881|K19040 E3 ubiquitin-protein ligase ATL10/75/76/77/78 [EC:2.3.2.27] | (RefSeq) RING-H2 finger protein ATL79-like	--	[O]	Posttranslational modification, protein turnover, chaperones	Ring finger domain;; RING-like zinc finger;; Zinc finger, C3HC4 type (RING finger);; RING-H2 zinc finger domain;; Zinc finger, C3HC4 type (RING finger);; Anaphase-promoting complex subunit 11 RING-H2 finger	RING-H2 finger protein ATL79 OS=Arabidopsis thaliana OX=3702 GN=ATL79 PE=2 SV=1	O	Posttranslational modification, protein turnover, chaperones	PREDICTED: RING-H2 finger protein ATL79-like [Pyrus x bretschneideri]	molecular function: binding (GO:0005488)
MD14G1150200	MD14G1150200	14.0342	65.2972	29.4815	121.755	269.588	175.933	331.907	23.4623	155.48	2.46756	up	2.20557	up	--	--	Cellular Component: membrane (GO:0016020);;	--	--	--	--	Domain of unknown function (DUF588)	CASP-like protein 1F2 OS=Populus trichocarpa OX=3694 GN=POPTRDRAFT_823430 PE=3 SV=1	S	Function unknown	PREDICTED: CASP-like protein 1F2 [Malus domestica]	cellular component: membrane (GO:0016020)
MD14G1150300	MD14G1150300	7.24479	8.46221	8.08247	12.1491	16.1483	12.7833	16.2314	12.9106	11.6228	0.849709	up	0.761263	up	--	--	--	--	--	[S]	Function unknown	Chromosome segregation during meiosis;; Domain of unknown function (DUF4210)	--	S	Function unknown	PREDICTED: uncharacterized protein LOC103929982 isoform X2 [Pyrus x bretschneideri]	--
MD14G1152100	MD14G1152100	50.9984	42.4061	82.0515	5.06797	8.87858	8.47992	9.05907	26.3558	28.7706	-2.9059	down	-1.45316	down	--	--	--	--	--	--	--	Auxin responsive protein	Auxin-responsive protein SAUR72 OS=Arabidopsis thaliana OX=3702 GN=SAUR72 PE=2 SV=1	S	Function unknown	PREDICTED: auxin-responsive protein SAUR71-like [Pyrus x bretschneideri]	--
MD14G1157900	MD14G1157900	26.7215	40.4472	22.3684	70.0952	43.2645	70.2949	104.588	51.5896	47.0664	1.08255	up	1.16377	up	[T]	Signal transduction mechanisms	Cellular Component: plant-type cell wall (GO:0009505);; Molecular Function: kinase activity (GO:0016301);; Biological Process: phosphorylation (GO:0016310);; Molecular Function: adenyl nucleotide binding (GO:0030554);;	--	--	[C]	Energy production and conversion	CBS domain	SNF1-related protein kinase regulatory subunit gamma-1 OS=Arabidopsis thaliana OX=3702 GN=KING1 PE=1 SV=2	T	Signal transduction mechanisms	PREDICTED: SNF1-related protein kinase regulatory subunit gamma-1 [Malus domestica]	cellular component: cell (GO:0005623);; cellular component: cell part (GO:0044464);; molecular function: catalytic activity (GO:0003824);; biological process: metabolic process (GO:0008152);; biological process: cellular process (GO:0009987);; molecular function: binding (GO:0005488)
MD14G1167000	MD14G1167000	8.37701	6.19705	6.47544	1.8427	2.72665	2.09943	2.96496	3.45161	2.57056	-1.59552	down	-1.24052	down	--	--	Molecular Function: transcription cofactor activity (GO:0003712);; Molecular Function: histone acetyltransferase activity (GO:0004402);; Cellular Component: nucleus (GO:0005634);; Biological Process: regulation of transcription, DNA-templated (GO:0006355);; Molecular Function: zinc ion binding (GO:0008270);; Biological Process: histone acetylation (GO:0016573);;	K10523|0|mdm:103424463|K10523 speckle-type POZ protein | (RefSeq) BTB/POZ and TAZ domain-containing protein 1-like	--	[K]	Transcription	TAZ zinc finger;; BTB/POZ domain	BTB/POZ and TAZ domain-containing protein 2 OS=Arabidopsis thaliana OX=3702 GN=BT2 PE=1 SV=1	S	Function unknown	PREDICTED: BTB/POZ and TAZ domain-containing protein 1-like [Pyrus x bretschneideri]	molecular function: transcription factor activity, protein binding (GO:0000988);; biological process: biological regulation (GO:0065007);; molecular function: catalytic activity (GO:0003824);; cellular component: cell (GO:0005623);; cellular component: organelle (GO:0043226);; cellular component: cell part (GO:0044464);; molecular function: binding (GO:0005488);; biological process: metabolic pro…
MD14G1175000	MD14G1175000	11.2396	16.351	23.3324	8.05509	10.9567	4.50114	3.07773	4.69704	13.053	-1.04412	down	-1.29631	down	--	--	--	K16903|0|mdm:103455193|K16903 L-tryptophan---pyruvate aminotransferase [EC:2.6.1.99] | (RefSeq) tryptophan aminotransferase-related protein 2-like	Tryptophan metabolism (ko00380)	--	--	Allinase;; Aminotransferase class I and II	Tryptophan aminotransferase-related protein 2 OS=Arabidopsis thaliana OX=3702 GN=TAR2 PE=2 SV=1	E	Amino acid transport and metabolism	PREDICTED: tryptophan aminotransferase-related protein 2-like [Malus domestica]	--
MD14G1175200	MD14G1175200	9.92767	7.03419	5.68629	14.5312	9.74634	13.5909	18.0949	12.8259	10.8662	0.783238	up	0.863445	up	--	--	--	--	--	--	--	UBA-like domain (DUF1421)	--	S	Function unknown	PREDICTED: ENHANCER OF AG-4 protein 2-like [Malus domestica]	--
MD14G1191600	MD14G1191600	4.02423	4.89602	4.51103	6.347	6.36304	7.94078	8.32412	7.36078	5.34025	0.671824	up	0.632996	up	--	--	--	--	--	--	--	--	--	--	--	PREDICTED: uncharacterized protein LOC103455284 [Malus domestica]	--
MD14G1202600	MD14G1202600	3.69429	4.23196	4.26859	18.4265	8.62478	6.4259	10.1276	13.562	14.7346	1.49669	up	1.64398	up	--	--	--	--	--	[O]	Posttranslational modification, protein turnover, chaperones	Thioredoxin	Thioredoxin-like 1-1, chloroplastic OS=Oryza sativa subsp. japonica OX=39947 GN=Os07g0684100 PE=2 SV=1	O	Posttranslational modification, protein turnover, chaperones	PREDICTED: thioredoxin-like 1-2, chloroplastic [Malus domestica]	--
MD14G1223700	MD14G1223700	5.04218	4.38766	7.81405	3.27903	1.85366	1.01473	1.4116	5.21017	4.27703	-1.44269	down	-0.660751	normal	--	--	--	--	--	[O]	Posttranslational modification, protein turnover, chaperones	Xylanase inhibitor N-terminal;; Xylanase inhibitor C-terminal;; Eukaryotic aspartyl protease	Protein ASPARTIC PROTEASE IN GUARD CELL 1 OS=Arabidopsis thaliana OX=3702 GN=ASPG1 PE=1 SV=1	O	Posttranslational modification, protein turnover, chaperones	PREDICTED: protein ASPARTIC PROTEASE IN GUARD CELL 1-like [Malus domestica]	--
MD14G1226700	MD14G1226700	127.851	164.471	109.643	328.791	192.62	204.443	448.583	247.574	220.957	0.900033	up	1.17092	up	--	--	--	--	--	--	--	--	--	S	Function unknown	PREDICTED: uncharacterized protein LOC103455597 [Malus domestica]	--
MD14G1238600	MD14G1238600	32.0192	12.0078	6.66075	2.51602	1.25756	1.94022	3.26229	2.3432	3.45742	-3.10821	down	-2.50231	down	[V]	Defense mechanisms	--	K07766|7.14273e-147|mdm:103455644|K07766 diphosphoinositol-polyphosphate diphosphatase [EC:3.6.1.52] | (RefSeq) nudix hydrolase 17, mitochondrial-like	--	[T]	Signal transduction mechanisms	NUDIX domain	Nudix hydrolase 4 OS=Arabidopsis thaliana OX=3702 GN=NUDT4 PE=1 SV=1	S	Function unknown	PREDICTED: nudix hydrolase 17, mitochondrial-like [Malus domestica]	--
MD14G1239400	MD14G1239400	46.3828	50.6936	35.3853	27.0951	20.6944	22.4185	22.35	28.5779	26.4973	-0.865391	down	-0.780293	down	[T]	Signal transduction mechanisms	Molecular Function: protein serine/threonine kinase activity (GO:0004674);; Molecular Function: ATP binding (GO:0005524);; Biological Process: protein phosphorylation (GO:0006468);;	--	--	[T]	Signal transduction mechanisms	Protein kinase domain;; Protein tyrosine kinase	Mitogen-activated protein kinase kinase 9 OS=Arabidopsis thaliana OX=3702 GN=MKK9 PE=1 SV=1	T	Signal transduction mechanisms	PREDICTED: mitogen-activated protein kinase kinase 9-like [Malus domestica]	molecular function: catalytic activity (GO:0003824);; biological process: metabolic process (GO:0008152);; biological process: cellular process (GO:0009987);; molecular function: binding (GO:0005488)
MD14G1243400	MD14G1243400	1.38453	1.34355	3.45122	4.12426	3.96933	4.58821	3.1951	3.3211	3.23614	1.08018	up	0.638192	normal	--	--	Molecular Function: DNA binding (GO:0003677);; Molecular Function: chromatin binding (GO:0003682);;	--	--	[O]	Posttranslational modification, protein turnover, chaperones	Myb-like DNA-binding domain;; Myb-like DNA-binding domain	Protein REVEILLE 7 OS=Arabidopsis thaliana OX=3702 GN=RVE7 PE=2 SV=1	K	Transcription	PREDICTED: protein REVEILLE 7-like [Malus domestica]	molecular function: binding (GO:0005488)
MD15G1007000	MD15G1007000	0.246541	0.426767	0.452877	1.86039	2.15154	1.71314	3.70873	2.65155	1.58075	2.3825	up	2.76973	up	[JO]	Translation, ribosomal structure and biogenesis;; Posttranslational modification, protein turnover, chaperones	--	K00472|0|mdm:103413822|K00472 prolyl 4-hydroxylase [EC:1.14.11.2] | (RefSeq) probable prolyl 4-hydroxylase 3	Arginine and proline metabolism (ko00330)	[E]	Amino acid transport and metabolism	2OG-Fe(II) oxygenase superfamily;; 2OG-Fe(II) oxygenase superfamily	Probable prolyl 4-hydroxylase 3 OS=Arabidopsis thaliana OX=3702 GN=P4H3 PE=2 SV=1	S	Function unknown	PREDICTED: probable prolyl 4-hydroxylase 3 isoform X3 [Malus domestica]	--
MD15G1015700	MD15G1015700	0.732482	1.63064	1.43096	0.229095	0.280815	0.316248	0.269063	0.808765	0.321844	-2.12325	down	-1.41932	down	[S]	Function unknown	--	K20929|0|mdm:103450407|K20929 glyoxal/methylglyoxal oxidase [EC:1.2.3.15] | (RefSeq) aldehyde oxidase GLOX-like	--	--	--	Glyoxal oxidase N-terminus;; Domain of unknown function (DUF1929)	Aldehyde oxidase GLOX1 OS=Arabidopsis thaliana OX=3702 GN=GLOX1 PE=2 SV=1	S	Function unknown	PREDICTED: aldehyde oxidase GLOX-like [Malus domestica]	--
MD15G1019300	MD15G1019300	30.8287	17.2993	50.1608	5.01734	12.8846	11.2882	3.68911	5.73334	11.5597	-1.69015	down	-2.24089	down	[O]	Posttranslational modification, protein turnover, chaperones	Cellular Component: vacuole (GO:0005773);; Biological Process: proteolysis (GO:0006508);; Molecular Function: cysteine-type peptidase activity (GO:0008234);;	K01373|0|mdm:103450429|K01373 cathepsin F [EC:3.4.22.41] | (RefSeq) probable cysteine protease RD19C	--	[O]	Posttranslational modification, protein turnover, chaperones	Papain family cysteine protease;; Cathepsin propeptide inhibitor domain (I29)	Probable cysteine protease RD19C OS=Arabidopsis thaliana OX=3702 GN=RD19C PE=2 SV=1	O	Posttranslational modification, protein turnover, chaperones	PREDICTED: probable cysteine protease RD19C [Malus domestica]	cellular component: cell (GO:0005623);; cellular component: organelle (GO:0043226);; cellular component: cell part (GO:0044464);; biological process: metabolic process (GO:0008152);; molecular function: catalytic activity (GO:0003824)
MD15G1032200	MD15G1032200	4.39136	1.72726	2.01872	1.11781	0.79719	0.947316	1.21039	0.693673	0.936596	-1.4525	down	-1.53284	down	--	--	Molecular Function: DNA binding (GO:0003677);; Biological Process: regulation of transcription, DNA-templated (GO:0006355);;	--	--	--	--	No apical meristem (NAM) protein	NAC domain-containing protein 45 OS=Arabidopsis thaliana OX=3702 GN=NAC045 PE=2 SV=1	S	Function unknown	NAC domain-containing protein 83-like [Malus domestica]	molecular function: binding (GO:0005488);; biological process: biological regulation (GO:0065007)
MD15G1033900	MD15G1033900	1.01484	1.19431	0.936828	5.112	0.910949	4.20154	22.6999	10.5726	7.28707	1.72211	up	3.65677	up	[QV]	Secondary metabolites biosynthesis, transport and catabolism;; Defense mechanisms	--	--	--	[Q]	Secondary metabolites biosynthesis, transport and catabolism	Cytochrome P450	Cytochrome P450 82A3 OS=Glycine max OX=3847 GN=CYP82A3 PE=2 SV=1	Q	Secondary metabolites biosynthesis, transport and catabolism	PREDICTED: cytochrome P450 CYP82D47-like [Malus domestica]	--
MD15G1036800	MD15G1036800	6.9609	3.33686	4.61702	1.77766	1.5035	1.89081	2.50216	3.9881	2.40854	-1.47944	down	-0.74952	normal	--	--	--	--	--	--	--	Plant protein of unknown function (DUF868)	--	S	Function unknown	PREDICTED: uncharacterized protein LOC103441769 [Malus domestica]	--
MD15G1055200	MD15G1055200	5.20535	5.09987	3.48364	1.55565	1.79233	0.80803	2.03095	1.92549	4.06721	-1.64799	down	-0.785588	normal	--	--	--	--	--	[L]	Replication, recombination and repair	DDE superfamily endonuclease	Protein ANTAGONIST OF LIKE HETEROCHROMATIN PROTEIN 1 OS=Arabidopsis thaliana OX=3702 GN=ALP1 PE=1 SV=1	S	Function unknown	PREDICTED: putative nuclease HARBI1 [Malus domestica]	--
MD15G1057700	MD15G1057700	5.11805	7.08113	3.74926	2.40621	1.67657	2.75735	3.86356	2.71516	2.89997	-1.16914	down	-0.760951	normal	--	--	--	K09419|0|mdm:103455816|K09419 heat shock transcription factor, other eukaryote | (RefSeq) heat shock factor protein HSF30	--	[K]	Transcription	HSF-type DNA-binding	Heat shock factor protein HSF30 OS=Solanum peruvianum OX=4082 GN=HSF30 PE=2 SV=1	K	Transcription	PREDICTED: heat shock factor protein HSF30 isoform X1 [Malus domestica]	--
MD15G1060800	MD15G1060800	17.5257	13.6309	11.111	6.62995	3.78714	0.946156	1.94179	16.9277	6.82609	-1.83794	down	-0.704094	normal	--	--	--	K14496|5.08499e-149|mdm:103415398|K14496 abscisic acid receptor PYR/PYL family | (RefSeq) abscisic acid receptor PYL2-like	Plant hormone signal transduction (ko04075)	--	--	Polyketide cyclase / dehydrase and lipid transport;; Pathogenesis-related protein Bet v I family	Abscisic acid receptor PYL2 OS=Arabidopsis thaliana OX=3702 GN=PYL2 PE=1 SV=1	S	Function unknown	PREDICTED: abscisic acid receptor PYL2-like [Malus domestica]	--
MD15G1061700	MD15G1061700	10.2753	4.05138	7.9635	3.24054	4.03111	3.17881	2.35033	3.82329	3.6832	-1.04038	down	-1.18866	down	[H]	Coenzyme transport and metabolism	--	K01772|0|pxb:103951871|K01772 protoporphyrin/coproporphyrin ferrochelatase [EC:4.99.1.1 4.99.1.9] | (RefSeq) ferrochelatase-2, chloroplastic-like	Porphyrin and chlorophyll metabolism (ko00860)	[H]	Coenzyme transport and metabolism	Ferrochelatase	Ferrochelatase-2, chloroplastic OS=Cucumis sativus OX=3659 GN=HEMH PE=2 SV=1	H	Coenzyme transport and metabolism	PREDICTED: ferrochelatase-2, chloroplastic-like [Pyrus x bretschneideri]	--
MD15G1071400	MD15G1071400	57.9705	34.7093	24.7967	6.78715	2.93915	4.49961	8.44025	2.69967	6.4449	-3.00602	down	-2.76369	down	--	--	Molecular Function: metal ion binding (GO:0046872);;	--	--	[R]	General function prediction only	C2H2-type zinc finger;; Zinc-finger double-stranded RNA-binding;; C2H2-type zinc finger	Zinc finger protein ZAT10 OS=Arabidopsis thaliana OX=3702 GN=ZAT10 PE=2 SV=1	S	Function unknown	PREDICTED: zinc finger protein ZAT10-like [Malus domestica]	molecular function: binding (GO:0005488)
MD15G1076600	MD15G1076600	40.1184	34.8403	22.4559	21.3529	14.6559	12.7661	20.8875	12.6102	17.9246	-0.948904	down	-0.940152	down	--	--	Molecular Function: DNA binding (GO:0003677);; Molecular Function: chromatin binding (GO:0003682);;	K09422|6.5732e-166|mdm:103431294|K09422 myb proto-oncogene protein, plant | (RefSeq) MYB34; transcription factor MYB44-like	--	[K]	Transcription	Myb-like DNA-binding domain;; Myb-like DNA-binding domain	Transcription factor MYB73 OS=Arabidopsis thaliana OX=3702 GN=MYB73 PE=1 SV=1	K	Transcription	PREDICTED: transcription factor MYB44-like [Malus domestica]	molecular function: binding (GO:0005488)
MD15G1077000	MD15G1077000	71.848	32.2806	177.887	42.4024	17.9518	1.63525	0.509348	11.289	34.2958	-2.14841	down	-2.62328	down	[E]	Amino acid transport and metabolism	Molecular Function: hydrolase activity (GO:0016787);;	K13051|0|mdm:103424673|K13051 beta-aspartyl-peptidase (threonine type) [EC:3.4.19.5] | (RefSeq) probable isoaspartyl peptidase/L-asparaginase 2	--	[E]	Amino acid transport and metabolism	Asparaginase	Probable isoaspartyl peptidase/L-asparaginase 2 OS=Arabidopsis thaliana OX=3702 GN=At3g16150 PE=2 SV=2	E	Amino acid transport and metabolism	PREDICTED: probable isoaspartyl peptidase/L-asparaginase 2 [Malus domestica]	molecular function: catalytic activity (GO:0003824)
MD15G1081200	MD15G1081200	7.42186	30.3776	22.2229	4.65027	3.7168	0.493668	0.208168	7.17946	17.344	-2.68363	down	-1.2652	normal	[I]	Lipid transport and metabolism	Molecular Function: hydrolase activity (GO:0016787);;	--	--	[I]	Lipid transport and metabolism	Lipase (class 3);; Protein of unknown function (DUF2974)	--	S	Function unknown	PREDICTED: uncharacterized protein LOC103455962 [Malus domestica]	molecular function: catalytic activity (GO:0003824)
MD15G1082300	MD15G1082300	4.24716	5.60355	4.09414	2.12326	1.44536	1.51693	3.04348	1.46236	3.29856	-1.39924	down	-0.85213	normal	--	--	--	--	--	--	--	--	--	S	Function unknown	PREDICTED: uncharacterized protein LOC103424683 isoform X1 [Malus domestica]	--
MD15G1084100	MD15G1084100	25.9093	27.3676	24.9412	15.0679	12.2068	18.345	15.3311	21.2856	13.6266	-0.730593	down	-0.644407	down	--	--	Cellular Component: cell part (GO:0044464);;	K14499|3.33378e-164|mdm:103424687|K14499 BRI1 kinase inhibitor 1 | (RefSeq) BRI1 kinase inhibitor 1-like	Plant hormone signal transduction (ko04075)	--	--	--	BRI1 kinase inhibitor 1 OS=Arabidopsis thaliana OX=3702 GN=BKI1 PE=1 SV=1	T	Signal transduction mechanisms	PREDICTED: BRI1 kinase inhibitor 1-like [Malus domestica]	cellular component: cell part (GO:0044464)
MD15G1085200	MD15G1085200	23.5634	28.0399	34.7436	14.5426	9.2018	15.4506	10.3259	12.5577	17.8799	-1.09746	down	-1.09089	down	[I]	Lipid transport and metabolism	Molecular Function: carboxylic ester hydrolase activity (GO:0004091);; Biological Process: metabolic process (GO:0008152);; Molecular Function: retinyl-palmitate esterase activity (GO:0050253);; Molecular Function: methyl indole-3-acetate esterase activity (GO:0080030);; Molecular Function: methyl salicylate esterase activity (GO:0080031);; Molecular Function: methyl jasmonate esterase activity (…	--	--	[V]	Defense mechanisms	alpha/beta hydrolase fold;; Carboxylesterase family;; Esterase PHB depolymerase;; Steryl acetyl hydrolase	Probable carboxylesterase 2 OS=Arabidopsis thaliana OX=3702 GN=CXE2 PE=2 SV=1	I	Lipid transport and metabolism	PREDICTED: probable carboxylesterase 2 [Malus domestica]	biological process: metabolic process (GO:0008152);; molecular function: catalytic activity (GO:0003824)
MD15G1104100	MD15G1104100	9.44906	1.64333	4.01862	1.20383	1.58152	1.42232	0.931298	1.55447	1.64302	-1.79586	down	-1.88445	down	[P]	Inorganic ion transport and metabolism	Biological Process: response to lead ion (GO:0010288);; Biological Process: response to cadmium ion (GO:0046686);;	--	--	[P]	Inorganic ion transport and metabolism	ChaC-like protein	Gamma-glutamylcyclotransferase 2-2 OS=Arabidopsis thaliana OX=3702 GN=GGCT2;2 PE=1 SV=1	P	Inorganic ion transport and metabolism	PREDICTED: putative glutathione-specific gamma-glutamylcyclotransferase 2 [Malus domestica]	biological process: response to stimulus (GO:0050896)
MD15G1107400	MD15G1107400	2.13319	1.23199	1.05601	0.428138	0.369808	0.072386	0.81024	0.614779	0.554595	-2.27125	down	-1.16713	normal	[M]	Cell wall/membrane/envelope biogenesis	--	--	--	[R]	General function prediction only	Kelch motif;; Kelch motif;; Galactose oxidase, central domain;; Kelch motif;; Galactose oxidase, central domain;; F-box domain	F-box protein AFR OS=Arabidopsis thaliana OX=3702 GN=AFR PE=1 SV=2	S	Function unknown	PREDICTED: F-box protein AFR [Malus domestica]	--
MD15G1113900	MD15G1113900	25.8213	20.1147	23.8851	39.9101	34.434	37.1234	61.1196	56.6311	36.0319	0.722365	up	1.12206	up	--	--	Molecular Function: zinc ion binding (GO:0008270);;	K10144|0|mdm:103456136|K10144 RING finger and CHY zinc finger domain-containing protein 1 [EC:2.3.2.27] | (RefSeq) E3 ubiquitin-protein ligase MIEL1-like	Ubiquitin mediated proteolysis (ko04120)	[R]	General function prediction only	Zinc-ribbon;; CHY zinc finger;; Ring finger domain;; zinc-RING finger domain;; RING-type zinc-finger;; Zinc finger, C3HC4 type (RING finger)	Probable E3 ubiquitin-protein ligase RZFP34 OS=Oryza sativa subsp. japonica OX=39947 GN=RZFP34 PE=2 SV=1	S	Function unknown	PREDICTED: E3 ubiquitin-protein ligase MIEL1-like [Malus domestica]	molecular function: binding (GO:0005488)
MD15G1129400	MD15G1129400	17.8411	29.0235	18.0024	41.7981	39.9917	34.2108	44.3277	42.7318	45.2255	0.898084	up	1.0212	up	--	--	Molecular Function: calcium ion binding (GO:0005509);;	--	--	[P]	Inorganic ion transport and metabolism	EF-hand domain pair;; EF-hand domain;; EF hand;; EF-hand domain pair;; EF hand;; Cytoskeletal-regulatory complex EF hand	Calcium uptake protein, mitochondrial OS=Arabidopsis thaliana OX=3702 GN=MICU PE=2 SV=1	S	Function unknown	PREDICTED: calcium uptake protein 1 homolog, mitochondrial isoform X1 [Malus domestica]	molecular function: binding (GO:0005488)
MD15G1131400	MD15G1131400	83.6535	64.9098	49.3156	28.3146	19.8069	24.3912	30.8152	29.2808	29.2839	-1.40355	down	-1.16054	down	--	--	--	--	--	--	--	--	--	--	--	PREDICTED: pollen-specific leucine-rich repeat extensin-like protein 1 [Malus domestica]	--
MD15G1136600	MD15G1136600	13.7556	4.4897	8.67878	1.03548	0.926234	0.529102	0.978928	1.15757	1.99461	-3.37573	down	-2.70462	down	--	--	--	--	--	--	--	No apical meristem (NAM) protein	NAC domain-containing protein 2 OS=Arabidopsis thaliana OX=3702 GN=NAC002 PE=2 SV=2	S	Function unknown	PREDICTED: NAC domain-containing protein 2 [Malus domestica]	--
MD15G1155600	MD15G1155600	9.28143	12.2307	11.8809	5.65036	7.12241	5.16288	4.57209	6.70753	8.9959	-0.833507	down	-0.72192	normal	--	--	--	--	--	[V]	Defense mechanisms	Protein of unknown function (DUF1068)	--	S	Function unknown	PREDICTED: uncharacterized protein LOC103415557 [Malus domestica]	--
MD15G1155900	MD15G1155900	0.769665	1.19797	0.370891	2.97104	1.47172	2.6941	5.30239	2.73228	2.14486	1.64583	up	2.09295	up	[T]	Signal transduction mechanisms	--	--	--	[R]	General function prediction only	Serine aminopeptidase, S33;; alpha/beta hydrolase fold;; Prolyl oligopeptidase family	--	S	Function unknown	PREDICTED: protein ABHD17B-like [Pyrus x bretschneideri]	--
MD15G1158100	MD15G1158100	29.9583	11.677	10.9606	1.42889	4.29634	2.0195	1.81751	1.38737	4.42635	-2.67771	down	-2.77895	down	--	--	--	--	--	--	--	--	--	S	Function unknown	PREDICTED: uncharacterized protein LOC103415701 [Malus domestica]	--
MD15G1171200	MD15G1171200	8.74948	11.7435	7.11592	18.3001	10.8973	14.0165	21.9998	19.7921	14.9915	0.693122	up	1.03014	up	--	--	--	--	--	--	--	--	Nuclear pore complex protein NUP1 OS=Arabidopsis thaliana OX=3702 GN=NUP1 PE=1 SV=1	S	Function unknown	PREDICTED: nuclear pore complex protein NUP1 [Malus domestica]	--
MD15G1176400	MD15G1176400	9.37757	11.0641	1.68626	31.587	36.5611	13.5866	46.8096	13.8587	45.7759	1.95486	up	2.2438	up	--	--	--	--	--	--	--	Early nodulin 93 ENOD93 protein	Early nodulin-93 OS=Glycine max OX=3847 PE=2 SV=1	S	Function unknown	PREDICTED: early nodulin-93-like [Pyrus x bretschneideri]	--
MD15G1178600	MD15G1178600	22.7756	11.8071	14.4357	6.18739	7.7677	5.10961	4.27185	6.05999	7.25751	-1.30536	down	-1.49101	down	[Q]	Secondary metabolites biosynthesis, transport and catabolism	--	K15397|0|pxb:103963004|K15397 3-ketoacyl-CoA synthase [EC:2.3.1.199] | (RefSeq) 3-ketoacyl-CoA synthase 11	Fatty acid elongation (ko00062)	--	--	FAE1/Type III polyketide synthase-like protein;; 3-Oxoacyl-[acyl-carrier-protein (ACP)] synthase III C terminal;; Chalcone and stilbene synthases, C-terminal domain	3-ketoacyl-CoA synthase 11 OS=Arabidopsis thaliana OX=3702 GN=KCS11 PE=1 SV=1	I	Lipid transport and metabolism	PREDICTED: 3-ketoacyl-CoA synthase 11 [Pyrus x bretschneideri]	--
MD15G1182600	MD15G1182600	2.74091	3.85199	1.02834	9.41727	4.16678	4.25551	23.0037	14.5825	5.899	1.27044	up	2.49326	up	--	--	--	K10418|3.36915e-53|pxb:103962980|K10418 dynein light chain LC8-type | (RefSeq) dynein light chain LC6, flagellar outer arm-like	--	[Z]	Cytoskeleton	Dynein light chain type 1	Dynein 8 kDa light chain, flagellar outer arm OS=Chlamydomonas reinhardtii OX=3055 PE=1 SV=1	S	Function unknown	PREDICTED: dynein light chain LC6, flagellar outer arm-like [Malus domestica]	--
MD15G1185400	MD15G1185400	8.71452	3.0297	5.21305	2.80893	2.61162	1.59571	1.33092	3.21999	2.80376	-1.21816	down	-1.20681	down	--	--	Molecular Function: transcription factor activity, sequence-specific DNA binding (GO:0003700);; Cellular Component: nucleus (GO:0005634);; Biological Process: regulation of transcription, DNA-templated (GO:0006355);; Biological Process: response to heat (GO:0009408);; Molecular Function: sequence-specific DNA binding (GO:0043565);;	K09419|0|mdm:103415780|K09419 heat shock transcription factor, other eukaryote | (RefSeq) heat stress transcription factor C-1-like	--	[K]	Transcription	HSF-type DNA-binding	Heat stress transcription factor C-1 OS=Arabidopsis thaliana OX=3702 GN=HSFC1 PE=1 SV=1	K	Transcription	PREDICTED: heat stress transcription factor C-1-like [Malus domestica]	molecular function: nucleic acid binding transcription factor activity (GO:0001071);; biological process: biological regulation (GO:0065007);; cellular component: cell (GO:0005623);; cellular component: organelle (GO:0043226);; cellular component: cell part (GO:0044464);; biological process: response to stimulus (GO:0050896);; molecular function: binding (GO:0005488)
MD15G1185600	MD15G1185600	4.46207	1.42967	1.14019	7.46338	4.94448	9.39995	10.9308	7.81232	7.15801	1.65376	up	1.84453	up	--	--	--	K10393|9.40063e-51|cmo:103501553|K10393 kinesin family member 2/24 | (RefSeq) kinesin-13A-like	--	[Z]	Cytoskeleton	Kinesin motor domain	Kinesin-like protein KIN-13B OS=Arabidopsis thaliana OX=3702 GN=KIN13B PE=1 SV=1	Z	Cytoskeleton	kinesin-like protein KIN-13B [Hevea brasiliensis]	--
MD15G1211600	MD15G1211600	24.1249	1.78662	1.35533	0	0.067389	0.034887	0.210079	0.173566	0.251385	-7.6755	down	-5.38306	down	--	--	--	--	--	[L]	Replication, recombination and repair	DDE superfamily endonuclease	Protein ALP1-like OS=Arabidopsis thaliana OX=3702 GN=At3g55350 PE=2 SV=1	S	Function unknown	PREDICTED: putative nuclease HARBI1 [Malus domestica]	--
MD15G1221100	MD15G1221100	35.9447	8.00271	5.56071	0	0	0.159001	0.448869	0.331306	0.05126	-7.83188	down	-5.82876	down	--	--	Molecular Function: DNA binding (GO:0003677);; Molecular Function: transcription factor activity, sequence-specific DNA binding (GO:0003700);; Cellular Component: nucleus (GO:0005634);; Biological Process: regulation of transcription, DNA-templated (GO:0006355);;	--	--	--	--	AP2 domain	Ethylene-responsive transcription factor ERF017 OS=Arabidopsis thaliana OX=3702 GN=ERF017 PE=2 SV=1	K	Transcription	ethylene-responsive transcription factor ERF017 [Malus domestica]	molecular function: binding (GO:0005488);; molecular function: nucleic acid binding transcription factor activity (GO:0001071);; biological process: biological regulation (GO:0065007);; cellular component: cell (GO:0005623);; cellular component: organelle (GO:0043226);; cellular component: cell part (GO:0044464)
MD15G1223500	MD15G1223500	15.0931	12.1987	7.18223	19.8061	12.7891	32.2315	50.5238	24.2749	15.1638	0.947298	up	1.35674	up	[M]	Cell wall/membrane/envelope biogenesis	Biological Process: sucrose metabolic process (GO:0005985);; Biological Process: biosynthetic process (GO:0009058);; Molecular Function: sucrose synthase activity (GO:0016157);;	K00695|0|mdm:103400901|K00695 sucrose synthase [EC:2.4.1.13] | (RefSeq) sucrose synthase	Starch and sucrose metabolism (ko00500)	[M]	Cell wall/membrane/envelope biogenesis	Sucrose synthase;; Glycosyl transferases group 1;; Glycosyl transferases group 1	Sucrose synthase OS=Vicia faba OX=3906 GN=SUCS PE=2 SV=1	M	Cell wall/membrane/envelope biogenesis	PREDICTED: sucrose synthase [Malus domestica]	biological process: metabolic process (GO:0008152);; biological process: cellular process (GO:0009987);; biological process: single-organism process (GO:0044699);; molecular function: catalytic activity (GO:0003824)
MD15G1247400	MD15G1247400	77.9384	109.111	65.7611	192.231	119.538	118.861	204.604	130.016	118.572	0.818373	up	0.826804	up	--	--	Cellular Component: nucleosome (GO:0000786);; Molecular Function: DNA binding (GO:0003677);; Cellular Component: nucleus (GO:0005634);; Biological Process: nucleosome assembly (GO:0006334);;	K11275|6.40073e-62|mdm:103420008|K11275 histone H1/5 | (RefSeq) histone H1-like	--	--	--	linker histone H1 and H5 family	Histone H1 OS=Solanum pennellii OX=28526 PE=2 SV=1	S	Function unknown	PREDICTED: histone H1-like [Malus domestica]	cellular component: cell (GO:0005623);; cellular component: macromolecular complex (GO:0032991);; cellular component: organelle (GO:0043226);; cellular component: organelle part (GO:0044422);; cellular component: cell part (GO:0044464);; molecular function: binding (GO:0005488);; biological process: cellular process (GO:0009987);; biological process: cellular component organization or biogenesis …
MD15G1251500	MD15G1251500	25.7392	26.9224	20.7712	46.7557	26.5378	39.8049	58.2048	49.8524	35.3788	0.664772	up	0.951903	up	[QV]	Secondary metabolites biosynthesis, transport and catabolism;; Defense mechanisms	--	K12637|0|mdm:103431557|K12637 3-epi-6-deoxocathasterone 23-monooxygenase [EC:1.14.13.112] | (RefSeq) 3-epi-6-deoxocathasterone 23-monooxygenase-like	Brassinosteroid biosynthesis (ko00905)	[QI]	Secondary metabolites biosynthesis, transport and catabolism;; Lipid transport and metabolism	Cytochrome P450	3-epi-6-deoxocathasterone 23-monooxygenase OS=Arabidopsis thaliana OX=3702 GN=ROT3 PE=2 SV=3	Q	Secondary metabolites biosynthesis, transport and catabolism	PREDICTED: 3-epi-6-deoxocathasterone 23-monooxygenase-like [Malus domestica]	--
MD15G1254200	MD15G1254200	2.77168	5.98341	4.59137	2.45229	2.2875	1.009	2.17431	2.28439	2.58555	-1.1491	down	-0.9264	down	[MDT]	Cell wall/membrane/envelope biogenesis;; Cell cycle control, cell division, chromosome partitioning;; Signal transduction mechanisms	--	K08900|0|mdm:103401116|K08900 mitochondrial chaperone BCS1 | (RefSeq) AAA-ATPase At2g18190-like	--	[O]	Posttranslational modification, protein turnover, chaperones	Domain associated at C-terminal with AAA;; ATPase family associated with various cellular activities (AAA);; RNA helicase	AAA-ATPase At2g18190 OS=Arabidopsis thaliana OX=3702 GN=At2g18190 PE=2 SV=1	O	Posttranslational modification, protein turnover, chaperones	PREDICTED: AAA-ATPase At2g18190-like [Malus domestica]	--
MD15G1256000	MD15G1256000	0.928084	0.624783	0.586041	1.76516	1.12322	1.42064	2.17129	2.35065	1.15384	1.0497	up	1.39001	up	--	--	Molecular Function: DNA binding (GO:0003677);; Molecular Function: RNA-directed DNA polymerase activity (GO:0003964);;	--	--	--	--	--	--	S	Function unknown	putative reverse transcriptase family member [Malus domestica]	molecular function: binding (GO:0005488);; molecular function: catalytic activity (GO:0003824);; biological process: metabolic process (GO:0008152);; biological process: cellular process (GO:0009987)
MD15G1262300	MD15G1262300	2.56015	2.58033	3.27355	1.31239	0.823137	0.783549	0.376013	0.733144	0.866245	-1.47088	down	-2.07887	down	--	--	Molecular Function: transporter activity (GO:0005215);; Cellular Component: intracellular (GO:0005622);; Biological Process: transport (GO:0006810);; Biological Process: response to wounding (GO:0009611);; Biological Process: coumarin biosynthetic process (GO:0009805);;	--	--	[I]	Lipid transport and metabolism	CRAL/TRIO domain;; Divergent CRAL/TRIO domain;; CRAL/TRIO, N-terminal domain	Phosphatidylinositol/phosphatidylcholine transfer protein SFH8 OS=Arabidopsis thaliana OX=3702 GN=SFH8 PE=2 SV=1	S	Function unknown	PREDICTED: random slug protein 5-like [Pyrus x bretschneideri]	molecular function: transporter activity (GO:0005215);; cellular component: cell (GO:0005623);; cellular component: cell part (GO:0044464);; biological process: localization (GO:0051179);; biological process: response to stimulus (GO:0050896);; biological process: metabolic process (GO:0008152);; biological process: cellular process (GO:0009987);; biological process: single-organism process (GO:0…
MD15G1262500	MD15G1262500	113.084	141.63	104.683	249.467	128.491	185.188	230.738	220.477	178.239	0.690172	up	0.798423	up	--	--	--	--	--	--	--	--	--	--	--	hypothetical protein PRUPE_1G537800 [Prunus persica]	--
MD15G1265500	MD15G1265500	1.03	0.598658	0.946576	0.058716	0.176328	0.366559	0.106102	0.125056	0.227258	-2.03832	down	-2.45112	down	[G]	Carbohydrate transport and metabolism	--	--	--	[R]	General function prediction only	Sugar (and other) transporter;; Major Facilitator Superfamily	Probable polyol transporter 6 OS=Arabidopsis thaliana OX=3702 GN=PLT6 PE=2 SV=2	G	Carbohydrate transport and metabolism	PREDICTED: probable polyol transporter 6 [Malus domestica]	--
MD15G1267300	MD15G1267300	9.65499	33.5826	14.6029	8.17687	8.86147	5.29455	7.75716	11.0051	15.7539	-1.29824	down	-0.736781	normal	[G]	Carbohydrate transport and metabolism	--	K12356|0|mdm:103455522|K12356 coniferyl-alcohol glucosyltransferase [EC:2.4.1.111] | (RefSeq) anthocyanidin 3-O-glucosyltransferase 5-like	Phenylpropanoid biosynthesis (ko00940)	[GC]	Carbohydrate transport and metabolism;; Energy production and conversion	UDP-glucoronosyl and UDP-glucosyl transferase	Anthocyanidin 3-O-glucosyltransferase 5 OS=Manihot esculenta OX=3983 GN=GT5 PE=2 SV=1	S	Function unknown	PREDICTED: anthocyanidin 3-O-glucosyltransferase 5-like isoform X2 [Malus domestica]	--
MD15G1278100	MD15G1278100	3.60821	0.967182	1.12497	0.710362	0.582159	0.659689	1.07155	0.530812	1.12002	-1.49738	down	-1.09085	normal	[K]	Transcription	--	--	--	--	--	NB-ARC domain;; Arabidopsis broad-spectrum mildew resistance protein RPW8;; Leucine Rich repeats (2 copies);; AAA domain	Probable disease resistance protein At5g66900 OS=Arabidopsis thaliana OX=3702 GN=At5g66900 PE=3 SV=1	S	Function unknown	PREDICTED: probable disease resistance protein At5g66900 [Malus domestica]	--
MD15G1285100	MD15G1285100	30.3202	16.5961	11.8926	4.5461	4.40423	4.4644	2.51951	3.78281	3.93233	-2.07584	down	-2.52661	down	[T]	Signal transduction mechanisms	--	--	--	[T]	Signal transduction mechanisms	Protein kinase domain;; Protein tyrosine kinase	Mitogen-activated protein kinase kinase kinase 17 OS=Arabidopsis thaliana OX=3702 GN=MAPKKK17 PE=1 SV=1	T	Signal transduction mechanisms	PREDICTED: mitogen-activated protein kinase kinase kinase 3-like [Malus domestica]	--
MD15G1287500	MD15G1287500	108.511	145.732	169.285	56.9833	113.311	43.6596	27.2775	44.2163	64.9652	-0.906133	down	-1.63887	down	[O]	Posttranslational modification, protein turnover, chaperones	--	--	--	[O]	Posttranslational modification, protein turnover, chaperones	Papain family cysteine protease;; Cathepsin propeptide inhibitor domain (I29);; Peptidase C1-like family	Probable cysteine protease RD21C OS=Arabidopsis thaliana OX=3702 GN=RD21C PE=1 SV=1	O	Posttranslational modification, protein turnover, chaperones	PREDICTED: cysteine proteinase COT44-like [Malus domestica]	--
MD15G1315000	MD15G1315000	8.06268	6.43011	17.0337	2.56283	2.5912	1.75574	1.16853	4.13671	7.95929	-2.12587	down	-1.25254	normal	--	--	Biological Process: mitochondrial transport (GO:0006839);; Cellular Component: integral component of membrane (GO:0016021);; Cellular Component: mitochondrial membrane (GO:0031966);;	K15104|0|mdm:103449341|K15104 solute carrier family 25 (mitochondrial oxoglutarate transporter), member 11 | (RefSeq) mitochondrial uncoupling protein 5-like	--	[C]	Energy production and conversion	Mitochondrial carrier protein	Mitochondrial uncoupling protein 5 OS=Arabidopsis thaliana OX=3702 GN=PUMP5 PE=2 SV=1	S	Function unknown	PREDICTED: mitochondrial uncoupling protein 5-like [Malus domestica]	biological process: localization (GO:0051179);; cellular component: membrane (GO:0016020);; cellular component: membrane part (GO:0044425);; cellular component: cell (GO:0005623);; cellular component: organelle (GO:0043226);; cellular component: organelle part (GO:0044422);; cellular component: cell part (GO:0044464)
MD15G1344900	MD15G1344900	17.6764	19.764	22.8062	14.8856	8.26589	9.82505	14.7242	10.2971	13.3997	-0.826759	down	-0.665922	down	--	--	Molecular Function: DNA binding (GO:0003677);; Biological Process: regulation of transcription, DNA-templated (GO:0006355);;	--	--	--	--	No apical meristem (NAM) protein	NAC domain-containing protein 2 OS=Arabidopsis thaliana OX=3702 GN=NAC002 PE=2 SV=2	S	Function unknown	NAC domain class transcription factor [Malus domestica]	molecular function: binding (GO:0005488);; biological process: biological regulation (GO:0065007)
MD15G1355200	MD15G1355200	4.16421	3.22544	4.4625	1.95696	1.698	2.10005	2.11192	2.58493	1.8862	-0.993023	down	-0.856905	down	[H]	Coenzyme transport and metabolism	Molecular Function: prenyltransferase activity (GO:0004659);; Biological Process: ubiquinone biosynthetic process (GO:0006744);; Cellular Component: integral component of membrane (GO:0016021);;	K06125|0|pxb:103966541|K06125 4-hydroxybenzoate polyprenyltransferase [EC:2.5.1.39] | (RefSeq) 4-hydroxybenzoate polyprenyltransferase, mitochondrial-like	Ubiquinone and other terpenoid-quinone biosynthesis (ko00130)	[H]	Coenzyme transport and metabolism	UbiA prenyltransferase family	4-hydroxybenzoate polyprenyltransferase, mitochondrial OS=Arabidopsis thaliana OX=3702 GN=PPT1 PE=2 SV=1	H	Coenzyme transport and metabolism	PREDICTED: 4-hydroxybenzoate polyprenyltransferase, mitochondrial-like [Pyrus x bretschneideri]	molecular function: catalytic activity (GO:0003824);; biological process: metabolic process (GO:0008152);; biological process: cellular process (GO:0009987);; biological process: single-organism process (GO:0044699);; cellular component: membrane (GO:0016020);; cellular component: membrane part (GO:0044425)
MD15G1363900	MD15G1363900	68.8215	54.4274	66.9177	42.7552	36.8226	36.5732	20.0835	26.2829	35.817	-0.662614	down	-1.22132	down	--	--	--	--	--	--	--	zinc-finger of the FCS-type, C2-C2	Protein MARD1 OS=Arabidopsis thaliana OX=3702 GN=MARD1 PE=2 SV=2	S	Function unknown	hypothetical protein [Pyrus x bretschneideri]	--
MD15G1365500	MD15G1365500	112.006	74.9671	72.1414	50.509	44.4656	45.514	51.7329	69.5207	49.3764	-0.834968	down	-0.613771	normal	--	--	Molecular Function: DNA binding (GO:0003677);; Molecular Function: transcription factor activity, sequence-specific DNA binding (GO:0003700);; Cellular Component: nucleus (GO:0005634);; Biological Process: regulation of transcription, DNA-templated (GO:0006355);;	K09286|5.0126e-177|mdm:103426286|K09286 EREBP-like factor | (RefSeq) ethylene-responsive transcription factor RAP2-4-like	--	--	--	AP2 domain	Ethylene-responsive transcription factor RAP2-4 OS=Arabidopsis thaliana OX=3702 GN=RAP2-4 PE=1 SV=1	K	Transcription	DREB6.2 [Malus sieversii]	molecular function: binding (GO:0005488);; molecular function: nucleic acid binding transcription factor activity (GO:0001071);; biological process: biological regulation (GO:0065007);; cellular component: cell (GO:0005623);; cellular component: organelle (GO:0043226);; cellular component: cell part (GO:0044464)
MD15G1372200	MD15G1372200	91.177	89.1415	245.802	33.6577	41.2963	4.79948	2.7251	13.0033	62.6358	-2.34593	down	-2.45344	down	--	--	--	--	--	--	--	Phosphate-induced protein 1 conserved region	Protein EXORDIUM OS=Arabidopsis thaliana OX=3702 GN=EXO PE=2 SV=1	S	Function unknown	PREDICTED: protein EXORDIUM-like [Pyrus x bretschneideri]	--
MD15G1372900	MD15G1372900	64.659	61.3856	62.0222	44.6366	39.4625	28.8692	34.6326	26.7322	33.6417	-0.681039	down	-1.00158	down	--	--	Molecular Function: calcium ion binding (GO:0005509);; Molecular Function: calcium-dependent phospholipid binding (GO:0005544);; Biological Process: plant-type cell wall modification (GO:0009827);; Biological Process: pollen tube growth (GO:0009860);; Biological Process: actin filament-based movement (GO:0030048);;	--	--	[U]	Intracellular trafficking, secretion, and vesicular transport	Annexin	Annexin D5 OS=Arabidopsis thaliana OX=3702 GN=ANN5 PE=2 SV=2	S	Function unknown	PREDICTED: annexin D5-like [Malus domestica]	molecular function: binding (GO:0005488);; biological process: cellular process (GO:0009987);; biological process: cellular component organization or biogenesis (GO:0071840);; biological process: reproduction (GO:0000003);; biological process: reproductive process (GO:0022414);; biological process: developmental process (GO:0032502);; biological process: growth (GO:0040007);; biological process: …
MD15G1378100	MD15G1378100	3.14124	1.39746	1.27945	0.607921	0.312606	0.102614	0.081928	0.394583	0.842162	-2.41616	down	-2.14372	down	--	--	--	--	--	[TU]	Signal transduction mechanisms;; Intracellular trafficking, secretion, and vesicular transport	ANTH domain	Putative clathrin assembly protein At4g40080 OS=Arabidopsis thaliana OX=3702 GN=At4g40080 PE=2 SV=2	U	Intracellular trafficking, secretion, and vesicular transport	PREDICTED: putative clathrin assembly protein At4g40080 [Pyrus x bretschneideri]	--
MD15G1384500	MD15G1384500	6.23766	9.95537	3.12043	12.994	9.09472	17.7116	42.9386	23.0036	9.00516	1.08961	up	1.93711	up	--	--	Molecular Function: DNA binding (GO:0003677);; Molecular Function: transcription factor activity, sequence-specific DNA binding (GO:0003700);; Cellular Component: nucleus (GO:0005634);; Biological Process: regulation of transcription, DNA-templated (GO:0006355);; Molecular Function: protein dimerization activity (GO:0046983);;	--	--	[K]	Transcription	SRF-type transcription factor (DNA-binding and dimerisation domain);; K-box region	MADS-box protein AGL24 OS=Arabidopsis thaliana OX=3702 GN=AGL24 PE=1 SV=1	K	Transcription	dormancy-associated MADS box 1 protein [Malus domestica]	molecular function: binding (GO:0005488);; molecular function: nucleic acid binding transcription factor activity (GO:0001071);; biological process: biological regulation (GO:0065007);; cellular component: cell (GO:0005623);; cellular component: organelle (GO:0043226);; cellular component: cell part (GO:0044464)
MD15G1385300	MD15G1385300	0.221602	0.740773	5.23428	0.178113	0.473381	0.074903	0.080499	0.013823	0.919491	-2.98875	down	-2.62536	normal	--	--	Molecular Function: microtubule motor activity (GO:0003777);; Molecular Function: ATP binding (GO:0005524);; Cellular Component: kinesin complex (GO:0005871);; Cellular Component: microtubule (GO:0005874);; Biological Process: microtubule-based movement (GO:0007018);; Molecular Function: microtubule binding (GO:0008017);;	K10395|0|mdm:103401988|K10395 kinesin family member 4/21/27 | (RefSeq) kinesin-like protein KIN-4C	--	[Z]	Cytoskeleton	Kinesin motor domain;; Microtubule binding	Kinesin-like protein KIN-4C OS=Arabidopsis thaliana OX=3702 GN=KIN4C PE=2 SV=2	Z	Cytoskeleton	PREDICTED: kinesin-like protein KIN-4C isoform X1 [Malus domestica]	molecular function: catalytic activity (GO:0003824);; molecular function: binding (GO:0005488);; cellular component: cell (GO:0005623);; cellular component: macromolecular complex (GO:0032991);; cellular component: organelle (GO:0043226);; cellular component: organelle part (GO:0044422);; cellular component: cell part (GO:0044464);; cellular component: supramolecular complex (GO:0099080);; biolog…
MD15G1404800	MD15G1404800	10.4199	1.11759	0.698429	0.05967	0.024115	0	0	0.076536	0.069582	-6.895	down	-6.24931	down	[T]	Signal transduction mechanisms	Molecular Function: transferase activity, transferring phosphorus-containing groups (GO:0016772);;	--	--	[T]	Signal transduction mechanisms	Protein kinase domain;; Protein tyrosine kinase;; Regulator of chromosome condensation (RCC1) repeat	Serine/threonine-protein kinase-like protein CCR4 OS=Arabidopsis thaliana OX=3702 GN=CCR4 PE=1 SV=1	T	Signal transduction mechanisms	PREDICTED: serine/threonine-protein kinase-like protein CCR4 [Pyrus x bretschneideri]	molecular function: catalytic activity (GO:0003824)
MD15G1407700	MD15G1407700	1.40663	1.00997	0.824893	1.43102	2.34991	3.25707	7.08302	3.9694	2.36536	1.17183	up	2.02164	up	--	--	--	--	--	[S]	Function unknown	Domain of unknown function (DUF4149)	--	S	Function unknown	PREDICTED: uncharacterized protein LOC103416320 [Malus domestica]	--
MD15G1415200	MD15G1415200	12.9962	18.0377	12.7475	7.56998	9.66917	9.27401	12.8172	9.49817	9.14471	-0.661704	down	-0.489606	normal	[N]	Cell motility	--	--	--	--	--	Cellulose synthase	Cellulose synthase-like protein G2 OS=Arabidopsis thaliana OX=3702 GN=CSLG2 PE=2 SV=1	M	Cell wall/membrane/envelope biogenesis	PREDICTED: cellulose synthase-like protein G2 isoform X2 [Malus domestica]	--
MD15G1415700	MD15G1415700	11.5047	20.271	8.28527	21.502	21.2173	42.9514	94.9564	80.2254	20.9675	1.14812	up	2.28387	up	--	--	Molecular Function: DNA binding (GO:0003677);; Biological Process: regulation of transcription, DNA-templated (GO:0006355);;	--	--	--	--	No apical meristem (NAM) protein	NAC domain-containing protein 104 OS=Arabidopsis thaliana OX=3702 GN=NAC104 PE=2 SV=1	S	Function unknown	NAC domain-containing protein 104-like [Malus domestica]	molecular function: binding (GO:0005488);; biological process: biological regulation (GO:0065007)
MD15G1423300	MD15G1423300	6.31638	7.47388	6.29959	11.8294	9.02163	10.2248	13.6191	13.4603	9.00901	0.678534	up	0.833662	up	--	--	--	K13173|8.80701e-15|mdm:103416379|K13173 arginine and glutamate-rich protein 1 | (RefSeq) uncharacterized protein At1g10890-like	--	--	--	Arginine and glutamate-rich 1	Uncharacterized protein At1g10890 OS=Arabidopsis thaliana OX=3702 GN=At1g10890 PE=4 SV=1	S	Function unknown	PREDICTED: uncharacterized protein At1g10890-like, partial [Malus domestica]	--
MD16G1001100	MD16G1001100	6.39069	12.5691	10.569	6.00354	2.32054	6.41699	8.33888	2.95678	5.384	-0.965	down	-0.844858	normal	[S]	Function unknown	--	--	--	--	--	OPT oligopeptide transporter protein	Probable metal-nicotianamine transporter YSL7 OS=Arabidopsis thaliana OX=3702 GN=YSL7 PE=2 SV=1	S	Function unknown	PREDICTED: probable metal-nicotianamine transporter YSL7 [Malus domestica]	--
MD16G1004500	MD16G1004500	1.24807	2.34945	1.26662	3.13522	3.00933	4.40606	4.53022	3.09455	2.22875	1.15975	up	0.994345	normal	--	--	--	--	--	--	--	--	--	S	Function unknown	PREDICTED: LOW QUALITY PROTEIN: uncharacterized protein LOC103403480 [Malus domestica]	--
MD16G1006500	MD16G1006500	20.9999	25.6447	17.2865	40.9205	31.8093	35.0924	58.7982	42.6728	30.3537	0.804911	up	1.02838	up	--	--	--	K13106|0|mdm:103403425|K13106 pre-mRNA-splicing factor CWC26 | (RefSeq) BUD13 homolog	--	[S]	Function unknown	Pre-mRNA-splicing factor of RES complex	--	S	Function unknown	PREDICTED: BUD13 homolog [Malus domestica]	--
MD16G1008300	MD16G1008300	1.23081	0.907004	1.31787	2.38445	1.98574	2.70975	2.62444	2.16232	2.09151	1.07834	up	0.970586	normal	--	--	--	--	--	--	--	--	--	--	--	PREDICTED: zinc finger CCCH domain-containing protein 17-like isoform X2 [Malus domestica]	--
MD16G1009100	MD16G1009100	3.32794	2.03396	3.31492	11.4018	3.93272	7.97877	22.3152	13.419	8.15153	1.44808	up	2.30229	up	--	--	Biological Process: proteolysis (GO:0006508);; Biological Process: defense response (GO:0006952);; Molecular Function: peptidase activity (GO:0008233);;	--	--	--	--	Gamma-thionin family	Defensin SD2 OS=Helianthus annuus OX=4232 GN=SD2 PE=2 SV=1	S	Function unknown	PREDICTED: defensin Ec-AMP-D2-like [Malus domestica]	biological process: metabolic process (GO:0008152);; biological process: response to stimulus (GO:0050896);; molecular function: catalytic activity (GO:0003824)
MD16G1018000	MD16G1018000	46.1816	39.4061	37.1153	6.10932	16.5654	11.9499	10.1462	15.3375	22.6499	-1.75388	down	-1.35754	down	[R]	General function prediction only	--	K12116|0|mdm:103444580|K12116 flavin-binding kelch repeat F-box protein 1 | (RefSeq) adagio protein 3	Circadian rhythm - plant (ko04712)	--	--	Galactose oxidase, central domain;; Galactose oxidase, central domain;; Kelch motif;; Kelch motif;; Kelch motif;; Kelch motif;; PAS domain;; PAS fold;; PAS fold;; F-box domain	Adagio protein 3 OS=Arabidopsis thaliana OX=3702 GN=ADO3 PE=1 SV=1	O	Posttranslational modification, protein turnover, chaperones	PREDICTED: adagio protein 3 [Malus domestica]	--
MD16G1031400	MD16G1031400	170.379	75.6869	65.7613	7.70196	5.85353	10.3957	11.0946	16.3655	11.5616	-3.66062	down	-3.00909	down	--	--	--	--	--	--	--	Domain of unknown function (DUF4228)	--	S	Function unknown	PREDICTED: uncharacterized protein LOC103403221 [Malus domestica]	--
MD16G1033800	MD16G1033800	10.2654	11.4276	9.84034	5.5156	4.46586	7.05904	5.508	7.21232	8.06715	-0.84096	down	-0.607275	normal	[V]	Defense mechanisms	Biological Process: drug transmembrane transport (GO:0006855);; Molecular Function: drug transmembrane transporter activity (GO:0015238);; Molecular Function: antiporter activity (GO:0015297);; Cellular Component: membrane (GO:0016020);;	K03327|0|mdm:103402629|K03327 multidrug resistance protein, MATE family | (RefSeq) protein DETOXIFICATION 16-like	--	[R]	General function prediction only	MatE;; Polysaccharide biosynthesis C-terminal domain	Protein DETOXIFICATION 16 OS=Arabidopsis thaliana OX=3702 GN=DTX16 PE=2 SV=1	V	Defense mechanisms	PREDICTED: protein DETOXIFICATION 16-like [Malus domestica]	biological process: single-organism process (GO:0044699);; biological process: response to stimulus (GO:0050896);; biological process: localization (GO:0051179);; molecular function: transporter activity (GO:0005215);; cellular component: membrane (GO:0016020)
MD16G1034100	MD16G1034100	1.31522	3.76968	1.63196	0.823233	0.723303	0.641188	0.85471	0.731806	2.65544	-1.5545	down	-0.660071	normal	[V]	Defense mechanisms	--	K03327|0|mdm:103402631|K03327 multidrug resistance protein, MATE family | (RefSeq) protein DETOXIFICATION 12-like	--	[R]	General function prediction only	MatE	Protein DETOXIFICATION 12 OS=Arabidopsis thaliana OX=3702 GN=DTX12 PE=2 SV=1	V	Defense mechanisms	PREDICTED: protein DETOXIFICATION 12-like [Malus domestica]	--
MD16G1047700	MD16G1047700	15.2012	10.6785	3.92439	1.36134	0.142036	0.63449	2.65942	3.66874	0.562729	-3.76383	down	-2.11127	down	--	--	Molecular Function: DNA binding (GO:0003677);; Molecular Function: transcription factor activity, sequence-specific DNA binding (GO:0003700);; Cellular Component: nucleus (GO:0005634);; Biological Process: regulation of transcription, DNA-templated (GO:0006355);;	K09287|0|mdm:103402726|K09287 RAV-like factor | (RefSeq) AP2/ERF and B3 domain-containing transcription factor RAV1	--	--	--	B3 DNA binding domain;; AP2 domain	AP2/ERF and B3 domain-containing transcription repressor TEM1 OS=Arabidopsis thaliana OX=3702 GN=TEM1 PE=1 SV=1	K	Transcription	PREDICTED: AP2/ERF and B3 domain-containing transcription factor RAV1 [Malus domestica]	molecular function: binding (GO:0005488);; molecular function: nucleic acid binding transcription factor activity (GO:0001071);; biological process: biological regulation (GO:0065007);; cellular component: cell (GO:0005623);; cellular component: organelle (GO:0043226);; cellular component: cell part (GO:0044464)
MD16G1048500	MD16G1048500	35.2338	7.5934	112.859	2.02711	5.31909	3.55827	1.17622	0.578293	1.89383	-3.77104	down	-5.43538	down	--	--	--	K13081|0|mdm:103402727|K13081 leucoanthocyanidin reductase [EC:1.17.1.3] | (RefSeq) LAR1; leucoanthocyanidin reductase-like	Flavonoid biosynthesis (ko00941)	--	--	NmrA-like family;; NAD(P)H-binding;; NAD dependent epimerase/dehydratase family	Leucoanthocyanidin reductase OS=Desmodium uncinatum OX=225101 GN=LAR PE=1 SV=1	S	Function unknown	leucoanthocyanidin reductase-like [Malus domestica]	--
MD16G1057500	MD16G1057500	5.60524	4.44977	7.79472	3.86935	2.97087	2.65897	2.47908	2.86066	4.30297	-0.863164	down	-0.900802	down	--		Biological Process: phospholipid biosynthetic process (GO:0008654);; Cellular Component: membrane (GO:0016020);; Molecular Function: phosphotransferase activity, for other substituted phosphate groups (GO:0016780);;	K00993|0|mdm:103402793|K00993 ethanolaminephosphotransferase [EC:2.7.8.1] | (RefSeq) choline/ethanolaminephosphotransferase 1	Glycerophospholipid metabolism (ko00564);; Ether lipid metabolism (ko00565)	[I]	Lipid transport and metabolism	CDP-alcohol phosphatidyltransferase	Choline/ethanolaminephosphotransferase 1 OS=Arabidopsis thaliana OX=3702 GN=AAPT1 PE=1 SV=1	I	Lipid transport and metabolism	PREDICTED: choline/ethanolaminephosphotransferase 1 isoform X1 [Malus domestica]	biological process: metabolic process (GO:0008152);; biological process: cellular process (GO:0009987);; biological process: single-organism process (GO:0044699);; cellular component: membrane (GO:0016020);; molecular function: catalytic activity (GO:0003824)
MD16G1058500	MD16G1058500	20.3783	22.2875	8.88153	29.639	28.6854	63.9546	114.322	72.0209	27.5998	1.29127	up	2.03496	up	--	--	Molecular Function: DNA binding (GO:0003677);; Molecular Function: transcription factor activity, sequence-specific DNA binding (GO:0003700);; Cellular Component: nucleus (GO:0005634);; Biological Process: regulation of transcription, DNA-templated (GO:0006355);; Molecular Function: protein dimerization activity (GO:0046983);;	K09264|2.01874e-149|pxb:103947273|K09264 MADS-box transcription factor, plant | (RefSeq) truncated transcription factor CAULIFLOWER A-like	--	[K]	Transcription	K-box region;; SRF-type transcription factor (DNA-binding and dimerisation domain)	Floral homeotic protein APETALA 1 OS=Sinapis alba OX=3728 GN=AP1 PE=2 SV=1	K	Transcription	MADS-box protein [Malus domestica]	molecular function: binding (GO:0005488);; molecular function: nucleic acid binding transcription factor activity (GO:0001071);; biological process: biological regulation (GO:0065007);; cellular component: cell (GO:0005623);; cellular component: organelle (GO:0043226);; cellular component: cell part (GO:0044464)
MD16G1071900	MD16G1071900	25.7143	27.5354	22.26	18.0132	12.288	11.541	14.9566	13.7445	14.7939	-0.802603	down	-0.80726	down	--	--	--	--	--	[O]	Posttranslational modification, protein turnover, chaperones	Ring finger domain;; Zinc finger, C3HC4 type (RING finger);; RING-like zinc finger;; Zinc finger, C3HC4 type (RING finger);; RING-type zinc-finger	E3 ubiquitin-protein ligase MPSR1 OS=Arabidopsis thaliana OX=3702 GN=MPSR1 PE=1 SV=1	O	Posttranslational modification, protein turnover, chaperones	PREDICTED: E3 ubiquitin-protein ligase RDUF1-like [Malus domestica]	--
MD16G1080300	MD16G1080300	15.871	13.2926	24.6414	14.1049	3.70664	6.48661	12.8612	17.2669	16.7761	-1.12057	down	-0.21017	normal	[O]	Posttranslational modification, protein turnover, chaperones	--	K03671|4.56131e-92|mdm:103416529|K03671 thioredoxin 1 | (RefSeq) thioredoxin H2-like	--	[O]	Posttranslational modification, protein turnover, chaperones	Thioredoxin;; Thioredoxin-like domain;; Thioredoxin-like	Thioredoxin H2 OS=Arabidopsis thaliana OX=3702 GN=TRX2 PE=2 SV=2	O	Posttranslational modification, protein turnover, chaperones	PREDICTED: thioredoxin H2-like [Malus domestica]	--
MD16G1091300	MD16G1091300	11.614	2.83325	2.98197	1.27845	0.722793	1.42873	1.18019	1.32245	1.6725	-2.30939	down	-2.0798	down	[L]	Replication, recombination and repair	--	--	--	[S]	Function unknown	U-box domain;; Armadillo/beta-catenin-like repeat	U-box domain-containing protein 19 OS=Arabidopsis thaliana OX=3702 GN=PUB19 PE=2 SV=1	O	Posttranslational modification, protein turnover, chaperones	PREDICTED: U-box domain-containing protein 19-like [Malus domestica]	--
MD16G1092000	MD16G1092000	2.53578	1.5255	5.13111	1.39634	1.04075	1.10279	1.48271	1.51438	1.70303	-1.33093	down	-0.983985	normal	[R]	General function prediction only	--	--	--	[S]	Function unknown	HD domain	--	S	Function unknown	PREDICTED: deoxynucleoside triphosphate triphosphohydrolase SAMHD1 homolog isoform X1 [Malus domestica]	--
MD16G1093300	MD16G1093300	6.36325	9.93412	13.1489	5.51724	4.27707	2.82877	3.19982	4.77545	8.94991	-1.16647	down	-0.801985	normal	[P]	Inorganic ion transport and metabolism	Molecular Function: carbonate dehydratase activity (GO:0004089);; Molecular Function: zinc ion binding (GO:0008270);; Biological Process: carbon utilization (GO:0015976);;	K01673|0|mdm:103403012|K01673 carbonic anhydrase [EC:4.2.1.1] | (RefSeq) carbonic anhydrase 2-like	Nitrogen metabolism (ko00910)	[P]	Inorganic ion transport and metabolism	Carbonic anhydrase	Carbonic anhydrase, chloroplastic OS=Nicotiana tabacum OX=4097 PE=2 SV=1	P	Inorganic ion transport and metabolism	PREDICTED: carbonic anhydrase 2-like [Malus domestica]	molecular function: catalytic activity (GO:0003824);; molecular function: binding (GO:0005488);; biological process: single-organism process (GO:0044699)
MD16G1093500	MD16G1093500	80.3872	29.4665	16.325	3.87438	1.35953	3.75112	6.64636	4.08361	3.09274	-3.7822	down	-3.21446	down	--	--	--	--	--	--	--	Protein of unknown function (DUF1645)	--	S	Function unknown	PREDICTED: uncharacterized protein LOC103452361 [Malus domestica]	--
MD16G1105400	MD16G1105400	4.87159	4.47537	6.23345	1.99274	0.263137	0.445467	0.914911	0.993175	2.16507	-2.49764	down	-1.93206	down	[R]	General function prediction only	--	--	--	[R]	General function prediction only	WD domain, G-beta repeat;; PQQ-like domain	Protein JINGUBANG OS=Arabidopsis thaliana OX=3702 GN=JGB PE=1 SV=1	S	Function unknown	PREDICTED: uncharacterized protein LOC103949846 [Pyrus x bretschneideri]	--
MD16G1109900	MD16G1109900	8.44702	8.56013	9.80302	13.4994	16.5633	12.865	18.118	16.7764	15.2441	0.737883	up	0.888181	up	--	--	--	--	--	--	--	--	F-box protein SKIP14 OS=Arabidopsis thaliana OX=3702 GN=SKIP14 PE=1 SV=1	S	Function unknown	PREDICTED: F-box protein SKIP14-like [Malus domestica]	--
MD16G1117400	MD16G1117400	1.42359	2.09073	2.1823	1.29388	0.572921	0.77068	0.734172	0.72033	0.901011	-1.06487	down	-1.27991	down	--	--	Molecular Function: mannosyl-oligosaccharide glucosidase activity (GO:0004573);; Biological Process: oligosaccharide metabolic process (GO:0009311);;	K01228|0|mdm:103414334|K01228 mannosyl-oligosaccharide glucosidase [EC:3.2.1.106] | (RefSeq) mannosyl-oligosaccharide glucosidase GCS1-like	N-Glycan biosynthesis (ko00510);; Protein processing in endoplasmic reticulum (ko04141)	[G]	Carbohydrate transport and metabolism	Glycosyl hydrolase family 63 C-terminal domain;; Glycosyl hydrolase family 63 N-terminal domain	Mannosyl-oligosaccharide glucosidase GCS1 OS=Arabidopsis thaliana OX=3702 GN=GCS1 PE=1 SV=1	S	Function unknown	PREDICTED: mannosyl-oligosaccharide glucosidase GCS1-like [Malus domestica]	molecular function: catalytic activity (GO:0003824);; biological process: metabolic process (GO:0008152);; biological process: single-organism process (GO:0044699)
MD16G1121200	MD16G1121200	2.1595	1.10543	2.25063	0.870389	0.511859	1.01088	0.869643	1.20606	0.758846	-1.16219	down	-0.973983	normal	--	--	--	--	--	[S]	Function unknown	CG-1 domain;; IQ calmodulin-binding motif;; IPT/TIG domain;; Ankyrin repeats (many copies)	Calmodulin-binding transcription activator 4 OS=Arabidopsis thaliana OX=3702 GN=CAMTA4 PE=1 SV=1	K	Transcription	PREDICTED: calmodulin-binding transcription activator 4 [Pyrus x bretschneideri]	--
MD16G1127100	MD16G1127100	25.9853	20.1062	17.6737	11.0457	7.80861	7.0341	9.13164	9.38468	15.5773	-1.25261	down	-0.915202	down	--	--	--	--	--	--	--	GRAM domain	GEM-like protein 5 OS=Arabidopsis thaliana OX=3702 GN=At5g13200 PE=1 SV=1	S	Function unknown	PREDICTED: GEM-like protein 5 [Pyrus x bretschneideri]	--
MD16G1127300	MD16G1127300	3.35488	2.72998	5.97365	7.74459	9.36366	8.00009	4.54608	4.15667	7.60316	1.10982	up	0.417039	normal	[R]	General function prediction only	--	--	--	--	--	Domain of unknown function (DUF2828)	--	S	Function unknown	PREDICTED: uncharacterized protein LOC103940601 [Pyrus x bretschneideri]	--
MD16G1128500	MD16G1128500	4.92406	0.89044	0.914062	0.277302	0.800799	0.084406	0.160129	0	0.300746	-2.42858	down	-3.86907	down	--	--	--	--	--	--	--	--	--	--	--	PREDICTED: uncharacterized protein LOC103433185 [Malus domestica]	--
MD16G1151400	MD16G1151400	49.9679	47.0104	42.5444	26.2009	26.1408	31.9306	12.8846	28.2244	37.4587	-0.676982	down	-0.830703	normal	--	--	--	--	--	--	--	--	Transcription factor bHLH147 OS=Arabidopsis thaliana OX=3702 GN=BHLH147 PE=1 SV=1	K	Transcription	PREDICTED: transcription factor bHLH147-like [Malus domestica]	--
MD16G1156400	MD16G1156400	6.21581	4.00743	5.74022	9.21483	6.97494	12.1619	11.4684	10.2848	7.49817	0.866288	up	0.853345	up	--	--	--	--	--	[U]	Intracellular trafficking, secretion, and vesicular transport	Vacuolar protein sorting-associated protein 62	--	U	Intracellular trafficking, secretion, and vesicular transport	PREDICTED: uncharacterized protein LOC103432188 [Malus domestica]	--
MD16G1159700	MD16G1159700	5.06926	2.01247	6.90214	11.2609	10.2286	12.0338	15.9236	8.72477	10.6911	1.30147	up	1.30362	up	--	--	--	--	--	--	--	--	--	--	--	--	--
MD16G1164700	MD16G1164700	79.9814	35.4763	26.6574	6.43555	6.42574	6.09546	8.12043	7.76345	9.3074	-2.85468	down	-2.513	down	--	--	--	--	--	[O]	Posttranslational modification, protein turnover, chaperones	Ring finger domain;; RING-like zinc finger;; Zinc finger, C3HC4 type (RING finger);; RING-H2 zinc finger domain;; Zinc finger, C3HC4 type (RING finger);; Anaphase-promoting complex subunit 11 RING-H2 finger	RING-H2 finger protein ATL2 OS=Arabidopsis thaliana OX=3702 GN=ATL2 PE=2 SV=2	O	Posttranslational modification, protein turnover, chaperones	PREDICTED: RING-H2 finger protein ATL2-like [Pyrus x bretschneideri]	--
MD16G1181900	MD16G1181900	1.09971	1.34747	1.11268	0.495445	0.047032	0.204575	1.2558	0.800039	0.85139	-2.22581	down	-0.317247	normal	[Q]	Secondary metabolites biosynthesis, transport and catabolism	--	--	--	[R]	General function prediction only	Dienelactone hydrolase family	Endo-1,3;1,4-beta-D-glucanase OS=Zea mays OX=4577 PE=1 SV=1	Q	Secondary metabolites biosynthesis, transport and catabolism	PREDICTED: endo-1,3;1,4-beta-D-glucanase-like [Malus domestica]	--
MD16G1225200	MD16G1225200	7.05935	2.25748	3.85535	0.461392	0.810602	2.18551	1.2511	1.13315	0.843424	-1.87355	down	-2.02573	down	--	--	--	--	--	--	--	--	Protein PROTON GRADIENT REGULATION 5, chloroplastic OS=Arabidopsis thaliana OX=3702 GN=PGR5 PE=1 SV=1	S	Function unknown	PREDICTED: protein PROTON GRADIENT REGULATION 5, chloroplastic-like [Pyrus x bretschneideri]	--
MD16G1231000	MD16G1231000	7.25816	11.6785	5.35896	3.16782	0.903257	1.59304	0.74307	1.48032	2.14474	-2.05292	down	-2.46439	down	--	--	--	--	--	[GC]	Carbohydrate transport and metabolism;; Energy production and conversion	UDP-glucoronosyl and UDP-glucosyl transferase	7-deoxyloganetin glucosyltransferase OS=Catharanthus roseus OX=4058 GN=UGT85A23 PE=1 SV=1	S	Function unknown	PREDICTED: 7-deoxyloganetin glucosyltransferase-like [Pyrus x bretschneideri]	--
MD16G1233000	MD16G1233000	7.46431	6.27594	8.11996	12.6335	13.6975	13.5729	14.6456	13.4979	9.89454	0.919112	up	0.781469	up	--	--	--	--	--	[R]	General function prediction only	Protein of unknown function DUF89	Uncharacterized protein At2g17340 OS=Arabidopsis thaliana OX=3702 GN=At2g17340 PE=1 SV=1	S	Function unknown	PREDICTED: uncharacterized protein LOC103405339 [Malus domestica]	--
MD16G1239900	MD16G1239900	10.1707	9.1777	21.2296	2.67028	1.7103	1.10908	0.797798	2.25159	4.82784	-2.83263	down	-2.35557	down	[O]	Posttranslational modification, protein turnover, chaperones	Molecular Function: ATP binding (GO:0005524);; Biological Process: response to stress (GO:0006950);; Molecular Function: 2-alkenal reductase [NAD(P)] activity (GO:0032440);; Biological Process: oxidation-reduction process (GO:0055114);;	K03283|1.978e-159|pxb:103963573|K03283 heat shock 70kDa protein 1/8 | (RefSeq) probable mediator of RNA polymerase II transcription subunit 37e	Spliceosome (ko03040);; Protein processing in endoplasmic reticulum (ko04141);; Endocytosis (ko04144)	[O]	Posttranslational modification, protein turnover, chaperones	NAD-specific glutamate dehydrogenase	Probable mediator of RNA polymerase II transcription subunit 37e OS=Arabidopsis thaliana OX=3702 GN=MED37E PE=1 SV=3	O	Posttranslational modification, protein turnover, chaperones	PREDICTED: probable mediator of RNA polymerase II transcription subunit 37e [Pyrus x bretschneideri]	molecular function: binding (GO:0005488);; biological process: response to stimulus (GO:0050896);; molecular function: catalytic activity (GO:0003824);; biological process: metabolic process (GO:0008152);; biological process: single-organism process (GO:0044699)
MD16G1262900	MD16G1262900	1.26701	1.36761	1.07485	1.98975	2.72032	2.53841	4.17417	2.89181	1.97729	1.02309	up	1.26667	up	[T]	Signal transduction mechanisms	Molecular Function: ubiquitin-protein transferase activity (GO:0004842);; Biological Process: ubiquitin-dependent protein catabolic process (GO:0006511);; Molecular Function: zinc ion binding (GO:0008270);; Biological Process: lateral root formation (GO:0010311);; Biological Process: negative regulation of ethylene biosynthetic process (GO:0010366);; Biological Process: brassinosteroid biosynthet…	K19044|0|pxb:103929101|K19044 E3 ubiquitin-protein ligase XBAT32/33 [EC:2.3.2.27] | (RefSeq) probable E3 ubiquitin-protein ligase XBOS32	--	--	--	Ankyrin repeats (3 copies);; Ankyrin repeats (many copies);; Ankyrin repeat;; Ankyrin repeats (many copies);; Ankyrin repeat	Probable E3 ubiquitin-protein ligase XBOS32 OS=Oryza sativa subsp. japonica OX=39947 GN=XBOS32 PE=2 SV=2	S	Function unknown	PREDICTED: probable E3 ubiquitin-protein ligase XBOS32 [Pyrus x bretschneideri]	molecular function: catalytic activity (GO:0003824);; biological process: metabolic process (GO:0008152);; biological process: cellular process (GO:0009987);; molecular function: binding (GO:0005488);; biological process: multicellular organismal process (GO:0032501);; biological process: developmental process (GO:0032502);; biological process: single-organism process (GO:0044699);; biological pr…
MD16G1271300	MD16G1271300	23.6889	12.1033	11.5531	8.74394	7.85209	8.4232	8.27047	7.6268	10.0934	-0.87384	down	-0.880786	down	--	--	--	K00913|0|mdm:103403679|K00913 inositol-1,3,4-trisphosphate 5/6-kinase / inositol-tetrakisphosphate 1-kinase [EC:2.7.1.159 2.7.1.134] | (RefSeq) inositol-tetrakisphosphate 1-kinase 1-like	Inositol phosphate metabolism (ko00562);; Phosphatidylinositol signaling system (ko04070)	--	--	Inositol 1, 3, 4-trisphosphate 5/6-kinase	Inositol-tetrakisphosphate 1-kinase 5 OS=Oryza sativa subsp. japonica OX=39947 GN=ITPK5 PE=2 SV=1	G	Carbohydrate transport and metabolism	PREDICTED: inositol-tetrakisphosphate 1-kinase 1-like [Malus domestica]	--
MD16G1274200	MD16G1274200	31.8537	10.0024	6.35022	3.1453	1.47383	1.75541	2.45561	1.76605	1.69875	-2.88205	down	-3.04944	down	--	--	Molecular Function: protein dimerization activity (GO:0046983);;	K13422|8.82458e-27|mdm:103404780|K13422 transcription factor MYC2 | (RefSeq) transcription factor MYC2-like	Plant hormone signal transduction (ko04075)	--	--	bHLH-MYC and R2R3-MYB transcription factors N-terminal	Transcription factor MYC4 OS=Arabidopsis thaliana OX=3702 GN=MYC4 PE=1 SV=1	K	Transcription	PREDICTED: transcription factor MYC2-like [Malus domestica]	molecular function: binding (GO:0005488)
MD16G1281100	MD16G1281100	3.33007	7.38028	6.05294	3.01118	1.64294	1.90091	3.60219	3.08283	2.14398	-1.29929	down	-0.928866	normal	--	--	--	--	--	--	--	--	--	S	Function unknown	PREDICTED: uncharacterized protein LOC103442367 [Malus domestica]	--
MD17G1015900	MD17G1015900	8.33551	42.3154	9.71876	72.9803	83.1169	60.1707	113.112	65.2683	90.3124	1.91857	up	2.15418	up	[M]	Cell wall/membrane/envelope biogenesis	--	--	--	[R]	General function prediction only	Galactose oxidase, central domain;; Kelch motif;; Kelch motif;; Galactose oxidase, central domain;; Kelch motif	Kelch repeat-containing protein At3g27220 OS=Arabidopsis thaliana OX=3702 GN=At3g27220 PE=2 SV=1	S	Function unknown	PREDICTED: kelch repeat-containing protein At3g27220-like [Malus domestica]	--
MD17G1020200	MD17G1020200	11.9578	11.3692	18.7241	6.92667	7.89039	5.0586	5.49549	6.1252	9.99051	-1.02206	down	-0.971763	down	--	--	--	--	--	--	--	Ubiquitin family	BAG family molecular chaperone regulator 2 OS=Arabidopsis thaliana OX=3702 GN=BAG2 PE=1 SV=1	O	Posttranslational modification, protein turnover, chaperones	PREDICTED: LOW QUALITY PROTEIN: BAG family molecular chaperone regulator 2 [Malus domestica]	--
MD17G1026400	MD17G1026400	6.61702	4.62326	8.13027	1.47004	4.3769	3.00702	2.40246	2.68922	3.28479	-1.05884	down	-1.2208	down	[T]	Signal transduction mechanisms	--	K08286|0|mdm:103404271|K08286 protein-serine/threonine kinase [EC:2.7.11.-] | (RefSeq) protein kinase PVPK-1	--	[R]	General function prediction only	Protein kinase domain;; Protein tyrosine kinase	Protein kinase PVPK-1 OS=Phaseolus vulgaris OX=3885 PE=2 SV=1	T	Signal transduction mechanisms	PREDICTED: protein kinase PVPK-1 isoform X1 [Malus domestica]	--
MD17G1033400	MD17G1033400	5.81298	6.40524	12.8928	3.17995	2.83459	1.35505	0.458273	1.44669	5.47947	-1.71021	down	-1.76931	down	[M]	Cell wall/membrane/envelope biogenesis	--	--	--	[V]	Defense mechanisms	3-beta hydroxysteroid dehydrogenase/isomerase family;; NAD dependent epimerase/dehydratase family;; NAD(P)H-binding	Cinnamoyl-CoA reductase-like SNL6 OS=Oryza sativa subsp. japonica OX=39947 GN=SNL6 PE=3 SV=1	M	Cell wall/membrane/envelope biogenesis	PREDICTED: tetraketide alpha-pyrone reductase 1 [Malus domestica]	--
MD17G1037500	MD17G1037500	7.29779	11.7788	8.16612	6.73771	3.50087	5.43173	8.62678	5.00284	7.64503	-0.753442	down	-0.371132	normal	[P]	Inorganic ion transport and metabolism	--	K03549|0|mdm:103425822|K03549 KUP system potassium uptake protein | (RefSeq) potassium transporter 8-like	--	--	--	K+ potassium transporter	Potassium transporter 8 OS=Arabidopsis thaliana OX=3702 GN=POT8 PE=2 SV=2	P	Inorganic ion transport and metabolism	PREDICTED: potassium transporter 8-like [Malus domestica]	--
MD17G1038900	MD17G1038900	3.79631	5.03034	7.72644	2.76542	1.53675	2.12487	1.61069	3.03366	3.98216	-1.31899	down	-0.945023	normal	[N]	Cell motility	--	K20887|0|mdm:103404362|K20887 xyloglucan glycosyltransferase 4 [EC:2.4.1.-] | (RefSeq) xyloglucan glycosyltransferase 4-like	--	--	--	Glycosyl transferase family group 2;; Glycosyltransferase like family 2;; Glycosyl transferase family 21;; Glycosyl transferase family 2	Xyloglucan glycosyltransferase 4 OS=Arabidopsis thaliana OX=3702 GN=CSLC4 PE=1 SV=1	M	Cell wall/membrane/envelope biogenesis	PREDICTED: xyloglucan glycosyltransferase 4-like [Malus domestica]	--
MD17G1042500	MD17G1042500	84.1838	27.0524	30.0015	2.66009	6.38785	1.71571	1.39158	4.04558	6.20147	-3.6309	down	-3.60415	down	[M]	Cell wall/membrane/envelope biogenesis	Molecular Function: transferase activity, transferring glycosyl groups (GO:0016757);;	--	--	--	--	Glycosyl transferase family 8	Probable galacturonosyltransferase-like 10 OS=Arabidopsis thaliana OX=3702 GN=GATL10 PE=2 SV=1	M	Cell wall/membrane/envelope biogenesis	PREDICTED: probable galacturonosyltransferase-like 10 [Malus domestica]	molecular function: catalytic activity (GO:0003824)
MD17G1045300	MD17G1045300	3.52682	0.974087	1.07923	0.853526	0.268678	0.560452	1.14804	0.509036	0.935772	-1.68998	down	-1.13349	normal	[MDT]	Cell wall/membrane/envelope biogenesis;; Cell cycle control, cell division, chromosome partitioning;; Signal transduction mechanisms	--	--	--	[O]	Posttranslational modification, protein turnover, chaperones	Domain associated at C-terminal with AAA;; ATPase family associated with various cellular activities (AAA)	AAA-ATPase ASD, mitochondrial OS=Arabidopsis thaliana OX=3702 GN=AATP1 PE=1 SV=1	O	Posttranslational modification, protein turnover, chaperones	PREDICTED: AAA-ATPase ASD, mitochondrial-like [Malus domestica]	--
MD17G1045600	MD17G1045600	2.6425	2.31721	1.17154	0.466604	0.438642	0.833819	0.759888	1.52041	0.655145	-1.75267	down	-1.05596	normal	[MDT]	Cell wall/membrane/envelope biogenesis;; Cell cycle control, cell division, chromosome partitioning;; Signal transduction mechanisms	Molecular Function: ATP binding (GO:0005524);; Molecular Function: nucleoside-triphosphatase activity (GO:0017111);;	K08900|0|mdm:103416985|K08900 mitochondrial chaperone BCS1 | (RefSeq) AAA-ATPase ASD, mitochondrial-like	--	[O]	Posttranslational modification, protein turnover, chaperones	Domain associated at C-terminal with AAA;; ATPase family associated with various cellular activities (AAA)	AAA-ATPase ASD, mitochondrial OS=Arabidopsis thaliana OX=3702 GN=AATP1 PE=1 SV=1	O	Posttranslational modification, protein turnover, chaperones	PREDICTED: AAA-ATPase ASD, mitochondrial-like [Malus domestica]	molecular function: binding (GO:0005488);; molecular function: catalytic activity (GO:0003824)
MD17G1052800	MD17G1052800	20.6899	17.187	22.1978	15.0342	10.2273	10.3228	13.084	10.911	12.9262	-0.709673	down	-0.719718	down	--	--	--	--	--	--	--	--	Uncharacterized protein At5g39570 OS=Arabidopsis thaliana OX=3702 GN=At5g39570 PE=1 SV=1	S	Function unknown	PREDICTED: uncharacterized protein At5g39570-like [Malus domestica]	--
MD17G1054500	MD17G1054500	2.19972	4.29902	7.28274	2.49667	1.24287	0.209916	0.247481	1.40314	3.00547	-1.74004	down	-1.56359	normal	--	--	Molecular Function: copper ion binding (GO:0005507);; Molecular Function: electron carrier activity (GO:0009055);;	--	--	--	--	Plastocyanin-like domain	Lamin-like protein OS=Arabidopsis thaliana OX=3702 GN=At5g15350 PE=1 SV=1	S	Function unknown	PREDICTED: lamin-like protein [Malus domestica]	molecular function: binding (GO:0005488);; molecular function: electron carrier activity (GO:0009055)
MD17G1055800	MD17G1055800	9.14738	12.1896	5.98852	17.0895	12.5664	15.7147	28.2269	16.6648	12.7037	0.781905	up	1.05789	up	[J]	Translation, ribosomal structure and biogenesis	--	--	--	[A]	RNA processing and modification	SpoU rRNA Methylase family	--	J	Translation, ribosomal structure and biogenesis	PREDICTED: tRNA (guanosine(18)-2&apos;-O)-methyltransferase-like isoform X1 [Malus domestica]	--
MD17G1058100	MD17G1058100	23.9446	13.5005	14.1668	11.2518	6.60036	11.121	2.64826	11.3105	12.1644	-0.796938	down	-0.983478	normal	--	--	--	--	--	[GC]	Carbohydrate transport and metabolism;; Energy production and conversion	UDP-glucoronosyl and UDP-glucosyl transferase	UDP-glycosyltransferase 83A1 OS=Arabidopsis thaliana OX=3702 GN=UGT83A1 PE=2 SV=1	S	Function unknown	PREDICTED: UDP-glycosyltransferase 83A1-like [Malus domestica]	--
MD17G1064800	MD17G1064800	38.0024	36.9224	41.6387	44.3594	155.273	73.7299	83.2142	70.3522	75.6214	1.31154	up	0.959109	up	[QV]	Secondary metabolites biosynthesis, transport and catabolism;; Defense mechanisms	Molecular Function: monooxygenase activity (GO:0004497);; Molecular Function: iron ion binding (GO:0005506);; Molecular Function: electron carrier activity (GO:0009055);; Molecular Function: oxidoreductase activity, acting on paired donors, with incorporation or reduction of molecular oxygen (GO:0016705);; Molecular Function: heme binding (GO:0020037);; Biological Process: oxidation-reduction pro…	K12640|0|pxb:103962743|K12640 brassinosteroid-6-oxidase 2 [EC:1.14.-.-] | (RefSeq) cytochrome P450 85A	Brassinosteroid biosynthesis (ko00905)	[QI]	Secondary metabolites biosynthesis, transport and catabolism;; Lipid transport and metabolism	Cytochrome P450	Cytochrome P450 85A OS=Phaseolus vulgaris OX=3885 GN=BA13 PE=3 SV=2	Q	Secondary metabolites biosynthesis, transport and catabolism	PREDICTED: cytochrome P450 85A [Pyrus x bretschneideri]	molecular function: catalytic activity (GO:0003824);; biological process: metabolic process (GO:0008152);; biological process: single-organism process (GO:0044699);; molecular function: binding (GO:0005488);; molecular function: electron carrier activity (GO:0009055)
MD17G1070700	MD17G1070700	7.20571	3.91453	5.62525	2.97798	1.59678	1.26979	0.670789	1.43865	2.35543	-1.47474	down	-1.90892	down	[E]	Amino acid transport and metabolism	--	K00318|0|mdm:103404681|K00318 proline dehydrogenase [EC:1.5.-.-] | (RefSeq) proline dehydrogenase 2, mitochondrial-like	Arginine and proline metabolism (ko00330)	[E]	Amino acid transport and metabolism	Proline dehydrogenase	Proline dehydrogenase 2, mitochondrial OS=Arabidopsis thaliana OX=3702 GN=POX2 PE=2 SV=1	E	Amino acid transport and metabolism	PREDICTED: proline dehydrogenase 2, mitochondrial-like [Malus domestica]	--
MD17G1078600	MD17G1078600	58.7716	74.2394	96.3165	159.977	121.036	129.968	158.175	156.412	207.025	0.889769	up	1.17286	up	--	--	--	--	--	--	--	Lateral organ boundaries (LOB) domain	LOB domain-containing protein 41 OS=Arabidopsis thaliana OX=3702 GN=LBD41 PE=2 SV=1	S	Function unknown	PREDICTED: LOB domain-containing protein 41-like [Pyrus x bretschneideri]	--
MD17G1085200	MD17G1085200	14.207	41.5355	7.82702	93.3523	60.2318	60.5753	127.271	94.0636	94.7375	1.81196	up	2.3123	up	--	--	--	--	--	--	--	Wound-induced protein	--	--	--	PREDICTED: uncharacterized protein LOC103942971 [Pyrus x bretschneideri]	--
MD17G1104000	MD17G1104000	1.24417	0.999178	2.60305	0.627163	0.610386	0.64321	0.40492	1.82544	2.9225	-1.31553	down	0.0841551	normal	--	--	--	--	--	--	--	Glycosyl hydrolases family 17;; X8 domain	Glucan endo-1,3-beta-glucosidase 3 OS=Arabidopsis thaliana OX=3702 GN=At2g01630 PE=1 SV=2	G	Carbohydrate transport and metabolism	PREDICTED: glucan endo-1,3-beta-glucosidase 12 [Pyrus x bretschneideri]	--
[truncated: 29 more rows]

## Sheet: identified
#ID	gene_name	S2-0-1	S2-0-2	S2-0-3	S2-2-1	S2-2-2	S2-2-3	S2-3-1	S2-3-2	S2-3-3	S2-2_vs_S2-0_edgeR_log2FC	S2-2_vs_S2-0_edgeR_(Pvalue_0.01_FC_1.5)_regulated	S2-3_vs_S2-0_edgeR_log2FC	S2-3_vs_S2-0_edgeR_(Pvalue_0.01_FC_1.5)_regulated	COG_class	COG_class_annotation	GO_annotation	KEGG_annotation	KEGG_pathway_annotation	KOG_class	KOG_class_annotation	Pfam_annotation	Swiss_Prot_annotation	eggNOG_class	eggNOG_class_annotation	NR_annotation	GO_second_level_annotation
[truncated: 650 more rows]

[truncated: 1 more sheets: characterized]
