# Supplementary material for: New Insights into MdSPS4-Mediated Sucrose Accumulation under Different Nitrogen Levels Revealed by Physiological and Transcriptomic Analysis
Source: Int J Mol Sci. 2022 Dec 16;23(24):16073. doi: 10.3390/ijms232416073 (PMC9782777; doi:10.3390/ijms232416073)
Supplement: Supplementary file 1 [file ijms-23-16073-s001.zip › Table S6.xls]

## Sheet: S2-3 vs S2-0
#ID	gene_name	S2-0-1	S2-0-2	S2-0-3	S2-2-1	S2-2-2	S2-2-3	S2-3-1	S2-3-2	S2-3-3	S2-2_vs_S2-0_edgeR_log2FC	S2-2_vs_S2-0_edgeR_(Pvalue_0.01_FC_1.5)_regulated	S2-3_vs_S2-0_edgeR_log2FC	S2-3_vs_S2-0_edgeR_(Pvalue_0.01_FC_1.5)_regulated	COG_class	COG_class_annotation	GO_annotation	KEGG_annotation	KEGG_pathway_annotation	KOG_class	KOG_class_annotation	Pfam_annotation	Swiss_Prot_annotation	eggNOG_class	eggNOG_class_annotation	NR_annotation	GO_second_level_annotation
MD00G1005700	MD00G1005700	56.4216	42.7127	77.409	58.6879	24.6267	11.6895	3.86972	22.6532	37.4514	-0.855718	normal	-1.46697	down	[ER]	Amino acid transport and metabolism;; General function prediction only	Molecular Function: L-iditol 2-dehydrogenase activity (GO:0003939);; Molecular Function: zinc ion binding (GO:0008270);; Biological Process: oxidation-reduction process (GO:0055114);;	K00008|0|pxb:103960508|K00008 L-iditol 2-dehydrogenase [EC:1.1.1.14] | (RefSeq) sorbitol dehydrogenase-like	Pentose and glucuronate interconversions (ko00040);; Fructose and mannose metabolism (ko00051)	[Q]	Secondary metabolites biosynthesis, transport and catabolism	Alcohol dehydrogenase GroES-like domain;; Zinc-binding dehydrogenase;; Glucose dehydrogenase C-terminus;; Zinc-binding dehydrogenase	Sorbitol dehydrogenase OS=Arabidopsis thaliana OX=3702 GN=SDH PE=1 SV=1	E	Amino acid transport and metabolism	PREDICTED: sorbitol dehydrogenase-like [Pyrus x bretschneideri]	molecular function: catalytic activity (GO:0003824);; biological process: metabolic process (GO:0008152);; biological process: single-organism process (GO:0044699);; molecular function: binding (GO:0005488)
MD00G1009000	MD00G1009000	11.5033	15.4189	7.16058	21.6826	8.90791	13.6531	37.8916	20.5035	15.3233	0.417325	normal	1.09471	up	[E]	Amino acid transport and metabolism	Molecular Function: acetolactate synthase activity (GO:0003984);; Cellular Component: cytosol (GO:0005829);; Biological Process: gluconeogenesis (GO:0006094);; Biological Process: leucine metabolic process (GO:0006551);; Biological Process: valine metabolic process (GO:0006573);; Biological Process: cytoskeleton organization (GO:0007010);; Biological Process: branched-chain amino acid biosyntheti…	K01653|0|pxb:103943128|K01653 acetolactate synthase I/III small subunit [EC:2.2.1.6] | (RefSeq) acetolactate synthase small subunit 1, chloroplastic-like	Valine, leucine and isoleucine biosynthesis (ko00290);; Butanoate metabolism (ko00650);; C5-Branched dibasic acid metabolism (ko00660);; Pantothenate and CoA biosynthesis (ko00770);; 2-Oxocarboxylic acid metabolism (ko01210);; Biosynthesis of amino acids (ko01230)	[E]	Amino acid transport and metabolism	Small subunit of acetolactate synthase;; ACT domain;; ACT domain;; ACT domain	Acetolactate synthase small subunit 1, chloroplastic OS=Arabidopsis thaliana OX=3702 GN=VAT1 PE=1 SV=1	E	Amino acid transport and metabolism	PREDICTED: acetolactate synthase small subunit 1, chloroplastic-like [Pyrus x bretschneideri]	molecular function: catalytic activity (GO:0003824);; cellular component: cell (GO:0005623);; cellular component: cell part (GO:0044464);; biological process: metabolic process (GO:0008152);; biological process: single-organism process (GO:0044699);; biological process: cellular process (GO:0009987);; biological process: cellular component organization or biogenesis (GO:0071840);; molecular funct…
MD00G1012300	MD00G1012300	2.68367	2.56943	1.81643	5.92786	3.28786	4.0873	5.25205	5.33396	3.90251	0.950184	up	1.01808	up	--		Molecular Function: protein serine/threonine kinase activity (GO:0004674);; Molecular Function: ATP binding (GO:0005524);; Cellular Component: nucleolus (GO:0005730);; Cellular Component: cytoplasm (GO:0005737);; Cellular Component: plasma membrane (GO:0005886);; Biological Process: protein autophosphorylation (GO:0046777);; Biological Process: defense response to fungus (GO:0050832);;	--	--	[T]	Signal transduction mechanisms	Protein kinase domain;; Protein tyrosine kinase	Probable serine/threonine-protein kinase PBL9 OS=Arabidopsis thaliana OX=3702 GN=PBL9 PE=1 SV=1	T	Signal transduction mechanisms	PREDICTED: protein kinase APK1A, chloroplastic-like isoform X1 [Pyrus x bretschneideri]	molecular function: catalytic activity (GO:0003824);; biological process: metabolic process (GO:0008152);; biological process: cellular process (GO:0009987);; molecular function: binding (GO:0005488);; cellular component: cell (GO:0005623);; cellular component: organelle (GO:0043226);; cellular component: organelle part (GO:0044422);; cellular component: cell part (GO:0044464);; cellular componen…
MD00G1015700	MD00G1015700	1.05802	0.88487	1.43004	0.463973	0.10884	0.293261	0.19203	0.311102	0.337925	-1.9138	down	-1.96109	down	[C]	Energy production and conversion	Biological Process: metabolic process (GO:0008152);; Molecular Function: hydrolase activity, acting on carbon-nitrogen (but not peptide) bonds, in linear amides (GO:0016811);;	K01455|8.43799e-122|vvi:100255878|K01455 formamidase [EC:3.5.1.49] | (RefSeq) formamidase	Cyanoamino acid metabolism (ko00460);; Glyoxylate and dicarboxylate metabolism (ko00630);; Nitrogen metabolism (ko00910);; Carbon metabolism (ko01200)	--	--	Acetamidase/Formamidase family	--	C	Energy production and conversion	PREDICTED: uncharacterized protein LOC100255878 isoform X1 [Vitis vinifera]	biological process: metabolic process (GO:0008152);; molecular function: catalytic activity (GO:0003824)
MD00G1018400	MD00G1018400	0.46595	1.30466	0.706233	1.11564	0.662086	1.92425	5.46354	2.54107	1.46241	--	--	1.89508	up	--	--	--	--	--	--	--	C1 domain;; Zinc finger, ZZ type	--	S	Function unknown	PREDICTED: uncharacterized protein LOC103444922 [Malus domestica]	--
MD00G1024000	MD00G1024000	1.23165	2.05218	1.75788	3.64588	2.91107	2.95525	3.09705	4.91234	3.02939	0.952771	normal	1.11456	up	[J]	Translation, ribosomal structure and biogenesis	Molecular Function: ligase activity (GO:0016874);;	--	--	[J]	Translation, ribosomal structure and biogenesis	--	Threonine--tRNA ligase, chloroplastic/mitochondrial 2 OS=Arabidopsis thaliana OX=3702 GN=EMB2761 PE=2 SV=1	J	Translation, ribosomal structure and biogenesis	PREDICTED: threonine--tRNA ligase, chloroplastic/mitochondrial 2-like [Malus domestica]	molecular function: catalytic activity (GO:0003824)
MD00G1024300	MD00G1024300	1.33935	0.767849	1.4581	2.33209	1.95794	2.72487	3.9881	3.36382	1.63	1.0163	normal	1.30318	up	--	--	--	--	--	--	--	--	--	--	--	--	--
MD00G1024500	MD00G1024500	2.17023	1.37447	1.76233	2.20936	2.58144	3.065	3.41784	4.19484	2.55744	0.612335	normal	0.921838	up	[T]	Signal transduction mechanisms	--	--	--	--	--	Di-glucose binding within endoplasmic reticulum;; Protein tyrosine kinase;; Protein kinase domain	Probable LRR receptor-like serine/threonine-protein kinase At1g56130 OS=Arabidopsis thaliana OX=3702 GN=At1g56130 PE=2 SV=2	T	Signal transduction mechanisms	PREDICTED: LOW QUALITY PROTEIN: uncharacterized protein LOC103325393 [Prunus mume]	--
MD00G1031200	MD00G1031200	8.02459	8.27932	8.53064	11.2639	12.0326	11.9774	17.6112	14.0853	12.1113	0.559706	normal	0.801529	up	--	--	Molecular Function: magnesium ion binding (GO:0000287);; Molecular Function: ATP binding (GO:0005524);; Cellular Component: intracellular (GO:0005622);; Biological Process: phosphorylation (GO:0016310);; Biological Process: inositol trisphosphate metabolic process (GO:0032957);; Molecular Function: inositol tetrakisphosphate 1-kinase activity (GO:0047325);; Molecular Function: inositol-1,3,4-tris…	K00913|0|pxb:103928083|K00913 inositol-1,3,4-trisphosphate 5/6-kinase / inositol-tetrakisphosphate 1-kinase [EC:2.7.1.159 2.7.1.134] | (RefSeq) inositol-tetrakisphosphate 1-kinase 3	Inositol phosphate metabolism (ko00562);; Phosphatidylinositol signaling system (ko04070)	--	--	Inositol 1, 3, 4-trisphosphate 5/6-kinase	Inositol-tetrakisphosphate 1-kinase 3 OS=Arabidopsis thaliana OX=3702 GN=ITPK3 PE=1 SV=2	G	Carbohydrate transport and metabolism	PREDICTED: inositol-tetrakisphosphate 1-kinase 3 isoform X1 [Pyrus x bretschneideri]	molecular function: binding (GO:0005488);; cellular component: cell (GO:0005623);; cellular component: cell part (GO:0044464);; biological process: metabolic process (GO:0008152);; biological process: cellular process (GO:0009987);; biological process: single-organism process (GO:0044699);; molecular function: catalytic activity (GO:0003824)
MD00G1031500	MD00G1031500	0	0.84005	0.558622	0.441561	0.953276	2.04632	6.80108	3.4945	1.75351	1.35738	normal	3.06854	up	--	--	Molecular Function: metal ion binding (GO:0046872);;	--	--	--	--	C1 domain	--	S	Function unknown	PREDICTED: uncharacterized protein LOC103427985 [Malus domestica]	molecular function: binding (GO:0005488)
MD00G1032300	MD00G1032300	26.3645	30.3002	32.908	23.1699	25.9704	23.5069	16.9905	17.5202	24.2381	-0.245334	normal	-0.61937	down	--	--	Biological Process: protein transport (GO:0015031);;	K12193|1.0783e-135|mdm:103423348|K12193 charged multivesicular body protein 3 | (RefSeq) vacuolar protein sorting-associated protein 24 homolog 1-like	Endocytosis (ko04144)	[U]	Intracellular trafficking, secretion, and vesicular transport	Snf7	Vacuolar protein sorting-associated protein 24 homolog 1 OS=Arabidopsis thaliana OX=3702 GN=VPS24-1 PE=1 SV=1	N	Cell motility	PREDICTED: vacuolar protein sorting-associated protein 24 homolog 1-like [Malus domestica]	biological process: localization (GO:0051179)
MD00G1049200	MD00G1049200	1.43824	5.30975	10.225	1.34519	3.52279	0.984838	0.73459	1.00883	3.10657	-1.44286	normal	-1.80936	down	--	--	--	--	--	[R]	General function prediction only	Aluminium activated malate transporter;; Fusaric acid resistance protein-like	Aluminum-activated malate transporter 2 OS=Arabidopsis thaliana OX=3702 GN=ALMT2 PE=2 SV=2	S	Function unknown	PREDICTED: aluminum-activated malate transporter 2-like [Malus domestica]	--
MD00G1051500	MD00G1051500	85.1161	26.2784	54.7091	16.2621	102.011	63.3813	41.95	24.4459	16.6743	0.201671	normal	-1.03356	down	[P]	Inorganic ion transport and metabolism	Molecular Function: superoxide dismutase activity (GO:0004784);; Cellular Component: cytoplasm (GO:0005737);; Biological Process: superoxide metabolic process (GO:0006801);; Molecular Function: metal ion binding (GO:0046872);; Biological Process: oxidation-reduction process (GO:0055114);;	K04565|2.85404e-101|mdm:103408641|K04565 superoxide dismutase, Cu-Zn family [EC:1.15.1.1] | (RefSeq) superoxide dismutase [Cu-Zn]	Peroxisome (ko04146)	[P]	Inorganic ion transport and metabolism	Copper/zinc superoxide dismutase (SODC)	Superoxide dismutase [Cu-Zn] OS=Nicotiana plumbaginifolia OX=4092 GN=SODCC PE=2 SV=2	P	Inorganic ion transport and metabolism	PREDICTED: superoxide dismutase [Cu-Zn] [Malus domestica]	molecular function: catalytic activity (GO:0003824);; molecular function: antioxidant activity (GO:0016209);; biological process: metabolic process (GO:0008152);; biological process: cellular process (GO:0009987);; biological process: single-organism process (GO:0044699);; biological process: response to stimulus (GO:0050896);; biological process: detoxification (GO:0098754);; cellular component:…
MD00G1061700	MD00G1061700	6.85971	6.6114	4.78682	11.495	6.93719	11.8503	15.6721	12.5296	8.89554	0.770404	up	1.00614	up	[F]	Nucleotide transport and metabolism	--	K01490|0|mdm:103426006|K01490 AMP deaminase [EC:3.5.4.6] | (RefSeq) AMP deaminase	Purine metabolism (ko00230)	[F]	Nucleotide transport and metabolism	Adenosine/AMP deaminase	AMP deaminase OS=Arabidopsis thaliana OX=3702 GN=AMPD PE=1 SV=2	F	Nucleotide transport and metabolism	PREDICTED: AMP deaminase [Malus domestica]	--
MD00G1065300	MD00G1065300	9.25925	8.22667	9.29733	9.97374	12.5246	16.891	20.1748	15.9629	16.0428	0.606141	normal	0.943432	up	--	--	--	--	--	[O]	Posttranslational modification, protein turnover, chaperones	MATH domain	Ubiquitin carboxyl-terminal hydrolase 13 OS=Arabidopsis thaliana OX=3702 GN=UBP13 PE=1 SV=1	O	Posttranslational modification, protein turnover, chaperones	PREDICTED: uncharacterized protein LOC103438635 [Malus domestica]	--
MD00G1083500	MD00G1083500	0.161133	0.119484	0.071275	1.22115	0.464609	0.251307	1.52808	0.7945	1.15825	--	--	3.23703	up	[P]	Inorganic ion transport and metabolism	Molecular Function: N,N-dimethylaniline monooxygenase activity (GO:0004499);; Molecular Function: flavin adenine dinucleotide binding (GO:0050660);; Molecular Function: NADP binding (GO:0050661);; Biological Process: oxidation-reduction process (GO:0055114);;	K00485|0|pxb:103937261|K00485 dimethylaniline monooxygenase (N-oxide forming) [EC:1.14.13.8] | (RefSeq) probable flavin-containing monooxygenase 1	--	[Q]	Secondary metabolites biosynthesis, transport and catabolism	Flavin-binding monooxygenase-like;; Pyridine nucleotide-disulphide oxidoreductase;; L-lysine 6-monooxygenase (NADPH-requiring);; Pyridine nucleotide-disulphide oxidoreductase;; NAD(P)-binding Rossmann-like domain	Probable flavin-containing monooxygenase 1 OS=Arabidopsis thaliana OX=3702 GN=FMO1 PE=2 SV=1	P	Inorganic ion transport and metabolism	PREDICTED: probable flavin-containing monooxygenase 1 [Pyrus x bretschneideri]	molecular function: catalytic activity (GO:0003824);; biological process: metabolic process (GO:0008152);; biological process: single-organism process (GO:0044699);; molecular function: binding (GO:0005488)
MD00G1087700	MD00G1087700	6.42017	10.5667	7.3108	12.9737	8.01923	9.33995	20.7438	14.2061	10.9828	0.368954	normal	0.904034	up	[T]	Signal transduction mechanisms	--	--	--	[R]	General function prediction only	Ankyrin repeats (3 copies);; Ankyrin repeats (many copies);; Ankyrin repeats (many copies);; Domain of unknown function;; Ankyrin repeat;; Ankyrin repeat	Ankyrin repeat-containing protein At5g02620 OS=Arabidopsis thaliana OX=3702 GN=At5g02620 PE=1 SV=1	S	Function unknown	PREDICTED: ankyrin repeat-containing protein At5g02620-like [Malus domestica]	--
MD00G1092500	MD00G1092500	1.72976	8.92641	6.24906	8.00826	6.57522	5.96021	33.2207	49.4646	16.9656	0.33801	normal	2.55726	up	--	--	--	--	--	--	--	Gibberellin regulated protein	Snakin-2 OS=Solanum tuberosum OX=4113 GN=SN2 PE=1 SV=1	O	Posttranslational modification, protein turnover, chaperones	PREDICTED: gibberellin-regulated protein 1-like [Malus domestica]	--
MD00G1107800	MD00G1107800	6.60184	23.804	3.91019	39.608	11.4919	18.019	49.2038	26.0108	28.9549	1.05896	normal	1.599	up	[P]	Inorganic ion transport and metabolism	Molecular Function: DNA binding (GO:0003677);; Biological Process: rRNA processing (GO:0006364);; Biological Process: unsaturated fatty acid biosynthetic process (GO:0006636);; Biological Process: response to light stimulus (GO:0009416);; Cellular Component: chloroplast thylakoid membrane (GO:0009535);; Cellular Component: chloroplast inner membrane (GO:0009706);; Biological Process: thylakoid me…	K04035|0|pxb:103938880|K04035 magnesium-protoporphyrin IX monomethyl ester (oxidative) cyclase [EC:1.14.13.81] | (RefSeq) magnesium-protoporphyrin IX monomethyl ester [oxidative] cyclase, chloroplastic-like	Porphyrin and chlorophyll metabolism (ko00860)	--	--	Rubrerythrin	Magnesium-protoporphyrin IX monomethyl ester [oxidative] cyclase, chloroplastic OS=Arabidopsis thaliana OX=3702 GN=CRD1 PE=1 SV=2	H	Coenzyme transport and metabolism	PREDICTED: magnesium-protoporphyrin IX monomethyl ester [oxidative] cyclase, chloroplastic-like isoform X1 [Pyrus x bretschneideri]	molecular function: binding (GO:0005488);; biological process: metabolic process (GO:0008152);; biological process: cellular process (GO:0009987);; biological process: single-organism process (GO:0044699);; biological process: response to stimulus (GO:0050896);; cellular component: cell (GO:0005623);; cellular component: membrane (GO:0016020);; cellular component: organelle (GO:0043226);; cellula…
MD00G1123300	MD00G1123300	6.54802	6.46195	4.07766	3.68698	4.14675	2.67205	2.16668	1.44577	2.1621	-0.634659	normal	-1.5641	down	[GR]	Carbohydrate transport and metabolism;; General function prediction only	--	--	--	[R]	General function prediction only	Haloacid dehalogenase-like hydrolase	Haloacid dehalogenase-like hydrolase domain-containing protein Sgpp OS=Arabidopsis thaliana OX=3702 GN=SGPP PE=1 SV=2	S	Function unknown	PREDICTED: haloacid dehalogenase-like hydrolase domain-containing protein Sgpp [Malus domestica]	--
MD00G1125100	MD00G1125100	3.05592	3.29324	3.64304	6.94031	5.31559	7.35784	6.36434	5.67718	6.40508	1.01636	up	0.868188	up	--	--	--	--	--	--	--	Dof domain, zinc finger	Cyclic dof factor 2 OS=Arabidopsis thaliana OX=3702 GN=CDF2 PE=1 SV=2	S	Function unknown	PREDICTED: cyclic dof factor 1-like isoform X2 [Pyrus x bretschneideri]	--
MD00G1125400	MD00G1125400	30.9416	18.0977	38.6436	30.0072	31.57	19.2809	39.7897	102.75	89.4148	-0.0630066	normal	1.39615	up	--	--	Cellular Component: extracellular region (GO:0005576);; Biological Process: unidimensional cell growth (GO:0009826);; Biological Process: plant-type cell wall loosening (GO:0009828);; Biological Process: plant-type cell wall modification involved in multidimensional cell growth (GO:0009831);; Cellular Component: membrane (GO:0016020);;	--	--	--	--	Pollen allergen;; Lytic transglycolase	Expansin-A15 OS=Arabidopsis thaliana OX=3702 GN=EXPA15 PE=2 SV=2	G	Carbohydrate transport and metabolism	PREDICTED: expansin-A10 [Malus domestica]	cellular component: extracellular region (GO:0005576);; biological process: cellular process (GO:0009987);; biological process: developmental process (GO:0032502);; biological process: growth (GO:0040007);; biological process: single-organism process (GO:0044699);; biological process: cellular component organization or biogenesis (GO:0071840);; cellular component: membrane (GO:0016020)
MD00G1127700	MD00G1127700	14.7189	34.3974	11.4267	61.6133	9.95927	26.329	63.1526	34.7861	34.7072	0.726431	normal	1.12035	up	--	--	--	--	--	--	--	Late embryogenesis abundant protein	Late embryogenis abundant protein 41 OS=Arabidopsis thaliana OX=3702 GN=LEA41 PE=2 SV=1	S	Function unknown	PREDICTED: late embryogenesis abundant protein Lea5-A [Malus domestica]	--
MD00G1136300	MD00G1136300	4.11122	2.99557	2.34701	0.996864	0	0.675478	0.993307	1.0912	0.584807	-2.46737	down	-1.83451	down	[O]	Posttranslational modification, protein turnover, chaperones	Molecular Function: transferase activity (GO:0016740);;	K00799|4.20486e-132|pmum:103319593|K00799 glutathione S-transferase [EC:2.5.1.18] | (RefSeq) glutathione transferase GST 23-like	Glutathione metabolism (ko00480)	[O]	Posttranslational modification, protein turnover, chaperones	Glutathione S-transferase, N-terminal domain;; Glutathione S-transferase, N-terminal domain;; Glutathione S-transferase, N-terminal domain;; Glutathione S-transferase, C-terminal domain;; Glutathione S-transferase, C-terminal domain	Glutathione transferase GST 23 OS=Zea mays OX=4577 PE=2 SV=1	O	Posttranslational modification, protein turnover, chaperones	glutathione transferase GST 23-like [Prunus avium]	molecular function: catalytic activity (GO:0003824)
MD00G1140200	MD00G1140200	23.6207	31.7008	32.4396	18.2007	21.8403	18.2646	12.8342	16.9141	23.315	-0.529314	normal	-0.731966	down	[C]	Energy production and conversion	Molecular Function: fumarate hydratase activity (GO:0004333);; Cellular Component: mitochondrion (GO:0005739);; Cellular Component: cytosol (GO:0005829);; Biological Process: tricarboxylic acid cycle (GO:0006099);; Biological Process: fumarate metabolic process (GO:0006106);; Biological Process: response to oxidative stress (GO:0006979);; Biological Process: response to salt stress (GO:0009651);;…	K01679|0|mdm:103449196|K01679 fumarate hydratase, class II [EC:4.2.1.2] | (RefSeq) fumarate hydratase 1, mitochondrial	Citrate cycle (TCA cycle) (ko00020);; Pyruvate metabolism (ko00620);; Carbon metabolism (ko01200)	[C]	Energy production and conversion	Lyase;; Fumarase C C-terminus	Fumarate hydratase 1, mitochondrial OS=Arabidopsis thaliana OX=3702 GN=FUM1 PE=1 SV=2	C	Energy production and conversion	PREDICTED: fumarate hydratase 1, mitochondrial [Malus domestica]	molecular function: catalytic activity (GO:0003824);; cellular component: cell (GO:0005623);; cellular component: organelle (GO:0043226);; cellular component: cell part (GO:0044464);; biological process: metabolic process (GO:0008152);; biological process: cellular process (GO:0009987);; biological process: single-organism process (GO:0044699);; biological process: response to stimulus (GO:005089…
MD00G1140300	MD00G1140300	0.059644	0.279722	0.146817	1.72386	0.959576	0.211446	1.38585	0.534956	0.493392	--	--	2.26314	up	[G]	Carbohydrate transport and metabolism	--	--	--	--	--	Glycosyl hydrolases family 28;; Pectate lyase superfamily protein;; Right handed beta helix region	Probable polygalacturonase OS=Vitis vinifera OX=29760 GN=GSVIVT00026920001 PE=1 SV=1	M	Cell wall/membrane/envelope biogenesis	PREDICTED: probable polygalacturonase [Malus domestica]	--
MD00G1141700	MD00G1141700	3.25558	4.19769	3.86547	2.59303	0.787983	1.45857	0.963602	1.64925	1.78977	-1.1841	down	-1.35955	down	[Q]	Secondary metabolites biosynthesis, transport and catabolism	Molecular Function: alditol:NADP+ 1-oxidoreductase activity (GO:0004032);; Biological Process: oxidation-reduction process (GO:0055114);;	--	--	[R]	General function prediction only	Aldo/keto reductase family	Aldo-keto reductase family 4 member C10 OS=Arabidopsis thaliana OX=3702 GN=AKR4C10 PE=1 SV=1	S	Function unknown	PREDICTED: aldo-keto reductase family 4 member C10-like [Malus domestica]	molecular function: catalytic activity (GO:0003824);; biological process: metabolic process (GO:0008152);; biological process: single-organism process (GO:0044699)
MD00G1143300	MD00G1143300	9.94776	9.85734	10.1729	13.9946	11.8988	13.8767	17.4553	16.8573	13.1338	0.456326	normal	0.647992	up	[R]	General function prediction only	Molecular Function: nucleotide binding (GO:0000166);; Biological Process: RNA splicing, via endonucleolytic cleavage and ligation (GO:0000394);; Molecular Function: translation initiation factor activity (GO:0003743);; Cellular Component: nucleus (GO:0005634);; Biological Process: regulation of transcription, DNA-templated (GO:0006355);; Biological Process: transcription from RNA polymerase II pr…	K03130|0|mdm:103440738|K03130 transcription initiation factor TFIID subunit 5 | (RefSeq) transcription initiation factor TFIID subunit 5	Basal transcription factors (ko03022)	[K]	Transcription	WD40 associated region in TFIID subunit, NTD2 domain;; WD domain, G-beta repeat	Transcription initiation factor TFIID subunit 5 OS=Arabidopsis thaliana OX=3702 GN=TAF5 PE=1 SV=1	K	Transcription	PREDICTED: transcription initiation factor TFIID subunit 5 [Malus domestica]	molecular function: binding (GO:0005488);; biological process: metabolic process (GO:0008152);; biological process: cellular process (GO:0009987);; cellular component: cell (GO:0005623);; cellular component: organelle (GO:0043226);; cellular component: cell part (GO:0044464);; biological process: biological regulation (GO:0065007);; biological process: single-organism process (GO:0044699);; biolo…
MD00G1143400	MD00G1143400	28.4762	42.1848	22.263	70.6825	39.6915	54.2905	78.3464	63.5733	53.1492	0.872111	up	1.06005	up	--	--	Molecular Function: calmodulin-dependent protein kinase activity (GO:0004683);; Molecular Function: ATP binding (GO:0005524);; Biological Process: protein phosphorylation (GO:0006468);; Biological Process: signal transduction (GO:0007165);;	K07198|5.61127e-134|mdm:103423097|K07198 5'-AMP-activated protein kinase, catalytic alpha subunit [EC:2.7.11.11] | (RefSeq) CIPK23; CBL-interacting serine/threonine-protein kinase 5-like	Regulation of autophagy (ko04140)	[T]	Signal transduction mechanisms	NAF domain;; Protein kinase domain;; Protein tyrosine kinase	CBL-interacting serine/threonine-protein kinase 5 OS=Arabidopsis thaliana OX=3702 GN=CIPK5 PE=2 SV=1	T	Signal transduction mechanisms	CBL-interacting serine/threonine-protein kinase 5-like [Malus domestica]	molecular function: catalytic activity (GO:0003824);; biological process: metabolic process (GO:0008152);; biological process: cellular process (GO:0009987);; molecular function: binding (GO:0005488);; biological process: biological regulation (GO:0065007)
MD00G1145100	MD00G1145100	2.21877	5.00536	8.25999	4.07657	5.26769	3.54852	3.07884	1.3912	2.0382	-0.198466	normal	-1.27039	down	[E]	Amino acid transport and metabolism	Molecular Function: methylenetetrahydrofolate reductase (NAD(P)H) activity (GO:0004489);; Biological Process: methionine metabolic process (GO:0006555);; Biological Process: tetrahydrofolate interconversion (GO:0035999);; Biological Process: oxidation-reduction process (GO:0055114);;	K00297|0|mdm:103418102|K00297 methylenetetrahydrofolate reductase (NADPH) [EC:1.5.1.20] | (RefSeq) methylenetetrahydrofolate reductase 2-like	One carbon pool by folate (ko00670);; Carbon metabolism (ko01200)	[E]	Amino acid transport and metabolism	Methylenetetrahydrofolate reductase	Methylenetetrahydrofolate reductase 2 OS=Arabidopsis thaliana OX=3702 GN=MTHFR2 PE=1 SV=2	E	Amino acid transport and metabolism	PREDICTED: LOW QUALITY PROTEIN: methylenetetrahydrofolate reductase 2-like, partial [Malus domestica]	molecular function: catalytic activity (GO:0003824);; biological process: metabolic process (GO:0008152);; biological process: single-organism process (GO:0044699);; biological process: cellular process (GO:0009987)
MD00G1166100	MD00G1166100	1.67373	2.00656	1.34653	3.23435	3.99348	1.09724	2.11228	6.91218	4.00558	0.796089	normal	1.3809	up	--	--	--	--	--	--	--	--	--	S	Function unknown	PREDICTED: uncharacterized protein LOC103420240 [Malus domestica]	--
MD00G1179100	MD00G1179100	11.5083	23.4974	12.9387	113.14	13.3612	27.4293	23.2243	42.7991	30.6316	1.70971	up	1.01646	up	[E]	Amino acid transport and metabolism	--	--	--	[O]	Posttranslational modification, protein turnover, chaperones	--	Probable glutamyl endopeptidase, chloroplastic OS=Oryza sativa subsp. japonica OX=39947 GN=GEP PE=2 SV=1	E	Amino acid transport and metabolism	PREDICTED: probable glutamyl endopeptidase, chloroplastic [Malus domestica]	--
MD00G1200100	MD00G1200100	5.14935	3.05763	2.23925	2.00154	1.54102	1.42045	0.651116	1.22925	2.23522	-1.00802	normal	-1.34283	down	--	--	--	--	--	[G]	Carbohydrate transport and metabolism	Glycolipid transfer protein (GLTP)	Glycolipid transfer protein 1 OS=Arabidopsis thaliana OX=3702 GN=GLTP1 PE=2 SV=1	U	Intracellular trafficking, secretion, and vesicular transport	PREDICTED: glycolipid transfer protein 1-like [Malus domestica]	--
MD01G1006000	MD01G1006000	1.39321	4.85412	1.60023	0.749995	1.82022	0.743919	0.833523	1.10383	0.937391	-1.14498	normal	-1.42369	down	--	--	Molecular Function: nucleic acid binding (GO:0003676);; Cellular Component: nucleus (GO:0005634);; Biological Process: rRNA processing (GO:0006364);; Cellular Component: intracellular ribonucleoprotein complex (GO:0030529);;	K14559|1.7506e-121|mdm:103437703|K14559 U3 small nucleolar RNA-associated protein MPP10 | (RefSeq) U3 small nucleolar ribonucleoprotein protein MPP10	Ribosome biogenesis in eukaryotes (ko03008)	[A]	RNA processing and modification	Mpp10 protein	--	J	Translation, ribosomal structure and biogenesis	PREDICTED: U3 small nucleolar ribonucleoprotein protein MPP10 isoform X2 [Malus domestica]	molecular function: binding (GO:0005488);; cellular component: cell (GO:0005623);; cellular component: organelle (GO:0043226);; cellular component: cell part (GO:0044464);; biological process: metabolic process (GO:0008152);; biological process: cellular process (GO:0009987);; cellular component: macromolecular complex (GO:0032991)
MD01G1006200	MD01G1006200	3.35702	3.62065	3.33993	4.80071	4.37441	6.07833	6.78832	5.90221	4.66336	0.611502	normal	0.734568	up	--	--	--	--	--	[U]	Intracellular trafficking, secretion, and vesicular transport	Ras family	Ras-related protein RABF2b OS=Arabidopsis thaliana OX=3702 GN=RABF2B PE=1 SV=1	S	Function unknown	PREDICTED: uncharacterized protein LOC103432869 isoform X5 [Malus domestica]	--
MD01G1020300	MD01G1020300	40.8514	48.8568	45.5033	58.0334	60.3483	56.2103	98.2425	59.9968	61.4124	0.424929	normal	0.680649	up	[J]	Translation, ribosomal structure and biogenesis	Molecular Function: nucleic acid binding (GO:0003676);; Biological Process: cellular process (GO:0009987);; Cellular Component: intracellular part (GO:0044424);; Biological Process: single-organism process (GO:0044699);;	K12741|0|mdm:103428507|K12741 heterogeneous nuclear ribonucleoprotein A1/A3 | (RefSeq) UBP1-associated protein 2A-like	Spliceosome (ko03040)	[R]	General function prediction only	RNA recognition motif. (a.k.a. RRM, RBD, or RNP domain);; RNA recognition motif	UBP1-associated protein 2A OS=Arabidopsis thaliana OX=3702 GN=UBA2A PE=1 SV=1	S	Function unknown	PREDICTED: UBP1-associated protein 2A-like [Malus domestica]	molecular function: binding (GO:0005488);; biological process: cellular process (GO:0009987);; cellular component: cell (GO:0005623);; cellular component: cell part (GO:0044464);; biological process: single-organism process (GO:0044699)
MD01G1027200	MD01G1027200	1.17083	3.29717	2.82613	0.796865	0	0.076986	0.061672	0.231823	0.142802	-3.03171	down	-4.00619	down	--	--	Molecular Function: DNA binding (GO:0003677);; Molecular Function: transcription factor activity, sequence-specific DNA binding (GO:0003700);; Cellular Component: nucleus (GO:0005634);; Biological Process: regulation of transcription, DNA-templated (GO:0006355);;	K09286|5.30808e-52|pxb:103941492|K09286 EREBP-like factor | (RefSeq) ethylene-responsive transcription factor ERF060-like	--	--	--	AP2 domain	Ethylene-responsive transcription factor RAP2-4 OS=Arabidopsis thaliana OX=3702 GN=RAP2-4 PE=1 SV=1	K	Transcription	AP2 domain class transcription factor [Malus domestica]	molecular function: binding (GO:0005488);; molecular function: nucleic acid binding transcription factor activity (GO:0001071);; biological process: biological regulation (GO:0065007);; cellular component: cell (GO:0005623);; cellular component: organelle (GO:0043226);; cellular component: cell part (GO:0044464)
MD01G1032400	MD01G1032400	2.75105	2.32616	2.89938	0.53708	1.4599	1.63007	0.85956	1.13449	1.54904	-1.07461	normal	-1.1767	down	[HR]	Coenzyme transport and metabolism;; General function prediction only	--	--	--	[R]	General function prediction only	alpha/beta hydrolase fold;; Alpha/beta hydrolase family;; Serine aminopeptidase, S33;; Prolyl oligopeptidase family;; Dienelactone hydrolase family;; TAP-like protein;; Ndr family;; BAAT / Acyl-CoA thioester hydrolase C terminal	Probable 1-acylglycerol-3-phosphate O-acyltransferase OS=Oryza sativa subsp. japonica OX=39947 GN=Os09g0520200 PE=3 SV=3	S	Function unknown	PREDICTED: lipase 3-like [Malus domestica]	--
MD01G1032500	MD01G1032500	0.333247	0.30083	0.379332	0.654033	0.466213	0.722622	2.07969	0.777959	1.07328	--	--	1.92902	up	--	--	--	--	--	--	--	Wall-associated receptor kinase galacturonan-binding;; Wall-associated receptor kinase C-terminal	--	S	Function unknown	PREDICTED: wall-associated receptor kinase-like 20 [Malus domestica]	--
MD01G1035100	MD01G1035100	2.71281	8.27528	1.6243	10.652	7.04667	9.23986	19.4937	11.4457	9.10307	1.15015	normal	1.65807	up	[V]	Defense mechanisms	--	--	--	[V]	Defense mechanisms	Lanthionine synthetase C-like protein	LanC-like protein GCL1 OS=Arabidopsis thaliana OX=3702 GN=GCL1 PE=2 SV=1	S	Function unknown	PREDICTED: LOW QUALITY PROTEIN: lanC-like protein GCL1 [Malus domestica]	--
MD01G1036200	MD01G1036200	39.8964	60.801	22.0758	80.7595	30.8973	91.7945	140.319	72.7299	52.4569	0.765967	normal	1.09618	up	--	--	Molecular Function: transcription regulatory region sequence-specific DNA binding (GO:0000976);; Molecular Function: transcription factor activity, sequence-specific DNA binding (GO:0003700);; Cellular Component: nucleus (GO:0005634);; Biological Process: regulation of transcription, DNA-templated (GO:0006355);;	K09338|0|mdm:103437499|K09338 homeobox-leucine zipper protein | (RefSeq) homeobox-leucine zipper protein ATHB-6-like	--	[K]	Transcription	Homeobox associated leucine zipper;; Homeobox domain;; Homeobox KN domain	Homeobox-leucine zipper protein ATHB-6 OS=Arabidopsis thaliana OX=3702 GN=ATHB-6 PE=1 SV=1	K	Transcription	PREDICTED: homeobox-leucine zipper protein ATHB-6-like isoform X1 [Malus domestica]	molecular function: binding (GO:0005488);; molecular function: nucleic acid binding transcription factor activity (GO:0001071);; biological process: biological regulation (GO:0065007);; cellular component: cell (GO:0005623);; cellular component: organelle (GO:0043226);; cellular component: cell part (GO:0044464)
MD01G1039500	MD01G1039500	14.5622	10.5301	16.2713	10.8441	8.82219	7.87313	5.00431	7.77158	10.8739	-0.539213	normal	-0.816522	down	--	--	--	--	--	--	--	--	--	S	Function unknown	PREDICTED: uncharacterized protein LOC103422922 [Malus domestica]	--
MD01G1041900	MD01G1041900	33.1631	20.7626	14.534	4.51565	1.6112	1.81624	2.48306	4.54564	4.37488	-3.05985	down	-2.58937	down	--	--	Molecular Function: metal ion binding (GO:0046872);;	--	--	[R]	General function prediction only	C2H2-type zinc finger;; C2H2-type zinc finger;; Zinc-finger double-stranded RNA-binding;; Zinc-finger of C2H2 type	Zinc finger protein ZAT10 OS=Arabidopsis thaliana OX=3702 GN=ZAT10 PE=2 SV=1	S	Function unknown	zinc finger protein ZAT10-like [Malus domestica]	molecular function: binding (GO:0005488)
MD01G1045200	MD01G1045200	19.7462	36.9594	18.045	31.2571	7.72614	13.319	11.1241	11.6515	14.8545	-0.479082	normal	-0.992041	down	--	--	--	--	--	--	--	Cysteine-rich TM module stress tolerance	--	--	--	--	--
MD01G1059600	MD01G1059600	0.252464	0.354025	0.133693	0.700587	0.292552	0.254339	0.61697	0.555284	0.848325	--	--	1.43582	up	[T]	Signal transduction mechanisms	--	K04733|0|pxb:103957429|K04733 interleukin-1 receptor-associated kinase 4 [EC:2.7.11.1] | (RefSeq) rust resistance kinase Lr10-like	--	[T]	Signal transduction mechanisms	Protein kinase domain;; Protein tyrosine kinase	Rust resistance kinase Lr10 OS=Triticum aestivum OX=4565 GN=LRK10 PE=2 SV=1	T	Signal transduction mechanisms	PREDICTED: rust resistance kinase Lr10-like [Pyrus x bretschneideri]	--
MD01G1062000	MD01G1062000	0.688963	0.70732	0.664911	0.544627	0.280272	0.152767	0.371144	0.204451	0.279861	-1.02241	normal	-1.28545	down	[K]	Transcription	--	--	--	[R]	General function prediction only	Leucine rich repeat;; Leucine Rich repeats (2 copies);; Leucine Rich repeat;; Leucine rich repeat N-terminal domain;; Leucine Rich Repeat	Receptor-like protein EIX2 OS=Solanum lycopersicum OX=4081 GN=EIX2 PE=1 SV=2	S	Function unknown	PREDICTED: receptor-like protein 12 [Pyrus x bretschneideri]	--
MD01G1062500	MD01G1062500	0.601099	0.790893	1.07955	0.748314	0.427311	0.276476	0.448353	0.265525	0.34134	-0.721289	normal	-1.24163	down	[K]	Transcription	--	--	--	[R]	General function prediction only	Leucine rich repeat;; Leucine Rich repeats (2 copies);; Leucine rich repeat N-terminal domain;; Leucine Rich Repeat;; Leucine Rich repeat	Receptor-like protein EIX2 OS=Solanum lycopersicum OX=4081 GN=EIX2 PE=1 SV=2	S	Function unknown	PREDICTED: probable leucine-rich repeat receptor-like protein kinase At1g35710 [Malus domestica]	--
MD01G1065200	MD01G1065200	12.0441	10.2349	10.3952	5.3011	5.94044	7.07034	5.7071	7.33051	6.30489	-0.780611	down	-0.763733	down	[C]	Energy production and conversion	Cellular Component: chloroplast stroma (GO:0009570);; Biological Process: photosystem II assembly (GO:0010207);; Biological Process: myo-inositol hexakisphosphate biosynthetic process (GO:0010264);;	--	--	--	--	--	--	S	Function unknown	PREDICTED: uncharacterized protein LOC103957377 [Pyrus x bretschneideri]	cellular component: cell (GO:0005623);; cellular component: organelle (GO:0043226);; cellular component: organelle part (GO:0044422);; cellular component: cell part (GO:0044464);; biological process: cellular process (GO:0009987);; biological process: cellular component organization or biogenesis (GO:0071840);; biological process: metabolic process (GO:0008152);; biological process: single-organi…
MD01G1067800	MD01G1067800	4.18447	4.06972	3.73374	1.91575	1.29513	0.979615	1.86054	1.83998	1.4706	-1.45074	down	-1.21046	down	--	--	Molecular Function: zinc ion binding (GO:0008270);; Molecular Function: ligase activity (GO:0016874);;	K16281|3.07595e-114|pxb:103957364|K16281 RING-H2 zinc finger protein RHA1 | (RefSeq) E3 ubiquitin-protein ligase RHA1B-like	--	[O]	Posttranslational modification, protein turnover, chaperones	Ring finger domain;; RING-like zinc finger;; zinc-RING finger domain;; Zinc finger, C3HC4 type (RING finger);; Zinc finger, C3HC4 type (RING finger);; Anaphase-promoting complex subunit 11 RING-H2 finger	E3 ubiquitin-protein ligase RHA1B OS=Arabidopsis thaliana OX=3702 GN=RHA1B PE=2 SV=1	O	Posttranslational modification, protein turnover, chaperones	PREDICTED: E3 ubiquitin-protein ligase RHA1B-like [Pyrus x bretschneideri]	molecular function: binding (GO:0005488);; molecular function: catalytic activity (GO:0003824)
MD01G1082300	MD01G1082300	15.3125	13.7019	14.7768	20.2084	21.7743	28.4785	26.878	25.2512	19.2974	0.735218	up	0.690487	up	--	--	--	K15601|0|pxb:103929317|K15601 lysine-specific demethylase 3 [EC:1.14.11.-] | (RefSeq) lysine-specific demethylase JMJ25	--	[K]	Transcription	JmjC domain, hydroxylase;; WRC	Lysine-specific demethylase JMJ25 OS=Arabidopsis thaliana OX=3702 GN=JMJ25 PE=1 SV=1	S	Function unknown	PREDICTED: lysine-specific demethylase JMJ25 isoform X1 [Pyrus x bretschneideri]	--
MD01G1089600	MD01G1089600	13.8313	10.3162	8.82217	11.2948	31.0708	27.2916	14.5987	18.7285	21.2565	1.14485	up	0.717186	up	[H]	Coenzyme transport and metabolism	Molecular Function: O-methyltransferase activity (GO:0008171);; Biological Process: methylation (GO:0032259);; Molecular Function: protein dimerization activity (GO:0046983);;	K13066|0|mdm:103421923|K13066 caffeic acid 3-O-methyltransferase [EC:2.1.1.68] | (RefSeq) OMT2; caffeic acid 3-O-methyltransferase 1-like	Phenylpropanoid biosynthesis (ko00940)	[R]	General function prediction only	O-methyltransferase;; Dimerisation domain	Caffeic acid 3-O-methyltransferase 1 OS=Populus kitakamiensis OX=34292 GN=HOMT1 PE=3 SV=1	S	Function unknown	caffeic acid 3-O-methyltransferase 1-like [Malus domestica]	molecular function: catalytic activity (GO:0003824);; biological process: metabolic process (GO:0008152);; molecular function: binding (GO:0005488)
MD01G1090900	MD01G1090900	5.17811	9.48347	6.19279	16.085	10.6312	12.0613	13.9856	17.4198	15.5854	0.945717	up	1.16864	up	--	--	--	K12133|0|mdm:103406243|K12133 MYB-related transcription factor LHY | (RefSeq) protein LHY-like	Circadian rhythm - plant (ko04712)	[O]	Posttranslational modification, protein turnover, chaperones	Myb-like DNA-binding domain	Protein LHY OS=Arabidopsis thaliana OX=3702 GN=LHY PE=1 SV=2	K	Transcription	PREDICTED: protein LHY-like [Malus domestica]	--
MD01G1091000	MD01G1091000	4.53946	3.92842	3.23601	6.90985	2.62068	4.68519	10.341	5.55399	4.72562	0.312882	normal	0.792105	up	[W]	Extracellular structures	--	K08269|0|mdm:103422268|K08269 serine/threonine-protein kinase ULK/ATG1 [EC:2.7.11.1] | (RefSeq) serine/threonine-protein kinase ATG1a-like	Regulation of autophagy (ko04140)	[OUT]	Posttranslational modification, protein turnover, chaperones;; Intracellular trafficking, secretion, and vesicular transport;; Signal transduction mechanisms	Protein kinase domain;; Protein tyrosine kinase	Serine/threonine-protein kinase ATG1a OS=Arabidopsis thaliana OX=3702 GN=ATG1A PE=1 SV=1	T	Signal transduction mechanisms	PREDICTED: serine/threonine-protein kinase ATG1a-like isoform X2 [Malus domestica]	--
MD01G1091600	MD01G1091600	5.6075	4.30078	5.90689	10.0882	8.87283	9.80542	12.933	11.2114	8.01778	0.909686	up	1.0045	up	[L]	Replication, recombination and repair	--	K11592|0|mdm:103422522|K11592 endoribonuclease Dicer [EC:3.1.26.-] | (RefSeq) endoribonuclease Dicer homolog 1-like	--	[A]	RNA processing and modification	Helicase conserved C-terminal domain;; Type III restriction enzyme, res subunit;; Dicer dimerisation domain;; DEAD/DEAH box helicase;; PAZ domain	Endoribonuclease Dicer homolog 1 OS=Arabidopsis thaliana OX=3702 GN=DCL1 PE=1 SV=2	L	Replication, recombination and repair	PREDICTED: endoribonuclease Dicer homolog 1-like [Malus domestica]	--
MD01G1092300	MD01G1092300	2.70681	2.54649	1.80149	6.33604	2.6231	4.85297	5.07371	4.99416	5.16802	1.00364	up	1.09786	up	--	--	--	--	--	--	--	No apical meristem (NAM) protein	Protein NTM1-like 9 OS=Arabidopsis thaliana OX=3702 GN=NTL9 PE=1 SV=1	--	--	PREDICTED: NAC domain-containing protein 30-like isoform X2 [Malus domestica]	--
MD01G1093700	MD01G1093700	13.7754	13.3291	7.66089	61.5289	11.4191	33.4642	31.5296	34.2342	40.2719	1.63796	up	1.59886	up	--	--	--	--	--	--	--	No apical meristem (NAM) protein	Protein NTM1-like 9 OS=Arabidopsis thaliana OX=3702 GN=NTL9 PE=1 SV=1	S	Function unknown	PREDICTED: protein NTM1-like 9 [Malus domestica]	--
MD01G1103200	MD01G1103200	2.97989	2.14965	3.20398	1.75156	1.78198	2.02031	1.22676	1.64591	1.35648	-0.534276	normal	-0.989078	down	--	--	--	--	--	[Z]	Cytoskeleton	Kinesin motor domain;; Microtubule binding;; Armadillo/beta-catenin-like repeat	Kinesin-like protein KIN-UC OS=Arabidopsis thaliana OX=3702 GN=KINUC PE=1 SV=2	Z	Cytoskeleton	PREDICTED: armadillo repeat-containing kinesin-like protein 1 isoform X1 [Malus domestica]	--
MD01G1106900	MD01G1106900	0.632826	1.21179	0.45269	0.7058	1.7191	0.521859	3.43065	3.81282	1.58431	0.444138	normal	1.93206	up	[E]	Amino acid transport and metabolism	Cellular Component: cytoplasm (GO:0005737);; Biological Process: L-phenylalanine catabolic process (GO:0006559);; Biological Process: cinnamic acid biosynthetic process (GO:0009800);; Molecular Function: phenylalanine ammonia-lyase activity (GO:0045548);;	K10775|0|mdm:103430265|K10775 phenylalanine ammonia-lyase [EC:4.3.1.24] | (RefSeq) phenylalanine ammonia-lyase 1	Phenylalanine metabolism (ko00360);; Phenylpropanoid biosynthesis (ko00940)	[Q]	Secondary metabolites biosynthesis, transport and catabolism	Aromatic amino acid lyase	Phenylalanine ammonia-lyase 1 OS=Rubus idaeus OX=32247 GN=PAL1 PE=2 SV=1	E	Amino acid transport and metabolism	PREDICTED: phenylalanine ammonia-lyase 1 [Malus domestica]	cellular component: cell (GO:0005623);; cellular component: cell part (GO:0044464);; biological process: metabolic process (GO:0008152);; biological process: cellular process (GO:0009987);; biological process: single-organism process (GO:0044699);; molecular function: catalytic activity (GO:0003824)
MD01G1114400	MD01G1114400	1.21222	1.64469	1.31126	1.26343	1.21087	1.44215	3.34321	2.7137	2.16648	-0.0353234	normal	0.965337	up	[TK]	Signal transduction mechanisms;; Transcription	--	K12129|0|mdm:103417716|K12129 pseudo-response regulator 7 | (RefSeq) two-component response regulator-like APRR3	Circadian rhythm - plant (ko04712)	[K]	Transcription	Response regulator receiver domain;; CCT motif	Two-component response regulator-like APRR7 OS=Arabidopsis thaliana OX=3702 GN=APRR7 PE=1 SV=1	K	Transcription	PREDICTED: LOW QUALITY PROTEIN: two-component response regulator-like APRR3 [Malus domestica]	--
MD01G1116500	MD01G1116500	3.40094	2.824	3.5871	2.24366	1.88833	1.64346	1.35395	1.12419	1.78894	-0.712084	normal	-1.21045	down	--	--	--	K19199|0|pxb:103936743|K19199 histone-lysine N-methyltransferase SETD3 [EC:2.1.1.43] | (RefSeq) ribosomal lysine N-methyltransferase 4	--	[S]	Function unknown	SET domain;; Rubisco LSMT substrate-binding	--	S	Function unknown	PREDICTED: ribosomal lysine N-methyltransferase 4 isoform X2 [Pyrus x bretschneideri]	--
MD01G1122500	MD01G1122500	2.31001	2.20245	1.17833	4.38971	2.55548	3.96625	4.90057	6.00851	3.16808	0.979596	normal	1.29744	up	--	--	--	--	--	--	--	--	Transcription factor bHLH154 OS=Arabidopsis thaliana OX=3702 GN=BHLH154 PE=1 SV=1	S	Function unknown	PREDICTED: transcription factor bHLH113-like isoform X3 [Malus domestica]	--
MD01G1136700	MD01G1136700	34.25	16.8633	17.9303	6.16297	8.44545	8.13936	6.02251	5.58896	8.37478	-1.54714	down	-1.8041	down	--	--	--	--	--	[O]	Posttranslational modification, protein turnover, chaperones	Protein of unknown function (DUF1117);; Ring finger domain;; zinc-ribbon;; Zinc finger, C3HC4 type (RING finger);; RING-H2 zinc finger domain;; RING-like zinc finger;; RING-type zinc-finger;; Zinc finger, C3HC4 type (RING finger)	Probable E3 ubiquitin-protein ligase RHC2A OS=Arabidopsis thaliana OX=3702 GN=RHC2A PE=2 SV=1	O	Posttranslational modification, protein turnover, chaperones	PREDICTED: probable E3 ubiquitin-protein ligase RHC2A [Malus domestica]	--
MD01G1141200	MD01G1141200	1.61029	1.50648	0.46821	2.59135	1.23213	2.00439	7.04913	2.42983	2.08776	0.735759	normal	1.65368	up	--	--	--	K06269|6.62505e-18|bvg:104887954|K06269 serine/threonine-protein phosphatase PP1 catalytic subunit [EC:3.1.3.16] | (RefSeq) serine/threonine-protein phosphatase PP1 isozyme 2-like	mRNA surveillance pathway (ko03015)	[TR]	Signal transduction mechanisms;; General function prediction only	Calcineurin-like phosphoesterase	Serine/threonine-protein phosphatase PP1 OS=Oryza sativa subsp. japonica OX=39947 GN=Os03g0268000 PE=2 SV=2	T	Signal transduction mechanisms	PREDICTED: serine/threonine-protein phosphatase PP1 isozyme 2 [Beta vulgaris subsp. vulgaris]	--
MD01G1144600	MD01G1144600	0.479981	0.428538	0.168806	0.655617	0.07873	0.452849	0.740852	1.66813	0.866906	--	--	1.60436	up	--	--	Molecular Function: zinc ion binding (GO:0008270);;	--	--	[A]	RNA processing and modification	RING-variant domain	--	O	Posttranslational modification, protein turnover, chaperones	PREDICTED: E3 ubiquitin-protein ligase MARCH8-like [Malus domestica]	molecular function: binding (GO:0005488)
MD01G1147100	MD01G1147100	2.6801	2.21836	1.25969	3.35686	3.68967	3.81682	5.37776	4.5537	2.71847	0.871426	normal	1.02017	up	--	--	--	--	--	[L]	Replication, recombination and repair	hAT family C-terminal dimerisation region;; Domain of unknown function (DUF4413)	Zinc finger BED domain-containing protein DAYSLEEPER OS=Arabidopsis thaliana OX=3702 GN=HAT PE=1 SV=1	S	Function unknown	PREDICTED: zinc finger BED domain-containing protein DAYSLEEPER-like [Malus domestica]	--
MD01G1148600	MD01G1148600	2.7559	5.93525	2.17499	1.92489	0.926059	0.894327	2.07994	1.28581	1.40995	-1.484	down	-1.19032	down	[O]	Posttranslational modification, protein turnover, chaperones	--	--	--	--	--	--	--	--	--	PREDICTED: uncharacterized protein LOC103455114 isoform X1 [Malus domestica]	--
MD01G1148800	MD01G1148800	5.05172	1.81096	0.988108	0.079853	0.059865	0.134804	0.09936	0.140206	0.057194	-4.76458	down	-4.66828	down	--	--	--	--	--	--	--	Hs1pro-1 protein C-terminus;; Hs1pro-1 N-terminus	Nematode resistance protein-like HSPRO2 OS=Arabidopsis thaliana OX=3702 GN=HSPRO2 PE=1 SV=1	S	Function unknown	PREDICTED: nematode resistance protein-like HSPRO2 [Malus domestica]	--
MD01G1149100	MD01G1149100	2.38206	4.01396	4.45618	6.54392	1.91131	1.41522	9.60864	6.55524	6.93827	-0.101753	normal	1.07129	up	--	--	Cellular Component: plasma membrane (GO:0005886);; Biological Process: amino acid transport (GO:0006865);; Biological Process: auxin-activated signaling pathway (GO:0009734);; Molecular Function: symporter activity (GO:0015293);; Cellular Component: integral component of membrane (GO:0016021);;	K13946|0|mdm:103455120|K13946 auxin influx carrier (AUX1 LAX family) | (RefSeq) LAX2; auxin transporter-like protein 1	Plant hormone signal transduction (ko04075)	[E]	Amino acid transport and metabolism	Transmembrane amino acid transporter protein	Auxin transporter-like protein 1 OS=Medicago truncatula OX=3880 GN=LAX1 PE=2 SV=1	E	Amino acid transport and metabolism	PREDICTED: auxin transporter-like protein 1 [Malus domestica]	cellular component: cell (GO:0005623);; cellular component: membrane (GO:0016020);; cellular component: cell part (GO:0044464);; biological process: single-organism process (GO:0044699);; biological process: localization (GO:0051179);; biological process: cellular process (GO:0009987);; biological process: signaling (GO:0023052);; biological process: response to stimulus (GO:0050896);; biological…
MD01G1153300	MD01G1153300	13.0197	12.3019	11.2578	19.5095	14.6591	17.7921	20.4879	17.5706	17.8424	0.552842	normal	0.596683	up	[T]	Signal transduction mechanisms	--	--	--	[R]	General function prediction only	Protein kinase domain;; Protein tyrosine kinase	Dual specificity protein kinase YAK1 homolog OS=Arabidopsis thaliana OX=3702 GN=YAK1 PE=1 SV=1	T	Signal transduction mechanisms	PREDICTED: dual specificity tyrosine-phosphorylation-regulated kinase mbk-2-like isoform X2 [Malus domestica]	--
MD01G1153600	MD01G1153600	1.00529	1.04329	0.398694	3.27858	0.52456	1.28063	4.47397	3.14161	1.67514	1.07085	normal	1.88899	up	[Q]	Secondary metabolites biosynthesis, transport and catabolism	--	--	--	[QR]	Secondary metabolites biosynthesis, transport and catabolism;; General function prediction only	non-haem dioxygenase in morphine synthesis N-terminal;; 2OG-Fe(II) oxygenase superfamily	Probable 2-oxoglutarate-dependent dioxygenase At5g05600 OS=Arabidopsis thaliana OX=3702 GN=At5g05600 PE=2 SV=1	S	Function unknown	PREDICTED: flavonol synthase/flavanone 3-hydroxylase-like [Malus domestica]	--
MD01G1154000	MD01G1154000	104.877	33.6864	32.9169	12.5603	9.7841	7.5107	10.0341	10.5571	11.9352	-2.47895	down	-2.41904	down	--	--	Molecular Function: metal ion binding (GO:0046872);;	--	--	[R]	General function prediction only	Ankyrin repeats (many copies);; Ankyrin repeat;; Ankyrin repeats (3 copies);; Ankyrin repeat	Zinc finger CCCH domain-containing protein 29 OS=Arabidopsis thaliana OX=3702 GN=At2g40140 PE=1 SV=1	S	Function unknown	zinc finger CCCH domain-containing protein 29-like [Malus domestica]	molecular function: binding (GO:0005488)
MD01G1155000	MD01G1155000	5.41256	7.47418	4.40768	12.6486	5.57467	5.77806	12.0897	8.96776	10.3086	0.516886	normal	0.846472	up	--	--	--	--	--	--	--	Helix-loop-helix DNA-binding domain	Transcription factor bHLH51 OS=Arabidopsis thaliana OX=3702 GN=BHLH51 PE=2 SV=1	K	Transcription	PREDICTED: transcription factor bHLH51-like [Malus domestica]	--
MD01G1158600	MD01G1158600	13.575	11.3294	11.565	6.06889	8.54552	9.02665	7.97473	7.61796	8.22329	-0.569176	normal	-0.628235	down	--	--	Molecular Function: DNA binding (GO:0003677);; Molecular Function: transcription factor activity, sequence-specific DNA binding (GO:0003700);; Cellular Component: nucleus (GO:0005634);; Biological Process: regulation of transcription, DNA-templated (GO:0006355);;	--	--	--	--	AP2 domain	Dehydration-responsive element-binding protein 2A OS=Arabidopsis thaliana OX=3702 GN=DREB2A PE=1 SV=1	K	Transcription	DREB2 [Malus sieversii]	molecular function: binding (GO:0005488);; molecular function: nucleic acid binding transcription factor activity (GO:0001071);; biological process: biological regulation (GO:0065007);; cellular component: cell (GO:0005623);; cellular component: organelle (GO:0043226);; cellular component: cell part (GO:0044464)
MD01G1163900	MD01G1163900	0.711026	1.43035	1.02706	0.133853	0.088603	0.2814	0.22344	0.106249	0.128041	-2.54498	down	-2.80168	down	[F]	Nucleotide transport and metabolism	--	K06901|0|pxb:103953761|K06901 putative MFS transporter, AGZA family, xanthine/uracil permease | (RefSeq) adenine/guanine permease AZG1-like	--	--	--	Permease family	Adenine/guanine permease AZG1 OS=Arabidopsis thaliana OX=3702 GN=AZG1 PE=2 SV=1	S	Function unknown	PREDICTED: adenine/guanine permease AZG1-like [Pyrus x bretschneideri]	--
MD01G1170900	MD01G1170900	0.286004	0.484621	0.423458	0.339775	0.413854	0.61796	0.966065	0.974435	0.709776	0.247871	normal	1.127	up	[K]	Transcription	--	--	--	--	--	Protein tyrosine kinase;; Protein kinase domain;; Leucine rich repeat;; Leucine Rich repeats (2 copies);; Leucine rich repeat N-terminal domain;; Leucine Rich Repeat	Probable inactive receptor kinase At5g58300 OS=Arabidopsis thaliana OX=3702 GN=At5g58300 PE=2 SV=1	T	Signal transduction mechanisms	PREDICTED: probable inactive receptor kinase At5g58300 [Malus domestica]	--
MD01G1177000	MD01G1177000	28.9103	21.4073	19.5019	9.37974	16.9828	9.08314	11.8063	10.7388	16.4628	-0.907186	down	-0.853889	down	--	--	Molecular Function: DNA binding (GO:0003677);; Molecular Function: transcription factor activity, sequence-specific DNA binding (GO:0003700);; Cellular Component: nucleus (GO:0005634);; Biological Process: regulation of transcription, DNA-templated (GO:0006355);;	K09286|0|mdm:103438934|K09286 EREBP-like factor | (RefSeq) AP2D2, ERF2, MdERF2; ethylene-responsive transcription factor 2-like	--	--	--	AP2 domain	Ethylene-responsive transcription factor 2 OS=Nicotiana tabacum OX=4097 GN=ERF2 PE=2 SV=1	K	Transcription	ethylene-responsive transcription factor 2-like [Malus domestica]	molecular function: binding (GO:0005488);; molecular function: nucleic acid binding transcription factor activity (GO:0001071);; biological process: biological regulation (GO:0065007);; cellular component: cell (GO:0005623);; cellular component: organelle (GO:0043226);; cellular component: cell part (GO:0044464)
MD01G1179800	MD01G1179800	5.22682	22.2102	5.09624	55.1546	70.1857	15.3283	48.2245	23.0443	40.9943	2.20286	up	1.7838	up	[K]	Transcription	--	--	--	[R]	General function prediction only	Leucine rich repeat;; Leucine Rich repeats (2 copies);; Leucine Rich Repeat;; Leucine rich repeat N-terminal domain	Receptor-like protein EIX2 OS=Solanum lycopersicum OX=4081 GN=EIX2 PE=1 SV=2	S	Function unknown	M18S-3Ap [Malus floribunda]	--
MD01G1180900	MD01G1180900	7.68366	12.5785	10.0825	11.7531	6.30116	4.89113	5.28621	6.01578	6.17599	-0.355014	normal	-0.797895	down	[O]	Posttranslational modification, protein turnover, chaperones	Biological Process: proteolysis (GO:0006508);; Molecular Function: cysteine-type peptidase activity (GO:0008234);;	K01366|0|mdm:103453996|K01366 cathepsin H [EC:3.4.22.16] | (RefSeq) thiol protease aleurain-like	--	[O]	Posttranslational modification, protein turnover, chaperones	Papain family cysteine protease;; RNA polymerase Rpb3/Rpb11 dimerisation domain	Thiol protease aleurain-like OS=Arabidopsis thaliana OX=3702 GN=At3g45310 PE=2 SV=1	O	Posttranslational modification, protein turnover, chaperones	PREDICTED: thiol protease aleurain-like, partial [Malus domestica]	biological process: metabolic process (GO:0008152);; molecular function: catalytic activity (GO:0003824)
MD01G1185500	MD01G1185500	0.091396	1.67527	0.147397	2.59189	1.18131	0.452312	12.4931	1.4159	1.57467	1.20985	normal	2.98808	up	[G]	Carbohydrate transport and metabolism	Cellular Component: phosphopyruvate hydratase complex (GO:0000015);; Molecular Function: magnesium ion binding (GO:0000287);; Molecular Function: phosphopyruvate hydratase activity (GO:0004634);; Biological Process: glycolytic process (GO:0006096);;	K01689|0|mdm:103439550|K01689 enolase [EC:4.2.1.11] | (RefSeq) enolase	Glycolysis / Gluconeogenesis (ko00010);; Carbon metabolism (ko01200);; Biosynthesis of amino acids (ko01230);; RNA degradation (ko03018)	[G]	Carbohydrate transport and metabolism	Enolase, C-terminal TIM barrel domain;; Enolase, N-terminal domain;; Enolase C-terminal domain-like;; Methylaspartate ammonia-lyase C-terminus	Enolase OS=Oryza sativa subsp. japonica OX=39947 GN=ENO1 PE=1 SV=2	G	Carbohydrate transport and metabolism	PREDICTED: enolase [Malus domestica]	cellular component: cell (GO:0005623);; cellular component: macromolecular complex (GO:0032991);; cellular component: cell part (GO:0044464);; molecular function: binding (GO:0005488);; molecular function: catalytic activity (GO:0003824);; biological process: metabolic process (GO:0008152);; biological process: cellular process (GO:0009987);; biological process: single-organism process (GO:004469…
MD01G1186200	MD01G1186200	11.6963	14.9179	12.2864	9.15892	8.44795	11.1902	8.39785	8.3032	8.98435	-0.381611	normal	-0.607056	down	--	--	--	--	--	--	--	Protein of unknown function (DUF668);; Domain of unknown function (DUF3475)	--	S	Function unknown	PREDICTED: uncharacterized protein LOC103406497 [Malus domestica]	--
MD01G1187800	MD01G1187800	38.4971	64.3328	32.6586	80.2862	35.6896	63.6329	98.5346	76.9932	51.8746	0.449177	normal	0.737664	up	[L]	Replication, recombination and repair	--	K16911|0|mdm:103439691|K16911 ATP-dependent RNA helicase DDX21 [EC:3.6.4.13] | (RefSeq) DEAD-box ATP-dependent RNA helicase 7	--	[A]	RNA processing and modification	DEAD/DEAH box helicase;; GUCT (NUC152) domain;; Helicase conserved C-terminal domain	DEAD-box ATP-dependent RNA helicase 7 OS=Spinacia oleracea OX=3562 GN=RH7 PE=2 SV=1	L	Replication, recombination and repair	PREDICTED: DEAD-box ATP-dependent RNA helicase 7 [Malus domestica]	--
MD01G1195700	MD01G1195700	2.19928	2.44999	1.76253	5.48585	1.78433	3.03243	6.01334	5.29434	3.68313	0.717688	normal	1.20965	up	[T]	Signal transduction mechanisms	Molecular Function: protein serine/threonine kinase activity (GO:0004674);; Molecular Function: ATP binding (GO:0005524);; Biological Process: protein phosphorylation (GO:0006468);;	--	--	[T]	Signal transduction mechanisms	Protein kinase domain;; Protein tyrosine kinase	Calcium-dependent protein kinase 17 OS=Oryza sativa subsp. japonica OX=39947 GN=CPK17 PE=2 SV=1	T	Signal transduction mechanisms	PREDICTED: calcium-dependent protein kinase 26-like [Malus domestica]	molecular function: catalytic activity (GO:0003824);; biological process: metabolic process (GO:0008152);; biological process: cellular process (GO:0009987);; molecular function: binding (GO:0005488)
MD01G1198400	MD01G1198400	0.22087	0	0.917926	0.961152	0.05911	1.16576	2.29743	3.30512	1.67388	--	--	2.61605	up	--	--	--	--	--	[R]	General function prediction only	Phosphatidylethanolamine-binding protein	CEN-like protein 1 OS=Nicotiana tabacum OX=4097 GN=CET1 PE=2 SV=1	S	Function unknown	CEN-like protein 1 [Malus domestica]	--
MD01G1199300	MD01G1199300	1.19074	1.70595	1.49277	3.26831	0.933182	1.88267	3.69175	3.29992	2.51914	0.503684	normal	1.09971	up	--	--	--	--	--	--	--	Methyl-CpG binding domain	Methyl-CpG-binding domain-containing protein 13 OS=Arabidopsis thaliana OX=3702 GN=MBD13 PE=2 SV=1	S	Function unknown	PREDICTED: uncharacterized protein LOC103441353 [Malus domestica]	--
MD01G1206100	MD01G1206100	0.86226	4.34772	3.36145	3.55497	0.51049	0.415848	0.18774	0.460572	1.36961	-0.906472	normal	-2.05496	down	--	--	--	--	--	[BK]	Chromatin structure and dynamics;; Transcription	--	ATP-dependent helicase BRM OS=Arabidopsis thaliana OX=3702 GN=BRM PE=1 SV=1	L	Replication, recombination and repair	PREDICTED: ATP-dependent helicase BRM-like isoform X2 [Malus domestica]	--
MD01G1208700	MD01G1208700	28.2283	40.5964	24.0531	7.11352	6.2162	8.54613	1.85481	4.92487	4.17021	-2.03259	down	-3.07641	down	[O]	Posttranslational modification, protein turnover, chaperones	Molecular Function: ATP binding (GO:0005524);; Biological Process: protein folding (GO:0006457);; Biological Process: response to stress (GO:0006950);; Molecular Function: unfolded protein binding (GO:0051082);;	K04079|0|mdm:103443172|K04079 molecular chaperone HtpG | (RefSeq) heat shock protein 83-like	Protein processing in endoplasmic reticulum (ko04141);; Plant-pathogen interaction (ko04626)	[O]	Posttranslational modification, protein turnover, chaperones	Hsp90 protein;; Histidine kinase-, DNA gyrase B-, and HSP90-like ATPase;; Histidine kinase-, DNA gyrase B-, and HSP90-like ATPase	Heat shock protein 83 OS=Ipomoea nil OX=35883 GN=HSP83A PE=2 SV=1	O	Posttranslational modification, protein turnover, chaperones	PREDICTED: heat shock protein 83-like [Malus domestica]	molecular function: binding (GO:0005488);; biological process: cellular process (GO:0009987);; biological process: response to stimulus (GO:0050896)
MD01G1209200	MD01G1209200	20.0561	8.05786	5.0127	3.25947	2.99504	2.74113	3.48169	2.78573	3.11489	-1.82746	down	-1.83564	down	--	--	--	--	--	[P]	Inorganic ion transport and metabolism	Heavy-metal-associated domain	Heavy metal-associated isoprenylated plant protein 39 OS=Arabidopsis thaliana OX=3702 GN=HIPP39 PE=2 SV=1	S	Function unknown	PREDICTED: heavy metal-associated isoprenylated plant protein 3-like isoform X1 [Malus domestica]	--
MD01G1211000	MD01G1211000	2.24581	2.87099	2.93751	3.32588	2.03909	2.43715	5.75013	3.56215	5.08303	-0.00170866	normal	0.818212	up	--	--	Biological Process: response to stimulus (GO:0050896);;	--	--	--	--	--	Probable membrane-associated kinase regulator 5 OS=Arabidopsis thaliana OX=3702 GN=MAKR5 PE=2 SV=1	S	Function unknown	PREDICTED: probable membrane-associated kinase regulator 5 [Malus domestica]	biological process: response to stimulus (GO:0050896)
MD01G1211100	MD01G1211100	12.3484	7.94217	16.8219	8.17771	11.714	6.81162	4.38507	5.73496	8.61053	-0.413966	normal	-0.999973	down	--	--	--	K20721|7.80842e-147|mdm:103406566|K20721 reticulon-1 | (RefSeq) reticulon-like protein B1	--	[U]	Intracellular trafficking, secretion, and vesicular transport	Reticulon	Reticulon-like protein B5 OS=Arabidopsis thaliana OX=3702 GN=RTNLB5 PE=1 SV=1	U	Intracellular trafficking, secretion, and vesicular transport	PREDICTED: reticulon-like protein B1 [Malus domestica]	--
MD01G1213100	MD01G1213100	30.7047	98.6264	47.8468	248.089	49.7488	33.0627	124.617	184.291	228.172	0.940664	normal	1.60611	up	[G]	Carbohydrate transport and metabolism	Molecular Function: hydrolase activity, hydrolyzing O-glycosyl compounds (GO:0004553);; Biological Process: carbohydrate metabolic process (GO:0005975);;	K01183|0|mdm:103426493|K01183 chitinase [EC:3.2.1.14] | (RefSeq) acidic endochitinase-like	Amino sugar and nucleotide sugar metabolism (ko00520)	[M]	Cell wall/membrane/envelope biogenesis	Glycosyl hydrolases family 18	Acidic endochitinase OS=Cicer arietinum OX=3827 PE=2 SV=1	G	Carbohydrate transport and metabolism	PREDICTED: acidic endochitinase-like [Malus domestica]	molecular function: catalytic activity (GO:0003824);; biological process: metabolic process (GO:0008152)
MD01G1213600	MD01G1213600	5.01224	7.52291	7.25574	2.43595	1.48874	2.15352	2.12434	1.75873	3.26448	-1.65479	down	-1.47803	down	[V]	Defense mechanisms	--	K05666|0|mdm:103443387|K05666 ATP-binding cassette, subfamily C (CFTR/MRP), member 2 | (RefSeq) ABC transporter C family member 10	--	[Q]	Secondary metabolites biosynthesis, transport and catabolism	ABC transporter;; ABC transporter transmembrane region;; P-loop containing region of AAA domain;; AAA domain, putative AbiEii toxin, Type IV TA system;; 50S ribosome-binding GTPase;; Domain of unknown function DUF87;; Dynamin family	ABC transporter C family member 10 OS=Arabidopsis thaliana OX=3702 GN=ABCC10 PE=2 SV=2	V	Defense mechanisms	PREDICTED: ABC transporter C family member 10 [Malus domestica]	--
MD01G1219800	MD01G1219800	14.4096	7.63838	12.8731	4.24005	5.29936	7.83118	4.05696	6.13872	5.72846	-0.961312	down	-1.14578	down	--	--	--	--	--	[R]	General function prediction only	Protein kinase domain;; PAP_fibrillin	Probable plastid-lipid-associated protein 14, chloroplastic OS=Arabidopsis thaliana OX=3702 GN=PAP14 PE=1 SV=1	T	Signal transduction mechanisms	PREDICTED: probable plastid-lipid-associated protein 14, chloroplastic [Malus domestica]	--
MD01G1220400	MD01G1220400	3.08697	5.63589	2.66082	2.16298	0.677088	1.31589	1.40097	2.31368	1.76423	-1.39743	down	-1.04014	down	--	--	--	--	--	--	--	CCT motif	Zinc finger protein CONSTANS-LIKE 5 OS=Arabidopsis thaliana OX=3702 GN=COL5 PE=2 SV=2	S	Function unknown	PREDICTED: zinc finger protein CONSTANS-LIKE 2-like isoform X1 [Malus domestica]	--
MD01G1224800	MD01G1224800	41.8676	64.8675	30.043	150.815	60.6456	100.886	250.163	126.445	81.6077	1.23217	up	1.72538	up	--	--	--	--	--	[R]	General function prediction only	Yippee zinc-binding/DNA-binding /Mis18, centromere assembly;; Probable zinc-ribbon domain	Protein yippee-like At4g27740 OS=Arabidopsis thaliana OX=3702 GN=At4g27740 PE=3 SV=1	S	Function unknown	PREDICTED: protein yippee-like At4g27740 [Malus domestica]	--
MD01G1225700	MD01G1225700	2.14496	2.41308	1.15596	0.726722	0.656386	0.894468	1.02104	0.372694	0.5139	-1.25963	down	-1.59735	down	[MDT]	Cell wall/membrane/envelope biogenesis;; Cell cycle control, cell division, chromosome partitioning;; Signal transduction mechanisms	--	K08900|0|mdm:103444243|K08900 mitochondrial chaperone BCS1 | (RefSeq) AAA-ATPase At2g46620-like	--	[O]	Posttranslational modification, protein turnover, chaperones	ATPase family associated with various cellular activities (AAA);; Domain associated at C-terminal with AAA;; AAA domain (dynein-related subfamily)	AAA-ATPase At2g46620 OS=Arabidopsis thaliana OX=3702 GN=At2g46620 PE=2 SV=1	O	Posttranslational modification, protein turnover, chaperones	PREDICTED: AAA-ATPase At2g46620-like [Malus domestica]	--
MD01G1225800	MD01G1225800	26.0818	29.6267	32.5477	21.9102	27.1509	19.8663	16.2603	16.5089	25.0055	-0.29551	normal	-0.622875	down	[MDT]	Cell wall/membrane/envelope biogenesis;; Cell cycle control, cell division, chromosome partitioning;; Signal transduction mechanisms	--	--	--	[O]	Posttranslational modification, protein turnover, chaperones	ATPase family associated with various cellular activities (AAA);; AAA domain (dynein-related subfamily);; Holliday junction DNA helicase ruvB N-terminus;; Bacterial dnaA protein	ATPase family AAA domain-containing protein FIGL1 OS=Arabidopsis thaliana OX=3702 GN=FIGL1 PE=2 SV=2	O	Posttranslational modification, protein turnover, chaperones	PREDICTED: ATPase family AAA domain-containing protein 1-A-like [Malus domestica]	--
MD01G1226600	MD01G1226600	55.8765	62.5025	40.867	23.4455	22.7372	13.3824	22.1777	38.5595	36.7213	-1.35721	down	-0.709535	down	--	--	Molecular Function: transcription regulatory region sequence-specific DNA binding (GO:0000976);; Molecular Function: transcription factor activity, sequence-specific DNA binding (GO:0003700);; Cellular Component: nucleus (GO:0005634);; Biological Process: regulation of transcription, DNA-templated (GO:0006355);;	K09338|7.63042e-145|mdm:103444266|K09338 homeobox-leucine zipper protein | (RefSeq) HD7; homeobox-leucine zipper protein ATHB-7-like	--	[K]	Transcription	Homeobox domain;; Homeobox associated leucine zipper	Homeobox-leucine zipper protein HOX6 OS=Oryza sativa subsp. japonica OX=39947 GN=HOX6 PE=2 SV=1	K	Transcription	homeobox-leucine zipper protein ATHB-7-like [Malus domestica]	molecular function: binding (GO:0005488);; molecular function: nucleic acid binding transcription factor activity (GO:0001071);; biological process: biological regulation (GO:0065007);; cellular component: cell (GO:0005623);; cellular component: organelle (GO:0043226);; cellular component: cell part (GO:0044464)
MD01G1227100	MD01G1227100	128.56	105.984	125.276	72.0531	108.96	54.4337	44.3154	63.1861	95.0902	-0.544835	normal	-0.838521	down	--	--	--	K14488|2.89735e-62|mdm:103444275|K14488 SAUR family protein | (RefSeq) auxin-responsive protein SAUR32-like	Plant hormone signal transduction (ko04075)	--	--	Auxin responsive protein	Auxin-responsive protein SAUR32 OS=Arabidopsis thaliana OX=3702 GN=SAUR32 PE=2 SV=1	S	Function unknown	PREDICTED: auxin-responsive protein SAUR32-like [Malus domestica]	--
MD01G1229300	MD01G1229300	28.3126	29.539	22.5992	18.4208	13.3868	18.0325	15.3368	16.7193	21.3874	-0.643755	down	-0.598962	down	--	--	Cellular Component: cytosol (GO:0005829);;	K03626|5.80948e-120|mdm:103417887|K03626 nascent polypeptide-associated complex subunit alpha | (RefSeq) nascent polypeptide-associated complex subunit alpha-like protein 2	--	[K]	Transcription	NAC domain	Nascent polypeptide-associated complex subunit alpha-like protein 2 OS=Arabidopsis thaliana OX=3702 GN=At3g49470 PE=2 SV=2	K	Transcription	PREDICTED: nascent polypeptide-associated complex subunit alpha-like protein 2 [Malus domestica]	cellular component: cell (GO:0005623);; cellular component: cell part (GO:0044464)
MD01G1230100	MD01G1230100	0	0.408443	0.162436	1.64286	0.87783	0.446566	2.25289	0.597974	0.729713	2.39242	up	2.57718	up	--	--	--	--	--	[K]	Transcription	Endonuclease/Exonuclease/phosphatase family	Uncharacterized calcium-binding protein At1g02270 OS=Arabidopsis thaliana OX=3702 GN=At1g02270 PE=2 SV=2	S	Function unknown	PREDICTED: uncharacterized calcium-binding protein At1g02270 [Malus domestica]	--
MD02G1005800	MD02G1005800	8.85122	26.65	6.67062	4.7267	2.46278	4.48175	3.85819	3.76117	3.48008	-1.799	down	-1.91677	down	[O]	Posttranslational modification, protein turnover, chaperones	Molecular Function: ATP binding (GO:0005524);;	K03283|0|mdm:103446880|K03283 heat shock 70kDa protein 1/8 | (RefSeq) heat shock 70 kDa protein	Spliceosome (ko03040);; Protein processing in endoplasmic reticulum (ko04141);; Endocytosis (ko04144)	[O]	Posttranslational modification, protein turnover, chaperones	NAD-specific glutamate dehydrogenase	Heat shock 70 kDa protein OS=Glycine max OX=3847 GN=HSP70 PE=3 SV=1	O	Posttranslational modification, protein turnover, chaperones	PREDICTED: heat shock 70 kDa protein isoform X1 [Malus domestica]	molecular function: binding (GO:0005488)
MD02G1008400	MD02G1008400	71.6249	43.5651	55.7202	40.005	31.6549	29.1737	28.4052	44.9539	28.9024	-0.714915	down	-0.750512	down	--	--	Molecular Function: protein serine/threonine kinase activity (GO:0004674);; Molecular Function: ATP binding (GO:0005524);; Biological Process: protein phosphorylation (GO:0006468);; Biological Process: signal transduction (GO:0007165);; Biological Process: multicellular organism development (GO:0007275);; Biological Process: response to water deprivation (GO:0009414);; Biological Process: basipet…	--	--	[T]	Signal transduction mechanisms	--	CBL-interacting serine/threonine-protein kinase 6 OS=Arabidopsis thaliana OX=3702 GN=CIPK6 PE=1 SV=1	T	Signal transduction mechanisms	PREDICTED: CBL-interacting serine/threonine-protein kinase 6-like [Malus domestica]	molecular function: catalytic activity (GO:0003824);; biological process: metabolic process (GO:0008152);; biological process: cellular process (GO:0009987);; molecular function: binding (GO:0005488);; biological process: biological regulation (GO:0065007);; biological process: multicellular organismal process (GO:0032501);; biological process: developmental process (GO:0032502);; biological proc…
MD02G1010800	MD02G1010800	9.29097	11.6642	17.7849	8.67569	8.98419	1.89443	2.46083	4.35911	7.62868	-0.918675	normal	-1.42924	down	--	--	--	--	--	--	--	Calmodulin binding protein-like	Calmodulin-binding protein 60 E OS=Arabidopsis thaliana OX=3702 GN=CBP60E PE=2 SV=1	S	Function unknown	PREDICTED: calmodulin-binding protein 60 E-like [Pyrus x bretschneideri]	--
MD02G1012300	MD02G1012300	103.672	40.8963	31.6177	8.2169	15.0045	11.8568	12.2478	10.6982	13.1817	-2.26858	down	-2.30469	down	--	--	--	--	--	--	--	--	--	S	Function unknown	PREDICTED: uncharacterized protein LOC103406702 [Malus domestica]	--
MD02G1017500	MD02G1017500	29.8867	48.4809	52.2518	73.366	52.5629	49.6918	79.1023	74.8396	75.518	0.477755	normal	0.801075	up	--	--	--	--	--	--	--	--	--	--	--	PREDICTED: uncharacterized protein LOC103953846 [Pyrus x bretschneideri]	--
MD02G1018400	MD02G1018400	23.1268	26.1443	26.8464	32.0748	47.1655	36.1287	51.318	40.4804	42.1811	0.66339	up	0.799988	up	[K]	Transcription	--	--	--	[R]	General function prediction only	Leucine rich repeat;; Leucine Rich repeat;; Leucine Rich repeats (2 copies);; Leucine rich repeats (6 copies);; Leucine Rich Repeat	EIN3-binding F-box protein 2 OS=Arabidopsis thaliana OX=3702 GN=EBF2 PE=1 SV=1	S	Function unknown	PREDICTED: F-box/LRR-repeat protein 14-like [Malus domestica]	--
MD02G1024300	MD02G1024300	1.75082	1.96027	1.08658	3.7136	2.26181	2.63171	4.24149	3.2017	2.46814	0.888055	normal	1.02916	up	--	--	--	--	--	--	--	--	--	--	--	PREDICTED: uncharacterized protein LOC108169736 [Malus domestica]	--
MD02G1025500	MD02G1025500	29.3271	20.9076	65.6014	5.85813	12.7528	5.56142	3.23121	6.16267	14.602	-2.18881	down	-2.28351	down	[G]	Carbohydrate transport and metabolism	Biological Process: metabolic process (GO:0008152);; Molecular Function: hydrolase activity (GO:0016787);; Molecular Function: galactinol-raffinose galactosyltransferase activity (GO:0047268);;	K06617|0|pxb:103953905|K06617 raffinose synthase [EC:2.4.1.82] | (RefSeq) probable galactinol--sucrose galactosyltransferase 6	Galactose metabolism (ko00052)	--	--	Raffinose synthase or seed imbibition protein Sip1	Probable galactinol--sucrose galactosyltransferase 6 OS=Arabidopsis thaliana OX=3702 GN=RFS6 PE=2 SV=2	S	Function unknown	PREDICTED: probable galactinol--sucrose galactosyltransferase 6 isoform X1 [Pyrus x bretschneideri]	biological process: metabolic process (GO:0008152);; molecular function: catalytic activity (GO:0003824)
MD02G1026200	MD02G1026200	29.0872	18.5269	65.739	6.3775	11.8636	4.75919	3.33265	6.38274	15.5121	-2.23091	down	-2.17939	down	[G]	Carbohydrate transport and metabolism	--	K06617|0|pxb:103953905|K06617 raffinose synthase [EC:2.4.1.82] | (RefSeq) probable galactinol--sucrose galactosyltransferase 6	Galactose metabolism (ko00052)	--	--	Raffinose synthase or seed imbibition protein Sip1	Probable galactinol--sucrose galactosyltransferase 6 OS=Arabidopsis thaliana OX=3702 GN=RFS6 PE=2 SV=2	S	Function unknown	PREDICTED: probable galactinol--sucrose galactosyltransferase 6 isoform X1 [Pyrus x bretschneideri]	--
MD02G1026300	MD02G1026300	29.6627	24.243	63.7678	8.35117	13.4173	3.37318	3.67118	8.77176	15.708	-2.15228	down	-2.0712	down	[G]	Carbohydrate transport and metabolism	--	K06617|0|mdm:103401588|K06617 raffinose synthase [EC:2.4.1.82] | (RefSeq) probable galactinol--sucrose galactosyltransferase 6	Galactose metabolism (ko00052)	--	--	Raffinose synthase or seed imbibition protein Sip1	Probable galactinol--sucrose galactosyltransferase 6 OS=Arabidopsis thaliana OX=3702 GN=RFS6 PE=2 SV=2	S	Function unknown	PREDICTED: probable galactinol--sucrose galactosyltransferase 6 [Malus domestica]	--
MD02G1029800	MD02G1029800	11.8507	12.2408	10.7232	16.8974	13.5486	14.6116	20.9753	16.6154	16.2847	0.421731	normal	0.613904	up	--	--	--	--	--	--	--	--	Nuclear pore complex protein NUP1 OS=Arabidopsis thaliana OX=3702 GN=NUP1 PE=1 SV=1	S	Function unknown	PREDICTED: nuclear pore complex protein NUP1-like [Malus domestica]	--
MD02G1035500	MD02G1035500	273.006	230.898	250.963	112.391	198.988	239.901	148.405	135.065	145.547	-0.397749	normal	-0.830759	down	[M]	Cell wall/membrane/envelope biogenesis	--	--	--	--	--	Asp/Glu/Hydantoin racemase	--	E	Amino acid transport and metabolism	PREDICTED: uncharacterized protein LOC103448302 isoform X2 [Malus domestica]	--
MD02G1035600	MD02G1035600	29.1286	31.0625	25.1209	19.8098	19.8375	26.2941	19.5352	18.1627	19.4209	-0.320546	normal	-0.590532	down	[F]	Nucleotide transport and metabolism	Molecular Function: NAD+ diphosphatase activity (GO:0000210);; Molecular Function: metal ion binding (GO:0046872);;	K03426|0|mdm:103448292|K03426 NAD+ diphosphatase [EC:3.6.1.22] | (RefSeq) nudix hydrolase 19, chloroplastic-like	Nicotinate and nicotinamide metabolism (ko00760);; Peroxisome (ko04146)	[L]	Replication, recombination and repair	NUDIX domain;; NADH pyrophosphatase-like rudimentary NUDIX domain;; NADH pyrophosphatase zinc ribbon domain	Nudix hydrolase 19, chloroplastic OS=Arabidopsis thaliana OX=3702 GN=NUDT19 PE=1 SV=1	L	Replication, recombination and repair	PREDICTED: nudix hydrolase 19, chloroplastic-like [Malus domestica]	molecular function: catalytic activity (GO:0003824);; molecular function: binding (GO:0005488)
MD02G1037700	MD02G1037700	69.0338	37.5394	61.7877	41.9868	34.7182	34.034	24.7219	28.5443	43.8952	-0.55901	normal	-0.808866	down	--	--	--	--	--	--	--	--	--	S	Function unknown	PREDICTED: uncharacterized protein LOC103426706 [Malus domestica]	--
MD02G1042000	MD02G1042000	4.9445	5.81044	5.54923	5.74091	3.18461	4.13505	2.35864	3.90418	3.69886	-0.276172	normal	-0.713664	down	[K]	Transcription	Biological Process: defense response (GO:0006952);; Biological Process: signal transduction (GO:0007165);; Molecular Function: ADP binding (GO:0043531);;	--	--	--	--	TIR domain;; NB-ARC domain;; TIR domain;; Leucine rich repeat;; ATPase family associated with various cellular activities (AAA)	TMV resistance protein N OS=Nicotiana glutinosa OX=35889 GN=N PE=1 SV=1	S	Function unknown	PREDICTED: TMV resistance protein N-like [Malus domestica]	biological process: response to stimulus (GO:0050896);; biological process: cellular process (GO:0009987);; biological process: biological regulation (GO:0065007);; molecular function: binding (GO:0005488)
MD02G1045900	MD02G1045900	38.6249	30.0429	39.038	11.3752	23.8984	21.9037	16.4625	15.5477	21.036	-0.851783	down	-1.03766	down	[C]	Energy production and conversion	Molecular Function: oxidoreductase activity (GO:0016491);; Biological Process: oxidation-reduction process (GO:0055114);;	K13606|0|pxb:103960702|K13606 chlorophyll(ide) b reductase [EC:1.1.1.294] | (RefSeq) NYC; probable chlorophyll(ide) b reductase NYC1, chloroplastic	Porphyrin and chlorophyll metabolism (ko00860)	[R]	General function prediction only	short chain dehydrogenase;; Enoyl-(Acyl carrier protein) reductase;; KR domain	Probable chlorophyll(ide) b reductase NYC1, chloroplastic OS=Oryza sativa subsp. japonica OX=39947 GN=NYC1 PE=1 SV=1	S	Function unknown	PREDICTED: probable chlorophyll(ide) b reductase NYC1, chloroplastic [Pyrus x bretschneideri]	molecular function: catalytic activity (GO:0003824);; biological process: metabolic process (GO:0008152);; biological process: single-organism process (GO:0044699)
MD02G1047200	MD02G1047200	34.5821	36.9934	28.1705	42.0155	33.542	45.5929	78.5003	43.9461	42.7176	0.327641	normal	0.705829	up	--	--	--	--	--	--	--	--	--	S	Function unknown	PREDICTED: coiled-coil domain-containing protein 9 [Malus domestica]	--
MD02G1048400	MD02G1048400	8.79735	9.91991	12.2749	6.92945	4.35235	3.28168	1.95044	3.41623	6.32672	-1.0371	down	-1.4081	down	--	--	--	--	--	--	--	Late embryogenesis abundant protein	--	S	Function unknown	PREDICTED: uncharacterized protein LOC103449036 [Malus domestica]	--
MD02G1049800	MD02G1049800	4.48973	7.57384	4.00945	1.87966	1.15815	3.68785	1.88582	1.21276	1.25814	-1.21261	down	-1.88391	down	[C]	Energy production and conversion	--	K12355|0|mdm:103406762|K12355 coniferyl-aldehyde dehydrogenase [EC:1.2.1.68] | (RefSeq) aldehyde dehydrogenase family 2 member C4-like	Phenylpropanoid biosynthesis (ko00940)	[C]	Energy production and conversion	Aldehyde dehydrogenase family	Aldehyde dehydrogenase family 2 member C4 OS=Arabidopsis thaliana OX=3702 GN=ALDH2C4 PE=1 SV=2	C	Energy production and conversion	PREDICTED: aldehyde dehydrogenase family 2 member C4-like isoform X1 [Malus domestica]	--
MD02G1050200	MD02G1050200	110.302	188.594	94.1816	89.6968	64.7846	116.176	84.2196	59.2029	69.7631	-0.489513	normal	-0.892268	down	--	--	Molecular Function: transcription factor activity, sequence-specific DNA binding (GO:0003700);; Molecular Function: transcription coactivator activity (GO:0003713);; Cellular Component: nucleolus (GO:0005730);; Biological Process: protein folding (GO:0006457);; Biological Process: response to high light intensity (GO:0009644);; Biological Process: ethylene-activated signaling pathway (GO:0009873)…	K03627|1.07582e-83|pxb:103929437|K03627 putative transcription factor | (RefSeq) multiprotein-bridging factor 1c-like	--	[K]	Transcription	Multiprotein bridging factor 1;; Helix-turn-helix	Multiprotein-bridging factor 1c OS=Arabidopsis thaliana OX=3702 GN=MBF1C PE=1 SV=1	K	Transcription	PREDICTED: multiprotein-bridging factor 1c-like [Pyrus x bretschneideri]	molecular function: nucleic acid binding transcription factor activity (GO:0001071);; biological process: biological regulation (GO:0065007);; molecular function: transcription factor activity, protein binding (GO:0000988);; cellular component: cell (GO:0005623);; cellular component: organelle (GO:0043226);; cellular component: organelle part (GO:0044422);; cellular component: cell part (GO:00444…
MD02G1057600	MD02G1057600	3.95868	3.44149	3.23825	1.11524	1.13779	1.55073	2.44358	0.999854	1.04307	-1.41974	down	-1.26081	down	--	--	--	--	--	--	--	--	Protein SPEAR1 OS=Arabidopsis thaliana OX=3702 GN=SPEAR1 PE=1 SV=1	S	Function unknown	PREDICTED: protein SPEAR1 [Malus domestica]	--
MD02G1058500	MD02G1058500	8.80087	11.1411	10.5543	12.5901	17.5101	11.7905	19.3931	14.3957	13.7399	0.523312	normal	0.624161	up	[T]	Signal transduction mechanisms	Biological Process: regulation of protein phosphorylation (GO:0001932);; Molecular Function: protein kinase activity (GO:0004672);; Molecular Function: protein serine/threonine phosphatase activity (GO:0004722);; Molecular Function: ATP binding (GO:0005524);; Cellular Component: plasma membrane (GO:0005886);; Cellular Component: cAMP-dependent protein kinase complex (GO:0005952);; Biological Proc…	--	--	[T]	Signal transduction mechanisms	Protein kinase domain;; Protein phosphatase 2C;; Cyclic nucleotide-binding domain;; Protein tyrosine kinase	Protein phosphatase 2C and cyclic nucleotide-binding/kinase domain-containing protein OS=Arabidopsis thaliana OX=3702 GN=At2g20050/At2g20040 PE=2 SV=2	T	Signal transduction mechanisms	PREDICTED: protein phosphatase 2C and cyclic nucleotide-binding/kinase domain-containing protein-like isoform X2 [Malus domestica]	biological process: biological regulation (GO:0065007);; molecular function: catalytic activity (GO:0003824);; biological process: metabolic process (GO:0008152);; biological process: cellular process (GO:0009987);; molecular function: binding (GO:0005488);; cellular component: cell (GO:0005623);; cellular component: membrane (GO:0016020);; cellular component: cell part (GO:0044464);; cellular co…
MD02G1071900	MD02G1071900	0.515478	0.467351	0.571397	0.939448	0.721206	1.16386	1.37132	1.20366	0.824806	0.899489	normal	1.10743	up	[R]	General function prediction only	--	--	--	[T]	Signal transduction mechanisms	NB-ARC domain;; Leucine Rich repeats (2 copies);; Leucine rich repeat	Putative disease resistance protein RGA3 OS=Solanum bulbocastanum OX=147425 GN=RGA3 PE=2 SV=2	S	Function unknown	PREDICTED: putative disease resistance protein RGA3 [Malus domestica]	--
MD02G1075800	MD02G1075800	11.8988	16.5515	10.7236	20.2713	11.8641	16.1659	28.4697	18.4912	18.1245	0.348075	normal	0.716881	up	[E]	Amino acid transport and metabolism	Cellular Component: cytosol (GO:0005829);; Biological Process: cysteine biosynthetic process from serine (GO:0006535);; Biological Process: protein targeting to membrane (GO:0006612);; Molecular Function: serine O-acetyltransferase activity (GO:0009001);; Biological Process: response to wounding (GO:0009611);; Biological Process: response to fungus (GO:0009620);; Biological Process: jasmonic acid…	K00640|0|mdm:103450147|K00640 serine O-acetyltransferase [EC:2.3.1.30] | (RefSeq) serine acetyltransferase 5-like	Cysteine and methionine metabolism (ko00270);; Sulfur metabolism (ko00920);; Carbon metabolism (ko01200);; Biosynthesis of amino acids (ko01230)	[E]	Amino acid transport and metabolism	Serine acetyltransferase, N-terminal;; Bacterial transferase hexapeptide (six repeats);; Hexapeptide repeat of succinyl-transferase	Serine acetyltransferase 5 OS=Arabidopsis thaliana OX=3702 GN=SAT5 PE=1 SV=1	E	Amino acid transport and metabolism	PREDICTED: serine acetyltransferase 5-like [Malus domestica]	cellular component: cell (GO:0005623);; cellular component: cell part (GO:0044464);; biological process: metabolic process (GO:0008152);; biological process: cellular process (GO:0009987);; biological process: single-organism process (GO:0044699);; biological process: localization (GO:0051179);; molecular function: catalytic activity (GO:0003824);; biological process: response to stimulus (GO:005…
MD02G1091800	MD02G1091800	249.989	394.104	298.34	347.32	214.976	177.062	190.447	145.722	235.647	-0.298497	normal	-0.731575	down	[O]	Posttranslational modification, protein turnover, chaperones	Biological Process: proteolysis (GO:0006508);; Molecular Function: cysteine-type peptidase activity (GO:0008234);;	K01366|0|mdm:103451125|K01366 cathepsin H [EC:3.4.22.16] | (RefSeq) thiol protease aleurain-like	--	[O]	Posttranslational modification, protein turnover, chaperones	Papain family cysteine protease;; Cathepsin propeptide inhibitor domain (I29);; Peptidase C1-like family	Thiol protease aleurain-like OS=Arabidopsis thaliana OX=3702 GN=At3g45310 PE=2 SV=1	O	Posttranslational modification, protein turnover, chaperones	PREDICTED: thiol protease aleurain-like [Malus domestica]	biological process: metabolic process (GO:0008152);; molecular function: catalytic activity (GO:0003824)
MD02G1095400	MD02G1095400	1.0773	1.46348	0.799568	2.4964	0.816944	1.39532	4.1238	1.90719	2.32419	0.517707	normal	1.28129	up	[R]	General function prediction only	Cellular Component: cytosol (GO:0005829);;	K09705|8.2951e-168|mdm:103451397|K09705 uncharacterized protein | (RefSeq) uncharacterized LOC103451397	--	--	--	Cupin superfamily (DUF985)	--	S	Function unknown	PREDICTED: uncharacterized protein LOC103451397 [Malus domestica]	cellular component: cell (GO:0005623);; cellular component: cell part (GO:0044464)
MD02G1100200	MD02G1100200	1.00884	1.99636	1.63887	2.75663	1.61867	0.807799	6.2435	3.70724	3.43192	--	--	1.48473	up	--	--	--	--	--	--	--	Auxin responsive protein	Auxin-responsive protein SAUR72 OS=Arabidopsis thaliana OX=3702 GN=SAUR72 PE=2 SV=1	S	Function unknown	PREDICTED: auxin-responsive protein SAUR72-like [Pyrus x bretschneideri]	--
MD02G1101900	MD02G1101900	14.7173	13.6411	14.592	32.6579	15.5613	25.2033	34.8082	34.1001	17.0854	0.810516	up	0.986859	up	--	--	--	--	--	[Z]	Cytoskeleton	Kinesin motor domain;; Microtubule binding	Kinesin-like protein KIN-7A OS=Oryza sativa subsp. japonica OX=39947 GN=KIN7A PE=2 SV=1	Z	Cytoskeleton	PREDICTED: kinesin-like protein KIN-7B [Malus domestica]	--
MD02G1107400	MD02G1107400	11.806	11.6914	7.92584	20.3876	14.0333	17.0804	24.654	20.3307	12.9353	0.759021	normal	0.867563	up	--	--	--	--	--	--	--	--	--	S	Function unknown	PREDICTED: uncharacterized protein LOC103442647 [Malus domestica]	--
MD02G1107500	MD02G1107500	2.70763	4.01309	2.36544	3.32186	2.50653	4.57927	7.36586	4.69972	3.85344	0.24272	normal	0.792601	up	[O]	Posttranslational modification, protein turnover, chaperones	Molecular Function: serine-type endopeptidase activity (GO:0004252);; Biological Process: proteolysis (GO:0006508);; Molecular Function: identical protein binding (GO:0042802);; Biological Process: negative regulation of catalytic activity (GO:0043086);;	--	--	--	--	Subtilase family;; Peptidase inhibitor I9	Subtilisin-like protease SBT5.3 OS=Arabidopsis thaliana OX=3702 GN=AIR3 PE=2 SV=1	O	Posttranslational modification, protein turnover, chaperones	PREDICTED: subtilisin-like protease SBT5.4 [Malus domestica]	molecular function: catalytic activity (GO:0003824);; biological process: metabolic process (GO:0008152);; molecular function: binding (GO:0005488);; biological process: biological regulation (GO:0065007)
MD02G1108700	MD02G1108700	0.756535	0.738638	2.97946	0.342287	0.355289	0.184477	0.209805	0.24604	0.759113	-2.28957	down	-1.89125	down	[I]	Lipid transport and metabolism	Molecular Function: hydroxymethylglutaryl-CoA reductase (NADPH) activity (GO:0004420);; Biological Process: isoprenoid biosynthetic process (GO:0008299);; Biological Process: coenzyme A metabolic process (GO:0015936);; Cellular Component: integral component of membrane (GO:0016021);; Molecular Function: NADP binding (GO:0050661);; Biological Process: oxidation-reduction process (GO:0055114);;	K00021|0|mdm:103455059|K00021 hydroxymethylglutaryl-CoA reductase (NADPH) [EC:1.1.1.34] | (RefSeq) 3-hydroxy-3-methylglutaryl-coenzyme A reductase 1-like	Terpenoid backbone biosynthesis (ko00900)	[I]	Lipid transport and metabolism	Hydroxymethylglutaryl-coenzyme A reductase	3-hydroxy-3-methylglutaryl-coenzyme A reductase 1 OS=Solanum tuberosum OX=4113 GN=HMG1 PE=2 SV=1	I	Lipid transport and metabolism	PREDICTED: LOW QUALITY PROTEIN: 3-hydroxy-3-methylglutaryl-coenzyme A reductase 1-like, partial [Malus domestica]	molecular function: catalytic activity (GO:0003824);; biological process: metabolic process (GO:0008152);; biological process: single-organism process (GO:0044699);; biological process: cellular process (GO:0009987);; cellular component: membrane (GO:0016020);; cellular component: membrane part (GO:0044425);; molecular function: binding (GO:0005488)
MD02G1113800	MD02G1113800	1.88817	8.38848	3.19817	0.157707	1.23847	0.327015	0.21318	0.864371	0.84587	-2.84441	down	-2.78203	down	--	--	Cellular Component: integral component of membrane (GO:0016021);; Biological Process: transmembrane transport (GO:0055085);;	--	--	[S]	Function unknown	Membrane transport protein	Protein PIN-LIKES 5 OS=Arabidopsis thaliana OX=3702 GN=PILS5 PE=2 SV=1	S	Function unknown	PREDICTED: protein PIN-LIKES 5-like [Malus domestica]	cellular component: membrane (GO:0016020);; cellular component: membrane part (GO:0044425);; biological process: localization (GO:0051179)
MD02G1125900	MD02G1125900	0.541524	0.579249	0.881666	1.10127	0.949912	1.54117	1.46739	1.55948	1.65678	0.88519	normal	1.19188	up	[K]	Transcription	--	K03006|7.69004e-92|fve:101311314|K03006 DNA-directed RNA polymerase II subunit RPB1 [EC:2.7.7.6] | (RefSeq) DNA-directed RNA polymerase II subunit 1	Purine metabolism (ko00230);; Pyrimidine metabolism (ko00240);; RNA polymerase (ko03020)	[K]	Transcription	RNA polymerase Rpb1, domain 2;; RNA polymerase Rpb1, domain 1	DNA-directed RNA polymerase II subunit 1 OS=Arabidopsis thaliana OX=3702 GN=NRPB1 PE=1 SV=3	K	Transcription	RNA polymerase II largest subunit, partial [Psilotum nudum]	--
MD02G1126500	MD02G1126500	20.521	13.4965	11.1085	6.77464	8.22087	7.48485	7.1065	8.211	7.44638	-0.949033	down	-0.998871	down	--	--	--	--	--	--	--	--	--	S	Function unknown	PREDICTED: serine/arginine repetitive matrix protein 2-like [Malus domestica]	--
MD02G1129500	MD02G1129500	46.6114	103.533	33.9289	145.127	250.125	86.8056	213.946	74.6916	167.594	1.47614	up	1.29547	up	[P]	Inorganic ion transport and metabolism	--	--	--	[P]	Inorganic ion transport and metabolism	Rhodanese-like domain	Thiosulfate sulfurtransferase 18 OS=Arabidopsis thaliana OX=3702 GN=STR18 PE=1 SV=1	P	Inorganic ion transport and metabolism	PREDICTED: thiosulfate sulfurtransferase 18-like isoform X2 [Malus domestica]	--
MD02G1129900	MD02G1129900	7.24611	4.41284	7.91622	3.48606	3.30692	3.39567	2.75161	2.77294	2.95327	-0.893077	down	-1.22443	down	--	--	--	--	--	[T]	Signal transduction mechanisms	OPT oligopeptide transporter protein	Oligopeptide transporter 7 OS=Arabidopsis thaliana OX=3702 GN=OPT7 PE=2 SV=1	S	Function unknown	PREDICTED: oligopeptide transporter 7-like [Malus domestica]	--
MD02G1132400	MD02G1132400	0.249592	0.41056	0.714422	4.44298	2.88356	0.816995	1.87938	1.10024	3.50936	--	--	2.18833	up	--	--	--	--	--	--	--	Gibberellin regulated protein	Snakin-2 OS=Solanum tuberosum OX=4113 GN=SN2 PE=1 SV=1	O	Posttranslational modification, protein turnover, chaperones	PREDICTED: snakin-2-like [Malus domestica]	--
MD02G1134100	MD02G1134100	9.60023	7.87067	10.2226	2.65859	5.83507	3.55077	2.58124	3.89428	5.39962	-1.12971	down	-1.22828	down	[M]	Cell wall/membrane/envelope biogenesis	Cellular Component: intracellular (GO:0005622);; Molecular Function: GDP-mannose 4,6-dehydratase activity (GO:0008446);; Biological Process: GDP-mannose metabolic process (GO:0019673);; Molecular Function: coenzyme binding (GO:0050662);;	K01711|0|mdm:103430965|K01711 GDPmannose 4,6-dehydratase [EC:4.2.1.47] | (RefSeq) GDP-mannose 4,6 dehydratase 1	Fructose and mannose metabolism (ko00051);; Amino sugar and nucleotide sugar metabolism (ko00520)	[G]	Carbohydrate transport and metabolism	GDP-mannose 4,6 dehydratase;; NAD dependent epimerase/dehydratase family;; RmlD substrate binding domain	GDP-mannose 4,6 dehydratase 2 OS=Arabidopsis thaliana OX=3702 GN=MUR1 PE=1 SV=3	M	Cell wall/membrane/envelope biogenesis	PREDICTED: GDP-mannose 4,6 dehydratase 1 [Malus domestica]	cellular component: cell (GO:0005623);; cellular component: cell part (GO:0044464);; molecular function: catalytic activity (GO:0003824);; biological process: metabolic process (GO:0008152);; biological process: cellular process (GO:0009987);; molecular function: binding (GO:0005488)
MD02G1135900	MD02G1135900	4.70304	3.87172	4.48504	2.80985	3.21884	2.44107	1.82415	2.11248	2.58902	-0.568957	normal	-1.00941	down	--	--	--	--	--	[S]	Function unknown	Protein of unknown function (DUF1640)	--	S	Function unknown	PREDICTED: protein FMP32, mitochondrial-like [Pyrus x bretschneideri]	--
MD02G1139700	MD02G1139700	2.93971	2.95427	2.32692	4.11555	0.561177	5.08079	7.67504	4.80448	4.55652	0.264844	normal	1.02475	up	--	--	--	--	--	--	--	Dehydrin	Dehydrin Xero 2 OS=Arabidopsis thaliana OX=3702 GN=XERO2 PE=2 SV=1	--	--	dehydrin DHN3-like [Malus domestica]	--
MD02G1141400	MD02G1141400	17.4917	43.9578	25.7221	24.4139	16.0854	17.4161	14.1243	8.02825	22.5938	-0.534886	normal	-0.969583	down	[MDT]	Cell wall/membrane/envelope biogenesis;; Cell cycle control, cell division, chromosome partitioning;; Signal transduction mechanisms	--	K08900|0|mdm:103401229|K08900 mitochondrial chaperone BCS1 | (RefSeq) AAA-ATPase At2g18193-like	--	[O]	Posttranslational modification, protein turnover, chaperones	Domain associated at C-terminal with AAA;; ATPase family associated with various cellular activities (AAA)	AAA-ATPase At2g18193 OS=Arabidopsis thaliana OX=3702 GN=At2g18193 PE=2 SV=1	O	Posttranslational modification, protein turnover, chaperones	PREDICTED: AAA-ATPase At2g18193-like [Malus domestica]	--
MD02G1143400	MD02G1143400	2.91171	1.11726	1.963	2.5533	1.23035	2.55092	4.68808	3.55301	5.44667	0.113442	normal	1.16718	up	--	--	--	--	--	--	--	--	--	S	Function unknown	PREDICTED: uncharacterized protein LOC103401262 [Malus domestica]	--
MD02G1155100	MD02G1155100	6.03884	3.9592	6.18366	1.8756	2.06104	4.47762	1.34482	1.35155	2.99095	-0.893059	normal	-1.51055	down	--	--	Cellular Component: integral component of membrane (GO:0016021);;	--	--	[I]	Lipid transport and metabolism	GNS1/SUR4 family	Elongation of fatty acids protein 3-like OS=Arabidopsis thaliana OX=3702 GN=HOS3 PE=2 SV=1	I	Lipid transport and metabolism	PREDICTED: elongation of fatty acids protein 3-like [Malus domestica]	cellular component: membrane (GO:0016020);; cellular component: membrane part (GO:0044425)
MD02G1165800	MD02G1165800	7.0369	4.24351	7.4846	4.32602	4.22634	2.3645	1.64141	2.25709	3.99963	-0.723617	normal	-1.25619	down	--	--	--	--	--	--	--	Arabidopsis broad-spectrum mildew resistance protein RPW8	--	S	Function unknown	PREDICTED: probable disease resistance protein At5g66900 [Pyrus x bretschneideri]	--
MD02G1166700	MD02G1166700	0.348343	0.051688	0.243369	0.976345	0.168893	0.318011	0.995445	1.43761	0.994616	--	--	2.32203	up	--	--	--	--	--	--	--	Myb-like DNA-binding domain	Transcription factor HHO5 OS=Arabidopsis thaliana OX=3702 GN=HHO5 PE=1 SV=1	K	Transcription	PREDICTED: uncharacterized protein LOC103418344 isoform X1 [Malus domestica]	--
MD02G1170300	MD02G1170300	12.7866	22.0158	13.1368	38.2442	22.4611	21.2024	31.6371	28.2862	26.2318	0.823795	up	0.837806	up	--	--	Molecular Function: kinase inhibitor activity (GO:0019210);; Biological Process: cell cycle process (GO:0022402);; Biological Process: primary metabolic process (GO:0044238);; Biological Process: cellular macromolecule metabolic process (GO:0044260);; Biological Process: negative regulation of cell cycle (GO:0045786);;	--	--	--	--	Cyclin-dependent kinase inhibitor	Cyclin-dependent kinase inhibitor 3 OS=Arabidopsis thaliana OX=3702 GN=KRP3 PE=1 SV=1	T	Signal transduction mechanisms	PREDICTED: cyclin-dependent kinase inhibitor 7-like [Malus domestica]	molecular function: molecular function regulator (GO:0098772);; biological process: biological regulation (GO:0065007);; biological process: cellular process (GO:0009987);; biological process: metabolic process (GO:0008152)
MD02G1173600	MD02G1173600	4.57455	2.35065	0.95466	0.475678	0	0	0.237458	0.455711	0.420439	-3.9666	down	-2.79417	down	[T]	Signal transduction mechanisms	--	--	--	[T]	Signal transduction mechanisms	Protein kinase domain;; Protein tyrosine kinase	Mitogen-activated protein kinase kinase kinase 17 OS=Arabidopsis thaliana OX=3702 GN=MAPKKK17 PE=1 SV=1	T	Signal transduction mechanisms	PREDICTED: mitogen-activated protein kinase kinase kinase 3 [Malus domestica]	--
MD02G1178100	MD02G1178100	17.0371	7.00176	8.07304	3.90501	2.98171	2.41444	3.36443	3.431	3.14012	-1.73901	down	-1.7098	down	--	--	--	--	--	[R]	General function prediction only	Leucine Rich repeat;; Leucine Rich repeats (2 copies);; F-box-like;; F-box domain	F-box protein SKIP2 OS=Arabidopsis thaliana OX=3702 GN=SKIP2 PE=1 SV=1	S	Function unknown	PREDICTED: F-box protein SKIP2-like [Malus domestica]	--
MD02G1187800	MD02G1187800	11.5928	11.6956	14.0837	7.42398	11.2899	5.13815	5.77335	6.14626	8.89492	-0.578286	normal	-0.855856	down	[U]	Intracellular trafficking, secretion, and vesicular transport	--	K07297|0|pxb:103952662|K07297 adiponectin receptor | (RefSeq) heptahelical transmembrane protein 4-like	--	[RT]	General function prediction only;; Signal transduction mechanisms	Haemolysin-III related	Heptahelical transmembrane protein 4 OS=Arabidopsis thaliana OX=3702 GN=HHP4 PE=2 SV=1	S	Function unknown	PREDICTED: heptahelical transmembrane protein 4-like isoform X2 [Pyrus x bretschneideri]	--
MD02G1194000	MD02G1194000	3.91123	3.06921	3.12409	0.767139	1.57669	1.15849	0.863246	0.946167	1.18166	-1.45122	down	-1.75945	down	--	--	--	--	--	--	--	--	--	S	Function unknown	PREDICTED: uncharacterized protein LOC103405414 [Malus domestica]	--
MD02G1198500	MD02G1198500	3.58929	4.20273	4.13793	1.63208	2.84236	2.19051	0.949511	1.47098	1.64416	-0.774862	normal	-1.55006	down	[I]	Lipid transport and metabolism	Molecular Function: carboxylic ester hydrolase activity (GO:0004091);; Biological Process: metabolic process (GO:0008152);; Molecular Function: retinyl-palmitate esterase activity (GO:0050253);; Molecular Function: methyl indole-3-acetate esterase activity (GO:0080030);; Molecular Function: methyl salicylate esterase activity (GO:0080031);; Molecular Function: methyl jasmonate esterase activity (…	--	--	[V]	Defense mechanisms	alpha/beta hydrolase fold	Probable carboxylesterase 8 OS=Arabidopsis thaliana OX=3702 GN=CXE8 PE=2 SV=1	I	Lipid transport and metabolism	PREDICTED: probable carboxylesterase 8 [Malus domestica]	biological process: metabolic process (GO:0008152);; molecular function: catalytic activity (GO:0003824)
MD02G1201100	MD02G1201100	0.966138	1.77374	1.57867	6.08749	1.08522	2.19424	2.9014	5.00256	7.51159	1.13965	normal	1.82642	up	[R]	General function prediction only	--	--	--	--	--	Fasciclin domain	Fasciclin-like arabinogalactan protein 8 OS=Arabidopsis thaliana OX=3702 GN=FLA8 PE=1 SV=1	M	Cell wall/membrane/envelope biogenesis	PREDICTED: fasciclin-like arabinogalactan protein 8 [Malus domestica]	--
MD02G1201500	MD02G1201500	5.1411	17.3633	7.17957	11.1293	0.750246	5.71973	3.09101	4.24949	3.36953	-0.725755	normal	-1.46151	down	--	--	--	--	--	--	--	--	Protein LITTLE ZIPPER 2 OS=Arabidopsis thaliana OX=3702 GN=ZPR2 PE=1 SV=1	S	Function unknown	PREDICTED: uncharacterized protein LOC103405871 [Malus domestica]	--
MD02G1222600	MD02G1222600	24.4947	19.2103	26.6895	56.5929	96.8349	44.4921	31.4976	43.4892	70.7989	1.56015	up	1.03853	up	--	--	--	--	--	--	--	zinc-finger of the FCS-type, C2-C2	Protein MARD1 OS=Arabidopsis thaliana OX=3702 GN=MARD1 PE=2 SV=2	S	Function unknown	PREDICTED: uncharacterized protein LOC103960230 [Pyrus x bretschneideri]	--
MD02G1226400	MD02G1226400	7.57652	4.76175	5.36212	3.19599	3.90036	2.59084	1.66992	2.21119	2.71201	-0.809392	normal	-1.43559	down	[GR]	Carbohydrate transport and metabolism;; General function prediction only	Biological Process: metabolic process (GO:0008152);; Molecular Function: hydrolase activity (GO:0016787);;	--	--	[R]	General function prediction only	Haloacid dehalogenase-like hydrolase;; haloacid dehalogenase-like hydrolase	Haloacid dehalogenase-like hydrolase domain-containing protein Sgpp OS=Arabidopsis thaliana OX=3702 GN=SGPP PE=1 SV=2	S	Function unknown	PREDICTED: haloacid dehalogenase-like hydrolase domain-containing protein Sgpp [Malus domestica]	biological process: metabolic process (GO:0008152);; molecular function: catalytic activity (GO:0003824)
MD02G1238300	MD02G1238300	13.6909	12.7087	8.80367	20.2808	17.9753	13.4229	24.4	19.1515	18.1934	0.608044	normal	0.795191	up	[E]	Amino acid transport and metabolism	Cellular Component: cytoplasm (GO:0005737);; Biological Process: cysteine biosynthetic process from serine (GO:0006535);; Molecular Function: serine O-acetyltransferase activity (GO:0009001);;	K00640|9.32142e-177|pxb:103962794|K00640 serine O-acetyltransferase [EC:2.3.1.30] | (RefSeq) serine acetyltransferase 5-like	Cysteine and methionine metabolism (ko00270);; Sulfur metabolism (ko00920);; Carbon metabolism (ko01200);; Biosynthesis of amino acids (ko01230)	[E]	Amino acid transport and metabolism	Serine acetyltransferase, N-terminal;; Bacterial transferase hexapeptide (six repeats);; Hexapeptide repeat of succinyl-transferase	Serine acetyltransferase 5 OS=Arabidopsis thaliana OX=3702 GN=SAT5 PE=1 SV=1	E	Amino acid transport and metabolism	PREDICTED: serine acetyltransferase 5-like [Pyrus x bretschneideri]	cellular component: cell (GO:0005623);; cellular component: cell part (GO:0044464);; biological process: metabolic process (GO:0008152);; biological process: cellular process (GO:0009987);; biological process: single-organism process (GO:0044699);; molecular function: catalytic activity (GO:0003824)
MD02G1254800	MD02G1254800	5.11103	5.07165	4.89435	7.41772	6.82562	7.267	8.90509	8.36646	7.38844	0.563439	normal	0.695729	up	[H]	Coenzyme transport and metabolism	Molecular Function: serine C-palmitoyltransferase activity (GO:0004758);; Biological Process: biosynthetic process (GO:0009058);; Molecular Function: pyridoxal phosphate binding (GO:0030170);;	K00654|1.67242e-48|mdm:103424675|K00654 serine palmitoyltransferase [EC:2.3.1.50] | (RefSeq) long chain base biosynthesis protein 1-like	Sphingolipid metabolism (ko00600)	[O]	Posttranslational modification, protein turnover, chaperones	Aminotransferase class I and II	Long chain base biosynthesis protein 1 OS=Arabidopsis thaliana OX=3702 GN=LCB1 PE=1 SV=1	H	Coenzyme transport and metabolism	PREDICTED: long chain base biosynthesis protein 1-like isoform X1 [Malus domestica]	molecular function: catalytic activity (GO:0003824);; biological process: metabolic process (GO:0008152);; molecular function: binding (GO:0005488)
MD02G1258000	MD02G1258000	9.19299	10.1602	7.26008	14.9532	8.00776	12.0571	20.2229	14.0246	10.9103	0.436796	normal	0.744829	up	--	--	--	K15414|3.74905e-141|mdm:103408769|K15414 complement component 1 Q subcomponent-binding protein, mitochondrial | (RefSeq) uncharacterized protein At2g39795, mitochondrial-like	--	[C]	Energy production and conversion	Mitochondrial glycoprotein	Uncharacterized protein At2g39795, mitochondrial OS=Arabidopsis thaliana OX=3702 GN=At2g39795 PE=1 SV=1	S	Function unknown	PREDICTED: uncharacterized protein At2g39795, mitochondrial-like [Malus domestica]	--
MD02G1263000	MD02G1263000	3.466	4.42226	4.35153	3.11286	1.73084	2.27744	1.73951	1.98747	2.5289	-0.737567	down	-0.974321	down	[P]	Inorganic ion transport and metabolism	--	K14802|0|mdm:103426955|K14802 phospholipid-transporting ATPase [EC:3.6.3.1] | (RefSeq) phospholipid-transporting ATPase 1-like	--	[R]	General function prediction only	Phospholipid-translocating P-type ATPase C-terminal;; Phospholipid-translocating ATPase N-terminal;; Cation transport ATPase (P-type);; haloacid dehalogenase-like hydrolase;; E1-E2 ATPase	Phospholipid-transporting ATPase 1 OS=Arabidopsis thaliana OX=3702 GN=ALA1 PE=2 SV=1	U	Intracellular trafficking, secretion, and vesicular transport	PREDICTED: phospholipid-transporting ATPase 1-like [Malus domestica]	--
MD02G1265300	MD02G1265300	3.26877	2.6186	2.0561	2.00706	4.75087	6.38131	5.84089	5.63339	3.84877	0.779426	normal	0.930033	up	--	--	Biological Process: transcription, DNA-templated (GO:0006351);; Molecular Function: oxidoreductase activity (GO:0016491);;	--	--	--	--	AP2 domain	Ethylene-responsive transcription factor WRI1 OS=Arabidopsis thaliana OX=3702 GN=WRI1 PE=2 SV=1	K	Transcription	PREDICTED: ethylene-responsive transcription factor WRI1 [Pyrus x bretschneideri]	biological process: metabolic process (GO:0008152);; biological process: cellular process (GO:0009987);; molecular function: catalytic activity (GO:0003824)
MD02G1266900	MD02G1266900	17.8335	29.6611	30.0361	14.2094	10.9246	8.86957	15.7699	10.2506	18.4483	-1.13416	down	-0.815913	down	[G]	Carbohydrate transport and metabolism	--	--	--	[R]	General function prediction only	Major Facilitator Superfamily;; Sugar (and other) transporter	Protein ZINC INDUCED FACILITATOR-LIKE 1 OS=Arabidopsis thaliana OX=3702 GN=ZIFL1 PE=2 SV=1	G	Carbohydrate transport and metabolism	PREDICTED: protein ZINC INDUCED FACILITATOR-LIKE 1-like [Malus domestica]	--
MD02G1274100	MD02G1274100	6.37328	4.20817	6.07618	8.19522	6.86504	7.78389	11.0023	8.86116	8.16107	0.499915	normal	0.728579	up	[G]	Carbohydrate transport and metabolism	Molecular Function: hydrolase activity, hydrolyzing O-glycosyl compounds (GO:0004553);; Biological Process: carbohydrate metabolic process (GO:0005975);; Molecular Function: carbohydrate binding (GO:0030246);;	--	--	[G]	Carbohydrate transport and metabolism	Glycosyl hydrolases family 31	Putative alpha-xylosidase 2 OS=Arabidopsis thaliana OX=3702 GN=XYL2 PE=5 SV=1	G	Carbohydrate transport and metabolism	PREDICTED: uncharacterized protein LOC103959942 [Pyrus x bretschneideri]	molecular function: catalytic activity (GO:0003824);; biological process: metabolic process (GO:0008152);; molecular function: binding (GO:0005488)
MD02G1282700	MD02G1282700	0.642661	0.397239	0.836211	0.048799	0.329256	0.578232	2.11961	2.39666	1.20087	--	--	1.58584	up	--	--	--	--	--	[UR]	Intracellular trafficking, secretion, and vesicular transport;; General function prediction only	Dynamin family;; Dynamin central region	Dynamin-related protein 4C OS=Arabidopsis thaliana OX=3702 GN=DRP4C PE=2 SV=1	S	Function unknown	PREDICTED: dynamin-related protein 4C-like [Pyrus x bretschneideri]	--
MD02G1286200	MD02G1286200	0.483947	0.192223	0.328903	1.26615	0.445996	1.16012	1.33073	1.03384	0.495036	1.52008	up	1.46733	up	[R]	General function prediction only	--	--	--	[T]	Signal transduction mechanisms	NB-ARC domain;; Leucine rich repeat;; Leucine Rich repeats (2 copies)	Putative disease resistance RPP13-like protein 1 OS=Arabidopsis thaliana OX=3702 GN=RPPL1 PE=3 SV=1	S	Function unknown	PREDICTED: putative disease resistance RPP13-like protein 1 [Malus domestica]	--
MD02G1294400	MD02G1294400	7.65836	9.62561	8.80354	12.3425	7.29823	8.29757	19.0574	12.7492	10.8199	0.144045	normal	0.690308	up	--	--	--	--	--	--	--	--	--	S	Function unknown	PREDICTED: uncharacterized protein LOC103431476 [Malus domestica]	--
MD02G1300300	MD02G1300300	23.515	20.7817	21.7234	25.8318	34.2624	30.2884	43.8979	26.3512	31.0883	0.511092	normal	0.596093	up	--	--	--	--	--	[I]	Lipid transport and metabolism	Plasma-membrane choline transporter	--	S	Function unknown	PREDICTED: protein PNS1-like [Malus domestica]	--
MD02G1301700	MD02G1301700	3.82774	2.68585	4.33373	10.4466	5.4381	7.03802	8.36662	10.0754	5.34319	1.11424	up	1.11737	up	--	--	--	--	--	--	--	--	--	--	--	--	--
MD02G1301800	MD02G1301800	5.40647	7.11763	5.1807	11.4047	9.01218	11.1133	14.0209	10.4794	7.24213	0.882697	up	0.827622	up	--	--	--	--	--	[J]	Translation, ribosomal structure and biogenesis	--	--	L	Replication, recombination and repair	PREDICTED: eukaryotic initiation factor 4A-I-like isoform X1 [Malus domestica]	--
MD02G1301900	MD02G1301900	11.0329	13.0107	13.3783	6.88424	3.99113	8.91767	5.89368	7.29838	6.55303	-0.880027	down	-0.929517	down	--	--	--	--	--	--	--	Protein RETICULATA-related	Protein RETICULATA-RELATED 4, chloroplastic OS=Arabidopsis thaliana OX=3702 GN=RER4 PE=2 SV=1	S	Function unknown	PREDICTED: protein RETICULATA-RELATED 4, chloroplastic-like [Malus domestica]	--
MD02G1317800	MD02G1317800	1.63895	0.462219	1.35839	0.468185	1.20994	2.92286	3.76931	3.64755	1.26177	0.44568	normal	1.30136	up	--	--	Molecular Function: iron ion binding (GO:0005506);; Molecular Function: linoleate 13S-lipoxygenase activity (GO:0016165);; Biological Process: oxylipin biosynthetic process (GO:0031408);; Biological Process: oxidation-reduction process (GO:0055114);;	K00454|0|mdm:103427024|K00454 lipoxygenase [EC:1.13.11.12] | (RefSeq) linoleate 13S-lipoxygenase 2-1, chloroplastic-like	Linoleic acid metabolism (ko00591);; alpha-Linolenic acid metabolism (ko00592)	--	--	Lipoxygenase;; PLAT/LH2 domain	Linoleate 13S-lipoxygenase 2-1, chloroplastic OS=Solanum tuberosum OX=4113 GN=LOX2.1 PE=1 SV=1	S	Function unknown	lipoxygenase [Malus domestica]	molecular function: binding (GO:0005488);; molecular function: catalytic activity (GO:0003824);; biological process: metabolic process (GO:0008152);; biological process: single-organism process (GO:0044699);; biological process: cellular process (GO:0009987)
MD03G1006300	MD03G1006300	2.07296	2.09569	2.81657	1.62477	1.1642	2.00606	0.538477	0.434775	1.32125	-0.499234	normal	-1.61026	down	[I]	Lipid transport and metabolism	Molecular Function: catalytic activity (GO:0003824);; Biological Process: metabolic process (GO:0008152);;	--	--	[I]	Lipid transport and metabolism	AMP-binding enzyme;; AMP-binding enzyme C-terminal domain	Probable acyl-activating enzyme 18, peroxisomal OS=Arabidopsis thaliana OX=3702 GN=AAE18 PE=2 SV=1	I	Lipid transport and metabolism	PREDICTED: probable acyl-activating enzyme 18, peroxisomal [Malus domestica]	molecular function: catalytic activity (GO:0003824);; biological process: metabolic process (GO:0008152)
MD03G1007800	MD03G1007800	20.4591	18.5791	22.9921	10.8552	13.7638	12.3106	10.4093	11.0306	16.0999	-0.691515	normal	-0.737071	down	--	--	--	--	--	--	--	Protein of unknown function, DUF538	--	S	Function unknown	PREDICTED: uncharacterized protein LOC103415140 [Malus domestica]	--
MD03G1008300	MD03G1008300	1.03084	1.11595	1.66366	2.32103	1.69552	1.65948	3.40498	2.88896	2.17899	0.623461	normal	1.12624	up	--	--	--	K13095|1.59745e-20|mdm:103452449|K13095 splicing factor 1 | (RefSeq) extensin	--	--	--	--	--	--	--	T3.5 [Malus x robusta]	--
MD03G1024900	MD03G1024900	1.9979	2.24935	2.52629	4.35089	2.42499	3.18115	4.66567	4.19513	3.67125	0.595672	normal	0.869248	up	[R]	General function prediction only	--	--	--	[T]	Signal transduction mechanisms	NB-ARC domain;; Leucine Rich repeats (2 copies)	Putative disease resistance RPP13-like protein 1 OS=Arabidopsis thaliana OX=3702 GN=RPPL1 PE=3 SV=1	S	Function unknown	PREDICTED: putative disease resistance RPP13-like protein 1 [Malus domestica]	--
MD03G1026000	MD03G1026000	0.543908	0.52216	0.402128	1.05373	0.543917	0.732416	1.01104	1.04085	0.89032	0.700486	normal	0.983464	up	[R]	General function prediction only	--	--	--	[T]	Signal transduction mechanisms	NB-ARC domain;; Leucine Rich repeats (2 copies);; Leucine rich repeat	Putative disease resistance RPP13-like protein 1 OS=Arabidopsis thaliana OX=3702 GN=RPPL1 PE=3 SV=1	S	Function unknown	PREDICTED: putative disease resistance RPP13-like protein 1 [Malus domestica]	--
MD03G1026500	MD03G1026500	0.297088	0.296564	0.415527	0.975049	0.331645	0.414033	0.863019	0.955933	0.60751	0.803228	normal	1.24685	up	[R]	General function prediction only	--	--	--	[T]	Signal transduction mechanisms	NB-ARC domain;; Leucine rich repeat;; Leucine Rich repeats (2 copies)	Putative disease resistance RPP13-like protein 1 OS=Arabidopsis thaliana OX=3702 GN=RPPL1 PE=3 SV=1	S	Function unknown	PREDICTED: putative disease resistance RPP13-like protein 1 [Malus domestica]	--
MD03G1032300	MD03G1032300	44.3431	37.961	48.0846	16.6108	39.8022	21.4534	17.1002	22.9715	32.0156	-0.669829	normal	-0.864769	down	[Q]	Secondary metabolites biosynthesis, transport and catabolism	--	--	--	[QR]	Secondary metabolites biosynthesis, transport and catabolism;; General function prediction only	2OG-Fe(II) oxygenase superfamily	1-aminocyclopropane-1-carboxylate oxidase homolog 3 OS=Arabidopsis thaliana OX=3702 GN=At1g06650 PE=2 SV=1	S	Function unknown	PREDICTED: 1-aminocyclopropane-1-carboxylate oxidase homolog 3-like [Malus domestica]	--
MD03G1036900	MD03G1036900	0.362333	0.449021	0.730831	0.300172	0.02233	0.217194	0.146341	0.188996	0.072329	-1.50133	normal	-1.90898	down	[K]	Transcription	Molecular Function: protein serine/threonine kinase activity (GO:0004674);; Molecular Function: ATP binding (GO:0005524);; Cellular Component: plasma membrane (GO:0005886);; Biological Process: protein phosphorylation (GO:0006468);; Cellular Component: integral component of membrane (GO:0016021);;	--	--	--	--	Leucine rich repeat;; Protein kinase domain;; Leucine Rich repeats (2 copies);; Protein tyrosine kinase;; Leucine rich repeat N-terminal domain;; Leucine Rich Repeat	LRR receptor-like serine/threonine-protein kinase OS=Arabidopsis thaliana OX=3702 GN=RGI3 PE=1 SV=1	S	Function unknown	PREDICTED: probable LRR receptor-like serine/threonine-protein kinase At4g26540 [Malus domestica]	molecular function: catalytic activity (GO:0003824);; biological process: metabolic process (GO:0008152);; biological process: cellular process (GO:0009987);; molecular function: binding (GO:0005488);; cellular component: cell (GO:0005623);; cellular component: membrane (GO:0016020);; cellular component: cell part (GO:0044464);; cellular component: membrane part (GO:0044425)
MD03G1040100	MD03G1040100	4.26848	18.7676	6.3256	4.30668	1.75546	3.81395	2.72879	2.24653	2.67665	-1.51925	down	-1.93475	down	[G]	Carbohydrate transport and metabolism	Molecular Function: hydrolase activity, hydrolyzing O-glycosyl compounds (GO:0004553);; Biological Process: metabolic process (GO:0008152);; Molecular Function: galactinol-raffinose galactosyltransferase activity (GO:0047268);;	K06617|0|mdm:103416906|K06617 raffinose synthase [EC:2.4.1.82] | (RefSeq) probable galactinol--sucrose galactosyltransferase 1	Galactose metabolism (ko00052)	--	--	Raffinose synthase or seed imbibition protein Sip1	Probable galactinol--sucrose galactosyltransferase 1 OS=Arabidopsis thaliana OX=3702 GN=RFS1 PE=2 SV=1	S	Function unknown	PREDICTED: probable galactinol--sucrose galactosyltransferase 1 [Malus domestica]	molecular function: catalytic activity (GO:0003824);; biological process: metabolic process (GO:0008152)
MD03G1045900	MD03G1045900	182.683	121.867	78.5377	201.865	154.507	270.745	309.97	281.915	156.497	0.751102	normal	0.94932	up	[T]	Signal transduction mechanisms	Cellular Component: mitochondrion (GO:0005739);; Biological Process: glycolytic process (GO:0006096);; Biological Process: water transport (GO:0006833);; Biological Process: hyperosmotic response (GO:0006972);; Biological Process: Golgi organization (GO:0007030);; Biological Process: response to temperature stimulus (GO:0009266);; Biological Process: response to salt stress (GO:0009651);; Molecul…	--	--	--	--	CBS domain	CBS domain-containing protein CBSX3, mitochondrial OS=Arabidopsis thaliana OX=3702 GN=CBSX3 PE=1 SV=1	S	Function unknown	PREDICTED: CBS domain-containing protein CBSX3, mitochondrial-like [Malus domestica]	cellular component: cell (GO:0005623);; cellular component: organelle (GO:0043226);; cellular component: cell part (GO:0044464);; biological process: metabolic process (GO:0008152);; biological process: cellular process (GO:0009987);; biological process: single-organism process (GO:0044699);; biological process: localization (GO:0051179);; biological process: response to stimulus (GO:0050896);; b…
MD03G1047600	MD03G1047600	10.1112	9.4422	8.05913	13.7336	11.685	11.338	17.8234	12.0919	13.6402	0.462657	normal	0.637957	up	--	--	--	--	--	--	--	--	--	S	Function unknown	PREDICTED: uncharacterized protein LOC103946323 [Pyrus x bretschneideri]	--
MD03G1049900	MD03G1049900	5.38813	9.66658	6.04852	17.6948	6.29829	6.97938	28.9259	13.4485	12.8445	0.594572	normal	1.36727	up	--	--	--	K13434|1.59067e-140|pxb:103949107|K13434 pathogenesis-related genes transcriptional activator PTI6 | (RefSeq) pathogenesis-related genes transcriptional activator PTI6-like	Plant-pathogen interaction (ko04626)	--	--	AP2 domain	Pathogenesis-related genes transcriptional activator PTI6 OS=Solanum lycopersicum OX=4081 GN=PTI6 PE=2 SV=1	K	Transcription	transcription factor ERF9 [Eriobotrya japonica]	--
MD03G1052500	MD03G1052500	1.2781	0.981187	1.41607	1.92397	1.15015	1.44283	2.33763	2.08985	1.64177	0.336	normal	0.70336	up	[K]	Transcription	--	--	--	[T]	Signal transduction mechanisms	NB-ARC domain;; Leucine Rich repeats (2 copies);; Leucine rich repeat	Putative disease resistance protein RGA3 OS=Solanum bulbocastanum OX=147425 GN=RGA3 PE=2 SV=2	S	Function unknown	PREDICTED: putative disease resistance protein RGA1 [Pyrus x bretschneideri]	--
MD03G1056800	MD03G1056800	39.0201	27.2709	32.0091	19.233	19.7285	17.6824	17.4536	14.8103	19.5818	-0.743374	down	-0.941059	down	--	--	Cellular Component: exocyst (GO:0000145);; Cellular Component: cytosol (GO:0005829);; Cellular Component: plasma membrane (GO:0005886);; Biological Process: vesicle docking involved in exocytosis (GO:0006904);; Biological Process: abscisic acid-activated signaling pathway (GO:0009738);; Biological Process: intracellular signal transduction (GO:0035556);; Cellular Component: extracellular exosome …	--	--	[U]	Intracellular trafficking, secretion, and vesicular transport	Exo70 exocyst complex subunit	Exocyst complex component EXO70B1 OS=Arabidopsis thaliana OX=3702 GN=EXO70B1 PE=1 SV=1	S	Function unknown	PREDICTED: exocyst complex component EXO70B1 [Malus domestica]	cellular component: cell (GO:0005623);; cellular component: macromolecular complex (GO:0032991);; cellular component: cell part (GO:0044464);; cellular component: membrane (GO:0016020);; biological process: cellular process (GO:0009987);; biological process: single-organism process (GO:0044699);; biological process: localization (GO:0051179);; biological process: signaling (GO:0023052);; biologic…
MD03G1060200	MD03G1060200	17.5016	21.1184	14.1648	30.0473	28.6317	29.0459	37.4074	33.3205	24.3284	0.787374	up	0.836885	up	--	--	--	--	--	--	--	--	Protein FLC EXPRESSOR OS=Arabidopsis thaliana OX=3702 GN=FLX PE=1 SV=1	S	Function unknown	PREDICTED: protein FLC EXPRESSOR-like [Malus domestica]	--
MD03G1065400	MD03G1065400	4.93512	1.93805	1.69605	0.963654	0.282928	0.442785	1.04923	0.981529	1.39344	-2.30457	down	-1.33636	down	[T]	Signal transduction mechanisms	--	--	--	[T]	Signal transduction mechanisms	Protein kinase domain;; Protein tyrosine kinase	Mitogen-activated protein kinase kinase kinase 17 OS=Arabidopsis thaliana OX=3702 GN=MAPKKK17 PE=1 SV=1	T	Signal transduction mechanisms	PREDICTED: mitogen-activated protein kinase kinase kinase ANP1-like [Malus domestica]	--
MD03G1065600	MD03G1065600	30.3682	4.16682	4.47655	1.17796	1.60995	0.856711	1.8009	1.26476	1.54409	-3.35691	down	-3.10574	down	[T]	Signal transduction mechanisms	Molecular Function: protein serine/threonine phosphatase activity (GO:0004722);; Biological Process: protein dephosphorylation (GO:0006470);; Molecular Function: metal ion binding (GO:0046872);;	--	--	[T]	Signal transduction mechanisms	Protein phosphatase 2C	Probable protein phosphatase 2C 2 OS=Arabidopsis thaliana OX=3702 GN=At1g07160 PE=2 SV=1	T	Signal transduction mechanisms	PREDICTED: probable protein phosphatase 2C 25 [Malus domestica]	molecular function: catalytic activity (GO:0003824);; biological process: metabolic process (GO:0008152);; biological process: cellular process (GO:0009987);; molecular function: binding (GO:0005488)
MD03G1068400	MD03G1068400	5.09873	3.02878	3.67243	1.73432	1.71955	1.57322	1.94942	1.95186	2.04093	-1.17876	down	-1.00264	down	--	--	Molecular Function: metal ion binding (GO:0046872);;	--	--	[R]	General function prediction only	Ankyrin repeat;; Ankyrin repeats (3 copies);; Ankyrin repeat;; Zinc finger C-x8-C-x5-C-x3-H type (and similar)	Zinc finger CCCH domain-containing protein 66 OS=Arabidopsis thaliana OX=3702 GN=At5g58620 PE=2 SV=1	S	Function unknown	PREDICTED: zinc finger CCCH domain-containing protein 66-like [Malus domestica]	molecular function: binding (GO:0005488)
MD03G1069000	MD03G1069000	2.96954	3.75121	5.53923	2.41277	1.6423	0.565787	0.900179	2.15823	1.7992	-1.34774	down	-1.33271	down	--	--	Molecular Function: phosphatidylinositol phospholipase C activity (GO:0004435);; Molecular Function: signal transducer activity (GO:0004871);; Molecular Function: calcium ion binding (GO:0005509);; Biological Process: lipid metabolic process (GO:0006629);; Biological Process: intracellular signal transduction (GO:0035556);;	K05857|0|mdm:103418706|K05857 phosphatidylinositol phospholipase C, delta [EC:3.1.4.11] | (RefSeq) phosphoinositide phospholipase C 4-like	Inositol phosphate metabolism (ko00562);; Phosphatidylinositol signaling system (ko04070);; AGE-RAGE signaling pathway in diabetic complications (ko04933)	[T]	Signal transduction mechanisms	Phosphatidylinositol-specific phospholipase C, X domain;; Phosphatidylinositol-specific phospholipase C, Y domain;; Phosphoinositide-specific phospholipase C, efhand-like;; C2 domain	Phosphoinositide phospholipase C 4 OS=Arabidopsis thaliana OX=3702 GN=PLC4 PE=2 SV=2	S	Function unknown	PREDICTED: LOW QUALITY PROTEIN: phosphoinositide phospholipase C 4-like [Malus domestica]	molecular function: catalytic activity (GO:0003824);; molecular function: signal transducer activity (GO:0004871);; molecular function: binding (GO:0005488);; biological process: metabolic process (GO:0008152);; biological process: single-organism process (GO:0044699);; biological process: cellular process (GO:0009987);; biological process: signaling (GO:0023052);; biological process: response to…
MD03G1069900	MD03G1069900	7.55109	10.3368	11.5149	8.17228	8.0178	5.35903	4.75917	4.60772	6.72496	-0.388884	normal	-0.878598	down	--	--	--	--	--	[R]	General function prediction only	Glycosyl transferase family 90	--	S	Function unknown	PREDICTED: protein O-glucosyltransferase 1 [Malus domestica]	--
MD03G1072300	MD03G1072300	15.5106	20.3966	14.6397	33.0725	25.9696	28.829	44.2171	35.9668	25.5254	0.848721	up	1.05123	up	--	--	--	--	--	--	--	Ring finger domain;; Zinc finger, C3HC4 type (RING finger)	--	S	Function unknown	PREDICTED: E3 ubiquitin-protein ligase CHFR-like isoform X2 [Pyrus x bretschneideri]	--
MD03G1086800	MD03G1086800	11.5855	13.0779	12.3066	6.45012	7.88459	5.88422	9.14975	7.19519	8.41235	-0.809615	down	-0.593341	down	--	--	Molecular Function: binding (GO:0005488);;	--	--	--	--	Myb-like DNA-binding domain	Transcription factor LUX OS=Arabidopsis thaliana OX=3702 GN=LUX PE=1 SV=1	K	Transcription	PREDICTED: transcription factor BOA [Malus domestica]	molecular function: binding (GO:0005488)
MD03G1087100	MD03G1087100	34.525	11.1927	13.9872	4.22627	2.86745	2.46014	3.14217	5.50394	4.5155	-2.6019	down	-2.18999	down	--	--	--	--	--	[O]	Posttranslational modification, protein turnover, chaperones	Protein of unknown function (DUF1117);; zinc-ribbon;; Ring finger domain;; Zinc finger, C3HC4 type (RING finger);; RING-like zinc finger;; Zinc finger, C3HC4 type (RING finger)	E3 ubiquitin-protein ligase RDUF1 OS=Arabidopsis thaliana OX=3702 GN=RDUF1 PE=1 SV=1	O	Posttranslational modification, protein turnover, chaperones	PREDICTED: E3 ubiquitin-protein ligase RDUF1 [Malus domestica]	--
MD03G1088100	MD03G1088100	0.643967	0.333966	0.594082	1.10585	2.94745	0.832199	2.45897	2.37089	2.86503	1.70719	up	2.2661	up	[QV]	Secondary metabolites biosynthesis, transport and catabolism;; Defense mechanisms	Molecular Function: iron ion binding (GO:0005506);; Molecular Function: electron carrier activity (GO:0009055);; Biological Process: abscisic acid metabolic process (GO:0009687);; Biological Process: response to red light (GO:0010114);; Molecular Function: (+)-abscisic acid 8'-hydroxylase activity (GO:0010295);; Molecular Function: heme binding (GO:0020037);; Biological Process: release of seed f…	K09843|0|mdm:103420642|K09843 (+)-abscisic acid 8'-hydroxylase [EC:1.14.13.93] | (RefSeq) CYP707A; abscisic acid 8'-hydroxylase 2	Carotenoid biosynthesis (ko00906)	[QI]	Secondary metabolites biosynthesis, transport and catabolism;; Lipid transport and metabolism	Cytochrome P450	Abscisic acid 8&apos;-hydroxylase 2 OS=Arabidopsis thaliana OX=3702 GN=CYP707A2 PE=2 SV=1	Q	Secondary metabolites biosynthesis, transport and catabolism	PREDICTED: abscisic acid 8&apos;-hydroxylase 2 [Malus domestica]	molecular function: binding (GO:0005488);; molecular function: electron carrier activity (GO:0009055);; biological process: metabolic process (GO:0008152);; biological process: cellular process (GO:0009987);; biological process: single-organism process (GO:0044699);; biological process: response to stimulus (GO:0050896);; molecular function: catalytic activity (GO:0003824);; biological process: r…
MD03G1089700	MD03G1089700	4.17388	5.3445	4.70449	3.13039	3.93126	3.21814	3.22285	2.70359	3.28844	-0.406255	normal	-0.63856	down	--	--	--	--	--	--	--	GRAS domain family	Scarecrow-like protein 14 OS=Arabidopsis thaliana OX=3702 GN=SCL14 PE=2 SV=2	K	Transcription	PREDICTED: scarecrow-like protein 33 [Malus domestica]	--
MD03G1094500	MD03G1094500	0.350461	0	0.701436	1.55447	0.683602	0.665407	4.28108	3.00407	1.9268	--	--	3.08433	up	--	--	Molecular Function: copper ion binding (GO:0005507);;	--	--	--	--	Metallothionein	Metallothionein-like protein type 2 OS=Actinidia deliciosa OX=3627 GN=pKIWI504 PE=2 SV=1	S	Function unknown	PREDICTED: metallothionein-like protein type 2 [Pyrus x bretschneideri]	molecular function: binding (GO:0005488)
MD03G1103100	MD03G1103100	4.0381	5.03482	6.2014	1.55802	2.20885	0.781643	1.21305	2.07274	2.80566	-1.67679	down	-1.32776	down	[T]	Signal transduction mechanisms	--	--	--	[R]	General function prediction only	Ankyrin repeats (3 copies);; Ankyrin repeats (many copies);; Ankyrin repeats (many copies);; Ankyrin repeat;; Domain of unknown function;; Ankyrin repeat	Ankyrin repeat-containing protein At5g02620 OS=Arabidopsis thaliana OX=3702 GN=At5g02620 PE=1 SV=1	S	Function unknown	PREDICTED: ankyrin repeat-containing protein At5g02620-like [Malus domestica]	--
MD03G1108500	MD03G1108500	57.242	38.9207	60.5809	33.1805	51.6046	33.5496	24.8482	28.3962	38.1905	-0.343678	normal	-0.792729	down	[T]	Signal transduction mechanisms	Biological Process: activation of MAPK activity involved in osmosensory signaling pathway (GO:0000169);; Molecular Function: MAP kinase activity (GO:0004707);; Molecular Function: ATP binding (GO:0005524);; Biological Process: response to oxidative stress (GO:0006979);; Biological Process: response to cold (GO:0009409);; Biological Process: response to wounding (GO:0009611);; Biological Process: …	K20536|0|mdm:103421892|K20536 mitogen-activated protein kinase 3 [EC:2.7.11.24] | (RefSeq) mitogen-activated protein kinase 3-like	--	[T]	Signal transduction mechanisms	Protein kinase domain;; Protein tyrosine kinase;; Lipopolysaccharide kinase (Kdo/WaaP) family	Mitogen-activated protein kinase 3 OS=Arabidopsis thaliana OX=3702 GN=MPK3 PE=1 SV=2	T	Signal transduction mechanisms	PREDICTED: mitogen-activated protein kinase 3-like [Malus domestica]	biological process: biological regulation (GO:0065007);; molecular function: catalytic activity (GO:0003824);; molecular function: signal transducer activity (GO:0004871);; biological process: metabolic process (GO:0008152);; biological process: cellular process (GO:0009987);; biological process: signaling (GO:0023052);; biological process: single-organism process (GO:0044699);; biological proces…
MD03G1109400	MD03G1109400	1.44001	2.26144	1.38212	3.46903	2.86159	3.24122	3.79097	3.81342	2.62097	0.962512	normal	0.99794	up	--	--	Molecular Function: protein serine/threonine kinase activity (GO:0004674);; Molecular Function: calcium ion binding (GO:0005509);; Molecular Function: ATP binding (GO:0005524);; Biological Process: protein phosphorylation (GO:0006468);;	K13412|8.28065e-27|pxb:103940184|K13412 calcium-dependent protein kinase [EC:2.7.11.1] | (RefSeq) calcium-dependent protein kinase 20-like	Plant-pathogen interaction (ko04626)	[T]	Signal transduction mechanisms	Protein kinase domain	Calcium-dependent protein kinase 17 OS=Oryza sativa subsp. japonica OX=39947 GN=CPK17 PE=2 SV=1	T	Signal transduction mechanisms	PREDICTED: calcium-dependent protein kinase 20-like [Pyrus x bretschneideri]	molecular function: catalytic activity (GO:0003824);; biological process: metabolic process (GO:0008152);; biological process: cellular process (GO:0009987);; molecular function: binding (GO:0005488)
MD03G1112200	MD03G1112200	1.12665	3.42276	1.19903	5.53838	4.88771	5.13739	4.98556	5.05323	4.19621	1.49676	up	1.30876	up	--	--	--	--	--	--	--	F-box domain	F-box/LRR-repeat protein At3g59200 OS=Arabidopsis thaliana OX=3702 GN=At3g59200 PE=2 SV=1	S	Function unknown	PREDICTED: F-box/LRR-repeat protein At3g59200-like isoform X1 [Malus domestica]	--
MD03G1119300	MD03G1119300	39.8399	40.8587	55.9634	25.783	27.5244	22.7565	13.058	18.7475	30.8347	-0.789414	down	-1.13354	down	--	--	--	K13113|9.77861e-85|mdm:103422995|K13113 ubiquitin-like protein 5 | (RefSeq) ubiquitin-like protein 5	--	[O]	Posttranslational modification, protein turnover, chaperones	Ubiquitin family	Ubiquitin-like protein 5 OS=Arabidopsis thaliana OX=3702 GN=UBL5 PE=3 SV=1	O	Posttranslational modification, protein turnover, chaperones	Os12g0143100, partial [Oryza sativa Japonica Group]	--
MD03G1120100	MD03G1120100	0.715723	1.09564	0.739291	2.10589	1.03973	1.80054	1.94394	2.56232	1.59563	0.990757	normal	1.24883	up	--	--	--	--	--	--	--	--	--	--	--	--	--
MD03G1125200	MD03G1125200	9.96533	7.92915	8.65713	15.7144	9.69356	13.3575	20.3475	12.8522	11.7801	0.586251	normal	0.737955	up	[O]	Posttranslational modification, protein turnover, chaperones	--	K13525|0|mdm:103407783|K13525 transitional endoplasmic reticulum ATPase | (RefSeq) uncharacterized LOC103407783	Protein processing in endoplasmic reticulum (ko04141)	[O]	Posttranslational modification, protein turnover, chaperones	Cell division protein 48 (CDC48), N-terminal domain;; Cell division protein 48 (CDC48), domain 2	Cell division cycle protein 48 homolog OS=Glycine max OX=3847 GN=CDC48 PE=2 SV=1	O	Posttranslational modification, protein turnover, chaperones	PREDICTED: uncharacterized protein LOC103407783 [Malus domestica]	--
MD03G1128200	MD03G1128200	7.01126	8.03513	2.51985	3.96916	2.15825	5.17362	3.53882	1.49082	2.15274	-0.592648	normal	-1.30929	down	--	--	--	--	--	[R]	General function prediction only	--	Protein SENSITIVE TO PROTON RHIZOTOXICITY 2 OS=Arabidopsis thaliana OX=3702 GN=STOP2 PE=2 SV=1	S	Function unknown	PREDICTED: protein SENSITIVE TO PROTON RHIZOTOXICITY 1-like [Malus domestica]	--
MD03G1129300	MD03G1129300	1.16774	1.13126	1.2127	3.66125	2.13717	2.45032	4.23658	4.04415	3.6914	1.23523	normal	1.7045	up	--	--	--	--	--	--	--	--	--	--	--	--	--
MD03G1133700	MD03G1133700	0.073404	0.496272	0.15792	0.866233	0	0.754364	0.915835	1.2957	0.573348	1.17155	normal	1.92431	up	[N]	Cell motility	--	K13680|0|mdm:103423973|K13680 beta-mannan synthase [EC:2.4.1.32] | (RefSeq) glucomannan 4-beta-mannosyltransferase 2-like	--	--	--	Glycosyl transferase family group 2;; Glycosyltransferase like family 2;; Glycosyl transferase family 2;; Glycosyl transferase family 21	Glucomannan 4-beta-mannosyltransferase 2 OS=Arabidopsis thaliana OX=3702 GN=CSLA2 PE=2 SV=1	M	Cell wall/membrane/envelope biogenesis	PREDICTED: glucomannan 4-beta-mannosyltransferase 2-like [Malus domestica]	--
MD03G1134400	MD03G1134400	74.926	86.9905	49.8117	127.028	45.3561	164.275	197.895	137.488	75.5721	0.70047	normal	0.940777	up	--	--	Molecular Function: metal ion binding (GO:0046872);;	K11276|8.05978e-65|mdm:103418887|K11276 nucleophosmin 1 | (RefSeq) histone deacetylase HDT1-like	--	--	--	--	Histone deacetylase HDT1 OS=Arabidopsis thaliana OX=3702 GN=HDT1 PE=1 SV=1	B	Chromatin structure and dynamics	PREDICTED: histone deacetylase HDT1-like [Malus domestica]	molecular function: binding (GO:0005488)
MD03G1135200	MD03G1135200	17.0362	21.113	13.2176	25.3677	16.8964	22.3726	33.7016	29.0313	24.2727	0.37938	normal	0.749091	up	[J]	Translation, ribosomal structure and biogenesis	--	K02896|4.20075e-117|mdm:103424030|K02896 large subunit ribosomal protein L24e | (RefSeq) probable ribosome biogenesis protein RLP24	Ribosome (ko03010)	[J]	Translation, ribosomal structure and biogenesis	Ribosomal protein L24e	Probable ribosome biogenesis protein RLP24 OS=Arabidopsis thaliana OX=3702 GN=At2g44860 PE=1 SV=1	J	Translation, ribosomal structure and biogenesis	PREDICTED: probable ribosome biogenesis protein RLP24 [Malus domestica]	--
MD03G1137700	MD03G1137700	23.5644	21.8636	23.0238	31.903	29.3279	34.5054	50.2369	36.1566	32.8066	0.533016	normal	0.780977	up	--	--	--	--	--	[S]	Function unknown	C3HC zinc finger-like	--	S	Function unknown	PREDICTED: uncharacterized protein LOC103419769 [Malus domestica]	--
MD03G1147700	MD03G1147700	4.97791	4.51717	4.82035	3.08465	2.30911	3.2298	2.08803	1.37724	2.37047	-0.68314	normal	-1.30346	down	--	--	--	--	--	[T]	Signal transduction mechanisms	RhoGAP domain;; P21-Rho-binding domain	Rho GTPase-activating protein 1 OS=Arabidopsis thaliana OX=3702 GN=ROPGAP1 PE=2 SV=1	S	Function unknown	PREDICTED: LOW QUALITY PROTEIN: rho GTPase-activating protein 1 [Pyrus x bretschneideri]	--
MD03G1152000	MD03G1152000	38.1477	16.1819	17.8688	8.3163	5.18027	6.22806	6.38176	6.37186	6.34935	-1.83139	down	-1.93455	down	--	--	--	K12581|0|mdm:103405103|K12581 CCR4-NOT transcription complex subunit 7/8 | (RefSeq) probable CCR4-associated factor 1 homolog 11	RNA degradation (ko03018)	[A]	RNA processing and modification	CAF1 family ribonuclease	Probable CCR4-associated factor 1 homolog 9 OS=Arabidopsis thaliana OX=3702 GN=CAF1-9 PE=2 SV=1	K	Transcription	PREDICTED: probable CCR4-associated factor 1 homolog 11 [Malus domestica]	--
MD03G1152100	MD03G1152100	313.297	194.335	214.204	103.947	160.215	136.507	104.361	128.47	141.54	-0.791469	down	-0.960905	down	--	--	--	K12581|0|pxb:103959293|K12581 CCR4-NOT transcription complex subunit 7/8 | (RefSeq) probable CCR4-associated factor 1 homolog 11	RNA degradation (ko03018)	[A]	RNA processing and modification	CAF1 family ribonuclease	Probable CCR4-associated factor 1 homolog 9 OS=Arabidopsis thaliana OX=3702 GN=CAF1-9 PE=2 SV=1	K	Transcription	PREDICTED: probable CCR4-associated factor 1 homolog 11 [Pyrus x bretschneideri]	--
MD03G1159100	MD03G1159100	72.4191	74.9758	69.2672	43.4423	50.9379	44.6324	44.0006	43.845	54.4696	-0.582196	normal	-0.618017	down	[O]	Posttranslational modification, protein turnover, chaperones	Molecular Function: ATP binding (GO:0005524);; Biological Process: protein folding (GO:0006457);; Biological Process: response to heat (GO:0009408);; Molecular Function: heat shock protein binding (GO:0031072);; Molecular Function: metal ion binding (GO:0046872);; Molecular Function: unfolded protein binding (GO:0051082);;	K09503|0|mdm:103418920|K09503 DnaJ homolog subfamily A member 2 | (RefSeq) dnaJ protein homolog	Protein processing in endoplasmic reticulum (ko04141)	[O]	Posttranslational modification, protein turnover, chaperones	DnaJ C terminal domain;; DnaJ domain;; DnaJ central domain	DnaJ protein homolog OS=Cucumis sativus OX=3659 GN=DNAJ1 PE=2 SV=1	O	Posttranslational modification, protein turnover, chaperones	PREDICTED: dnaJ protein homolog [Malus domestica]	molecular function: binding (GO:0005488);; biological process: cellular process (GO:0009987);; biological process: response to stimulus (GO:0050896)
MD03G1172000	MD03G1172000	18.798	17.5079	20.5606	10.6994	15.7729	13.9958	11.9123	10.928	13.4884	-0.431255	normal	-0.66111	down	--	--	--	--	--	--	--	--	--	S	Function unknown	PREDICTED: uncharacterized protein LOC103418956 [Malus domestica]	--
MD03G1173700	MD03G1173700	31.6805	61.6885	14.4868	106.73	39.7676	55.6112	142.101	69.5158	43.6967	0.950468	normal	1.22837	up	--	--	Biological Process: response to stress (GO:0006950);;	--	--	--	--	--	Photosystem II 5 kDa protein, chloroplastic OS=Gossypium hirsutum OX=3635 GN=PSBT PE=4 SV=1	S	Function unknown	PREDICTED: photosystem II 5 kDa protein, chloroplastic-like [Malus domestica]	biological process: response to stimulus (GO:0050896)
MD03G1183400	MD03G1183400	5.89633	3.32866	5.07833	1.58857	0.881287	1.84599	0.908787	1.15427	2.59938	-1.67279	down	-1.62455	down	--	--	Molecular Function: DNA binding (GO:0003677);; Cellular Component: intracellular (GO:0005622);;	K08065|8.96579e-93|mdm:103439543|K08065 nuclear transcription Y subunit beta | (RefSeq) nuclear transcription factor Y subunit B-3-like	--	[K]	Transcription	Histone-like transcription factor (CBF/NF-Y) and archaeal histone	Nuclear transcription factor Y subunit B-3 OS=Arabidopsis thaliana OX=3702 GN=NFYB3 PE=1 SV=1	B	Chromatin structure and dynamics	PREDICTED: nuclear transcription factor Y subunit B-3-like [Malus domestica]	molecular function: binding (GO:0005488);; cellular component: cell (GO:0005623);; cellular component: cell part (GO:0044464)
MD03G1185700	MD03G1185700	27.6819	4.11981	4.68849	1.28236	0.731564	0.122642	0.580545	0.625201	0.609093	-3.95578	down	-4.29867	down	--	--	Molecular Function: calcium ion binding (GO:0005509);;	--	--	[ZD]	Cytoskeleton;; Cell cycle control, cell division, chromosome partitioning	EF-hand domain pair	Calcium-binding protein KRP1 OS=Arabidopsis thaliana OX=3702 GN=KRP1 PE=2 SV=1	DTZ	Cell cycle control, cell division, chromosome partitioning;; Signal transduction mechanisms;; Cytoskeleton	PREDICTED: calcium-binding protein PBP1-like isoform X2 [Pyrus x bretschneideri]	molecular function: binding (GO:0005488)
MD03G1186700	MD03G1186700	2.6665	2.49198	2.93892	1.70189	1.54086	1.68239	1.5961	1.80446	0.974733	-0.666041	normal	-0.897961	down	--	--	--	--	--	--	--	Agenet domain;; BAH domain	DUF724 domain-containing protein 2 OS=Arabidopsis thaliana OX=3702 GN=DUF2 PE=2 SV=1	S	Function unknown	PREDICTED: uncharacterized protein LOC103427758 [Malus domestica]	--
MD03G1192600	MD03G1192600	13.5601	16.7866	10.9339	22.8249	14.1406	17.7249	27.1477	20.0649	17.8857	0.452101	normal	0.6424	up	[T]	Signal transduction mechanisms	Molecular Function: phosphoprotein phosphatase activity (GO:0004721);; Cellular Component: nucleus (GO:0005634);; Cellular Component: cytoplasm (GO:0005737);;	K15423|0|pxb:103935597|K15423 serine/threonine-protein phosphatase 4 catalytic subunit [EC:3.1.3.16] | (RefSeq) serine/threonine-protein phosphatase PP-X isozyme 2	--	[GT]	Carbohydrate transport and metabolism;; Signal transduction mechanisms	Calcineurin-like phosphoesterase	Serine/threonine-protein phosphatase PP-X isozyme 2 OS=Arabidopsis thaliana OX=3702 GN=PPX2 PE=2 SV=2	T	Signal transduction mechanisms	PREDICTED: serine/threonine-protein phosphatase PP-X isozyme 2 [Malus domestica]	molecular function: catalytic activity (GO:0003824);; biological process: metabolic process (GO:0008152);; biological process: cellular process (GO:0009987);; cellular component: cell (GO:0005623);; cellular component: organelle (GO:0043226);; cellular component: cell part (GO:0044464)
MD03G1200400	MD03G1200400	7.7541	4.76878	3.23141	3.36547	1.58589	2.01311	2.68178	1.31366	2.36162	-1.13578	normal	-1.32212	down	--	--	Molecular Function: translation initiation factor activity (GO:0003743);; Biological Process: translational initiation (GO:0006413);;	K03113|5.38003e-74|mdm:103428699|K03113 translation initiation factor 1 | (RefSeq) protein translation factor SUI1 homolog	RNA transport (ko03013)	[J]	Translation, ribosomal structure and biogenesis	Translation initiation factor SUI1	Protein translation factor SUI1 homolog OS=Oryza sativa subsp. japonica OX=39947 GN=GOS2 PE=3 SV=1	J	Translation, ribosomal structure and biogenesis	PREDICTED: protein translation factor SUI1 homolog [Malus domestica]	molecular function: binding (GO:0005488);; biological process: metabolic process (GO:0008152);; biological process: cellular process (GO:0009987)
MD03G1202600	MD03G1202600	33.2414	37.8112	31.8665	62.0907	41.5108	46.3591	48.4547	58.6127	55.4789	0.589532	normal	0.649992	up	--	--	--	--	--	--	--	--	--	--	--	--	--
MD03G1205900	MD03G1205900	3.41907	1.60161	1.70988	0.224355	0.224261	0.258557	0	0.324333	0.387097	-3.00744	down	-3.1976	down	--	--	--	--	--	--	--	--	--	--	--	--	--
MD03G1212700	MD03G1212700	1.61705	2.10612	1.96069	4.82779	1.41315	2.1478	7.3191	4.24637	4.27272	0.591186	normal	1.45447	up	--	--	--	--	--	--	--	XS domain;; XS zinc finger domain	Protein SUPPRESSOR OF GENE SILENCING 3 OS=Arabidopsis thaliana OX=3702 GN=SGS3 PE=1 SV=1	S	Function unknown	PREDICTED: protein SUPPRESSOR OF GENE SILENCING 3-like [Malus domestica]	--
MD03G1214200	MD03G1214200	65.0083	68.2608	97.2478	39.5817	53.0948	45.9547	42.3097	41.3168	64.827	-0.675146	down	-0.6488	down	[IQR]	Lipid transport and metabolism;; Secondary metabolites biosynthesis, transport and catabolism;; General function prediction only	Molecular Function: nucleotide binding (GO:0000166);; Molecular Function: 3-oxoacyl-[acyl-carrier-protein] reductase (NADPH) activity (GO:0004316);; Biological Process: response to arsenic-containing substance (GO:0046685);; Biological Process: oxidation-reduction process (GO:0055114);;	K00059|6.0033e-157|mdm:103429415|K00059 3-oxoacyl-[acyl-carrier protein] reductase [EC:1.1.1.100] | (RefSeq) short-chain type dehydrogenase/reductase-like	Fatty acid biosynthesis (ko00061);; Biotin metabolism (ko00780);; Biosynthesis of unsaturated fatty acids (ko01040);; Fatty acid metabolism (ko01212)	[R]	General function prediction only	Enoyl-(Acyl carrier protein) reductase;; short chain dehydrogenase;; KR domain;; NAD dependent epimerase/dehydratase family	NADPH-dependent aldehyde reductase-like protein, chloroplastic OS=Arabidopsis thaliana OX=3702 GN=At3g03980 PE=3 SV=1	S	Function unknown	PREDICTED: short-chain type dehydrogenase/reductase-like [Malus domestica]	molecular function: binding (GO:0005488);; molecular function: catalytic activity (GO:0003824);; biological process: metabolic process (GO:0008152);; biological process: single-organism process (GO:0044699);; biological process: response to stimulus (GO:0050896)
MD03G1215800	MD03G1215800	0.739584	3.73094	0.413931	1.27731	0.922077	0.082197	0.33004	0.489005	0.366469	-1.00872	normal	-2.01062	down	[HJ]	Coenzyme transport and metabolism;; Translation, ribosomal structure and biogenesis	--	K14487|0|mdm:103407971|K14487 auxin responsive GH3 gene family | (RefSeq) indole-3-acetic acid-amido synthetase GH3.6-like	Plant hormone signal transduction (ko04075)	--	--	GH3 auxin-responsive promoter	Indole-3-acetic acid-amido synthetase GH3.6 OS=Arabidopsis thaliana OX=3702 GN=GH3.6 PE=1 SV=1	S	Function unknown	PREDICTED: indole-3-acetic acid-amido synthetase GH3.6 [Malus domestica]	--
MD03G1221300	MD03G1221300	1.20893	1.97498	6.53207	1.2907	2.40759	0.537779	0.246277	0.924284	1.82056	-1.11879	normal	-1.69901	down	[T]	Signal transduction mechanisms	--	--	--	[T]	Signal transduction mechanisms	Protein tyrosine kinase;; Carbohydrate-binding protein of the ER;; Protein kinase domain;; Di-glucose binding within endoplasmic reticulum	Receptor-like protein kinase THESEUS 1 OS=Arabidopsis thaliana OX=3702 GN=THE1 PE=1 SV=1	T	Signal transduction mechanisms	PREDICTED: receptor-like protein kinase THESEUS 1 [Pyrus x bretschneideri]	--
MD03G1224500	MD03G1224500	7.8527	7.96406	7.82153	14.0586	10.1615	15.0522	17.6394	15.7394	9.76711	0.776045	up	0.852939	up	[J]	Translation, ribosomal structure and biogenesis	--	K14537|1.54484e-94|mdm:103448663|K14537 nuclear GTP-binding protein | (RefSeq) nuclear/nucleolar GTPase 2	Ribosome biogenesis in eukaryotes (ko03008)	[R]	General function prediction only	NGP1NT (NUC091) domain;; 50S ribosome-binding GTPase	Nuclear/nucleolar GTPase 2 OS=Arabidopsis thaliana OX=3702 GN=NUG2 PE=1 SV=1	S	Function unknown	hypothetical protein COLO4_09425 [Corchorus olitorius]	--
MD03G1225000	MD03G1225000	0.646548	1.25943	0.742882	1.48084	0.589789	1.02428	2.37968	1.68841	1.73317	0.261092	normal	1.10355	up	[QV]	Secondary metabolites biosynthesis, transport and catabolism;; Defense mechanisms	--	--	--	[QI]	Secondary metabolites biosynthesis, transport and catabolism;; Lipid transport and metabolism	Cytochrome P450	Cytochrome P450 CYP72A219 OS=Panax ginseng OX=4054 PE=2 SV=1	Q	Secondary metabolites biosynthesis, transport and catabolism	PREDICTED: cytochrome P450 CYP72A219-like [Malus domestica]	--
MD03G1229000	MD03G1229000	3.78023	6.93593	3.80598	4.49323	1.50522	2.32444	1.63276	1.36616	2.67458	-0.753381	normal	-1.34879	down	--	--	--	--	--	--	--	VQ motif	VQ motif-containing protein 4 OS=Arabidopsis thaliana OX=3702 GN=VQ4 PE=1 SV=1	S	Function unknown	PREDICTED: VQ motif-containing protein 4-like [Malus domestica]	--
MD03G1231800	MD03G1231800	66.2165	33.5083	29.3483	7.65838	6.81618	7.73932	11.8756	8.50261	11.1524	-2.48813	down	-2.05323	down	--	--	Molecular Function: DNA binding (GO:0003677);; Molecular Function: transcription factor activity, sequence-specific DNA binding (GO:0003700);; Cellular Component: nucleus (GO:0005634);; Biological Process: regulation of transcription, DNA-templated (GO:0006355);;	K09286|1.11616e-90|mdm:103427330|K09286 EREBP-like factor | (RefSeq) AP2D10; ethylene-responsive transcription factor 4-like	--	--	--	AP2 domain	Ethylene-responsive transcription factor 4 OS=Arabidopsis thaliana OX=3702 GN=ERF4 PE=1 SV=1	K	Transcription	ethylene-responsive transcription factor 4-like [Malus domestica]	molecular function: binding (GO:0005488);; molecular function: nucleic acid binding transcription factor activity (GO:0001071);; biological process: biological regulation (GO:0065007);; cellular component: cell (GO:0005623);; cellular component: organelle (GO:0043226);; cellular component: cell part (GO:0044464)
MD03G1235600	MD03G1235600	7.01997	4.26995	8.80193	3.20302	4.44411	3.81572	1.71562	3.86924	4.03423	-0.754437	normal	-1.0711	down	--	--	--	--	--	--	--	Protein of unknown function (DUF3082)	--	S	Function unknown	PREDICTED: uncharacterized protein LOC103427336 isoform X1 [Malus domestica]	--
MD03G1242400	MD03G1242400	0.623673	1.16341	0.401795	2.24531	0.805358	0.420737	1.13713	3.04409	2.0109	0.702229	normal	1.5003	up	--	--	--	--	--	--	--	D-mannose binding lectin	EP1-like glycoprotein 3 OS=Arabidopsis thaliana OX=3702 GN=At1g78850 PE=1 SV=1	S	Function unknown	PREDICTED: epidermis-specific secreted glycoprotein EP1-like [Malus domestica]	--
MD03G1245000	MD03G1245000	12.6527	15.3713	14.6262	11.5649	6.03368	7.28643	9.48704	10.3044	8.51019	-0.733127	normal	-0.601194	down	[Q]	Secondary metabolites biosynthesis, transport and catabolism	--	--	--	[QR]	Secondary metabolites biosynthesis, transport and catabolism;; General function prediction only	2OG-Fe(II) oxygenase superfamily;; non-haem dioxygenase in morphine synthesis N-terminal	1-aminocyclopropane-1-carboxylate oxidase homolog 1 OS=Arabidopsis thaliana OX=3702 GN=At1g06620 PE=2 SV=1	S	Function unknown	PREDICTED: 1-aminocyclopropane-1-carboxylate oxidase homolog 1-like [Malus domestica]	--
MD03G1252200	MD03G1252200	1.7934	1.90414	2.25909	1.07308	1.78766	0.933292	0.690049	0.911501	1.30347	-0.58199	normal	-1.02869	down	[H]	Coenzyme transport and metabolism	Molecular Function: trans-hexaprenyltranstransferase activity (GO:0000010);; Biological Process: isoprenoid biosynthetic process (GO:0008299);; Biological Process: photosynthesis (GO:0015979);;	K05356|0|mdm:103427372|K05356 all-trans-nonaprenyl-diphosphate synthase [EC:2.5.1.84 2.5.1.85] | (RefSeq) probable solanesyl-diphosphate synthase 3, chloroplastic	Terpenoid backbone biosynthesis (ko00900)	[H]	Coenzyme transport and metabolism	Polyprenyl synthetase	Solanesyl diphosphate synthase 2, chloroplastic OS=Arabidopsis thaliana OX=3702 GN=SPS2 PE=1 SV=1	H	Coenzyme transport and metabolism	PREDICTED: probable solanesyl-diphosphate synthase 3, chloroplastic [Malus domestica]	molecular function: catalytic activity (GO:0003824);; biological process: metabolic process (GO:0008152);; biological process: cellular process (GO:0009987);; biological process: single-organism process (GO:0044699)
MD03G1255900	MD03G1255900	10.3085	11.0331	9.63247	9.21175	7.97129	7.10335	5.30001	7.54731	7.42443	-0.29707	normal	-0.616498	down	--	--	Molecular Function: GTPase activity (GO:0003924);; Molecular Function: GTP binding (GO:0005525);; Cellular Component: endosome (GO:0005768);; Cellular Component: Golgi apparatus (GO:0005794);; Cellular Component: trans-Golgi network (GO:0005802);; Biological Process: obsolete GTP catabolic process (GO:0006184);; Biological Process: immune response (GO:0006955);;	--	--	[R]	General function prediction only	Guanylate-binding protein, N-terminal domain;; Guanylate-binding protein, C-terminal domain	--	S	Function unknown	PREDICTED: LOW QUALITY PROTEIN: guanylate-binding protein 1-like [Malus domestica]	molecular function: catalytic activity (GO:0003824);; molecular function: binding (GO:0005488);; cellular component: cell (GO:0005623);; cellular component: organelle (GO:0043226);; cellular component: cell part (GO:0044464);; cellular component: organelle part (GO:0044422);; biological process: immune system process (GO:0002376);; biological process: response to stimulus (GO:0050896)
MD03G1259900	MD03G1259900	0.947879	6.07331	0.45528	0.27873	0.140837	0.161473	0	0	0.223261	-3.56079	down	-4.97002	down	[P]	Inorganic ion transport and metabolism	Molecular Function: secondary active sulfate transmembrane transporter activity (GO:0008271);; Biological Process: sulfate transport (GO:0008272);; Cellular Component: integral component of membrane (GO:0016021);; Biological Process: transmembrane transport (GO:0055085);;	K17471|0|mdm:103432413|K17471 sulfate transporter 3 | (RefSeq) sulfate transporter 3.1	--	[P]	Inorganic ion transport and metabolism	Sulfate permease family;; STAS domain	Sulfate transporter 3.1 OS=Arabidopsis thaliana OX=3702 GN=SULTR3;1 PE=2 SV=1	P	Inorganic ion transport and metabolism	PREDICTED: LOW QUALITY PROTEIN: sulfate transporter 3.1 [Malus domestica]	molecular function: transporter activity (GO:0005215);; biological process: single-organism process (GO:0044699);; biological process: localization (GO:0051179);; cellular component: membrane (GO:0016020);; cellular component: membrane part (GO:0044425)
MD03G1271200	MD03G1271200	10.6729	14.1432	12.6542	5.921	8.99438	6.08885	4.81218	6.45724	6.89701	-0.767996	down	-1.04888	down	--	--	--	--	--	[S]	Function unknown	BSD domain	--	S	Function unknown	PREDICTED: BSD domain-containing protein 1 [Malus domestica]	--
MD03G1273400	MD03G1273400	8.30281	7.37912	7.82941	6.17003	2.64103	4.23586	2.11856	1.88254	4.61777	-0.811792	normal	-1.45152	down	--	--	--	--	--	--	--	--	--	--	--	--	--
MD03G1277000	MD03G1277000	9.25385	7.08013	11.2005	4.04358	5.22888	3.46201	1.05867	2.55098	4.22096	-1.05218	down	-1.81642	down	[P]	Inorganic ion transport and metabolism	Cellular Component: vacuolar membrane (GO:0005774);; Biological Process: regulation of pH (GO:0006885);; Biological Process: response to salt stress (GO:0009651);; Biological Process: lithium ion transport (GO:0010351);; Molecular Function: sodium:proton antiporter activity (GO:0015385);; Cellular Component: integral component of membrane (GO:0016021);; Biological Process: sodium ion transmembran…	K14724|0|mdm:103408100|K14724 solute carrier family 9 (sodium/hydrogen exchanger), member 8 | (RefSeq) sodium/hydrogen exchanger 2-like	--	[P]	Inorganic ion transport and metabolism	Sodium/hydrogen exchanger family	Sodium/hydrogen exchanger 2 OS=Arabidopsis thaliana OX=3702 GN=NHX2 PE=2 SV=2	P	Inorganic ion transport and metabolism	PREDICTED: sodium/hydrogen exchanger 2-like [Malus domestica]	cellular component: cell (GO:0005623);; cellular component: membrane (GO:0016020);; cellular component: organelle (GO:0043226);; cellular component: organelle part (GO:0044422);; cellular component: cell part (GO:0044464);; biological process: biological regulation (GO:0065007);; biological process: response to stimulus (GO:0050896);; biological process: localization (GO:0051179);; molecular func…
MD03G1280200	MD03G1280200	3.91325	2.18474	2.88537	3.6215	3.00997	4.1388	6.45984	6.74336	3.82687	0.30396	normal	0.904856	up	[R]	General function prediction only	--	--	--	[T]	Signal transduction mechanisms	NB-ARC domain;; Leucine Rich repeats (2 copies);; Leucine rich repeat	Putative disease resistance protein RGA3 OS=Solanum bulbocastanum OX=147425 GN=RGA3 PE=2 SV=2	S	Function unknown	PREDICTED: disease resistance protein RGA2-like [Malus domestica]	--
MD03G1282200	MD03G1282200	1.68046	2.05985	1.56526	3.39539	0.922151	1.48455	3.35154	2.98895	3.36565	0.163591	normal	0.860233	up	--	--	--	K08472|0|mdm:103408176|K08472 mlo protein | (RefSeq) MLO-like protein 1	--	--	--	Mlo family	MLO-like protein 1 OS=Arabidopsis thaliana OX=3702 GN=MLO1 PE=1 SV=1	D	Cell cycle control, cell division, chromosome partitioning	PREDICTED: MLO-like protein 1 [Malus domestica]	--
MD03G1287400	MD03G1287400	28.2146	28.2109	34.687	40.0498	59.146	39.676	61.9384	38.9706	56.838	0.671691	normal	0.771316	up	--	--	Molecular Function: nucleotide binding (GO:0000166);; Molecular Function: nucleic acid binding (GO:0003676);; Molecular Function: ubiquitin-protein transferase activity (GO:0004842);; Biological Process: ubiquitin-dependent protein catabolic process (GO:0006511);; Biological Process: red, far-red light phototransduction (GO:0009585);; Biological Process: regulation of photomorphogenesis (GO:00100…	--	--	--	--	--	Phytochrome A-associated F-box protein OS=Arabidopsis thaliana OX=3702 GN=EID1 PE=1 SV=2	S	Function unknown	PREDICTED: phytochrome A-associated F-box protein-like [Malus domestica]	molecular function: binding (GO:0005488);; molecular function: catalytic activity (GO:0003824);; biological process: metabolic process (GO:0008152);; biological process: cellular process (GO:0009987);; biological process: signaling (GO:0023052);; biological process: single-organism process (GO:0044699);; biological process: response to stimulus (GO:0050896);; biological process: biological regula…
MD03G1290300	MD03G1290300	88.0435	128.803	89.805	89.2057	74.3155	85.986	59.0272	56.2034	71.0005	-0.244241	normal	-0.727268	down	--	--	--	--	--	--	--	Protein of unknown function, DUF538	Uncharacterized protein At5g01610 OS=Arabidopsis thaliana OX=3702 GN=At5g01610 PE=1 SV=1	S	Function unknown	PREDICTED: uncharacterized protein At5g01610-like [Malus domestica]	--
MD03G1294500	MD03G1294500	29.2541	40.2435	18.7888	54.3662	25.803	37.1851	49.0887	51.7214	40.6904	0.45415	normal	0.675017	up	[G]	Carbohydrate transport and metabolism	--	--	--	--	--	SMP-30/Gluconolaconase/LRE-like region	--	S	Function unknown	PREDICTED: uncharacterized protein LOC103967185 [Pyrus x bretschneideri]	--
MD03G1295200	MD03G1295200	36.0507	38.2627	38.0237	23.028	24.3895	18.499	17.7511	21.7143	23.5421	-0.710808	normal	-0.84187	down	--	--	Molecular Function: transcription factor activity, sequence-specific DNA binding (GO:0003700);; Biological Process: regulation of transcription, DNA-templated (GO:0006355);; Molecular Function: sequence-specific DNA binding (GO:0043565);;	--	--	--	--	bZIP transcription factor;; Basic region leucine zipper	bZIP transcription factor 53 OS=Arabidopsis thaliana OX=3702 GN=BZIP53 PE=1 SV=1	K	Transcription	PREDICTED: bZIP transcription factor 53-like [Pyrus x bretschneideri]	molecular function: nucleic acid binding transcription factor activity (GO:0001071);; biological process: biological regulation (GO:0065007);; molecular function: binding (GO:0005488)
MD03G1296900	MD03G1296900	6.24231	5.58479	7.43905	2.39723	5.281	2.33078	1.97571	2.93673	3.57921	-0.869217	normal	-1.18904	down	--	--	Molecular Function: hydrolase activity (GO:0016787);;	--	--	--	--	Lipase (class 3)	--	S	Function unknown	PREDICTED: uncharacterized protein LOC103432636 isoform X1 [Malus domestica]	molecular function: catalytic activity (GO:0003824)
MD03G1298600	MD03G1298600	31.6976	29.2736	40.4824	20.191	27.1206	15.5313	8.39079	17.3221	26.918	-0.627207	normal	-0.952388	down	--	--	--	--	--	--	--	--	--	S	Function unknown	PREDICTED: uncharacterized protein LOC103967147 [Pyrus x bretschneideri]	--
MD04G1009000	MD04G1009000	3.36738	2.38163	3.73896	1.2445	1.95046	0.643009	0.253392	0.755237	2.17882	-1.22728	normal	-1.5618	down	--	--	--	--	--	--	--	AP2 domain	Ethylene-responsive transcription factor ERF062 OS=Arabidopsis thaliana OX=3702 GN=ERF062 PE=2 SV=1	K	Transcription	PREDICTED: ethylene-responsive transcription factor ERF062 [Malus domestica]	--
MD04G1018700	MD04G1018700	23.6765	11.3245	27.2471	10.0414	19.0422	13.9333	7.82274	10.267	12.9628	-0.473236	normal	-1.01982	down	[I]	Lipid transport and metabolism	--	K01897|0|pxb:103962573|K01897 long-chain acyl-CoA synthetase [EC:6.2.1.3] | (RefSeq) probable acyl-activating enzyme 16, chloroplastic	Fatty acid biosynthesis (ko00061);; Fatty acid degradation (ko00071);; Fatty acid metabolism (ko01212);; Peroxisome (ko04146)	[I]	Lipid transport and metabolism	AMP-binding enzyme	Probable acyl-activating enzyme 16, chloroplastic OS=Arabidopsis thaliana OX=3702 GN=AAE16 PE=2 SV=1	I	Lipid transport and metabolism	PREDICTED: probable acyl-activating enzyme 16, chloroplastic isoform X1 [Pyrus x bretschneideri]	--
MD04G1019300	MD04G1019300	5.12221	7.09039	7.6913	3.2764	0.710118	0.701967	0.882855	1.59484	1.32747	-2.04881	down	-2.38537	down	[G]	Carbohydrate transport and metabolism	Biological Process: metabolic process (GO:0008152);; Molecular Function: transferase activity, transferring hexosyl groups (GO:0016758);;	--	--	[GC]	Carbohydrate transport and metabolism;; Energy production and conversion	UDP-glucoronosyl and UDP-glucosyl transferase	Crocetin glucosyltransferase, chloroplastic OS=Gardenia jasminoides OX=114476 GN=UGT75L6 PE=1 SV=1	S	Function unknown	PREDICTED: crocetin glucosyltransferase, chloroplastic-like [Malus domestica]	biological process: metabolic process (GO:0008152);; molecular function: catalytic activity (GO:0003824)
MD04G1019400	MD04G1019400	2.56743	5.13733	4.31434	2.32795	0.020243	0.483894	0.522054	0.72933	1.21757	-2.0604	normal	-2.27321	down	[G]	Carbohydrate transport and metabolism	Biological Process: metabolic process (GO:0008152);; Molecular Function: transferase activity, transferring hexosyl groups (GO:0016758);;	--	--	[GC]	Carbohydrate transport and metabolism;; Energy production and conversion	UDP-glucoronosyl and UDP-glucosyl transferase	Crocetin glucosyltransferase, chloroplastic OS=Gardenia jasminoides OX=114476 GN=UGT75L6 PE=1 SV=1	S	Function unknown	PREDICTED: crocetin glucosyltransferase, chloroplastic-like [Malus domestica]	biological process: metabolic process (GO:0008152);; molecular function: catalytic activity (GO:0003824)
MD04G1022400	MD04G1022400	14.7387	23.2512	12.4278	8.72433	5.95138	16.9265	6.48627	7.45235	5.81796	-0.631615	normal	-1.35501	down	[O]	Posttranslational modification, protein turnover, chaperones	Biological Process: protein folding (GO:0006457);;	--	--	[O]	Posttranslational modification, protein turnover, chaperones	FKBP-type peptidyl-prolyl cis-trans isomerase;; Tetratricopeptide repeat;; Tetratricopeptide repeat;; Tetratricopeptide repeat;; Tetratricopeptide repeat;; TPR repeat;; Tetratricopeptide repeat	Peptidyl-prolyl cis-trans isomerase FKBP65 OS=Arabidopsis thaliana OX=3702 GN=FKBP65 PE=1 SV=1	O	Posttranslational modification, protein turnover, chaperones	PREDICTED: 70 kDa peptidyl-prolyl isomerase-like [Malus domestica]	biological process: cellular process (GO:0009987)
MD04G1052600	MD04G1052600	3.36194	3.87565	3.93363	1.95239	6.84915	7.22798	0.726832	1.77189	2.30631	0.582264	normal	-1.21761	down	--	--	--	--	--	--	--	Pollen allergen;; Lytic transglycolase	Expansin-like B1 OS=Arabidopsis thaliana OX=3702 GN=EXLB1 PE=2 SV=2	G	Carbohydrate transport and metabolism	PREDICTED: expansin-like B1 [Malus domestica]	--
MD04G1055600	MD04G1055600	3.04583	2.70598	1.91934	5.80067	2.52066	5.44448	10.2632	6.37936	3.38834	0.876969	up	1.36134	up	[J]	Translation, ribosomal structure and biogenesis	--	--	--	[A]	RNA processing and modification	SpoU rRNA Methylase family	--	J	Translation, ribosomal structure and biogenesis	uncharacterized protein LOC18775749 [Prunus persica]	--
MD04G1058000	MD04G1058000	7.62347	9.51889	4.83411	1.27225	0.346113	1.48033	2.25337	1.85978	1.15874	-2.77933	down	-2.06069	down	--	--	Molecular Function: DNA binding (GO:0003677);; Molecular Function: transcription factor activity, sequence-specific DNA binding (GO:0003700);; Cellular Component: nucleus (GO:0005634);; Biological Process: regulation of transcription, DNA-templated (GO:0006355);;	K09286|1.26154e-121|mdm:103415729|K09286 EREBP-like factor | (RefSeq) ethylene-responsive transcription factor 2-like	--	--	--	AP2 domain	Ethylene-responsive transcription factor 1A OS=Arabidopsis thaliana OX=3702 GN=ERF1A PE=1 SV=2	K	Transcription	PREDICTED: ethylene-responsive transcription factor 2-like [Malus domestica]	molecular function: binding (GO:0005488);; molecular function: nucleic acid binding transcription factor activity (GO:0001071);; biological process: biological regulation (GO:0065007);; cellular component: cell (GO:0005623);; cellular component: organelle (GO:0043226);; cellular component: cell part (GO:0044464)
MD04G1058200	MD04G1058200	84.272	42.1949	24.8487	9.40193	13.6511	14.9355	17.5963	12.2436	11.5441	-1.94068	down	-1.8925	down	--	--	Molecular Function: DNA binding (GO:0003677);; Molecular Function: transcription factor activity, sequence-specific DNA binding (GO:0003700);; Cellular Component: nucleus (GO:0005634);; Biological Process: regulation of transcription, DNA-templated (GO:0006355);;	K09286|2.42519e-157|mdm:103419228|K09286 EREBP-like factor | (RefSeq) ethylene-responsive transcription factor 5-like	--	--	--	AP2 domain	Ethylene-responsive transcription factor 5 OS=Arabidopsis thaliana OX=3702 GN=ERF5 PE=2 SV=1	K	Transcription	PREDICTED: ethylene-responsive transcription factor 5-like [Malus domestica]	molecular function: binding (GO:0005488);; molecular function: nucleic acid binding transcription factor activity (GO:0001071);; biological process: biological regulation (GO:0065007);; cellular component: cell (GO:0005623);; cellular component: organelle (GO:0043226);; cellular component: cell part (GO:0044464)
MD04G1061200	MD04G1061200	7.20854	6.02735	6.26019	2.87058	4.10333	2.65751	3.63166	3.24381	2.96864	-0.950432	down	-0.998668	down	--	--	Biological Process: regulation of transcription, DNA-templated (GO:0006355);; Biological Process: anatomical structure morphogenesis (GO:0009653);; Molecular Function: sequence-specific DNA binding (GO:0043565);; Biological Process: single-organism developmental process (GO:0044767);; Biological Process: system development (GO:0048731);;	K09338|4.37599e-170|mdm:103427511|K09338 homeobox-leucine zipper protein | (RefSeq) homeobox-leucine zipper protein HAT4-like	--	[K]	Transcription	HD-ZIP protein N terminus;; Homeobox domain;; Homeobox associated leucine zipper	Homeobox-leucine zipper protein HAT4 OS=Arabidopsis thaliana OX=3702 GN=HAT4 PE=1 SV=1	K	Transcription	PREDICTED: homeobox-leucine zipper protein HAT4-like [Malus domestica]	biological process: biological regulation (GO:0065007);; biological process: developmental process (GO:0032502);; molecular function: binding (GO:0005488);; biological process: single-organism process (GO:0044699)
MD04G1067100	MD04G1067100	6.63192	8.17407	7.17686	14.3686	13.4393	15.4216	19.2954	14.6954	10.7526	1.02657	up	1.00681	up	--	--	--	--	--	--	--	--	--	--	--	--	--
MD04G1069200	MD04G1069200	22.7925	30.072	32.0765	15.5757	22.5378	14.2212	14.3566	16.0429	18.7188	-0.631816	normal	-0.799477	down	[I]	Lipid transport and metabolism	Molecular Function: hydroxymethylglutaryl-CoA synthase activity (GO:0004421);; Biological Process: isoprenoid biosynthetic process (GO:0008299);;	K01641|0|pxb:103966465|K01641 hydroxymethylglutaryl-CoA synthase [EC:2.3.3.10] | (RefSeq) hydroxymethylglutaryl-CoA synthase-like	Synthesis and degradation of ketone bodies (ko00072);; Valine, leucine and isoleucine degradation (ko00280);; Butanoate metabolism (ko00650);; Terpenoid backbone biosynthesis (ko00900)	[I]	Lipid transport and metabolism	Hydroxymethylglutaryl-coenzyme A synthase C terminal;; Hydroxymethylglutaryl-coenzyme A synthase N terminal	Hydroxymethylglutaryl-CoA synthase OS=Arabidopsis thaliana OX=3702 GN=HMGS PE=1 SV=2	I	Lipid transport and metabolism	PREDICTED: hydroxymethylglutaryl-CoA synthase-like [Pyrus x bretschneideri]	molecular function: catalytic activity (GO:0003824);; biological process: metabolic process (GO:0008152);; biological process: cellular process (GO:0009987);; biological process: single-organism process (GO:0044699)
MD04G1088400	MD04G1088400	0.735893	1.71077	0.834937	3.22936	1.24145	0.98568	4.27449	3.87606	1.35895	--	--	1.50122	up	--	--	Molecular Function: nucleotide binding (GO:0000166);; Molecular Function: nucleic acid binding (GO:0003676);;	K14787|7.59414e-51|mdm:103410680|K14787 multiple RNA-binding domain-containing protein 1 | (RefSeq) multiple RNA-binding domain-containing protein 1-like	--	[R]	General function prediction only	RNA recognition motif. (a.k.a. RRM, RBD, or RNP domain)	Polyadenylate-binding protein 6 OS=Arabidopsis thaliana OX=3702 GN=PAB6 PE=2 SV=1	S	Function unknown	PREDICTED: multiple RNA-binding domain-containing protein 1-like [Malus domestica]	molecular function: binding (GO:0005488)
MD04G1091300	MD04G1091300	0.323875	0.512899	0.299643	0.905853	1.11207	0.856665	1.21745	0.968739	0.861555	1.35522	up	1.37548	up	--	--	--	--	--	--	--	--	--	--	--	PREDICTED: alcohol dehydrogenase 3-like [Malus domestica]	--
MD04G1092500	MD04G1092500	1.96229	1.72992	2.79884	0.484825	1.12317	0.93612	0.813718	0.742881	1.31569	-1.2817	normal	-1.18243	down	--	--	--	--	--	--	--	--	--	S	Function unknown	PREDICTED: uncharacterized protein LOC103433109 [Malus domestica]	--
MD04G1125600	MD04G1125600	236.292	236.272	322.741	95.0062	127.192	106.038	86.8748	108.827	145.389	-1.21794	down	-1.23232	down	[O]	Posttranslational modification, protein turnover, chaperones	Molecular Function: ATP binding (GO:0005524);; Biological Process: response to stress (GO:0006950);;	K03283|0|nnu:104594972|K03283 heat shock 70kDa protein 1/8 | (RefSeq) heat shock cognate 70 kDa protein 2-like	Spliceosome (ko03040);; Protein processing in endoplasmic reticulum (ko04141);; Endocytosis (ko04144)	[O]	Posttranslational modification, protein turnover, chaperones	NAD-specific glutamate dehydrogenase	Probable mediator of RNA polymerase II transcription subunit 37e OS=Arabidopsis thaliana OX=3702 GN=MED37E PE=1 SV=3	O	Posttranslational modification, protein turnover, chaperones	hypothetical protein F511_04348 [Dorcoceras hygrometricum]	molecular function: binding (GO:0005488);; biological process: response to stimulus (GO:0050896)
MD04G1128900	MD04G1128900	16.7737	8.73595	18.4292	6.65894	12.101	26.9087	54.3914	54.4162	22.9385	0.09461	normal	1.56225	up	--	--	Molecular Function: metal ion binding (GO:0046872);;	--	--	[P]	Inorganic ion transport and metabolism	Metallothionein	Metallothionein-like protein type 2 OS=Malus domestica OX=3750 GN=MT1 PE=3 SV=1	S	Function unknown	PREDICTED: metallothionein-like protein type 2 [Malus domestica]	molecular function: binding (GO:0005488)
MD04G1131300	MD04G1131300	10.1961	5.68127	6.12503	12.9293	11.4149	13.4976	15.4898	14.8468	10.4626	0.827311	up	0.873079	up	--	--	--	--	--	--	--	--	Protein FAR-RED ELONGATED HYPOCOTYL 1 OS=Arabidopsis thaliana OX=3702 GN=FHY1 PE=1 SV=1	S	Function unknown	PREDICTED: protein FAR-RED ELONGATED HYPOCOTYL 1-like isoform X2 [Pyrus x bretschneideri]	--
MD04G1136000	MD04G1136000	4.38048	4.27492	4.47624	6.9454	6.44196	6.81777	8.1047	7.91108	6.02801	0.672215	up	0.734284	up	--	--	--	--	--	--	--	Domain of unknown function (DUF588)	CASP-like protein 5B2 OS=Arabidopsis thaliana OX=3702 GN=At3g53850 PE=2 SV=1	S	Function unknown	PREDICTED: CASP-like protein 5B2 [Malus domestica]	--
MD04G1139000	MD04G1139000	515.104	513.732	392.53	718.153	427.755	683.542	1064.16	752.29	699.59	0.405397	normal	0.806488	up	--	--	--	--	--	--	--	--	--	S	Function unknown	PREDICTED: uncharacterized protein LOC103433525 [Malus domestica]	--
MD04G1139300	MD04G1139300	10.9681	9.02728	12.3002	5.91521	7.73627	8.07985	6.09885	6.81157	8.29253	-0.517154	normal	-0.61941	down	--	--	--	--	--	--	--	PRONE (Plant-specific Rop nucleotide exchanger)	Rop guanine nucleotide exchange factor 7 OS=Arabidopsis thaliana OX=3702 GN=ROPGEF7 PE=1 SV=1	S	Function unknown	PREDICTED: rop guanine nucleotide exchange factor 7-like [Malus domestica]	--
MD04G1142200	MD04G1142200	11.3627	12.7605	10.4642	13.5144	15.898	18.4997	29.0839	19.9517	13.3851	0.524779	normal	0.833364	up	--	--	Molecular Function: DNA binding (GO:0003677);; Molecular Function: chromatin binding (GO:0003682);;	K09422|0|mdm:103433541|K09422 myb proto-oncogene protein, plant | (RefSeq) MYB2; transcription factor MYB59-like	--	[K]	Transcription	Myb-like DNA-binding domain;; Myb-like DNA-binding domain	Transcription factor MYB1 OS=Arabidopsis thaliana OX=3702 GN=MYB1 PE=2 SV=1	K	Transcription	transcription factor MYB59-like [Malus domestica]	molecular function: binding (GO:0005488)
MD04G1145100	MD04G1145100	15.9424	15.6567	21.9033	11.0192	14.6137	10.037	7.1054	9.93002	14.8662	-0.523499	normal	-0.755261	down	--	--	Cellular Component: plasma membrane (GO:0005886);; Biological Process: mitochondrial transport (GO:0006839);; Cellular Component: chloroplast (GO:0009507);; Biological Process: photorespiration (GO:0009853);; Cellular Component: integral component of membrane (GO:0016021);; Cellular Component: mitochondrial membrane (GO:0031966);;	K15103|0|pxb:103959601|K15103 solute carrier family 25 (mitochondrial uncoupling protein), member 8/9 | (RefSeq) mitochondrial uncoupling protein 1	--	[C]	Energy production and conversion	Mitochondrial carrier protein	Mitochondrial uncoupling protein 1 OS=Arabidopsis thaliana OX=3702 GN=PUMP1 PE=1 SV=1	O	Posttranslational modification, protein turnover, chaperones	PREDICTED: mitochondrial uncoupling protein 1 [Pyrus x bretschneideri]	cellular component: cell (GO:0005623);; cellular component: membrane (GO:0016020);; cellular component: cell part (GO:0044464);; biological process: localization (GO:0051179);; cellular component: organelle (GO:0043226);; biological process: metabolic process (GO:0008152);; biological process: cellular process (GO:0009987);; cellular component: membrane part (GO:0044425);; cellular component: org…
MD04G1147900	MD04G1147900	111.367	53.4338	207.564	14.5038	36.619	49.8686	70.3642	74.9201	42.4185	-1.83237	down	-1.01024	down	--	--	Molecular Function: transferase activity (GO:0016740);;	--	--	--	--	Transferase family	BAHD acyltransferase DCR OS=Arabidopsis thaliana OX=3702 GN=DCR PE=2 SV=1	S	Function unknown	PREDICTED: BAHD acyltransferase DCR-like isoform X2 [Pyrus x bretschneideri]	molecular function: catalytic activity (GO:0003824)
MD04G1148000	MD04G1148000	32.5603	29.1363	33.9184	19.2437	23.8204	23.0373	18.3311	18.991	23.2445	-0.477248	normal	-0.672033	down	[M]	Cell wall/membrane/envelope biogenesis	--	K06119|0|pxb:103959579|K06119 sulfoquinovosyltransferase [EC:2.4.1.-] | (RefSeq) sulfoquinovosyl transferase SQD2-like	Glycerolipid metabolism (ko00561)	[MOI]	Cell wall/membrane/envelope biogenesis;; Posttranslational modification, protein turnover, chaperones;; Lipid transport and metabolism	Glycosyl transferases group 1;; Glycosyl transferases group 1;; Glycosyltransferase Family 4;; Glycosyl transferase 4-like domain;; Glycosyl transferases group 1;; Glycosyl transferase 4-like	Sulfoquinovosyl transferase SQD2 OS=Arabidopsis thaliana OX=3702 GN=SQD2 PE=1 SV=1	M	Cell wall/membrane/envelope biogenesis	PREDICTED: sulfoquinovosyl transferase SQD2-like [Pyrus x bretschneideri]	--
MD04G1153700	MD04G1153700	5.54859	4.37389	5.27909	2.09215	2.92988	2.40001	2.50747	3.19753	2.78617	-0.974232	down	-0.849362	down	--	--	--	K15731|0|mdm:103433612|K15731 carboxy-terminal domain RNA polymerase II polypeptide A small phosphatase [EC:3.1.3.16] | (RefSeq) carboxy-terminal domain RNA polymerase II polypeptide A small phosphatase 1-like	--	[K]	Transcription	NLI interacting factor-like phosphatase	Mitochondrial import inner membrane translocase subunit TIM50 OS=Phytophthora infestans OX=4787 GN=TIM50 PE=2 SV=1	K	Transcription	PREDICTED: carboxy-terminal domain RNA polymerase II polypeptide A small phosphatase 1-like isoform X1 [Malus domestica]	--
MD04G1153900	MD04G1153900	16.8404	9.18446	10.8948	54.069	12.9825	30.5947	34.5901	40.9755	29.7668	1.42185	up	1.49577	up	--	--	--	K09510|2.26135e-36|mdm:103433609|K09510 DnaJ homolog subfamily B member 4 | (RefSeq) dnaJ homolog subfamily B member 4-like	--	[O]	Posttranslational modification, protein turnover, chaperones	--	--	O	Posttranslational modification, protein turnover, chaperones	PREDICTED: dnaJ homolog subfamily B member 4-like [Malus domestica]	--
MD04G1154100	MD04G1154100	12.5426	7.50884	9.16709	51.1643	14.6504	21.9199	38.1035	45.8685	35.5336	1.61083	up	2.01561	up	[O]	Posttranslational modification, protein turnover, chaperones	--	K09510|1.21744e-98|mdm:103433609|K09510 DnaJ homolog subfamily B member 4 | (RefSeq) dnaJ homolog subfamily B member 4-like	--	[O]	Posttranslational modification, protein turnover, chaperones	DnaJ C terminal domain	Chaperone protein dnaJ A6 OS=Oryza sativa subsp. japonica OX=39947 GN=DJA6 PE=1 SV=1	O	Posttranslational modification, protein turnover, chaperones	PREDICTED: dnaJ homolog subfamily B member 4-like [Malus domestica]	--
MD04G1154600	MD04G1154600	0.806319	1.61482	1.98731	0.520853	0.630648	0.349383	0.69472	0.262569	0.685291	-1.48959	down	-1.42819	down	--	--	Molecular Function: chromatin binding (GO:0003682);; Molecular Function: transcription factor activity, sequence-specific DNA binding (GO:0003700);; Cellular Component: nucleolus (GO:0005730);; Biological Process: regulation of transcription, DNA-templated (GO:0006355);; Molecular Function: sequence-specific DNA binding (GO:0043565);;	--	--	[K]	Transcription	Myb/SANT-like DNA-binding domain	Trihelix transcription factor GT-3a OS=Arabidopsis thaliana OX=3702 GN=GT-3A PE=1 SV=1	K	Transcription	PREDICTED: trihelix transcription factor GT-3b-like [Malus domestica]	molecular function: binding (GO:0005488);; molecular function: nucleic acid binding transcription factor activity (GO:0001071);; biological process: biological regulation (GO:0065007);; cellular component: cell (GO:0005623);; cellular component: organelle (GO:0043226);; cellular component: organelle part (GO:0044422);; cellular component: cell part (GO:0044464)
MD04G1167500	MD04G1167500	28.5902	25.6805	34.3847	26.1116	19.8561	10.0719	8.10499	11.5088	14.4179	-0.609022	normal	-1.39083	down	--	--	--	--	--	--	--	Methyltransferase domain;; Methyltransferase FkbM domain	--	S	Function unknown	PREDICTED: uncharacterized protein LOC103433716 [Malus domestica]	--
MD04G1167700	MD04G1167700	18.5201	3.28776	1.3743	0.718596	0.383666	0.296416	0.750507	0.272874	0.284464	-3.99204	down	-4.17995	down	--	--	Molecular Function: transcription factor activity, sequence-specific DNA binding (GO:0003700);; Biological Process: regulation of transcription, DNA-templated (GO:0006355);; Molecular Function: sequence-specific DNA binding (GO:0043565);;	K13424|0|mdm:103433719|K13424 WRKY transcription factor 33 | (RefSeq) WRKY9; probable WRKY transcription factor 33	Plant-pathogen interaction (ko04626)	--	--	WRKY DNA -binding domain	WRKY transcription factor WRKY24 OS=Oryza sativa subsp. japonica OX=39947 GN=WRKY24 PE=2 SV=1	K	Transcription	probable WRKY transcription factor 33 [Malus domestica]	molecular function: nucleic acid binding transcription factor activity (GO:0001071);; biological process: biological regulation (GO:0065007);; molecular function: binding (GO:0005488)
MD04G1176600	MD04G1176600	589.145	502.598	422.506	900.859	503.313	707.285	885.093	841.047	633.204	0.519598	normal	0.625505	up	[O]	Posttranslational modification, protein turnover, chaperones	Molecular Function: ubiquitin-protein transferase activity (GO:0004842);; Biological Process: protein ubiquitination (GO:0016567);;	--	--	[O]	Posttranslational modification, protein turnover, chaperones	Ubiquitin-conjugating enzyme	Ubiquitin-conjugating enzyme E2 28 OS=Arabidopsis thaliana OX=3702 GN=UBC28 PE=1 SV=1	O	Posttranslational modification, protein turnover, chaperones	PREDICTED: ubiquitin-conjugating enzyme E2 28 [Fragaria vesca subsp. vesca]	molecular function: catalytic activity (GO:0003824);; biological process: metabolic process (GO:0008152);; biological process: cellular process (GO:0009987)
MD04G1177600	MD04G1177600	9.32365	11.406	7.84776	16.3462	18.31	16.1144	16.131	14.9133	16.0164	0.888151	up	0.70907	up	[P]	Inorganic ion transport and metabolism	Cellular Component: membrane (GO:0016020);; Biological Process: metal ion transport (GO:0030001);; Molecular Function: metal ion transmembrane transporter activity (GO:0046873);; Biological Process: transmembrane transport (GO:0055085);;	--	--	[P]	Inorganic ion transport and metabolism	ZIP Zinc transporter	Putative zinc transporter At3g08650 OS=Arabidopsis thaliana OX=3702 GN=At3g08650 PE=2 SV=2	P	Inorganic ion transport and metabolism	PREDICTED: putative zinc transporter At3g08650 [Malus domestica]	cellular component: membrane (GO:0016020);; biological process: localization (GO:0051179);; molecular function: transporter activity (GO:0005215)
MD04G1178200	MD04G1178200	12.414	10.7668	17.9756	7.68076	16.6307	9.70047	7.3507	4.65632	10.3973	-0.205182	normal	-0.897097	down	--	--	--	--	--	--	--	--	--	S	Function unknown	PREDICTED: uncharacterized protein LOC103433783 [Malus domestica]	--
MD04G1183100	MD04G1183100	23.0526	27.592	29.0908	21.5852	22.9673	16.4814	15.6119	11.5842	20.3148	-0.326499	normal	-0.761693	down	[K]	Transcription	--	--	--	--	--	Protein tyrosine kinase;; Protein kinase domain;; Leucine rich repeat;; Leucine Rich repeats (2 copies);; Leucine rich repeat N-terminal domain	Probable leucine-rich repeat receptor-like protein kinase At5g49770 OS=Arabidopsis thaliana OX=3702 GN=At5g49770 PE=2 SV=1	T	Signal transduction mechanisms	PREDICTED: probable leucine-rich repeat receptor-like protein kinase At5g49770 [Pyrus x bretschneideri]	--
MD04G1187700	MD04G1187700	3.52525	2.24254	2.11253	2.56095	1.20038	6.79581	10.3943	9.02921	1.86334	0.447949	normal	1.41293	up	[H]	Coenzyme transport and metabolism	Molecular Function: methionine adenosyltransferase activity (GO:0004478);; Molecular Function: ATP binding (GO:0005524);; Cellular Component: cytoplasm (GO:0005737);; Biological Process: S-adenosylmethionine biosynthetic process (GO:0006556);; Biological Process: one-carbon metabolic process (GO:0006730);; Molecular Function: metal ion binding (GO:0046872);;	K00789|0|mdm:103433836|K00789 S-adenosylmethionine synthetase [EC:2.5.1.6] | (RefSeq) S-adenosylmethionine synthase 5-like	Cysteine and methionine metabolism (ko00270);; Biosynthesis of amino acids (ko01230)	[H]	Coenzyme transport and metabolism	S-adenosylmethionine synthetase, C-terminal domain;; S-adenosylmethionine synthetase, central domain;; S-adenosylmethionine synthetase, N-terminal domain	S-adenosylmethionine synthase OS=Medicago truncatula OX=3880 GN=METK PE=3 SV=1	H	Coenzyme transport and metabolism	PREDICTED: S-adenosylmethionine synthase 5-like [Malus domestica]	molecular function: catalytic activity (GO:0003824);; molecular function: binding (GO:0005488);; cellular component: cell (GO:0005623);; cellular component: cell part (GO:0044464);; biological process: metabolic process (GO:0008152);; biological process: cellular process (GO:0009987);; biological process: single-organism process (GO:0044699)
MD04G1188700	MD04G1188700	8.39807	6.86791	8.17474	3.70834	5.36794	4.65916	4.87875	4.59625	5.36344	-0.711765	down	-0.674536	down	[E]	Amino acid transport and metabolism	Biological Process: cellular process (GO:0009987);;	--	--	[E]	Amino acid transport and metabolism	FACT complex subunit (SPT16/CDC68);; FACT complex subunit SPT16 N-terminal lobe domain;; Metallopeptidase family M24;; Histone chaperone Rttp106-like	FACT complex subunit SPT16 OS=Arabidopsis thaliana OX=3702 GN=SPT16 PE=1 SV=1	K	Transcription	PREDICTED: FACT complex subunit SPT16-like [Malus domestica]	biological process: cellular process (GO:0009987)
MD04G1191900	MD04G1191900	24.8473	11.5554	11.3295	4.0049	3.70367	2.5394	3.92444	5.71738	4.35491	-2.1646	down	-1.78068	down	--	--	--	--	--	--	--	VQ motif	Calmodulin-binding protein 25 OS=Arabidopsis thaliana OX=3702 GN=CAMBP25 PE=1 SV=1	S	Function unknown	PREDICTED: calmodulin-binding protein 25-like [Malus domestica]	--
MD04G1192700	MD04G1192700	37.152	32.2071	42.138	14.9373	35.0277	13.0965	9.63919	17.313	28.9905	-0.743329	normal	-1.00182	down	--	--	--	--	--	--	--	--	Transcription factor bHLH147 OS=Arabidopsis thaliana OX=3702 GN=BHLH147 PE=1 SV=1	K	Transcription	PREDICTED: transcription factor bHLH149 [Malus domestica]	--
MD04G1194600	MD04G1194600	122.189	230.785	94.5769	284.785	163.543	204.262	265.805	272.037	248.391	0.595259	normal	0.811135	up	[T]	Signal transduction mechanisms	Biological Process: response to stress (GO:0006950);;	--	--	--	--	Universal stress protein family	Universal stress protein A-like protein OS=Arabidopsis thaliana OX=3702 GN=At3g01520 PE=1 SV=2	S	Function unknown	PREDICTED: universal stress protein A-like protein isoform X2 [Malus domestica]	biological process: response to stimulus (GO:0050896)
MD04G1195900	MD04G1195900	1.68278	3.92851	0.945983	0.299925	0.05415	0.053825	0.852807	0.343777	0.780684	-3.9123	down	-1.71271	down	[O]	Posttranslational modification, protein turnover, chaperones	--	--	--	[O]	Posttranslational modification, protein turnover, chaperones	DnaJ domain	Chaperone protein dnaJ 6 OS=Arabidopsis thaliana OX=3702 GN=ATJ6 PE=2 SV=1	O	Posttranslational modification, protein turnover, chaperones	PREDICTED: dnaJ homolog subfamily B member 3-like [Pyrus x bretschneideri]	--
MD04G1201100	MD04G1201100	4.083	4.5735	4.29086	3.25384	1.50242	0.921795	1.35901	1.30002	2.165	-1.12693	normal	-1.39244	down	--	--	--	--	--	--	--	Rapid ALkalinization Factor (RALF)	Protein RALF-like 33 OS=Arabidopsis thaliana OX=3702 GN=RALFL33 PE=2 SV=1	U	Intracellular trafficking, secretion, and vesicular transport	PREDICTED: rapid alkalinization factor [Malus domestica]	--
MD04G1202100	MD04G1202100	12.5616	5.3255	4.94698	2.8434	1.69957	1.1097	2.0628	4.01224	2.12165	-1.96103	down	-1.47554	down	--	--	--	--	--	--	--	--	--	--	--	--	--
MD04G1202300	MD04G1202300	218.256	221.374	206.985	127.051	141.01	117.074	151.142	116.649	147.246	-0.690059	down	-0.655717	down	--	--	Biological Process: anion transport (GO:0006820);; Cellular Component: cell part (GO:0044464);; Biological Process: intracellular transport (GO:0046907);; Biological Process: regulation of biological process (GO:0050789);; Biological Process: response to stimulus (GO:0050896);; Biological Process: organic substance transport (GO:0071702);; Biological Process: nitrogen compound transport (GO:00717…	--	--	--	--	C2 domain	Protein SRC2 OS=Glycine max OX=3847 GN=SRC2 PE=2 SV=1	S	Function unknown	PREDICTED: protein SRC2 [Malus domestica]	biological process: localization (GO:0051179);; cellular component: cell part (GO:0044464);; biological process: biological regulation (GO:0065007);; biological process: response to stimulus (GO:0050896)
MD04G1204700	MD04G1204700	4.52239	1.84018	5.65913	1.31351	1.58943	2.24559	0.596556	1.91769	1.96287	-1.17623	down	-1.42464	down	[S]	Function unknown	--	K21248|0|pxb:103965356|K21248 vacuole membrane protein 1 | (RefSeq) vacuole membrane protein KMS1-like	--	[R]	General function prediction only	--	Vacuole membrane protein KMS1 OS=Arabidopsis thaliana OX=3702 GN=KMS1 PE=1 SV=1	S	Function unknown	PREDICTED: vacuole membrane protein KMS1-like isoform X1 [Pyrus x bretschneideri]	--
MD04G1208600	MD04G1208600	11.5744	14.1427	7.77575	5.19065	2.30691	2.80839	1.84029	3.29485	4.17606	-1.64993	down	-1.83837	down	--	--	--	K10664|0|mdm:103427695|K10664 E3 ubiquitin-protein ligase ATL6/9/15/31/42/55 [EC:2.3.2.27] | (RefSeq) E3 ubiquitin-protein ligase ATL6-like	--	[O]	Posttranslational modification, protein turnover, chaperones	Ring finger domain;; RING-like zinc finger;; Zinc finger, C3HC4 type (RING finger);; RING-H2 zinc finger domain;; Zinc finger, C3HC4 type (RING finger);; RING-type zinc-finger;; Anaphase-promoting complex subunit 11 RING-H2 finger	E3 ubiquitin-protein ligase ATL6 OS=Arabidopsis thaliana OX=3702 GN=ATL6 PE=1 SV=2	O	Posttranslational modification, protein turnover, chaperones	PREDICTED: E3 ubiquitin-protein ligase ATL6 [Malus domestica]	--
MD04G1212400	MD04G1212400	1.05164	1.50886	2.76134	0.588325	0.574448	0.513295	0.257531	0.059393	0.873245	-1.60311	down	-2.17032	down	[I]	Lipid transport and metabolism	Biological Process: metabolic process (GO:0008152);; Molecular Function: hydrolase activity (GO:0016787);;	K14493|0|mdm:103433997|K14493 gibberellin receptor GID1 [EC:3.-.-.-] | (RefSeq) GID1a; gibberellin receptor GID1C-like	Plant hormone signal transduction (ko04075)	[V]	Defense mechanisms	alpha/beta hydrolase fold;; Carboxylesterase family	Gibberellin receptor GID1C OS=Arabidopsis thaliana OX=3702 GN=GID1C PE=1 SV=1	I	Lipid transport and metabolism	gibberellin receptor GID1C-like [Malus domestica]	biological process: metabolic process (GO:0008152);; molecular function: catalytic activity (GO:0003824)
MD04G1216900	MD04G1216900	12.2338	13.7071	12.8101	7.43025	4.92861	7.4097	6.04285	6.51823	8.07601	-0.926233	down	-0.918179	down	[I]	Lipid transport and metabolism	--	--	--	--	--	Serine aminopeptidase, S33;; alpha/beta hydrolase fold;; Diacylglycerol acyltransferase	Acyltransferase-like protein At1g54570, chloroplastic OS=Arabidopsis thaliana OX=3702 GN=At1g54570 PE=1 SV=1	I	Lipid transport and metabolism	PREDICTED: acyltransferase-like protein At1g54570, chloroplastic [Pyrus x bretschneideri]	--
MD04G1225000	MD04G1225000	38.0997	35.7828	29.9462	53.5478	40.1586	56.8863	82.3301	53.0165	41.6462	0.581023	normal	0.748627	up	--	--	Cellular Component: nucleus (GO:0005634);; Biological Process: regulation of transcription, DNA-templated (GO:0006355);; Biological Process: auxin-activated signaling pathway (GO:0009734);; Molecular Function: protein dimerization activity (GO:0046983);;	K14484|4.96972e-144|mdm:103434165|K14484 auxin-responsive protein IAA | (RefSeq) IAA4; auxin-responsive protein IAA3-like	Plant hormone signal transduction (ko04075)	--	--	AUX/IAA family	Auxin-responsive protein IAA3 OS=Arabidopsis thaliana OX=3702 GN=IAA3 PE=1 SV=1	K	Transcription	auxin-responsive protein IAA3-like [Malus domestica]	cellular component: cell (GO:0005623);; cellular component: organelle (GO:0043226);; cellular component: cell part (GO:0044464);; biological process: biological regulation (GO:0065007);; biological process: cellular process (GO:0009987);; biological process: signaling (GO:0023052);; biological process: single-organism process (GO:0044699);; biological process: response to stimulus (GO:0050896);; …
MD04G1226600	MD04G1226600	13.1353	10.8842	13.2859	19.1685	9.07831	12.3978	27.2103	17.5852	18.442	0.160126	normal	0.738433	up	--	--	Cellular Component: nucleosome (GO:0000786);; Molecular Function: DNA binding (GO:0003677);; Cellular Component: nucleus (GO:0005634);; Biological Process: nucleosome assembly (GO:0006334);;	K11275|1.04417e-33|pxb:103961347|K11275 histone H1/5 | (RefSeq) histone H1.2-like	--	--	--	linker histone H1 and H5 family	Histone H1.2 OS=Arabidopsis thaliana OX=3702 GN=At2g30620 PE=1 SV=1	S	Function unknown	PREDICTED: histone H1.2-like [Pyrus x bretschneideri]	cellular component: cell (GO:0005623);; cellular component: macromolecular complex (GO:0032991);; cellular component: organelle (GO:0043226);; cellular component: organelle part (GO:0044422);; cellular component: cell part (GO:0044464);; molecular function: binding (GO:0005488);; biological process: cellular process (GO:0009987);; biological process: cellular component organization or biogenesis …
MD04G1235500	MD04G1235500	3.92768	4.22185	4.07029	6.45557	6.74591	6.75371	9.06765	7.27484	6.16943	0.76135	up	0.864709	up	--	--	--	K13156|0|pxb:103930347|K13156 U11/U12 small nuclear ribonucleoprotein 48 kDa protein | (RefSeq) U11/U12 small nuclear ribonucleoprotein 48 kDa protein	--	--	--	U11-48K-like CHHC zinc finger	U11/U12 small nuclear ribonucleoprotein 48 kDa protein OS=Arabidopsis thaliana OX=3702 GN=SNRNP48 PE=3 SV=1	S	Function unknown	PREDICTED: U11/U12 small nuclear ribonucleoprotein 48 kDa protein [Pyrus x bretschneideri]	--
MD04G1238200	MD04G1238200	35.1337	27.9647	24.7993	44.2662	40.5062	55.0631	53.5573	48.5222	45.8619	0.715776	up	0.734879	up	[T]	Signal transduction mechanisms	Molecular Function: transferase activity, transferring phosphorus-containing groups (GO:0016772);;	--	--	[T]	Signal transduction mechanisms	Protein tyrosine kinase;; Protein kinase domain	Receptor-like protein kinase FERONIA OS=Arabidopsis thaliana OX=3702 GN=FER PE=1 SV=1	T	Signal transduction mechanisms	PREDICTED: receptor-like protein kinase FERONIA [Malus domestica]	molecular function: catalytic activity (GO:0003824)
MD04G1241000	MD04G1241000	2.01487	1.0633	2.05689	1.36488	2.54412	1.12559	3.9778	2.41334	3.83619	0.0405768	normal	0.966494	up	--	--	--	--	--	--	--	--	--	S	Function unknown	PREDICTED: uncharacterized protein LOC103930376 [Pyrus x bretschneideri]	--
MD04G1241800	MD04G1241800	2.40358	2.45594	2.3845	3.19257	3.21754	2.78382	6.95561	4.77936	3.75459	0.39894	normal	1.07461	up	--	--	--	--	--	--	--	R3H domain;; SUZ domain	--	S	Function unknown	PREDICTED: protein encore-like isoform X1 [Malus domestica]	--
MD04G1245100	MD04G1245100	6.74417	10.6605	7.83266	7.14471	5.3513	3.53331	2.72408	1.77247	5.25626	-0.594707	normal	-1.37921	down	[I]	Lipid transport and metabolism	Molecular Function: isopentenyl-diphosphate delta-isomerase activity (GO:0004452);; Biological Process: isoprenoid biosynthetic process (GO:0008299);; Biological Process: photosynthesis (GO:0015979);; Biological Process: chlorophyll biosynthetic process (GO:0015995);; Molecular Function: hydrolase activity (GO:0016787);; Molecular Function: metal ion binding (GO:0046872);; Biological Process: dim…	K01823|0|mdm:103419532|K01823 isopentenyl-diphosphate Delta-isomerase [EC:5.3.3.2] | (RefSeq) isopentenyl-diphosphate Delta-isomerase I	Terpenoid backbone biosynthesis (ko00900)	[Q]	Secondary metabolites biosynthesis, transport and catabolism	NUDIX domain	Isopentenyl-diphosphate Delta-isomerase II OS=Camptotheca acuminata OX=16922 GN=IPI2 PE=2 SV=1	I	Lipid transport and metabolism	PREDICTED: isopentenyl-diphosphate Delta-isomerase I [Malus domestica]	molecular function: catalytic activity (GO:0003824);; biological process: metabolic process (GO:0008152);; biological process: cellular process (GO:0009987);; biological process: single-organism process (GO:0044699);; molecular function: binding (GO:0005488)
MD04G1246200	MD04G1246200	2.31195	2.82514	1.97839	1.16474	1.13217	2.14897	0.943507	0.874136	0.881535	-0.633519	normal	-1.40309	down	[O]	Posttranslational modification, protein turnover, chaperones	--	K03671|5.66133e-122|pxb:103932459|K03671 thioredoxin 1 | (RefSeq) thioredoxin F-type, chloroplastic-like	--	[O]	Posttranslational modification, protein turnover, chaperones	Thioredoxin	Thioredoxin F2, chloroplastic OS=Arabidopsis thaliana OX=3702 GN=At5g16400 PE=2 SV=1	O	Posttranslational modification, protein turnover, chaperones	PREDICTED: thioredoxin F-type, chloroplastic-like isoform X2 [Pyrus x bretschneideri]	--
MD04G1248100	MD04G1248100	0.72904	0.626306	0.476592	1.42964	1.12175	1.82785	2.85979	1.34329	1.50378	1.28847	up	1.59034	up	--	--	--	--	--	[A]	RNA processing and modification	--	Putative metallophosphoesterase At3g03305 OS=Arabidopsis thaliana OX=3702 GN=At3g03305 PE=2 SV=1	S	Function unknown	PREDICTED: LOW QUALITY PROTEIN: putative metallophosphoesterase At3g03305 [Malus domestica]	--
MD05G1002500	MD05G1002500	0.731462	0.999032	0.790321	2.28736	1.02524	1.69755	2.44731	2.21932	1.34154	1.02616	normal	1.23525	up	--	--	--	--	--	[R]	General function prediction only	PPR repeat family;; PPR repeat;; DYW family of nucleic acid deaminases;; PPR repeat;; Pentatricopeptide repeat domain;; Pentacotripeptide-repeat region of PRORP	Pentatricopeptide repeat-containing protein At1g71420 OS=Arabidopsis thaliana OX=3702 GN=PCMP-H70 PE=2 SV=1	S	Function unknown	PREDICTED: pentatricopeptide repeat-containing protein At1g71420 [Malus domestica]	--
MD05G1002900	MD05G1002900	8.16889	10.5918	11.621	23.5853	10.2114	13.5298	24.3887	23.3735	25.8487	0.677807	normal	1.26353	up	[K]	Transcription	Molecular Function: kinase activity (GO:0016301);; Biological Process: phosphorylation (GO:0016310);; Molecular Function: 2-alkenal reductase [NAD(P)] activity (GO:0032440);; Biological Process: oxidation-reduction process (GO:0055114);;	--	--	[R]	General function prediction only	Leucine rich repeat;; Leucine Rich repeats (2 copies);; Leucine Rich Repeat;; Leucine rich repeat N-terminal domain	Receptor-like protein 12 OS=Arabidopsis thaliana OX=3702 GN=RLP12 PE=2 SV=2	S	Function unknown	PREDICTED: polygalacturonase inhibitor 2-like [Malus domestica]	molecular function: catalytic activity (GO:0003824);; biological process: metabolic process (GO:0008152);; biological process: cellular process (GO:0009987);; biological process: single-organism process (GO:0044699)
MD05G1005900	MD05G1005900	14.312	16.2862	16.095	13.2942	11.2768	5.10296	9.5348	8.52084	11.2759	-0.594995	normal	-0.683046	down	--	--	--	--	--	--	--	--	Phytolongin Phyl1.1 OS=Arabidopsis thaliana OX=3702 GN=PHYL1.1 PE=2 SV=1	S	Function unknown	PREDICTED: phytolongin Phyl1.1-like isoform X2 [Malus domestica]	--
MD05G1011000	MD05G1011000	20.77	10.7603	10.3499	5.23802	2.5829	1.94394	2.65516	2.13078	2.64961	-2.05418	down	-2.50729	down	--	--	--	--	--	--	--	--	--	S	Function unknown	PREDICTED: uncharacterized protein LOC103436635 [Malus domestica]	--
MD05G1020500	MD05G1020500	10.4838	3.15231	2.34831	2.11655	3.51826	1.83084	1.87301	1.92056	2.21452	-1.03102	normal	-1.41957	down	[T]	Signal transduction mechanisms	--	--	--	--	--	U-box domain	U-box domain-containing protein 29 OS=Arabidopsis thaliana OX=3702 GN=PUB29 PE=1 SV=1	O	Posttranslational modification, protein turnover, chaperones	PREDICTED: U-box domain-containing protein 29-like [Malus domestica]	--
MD05G1022800	MD05G1022800	2.94902	2.58095	3.63726	4.0417	2.85702	3.67103	6.69677	5.0095	3.77323	0.247739	normal	0.73329	up	[K]	Transcription	--	--	--	--	--	TIR domain;; NB-ARC domain;; Leucine rich repeat;; Leucine Rich repeats (2 copies);; TIR domain;; NACHT domain	TMV resistance protein N OS=Nicotiana glutinosa OX=35889 GN=N PE=1 SV=1	S	Function unknown	PREDICTED: TMV resistance protein N-like [Malus domestica]	--
MD05G1026700	MD05G1026700	8.58747	3.49806	5.18431	3.32961	3.27946	2.23788	2.39903	2.57522	2.21775	-0.913043	normal	-1.2816	down	--	--	--	--	--	--	--	Protein BYPASS1-related	--	S	Function unknown	PREDICTED: uncharacterized protein LOC103402138 [Malus domestica]	--
MD05G1027000	MD05G1027000	9.68053	10.7718	8.84327	11.6287	13.7658	11.9303	23.2218	15.3627	12.3439	0.407901	normal	0.778809	up	--	--	Molecular Function: DNA binding (GO:0003677);;	K14432|1.87501e-138|pxb:103931689|K14432 ABA responsive element binding factor | (RefSeq) G-box-binding factor 4-like	Plant hormone signal transduction (ko04075)	--	--	bZIP transcription factor;; Basic region leucine zipper	G-box-binding factor 4 OS=Arabidopsis thaliana OX=3702 GN=GBF4 PE=1 SV=1	K	Transcription	PREDICTED: G-box-binding factor 4-like [Pyrus x bretschneideri]	molecular function: binding (GO:0005488)
MD05G1027900	MD05G1027900	3.13666	3.24956	3.17013	4.32403	4.38638	3.3602	6.04863	5.29019	4.51191	0.391785	normal	0.713588	up	--	--	--	K11426|0|pxb:103931683|K11426 SET and MYND domain-containing protein | (RefSeq) protein SET DOMAIN GROUP 41	--	[B]	Chromatin structure and dynamics	SET domain	Protein SET DOMAIN GROUP 41 OS=Arabidopsis thaliana OX=3702 GN=SDG41 PE=2 SV=1	S	Function unknown	PREDICTED: LOW QUALITY PROTEIN: protein SET DOMAIN GROUP 41 [Malus domestica]	--
MD05G1031300	MD05G1031300	3.61828	3.48399	4.21486	7.69161	5.60852	7.28609	8.16621	8.18433	5.48793	0.904761	up	0.930763	up	[R]	General function prediction only	Cellular Component: nucleus (GO:0005634);; Biological Process: DNA repair (GO:0006281);; Biological Process: vegetative to reproductive phase transition of meristem (GO:0010228);; Molecular Function: histone-lysine N-methyltransferase activity (GO:0018024);; Biological Process: histone lysine methylation (GO:0034968);;	--	--	[U]	Intracellular trafficking, secretion, and vesicular transport	SET domain	Histone-lysine N-methyltransferase ASHH1 OS=Arabidopsis thaliana OX=3702 GN=ASHH1 PE=1 SV=1	S	Function unknown	PREDICTED: histone-lysine N-methyltransferase ASHH1-like isoform X4 [Malus domestica]	cellular component: cell (GO:0005623);; cellular component: organelle (GO:0043226);; cellular component: cell part (GO:0044464);; biological process: metabolic process (GO:0008152);; biological process: cellular process (GO:0009987);; biological process: response to stimulus (GO:0050896);; biological process: reproduction (GO:0000003);; biological process: reproductive process (GO:0022414);; biol…
MD05G1031400	MD05G1031400	4.41695	4.23016	4.47666	8.10787	4.86172	6.79739	8.64067	7.95865	5.15571	0.631988	normal	0.712989	up	--	--	--	--	--	--	--	MULE transposase domain;; FAR1 DNA-binding domain	Protein FAR1-RELATED SEQUENCE 5 OS=Arabidopsis thaliana OX=3702 GN=FRS5 PE=1 SV=1	S	Function unknown	PREDICTED: uncharacterized protein LOC103436100 isoform X1 [Malus domestica]	--
MD05G1033800	MD05G1033800	22.3733	17.8031	19.3762	10.3067	12.2045	15.715	14.4341	12.0256	10.5232	-0.589078	normal	-0.705149	down	--	--	--	--	--	--	--	Allinase;; Alliinase EGF-like domain;; Aminotransferase class I and II	Tryptophan aminotransferase-related protein 4 OS=Arabidopsis thaliana OX=3702 GN=TAR4 PE=2 SV=2	S	Function unknown	PREDICTED: tryptophan aminotransferase-related protein 3-like [Malus domestica]	--
MD05G1036500	MD05G1036500	0.924616	1.05434	2.10108	0.720931	0.713493	0.389776	0.361376	0.473556	0.648416	-1.09466	normal	-1.46303	down	--	--	Biological Process: RNA metabolic process (GO:0016070);;	--	--	[T]	Signal transduction mechanisms	MA3 domain	--	S	Function unknown	PREDICTED: programmed cell death protein 4-like [Malus domestica]	biological process: metabolic process (GO:0008152);; biological process: cellular process (GO:0009987)
MD05G1043500	MD05G1043500	4.57273	6.83649	9.59816	14.3655	11.5919	10.4167	25.8046	13.2575	19.0784	0.842598	up	1.44544	up	[R]	General function prediction only	--	--	--	[DO]	Cell cycle control, cell division, chromosome partitioning;; Posttranslational modification, protein turnover, chaperones	Caspase domain	Metacaspase-1 OS=Arabidopsis thaliana OX=3702 GN=AMC1 PE=1 SV=1	O	Posttranslational modification, protein turnover, chaperones	PREDICTED: metacaspase-1-like [Pyrus x bretschneideri]	--
MD05G1047300	MD05G1047300	26.9464	8.79827	32.3357	11.7124	19.0836	8.91954	4.66974	9.65924	14.8367	-0.716329	normal	-1.23799	down	[P]	Inorganic ion transport and metabolism	--	K01673|0|mdm:103436552|K01673 carbonic anhydrase [EC:4.2.1.1] | (RefSeq) beta carbonic anhydrase 5, chloroplastic	Nitrogen metabolism (ko00910)	[P]	Inorganic ion transport and metabolism	Carbonic anhydrase	Beta carbonic anhydrase 5, chloroplastic OS=Arabidopsis thaliana OX=3702 GN=BCA5 PE=2 SV=1	P	Inorganic ion transport and metabolism	PREDICTED: beta carbonic anhydrase 5, chloroplastic isoform X2 [Malus domestica]	--
MD05G1051600	MD05G1051600	2.81617	2.33275	4.33386	5.91984	3.29577	3.8008	12.0793	17.746	11.1828	0.490256	normal	2.08543	up	--	--	--	K14488|2.5912e-69|mdm:103454162|K14488 SAUR family protein | (RefSeq) auxin-induced protein 15A-like	Plant hormone signal transduction (ko04075)	--	--	Auxin responsive protein	Indole-3-acetic acid-induced protein ARG7 OS=Vigna radiata var. radiata OX=3916 GN=ARG7 PE=2 SV=1	S	Function unknown	PREDICTED: auxin-induced protein 15A-like [Malus domestica]	--
MD05G1064300	MD05G1064300	17.7369	16.9536	15.9948	21.7424	17.3982	25.0242	33.8074	27.7347	19.5651	0.385088	normal	0.661388	up	[R]	General function prediction only	Biological Process: RNA methylation (GO:0001510);; Cellular Component: nucleus (GO:0005634);; Biological Process: rRNA processing (GO:0006364);; Molecular Function: methyltransferase activity (GO:0008168);;	K14857|0|pxb:103937441|K14857 AdoMet-dependent rRNA methyltransferase SPB1 [EC:2.1.1.-] | (RefSeq) putative rRNA methyltransferase	--	[AR]	RNA processing and modification;; General function prediction only	Spb1 C-terminal domain;; FtsJ-like methyltransferase;; Domain of unknown function (DUF3381)	--	J	Translation, ribosomal structure and biogenesis	PREDICTED: putative rRNA methyltransferase [Pyrus x bretschneideri]	biological process: metabolic process (GO:0008152);; biological process: cellular process (GO:0009987);; cellular component: cell (GO:0005623);; cellular component: organelle (GO:0043226);; cellular component: cell part (GO:0044464);; molecular function: catalytic activity (GO:0003824)
MD05G1070700	MD05G1070700	1.45957	1.14757	1.58377	2.6257	2.9719	3.40228	5.04319	4.52608	2.59275	1.14885	up	1.51621	up	--	--	--	--	--	--	--	--	--	--	--	--	--
MD05G1071900	MD05G1071900	31.4839	17.7432	33.3958	11.1362	10.4482	15.6334	7.33507	9.83063	12.5376	-1.10905	down	-1.49051	down	[I]	Lipid transport and metabolism	Biological Process: isopentenyl diphosphate biosynthetic process, methylerythritol 4-phosphate pathway (GO:0019288);; Biological Process: oxidation-reduction process (GO:0055114);;	K03527|0|mdm:103425754|K03527 4-hydroxy-3-methylbut-2-en-1-yl diphosphate reductase [EC:1.17.7.4] | (RefSeq) 4-hydroxy-3-methylbut-2-enyl diphosphate reductase, chloroplastic	Terpenoid backbone biosynthesis (ko00900)	--	--	LytB protein	4-hydroxy-3-methylbut-2-enyl diphosphate reductase, chloroplastic OS=Arabidopsis thaliana OX=3702 GN=ISPH PE=2 SV=1	I	Lipid transport and metabolism	PREDICTED: 4-hydroxy-3-methylbut-2-enyl diphosphate reductase, chloroplastic [Malus domestica]	biological process: metabolic process (GO:0008152);; biological process: cellular process (GO:0009987);; biological process: single-organism process (GO:0044699)
MD05G1079600	MD05G1079600	2.72453	2.94933	1.69054	5.02114	1.25155	1.40531	15.8001	4.54165	4.94264	0.0896028	normal	1.74238	up	--	--	--	--	--	--	--	--	--	S	Function unknown	PREDICTED: uncharacterized protein LOC103335285 [Prunus mume]	--
MD05G1085200	MD05G1085200	37.1974	38.3333	43.9782	22.4869	31.2404	30.2598	22.4984	23.8303	30.5112	-0.451199	normal	-0.648749	down	[T]	Signal transduction mechanisms	--	--	--	--	--	CBS domain	CBS domain-containing protein CBSX2, chloroplastic OS=Arabidopsis thaliana OX=3702 GN=CBSX2 PE=1 SV=1	S	Function unknown	CBS domain-containing protein CBSX1, chloroplastic-like [Prunus avium]	--
MD05G1085800	MD05G1085800	6.83867	6.54695	7.71519	2.22152	2.66278	2.37876	4.54872	3.45169	3.67334	-1.47899	down	-0.868127	down	[G]	Carbohydrate transport and metabolism	--	--	--	[GC]	Carbohydrate transport and metabolism;; Energy production and conversion	UDP-glucoronosyl and UDP-glucosyl transferase	Scopoletin glucosyltransferase OS=Nicotiana tabacum OX=4097 GN=TOGT1 PE=1 SV=1	S	Function unknown	PREDICTED: scopoletin glucosyltransferase-like [Malus domestica]	--
MD05G1087200	MD05G1087200	7.69423	3.21014	2.69408	2.02242	1.84747	2.11041	2.03179	1.91873	1.253	-1.13516	normal	-1.39616	down	--	--	--	--	--	[R]	General function prediction only	C2 domain	Elicitor-responsive protein 1 OS=Oryza sativa subsp. japonica OX=39947 GN=ERG1 PE=1 SV=1	S	Function unknown	PREDICTED: protein SRC2 homolog isoform X2 [Malus domestica]	--
MD05G1089600	MD05G1089600	65.5825	26.1904	29.3401	16.5913	20.0122	12.4047	8.73011	12.2926	21.5116	-1.24929	down	-1.5231	down	--	--	Molecular Function: DNA binding (GO:0003677);; Molecular Function: chromatin binding (GO:0003682);;	K09422|0|mdm:103436434|K09422 myb proto-oncogene protein, plant | (RefSeq) MYB3; transcription factor MYB44-like	--	[K]	Transcription	Myb-like DNA-binding domain;; Myb-like DNA-binding domain	Transcription factor MYB73 OS=Arabidopsis thaliana OX=3702 GN=MYB73 PE=1 SV=1	K	Transcription	transcription factor MYB44-like [Malus domestica]	molecular function: binding (GO:0005488)
MD05G1094100	MD05G1094100	5.51664	5.65337	5.99457	4.68442	4.95556	2.93893	3.78072	3.17937	3.69577	-0.387304	normal	-0.700634	down	--	--	--	--	--	--	--	Protein of unknown function (DUF620)	--	S	Function unknown	PREDICTED: uncharacterized protein LOC103436419 [Malus domestica]	--
MD05G1095000	MD05G1095000	24.5195	17.037	21.9325	14.0299	13.5604	11.5928	10.6448	10.0167	15.8975	-0.64474	normal	-0.811652	down	--	--	Molecular Function: protein serine/threonine phosphatase activity (GO:0004722);; Biological Process: protein dephosphorylation (GO:0006470);; Molecular Function: metal ion binding (GO:0046872);;	K01102|0|mdm:103434711|K01102 pyruvate dehydrogenase phosphatase [EC:3.1.3.43] | (RefSeq) probable protein phosphatase 2C 63	--	[T]	Signal transduction mechanisms	Protein phosphatase 2C;; Stage II sporulation protein E (SpoIIE)	Probable protein phosphatase 2C 63 OS=Arabidopsis thaliana OX=3702 GN=At4g33920 PE=2 SV=1	T	Signal transduction mechanisms	PREDICTED: probable protein phosphatase 2C 63 [Malus domestica]	molecular function: catalytic activity (GO:0003824);; biological process: metabolic process (GO:0008152);; biological process: cellular process (GO:0009987);; molecular function: binding (GO:0005488)
MD05G1114400	MD05G1114400	4.42778	4.92034	3.37559	8.16275	6.5527	7.10726	12.7532	8.57081	8.3763	0.829405	up	1.20597	up	--	--	Molecular Function: calcium ion binding (GO:0005509);;	--	--	--	--	EF-hand domain pair;; EF-hand domain;; EF hand;; EF hand	--	S	Function unknown	PREDICTED: uncharacterized protein LOC103414915 [Malus domestica]	molecular function: binding (GO:0005488)
MD05G1121900	MD05G1121900	11.9094	16.9082	15.1835	10.1907	10.4391	12.7696	9.60417	5.3707	11.7338	-0.344293	normal	-0.735054	down	[G]	Carbohydrate transport and metabolism	--	K01188|0|mdm:103410606|K01188 beta-glucosidase [EC:3.2.1.21] | (RefSeq) beta-glucosidase 12-like	Cyanoamino acid metabolism (ko00460);; Starch and sucrose metabolism (ko00500);; Phenylpropanoid biosynthesis (ko00940)	[G]	Carbohydrate transport and metabolism	Glycosyl hydrolase family 1	Beta-glucosidase 24 OS=Oryza sativa subsp. japonica OX=39947 GN=BGLU24 PE=2 SV=1	G	Carbohydrate transport and metabolism	PREDICTED: cyanogenic beta-glucosidase-like isoform X1 [Malus domestica]	--
MD05G1122000	MD05G1122000	13.9287	6.25727	11.1585	3.86444	7.02236	2.46285	3.29815	6.34129	5.10504	-1.16064	down	-1.09633	down	--	--	--	K19042|5.86425e-170|mdm:103410605|K19042 E3 ubiquitin-protein ligase BOI and related proteins [EC:2.3.2.27] | (RefSeq) probable BOI-related E3 ubiquitin-protein ligase 2	--	[O]	Posttranslational modification, protein turnover, chaperones	Zinc finger, C3HC4 type (RING finger)	Probable BOI-related E3 ubiquitin-protein ligase 3 OS=Arabidopsis thaliana OX=3702 GN=BRG3 PE=1 SV=1	S	Function unknown	PREDICTED: probable BOI-related E3 ubiquitin-protein ligase 2 [Malus domestica]	--
MD05G1122600	MD05G1122600	403.655	304.65	312.349	481.966	331.262	372.418	642.009	525.13	475.001	0.259763	normal	0.667505	up	[G]	Carbohydrate transport and metabolism	Molecular Function: transporter activity (GO:0005215);; Biological Process: transport (GO:0006810);; Cellular Component: integral component of membrane (GO:0016021);;	K09872|0|mdm:103440799|K09872 aquaporin PIP | (RefSeq) probable aquaporin PIP2-8	--	[G]	Carbohydrate transport and metabolism	Major intrinsic protein	Probable aquaporin PIP2-8 OS=Arabidopsis thaliana OX=3702 GN=PIP2-8 PE=1 SV=1	G	Carbohydrate transport and metabolism	PREDICTED: probable aquaporin PIP2-8 [Malus domestica]	molecular function: transporter activity (GO:0005215);; biological process: localization (GO:0051179);; cellular component: membrane (GO:0016020);; cellular component: membrane part (GO:0044425)
MD05G1123600	MD05G1123600	7.64131	10.9451	11.0426	4.66431	5.48981	5.90544	5.65522	6.76593	5.4468	-0.82503	down	-0.73661	down	[HC]	Coenzyme transport and metabolism;; Energy production and conversion	--	--	--	[CR]	Energy production and conversion;; General function prediction only	FAD binding domain;; Lycopene cyclase protein;; FAD binding domain;; NAD(P)-binding Rossmann-like domain;; Glucose inhibited division protein A;; Flavin containing amine oxidoreductase	Monooxygenase 2 OS=Arabidopsis thaliana OX=3702 GN=MO2 PE=2 SV=1	CH	Energy production and conversion;; Coenzyme transport and metabolism	PREDICTED: FAD-dependent urate hydroxylase-like [Malus domestica]	--
MD05G1126300	MD05G1126300	6.66381	12.3981	7.58519	4.73417	1.82119	3.98708	6.81483	4.41752	4.49992	-1.29596	down	-0.769915	down	[G]	Carbohydrate transport and metabolism	Molecular Function: transporter activity (GO:0005215);; Cellular Component: plasma membrane (GO:0005886);; Cellular Component: integral component of membrane (GO:0016021);; Biological Process: transmembrane transport (GO:0055085);;	--	--	[R]	General function prediction only	Major Facilitator Superfamily	--	U	Intracellular trafficking, secretion, and vesicular transport	PREDICTED: hippocampus abundant transcript 1 protein-like isoform X1 [Malus domestica]	molecular function: transporter activity (GO:0005215);; cellular component: cell (GO:0005623);; cellular component: membrane (GO:0016020);; cellular component: cell part (GO:0044464);; cellular component: membrane part (GO:0044425);; biological process: localization (GO:0051179)
MD05G1134200	MD05G1134200	0.951156	1.66866	4.36236	0.818855	1.38194	0.454801	0.082495	0.756888	0.704604	-1.30778	normal	-2.16139	down	[T]	Signal transduction mechanisms	Cellular Component: ubiquitin ligase complex (GO:0000151);; Molecular Function: ubiquitin-protein transferase activity (GO:0004842);; Biological Process: protein ubiquitination (GO:0016567);;	--	--	[S]	Function unknown	Armadillo/beta-catenin-like repeat;; U-box domain;; Kinesin-associated protein (KAP);; Armadillo-like	U-box domain-containing protein 15 OS=Arabidopsis thaliana OX=3702 GN=PUB15 PE=2 SV=2	S	Function unknown	PREDICTED: U-box domain-containing protein 15-like [Malus domestica]	cellular component: cell (GO:0005623);; cellular component: macromolecular complex (GO:0032991);; cellular component: cell part (GO:0044464);; molecular function: catalytic activity (GO:0003824);; biological process: metabolic process (GO:0008152);; biological process: cellular process (GO:0009987)
MD05G1142300	MD05G1142300	2.87179	2.40271	2.84709	3.98373	3.41308	4.25695	5.75033	4.39921	3.95415	0.564569	normal	0.775236	up	--	--	Biological Process: fatty acid biosynthetic process (GO:0006633);; Molecular Function: thiolester hydrolase activity (GO:0016790);;	K10782|4.55651e-11|pxb:103967782|K10782 fatty acyl-ACP thioesterase A [EC:3.1.2.14] | (RefSeq) oleoyl-acyl carrier protein thioesterase 1, chloroplastic-like	Fatty acid biosynthesis (ko00061)	--	--	Acyl-ACP thioesterase	Oleoyl-acyl carrier protein thioesterase, chloroplastic (Fragment) OS=Coriandrum sativum OX=4047 GN=FATA PE=2 SV=1	I	Lipid transport and metabolism	PREDICTED: oleoyl-acyl carrier protein thioesterase 1, chloroplastic-like isoform X1 [Malus domestica]	biological process: metabolic process (GO:0008152);; biological process: cellular process (GO:0009987);; biological process: single-organism process (GO:0044699);; molecular function: catalytic activity (GO:0003824)
MD05G1148300	MD05G1148300	4.74777	3.41676	4.8865	6.67132	7.26756	5.63004	8.25452	7.00373	7.83439	0.635819	normal	0.801264	up	--	--	--	--	--	--	--	TIR domain;; TIR domain	TMV resistance protein N OS=Nicotiana glutinosa OX=35889 GN=N PE=1 SV=1	--	--	PREDICTED: toll/interleukin-1 receptor-like protein, partial [Malus domestica]	--
MD05G1155100	MD05G1155100	5.64712	0.638928	4.58596	0.333063	0.126037	0	0.011964	0.692851	0.523678	-4.5149	down	-3.13597	down	[E]	Amino acid transport and metabolism	Biological Process: branched-chain amino acid biosynthetic process (GO:0009082);; Molecular Function: transferase activity, transferring acyl groups, acyl groups converted into alkyl on transfer (GO:0046912);;	K01649|0|mdm:103409760|K01649 2-isopropylmalate synthase [EC:2.3.3.13] | (RefSeq) 2-isopropylmalate synthase A-like	Valine, leucine and isoleucine biosynthesis (ko00290);; Pyruvate metabolism (ko00620);; 2-Oxocarboxylic acid metabolism (ko01210);; Biosynthesis of amino acids (ko01230)	[E]	Amino acid transport and metabolism	HMGL-like	2-isopropylmalate synthase A OS=Solanum pennellii OX=28526 GN=IPMSA PE=2 SV=1	E	Amino acid transport and metabolism	PREDICTED: 2-isopropylmalate synthase A-like [Malus domestica]	biological process: metabolic process (GO:0008152);; biological process: cellular process (GO:0009987);; biological process: single-organism process (GO:0044699);; molecular function: catalytic activity (GO:0003824)
MD05G1163800	MD05G1163800	5.79761	5.05807	4.92249	12.4461	3.42358	6.73088	11.3127	10.4054	8.72263	0.544106	normal	0.92912	up	[R]	General function prediction only	--	--	--	[U]	Intracellular trafficking, secretion, and vesicular transport	Ras family;; Ras of Complex, Roc, domain of DAPkinase;; ADP-ribosylation factor family;; 50S ribosome-binding GTPase	Ras-related protein RABA5b OS=Arabidopsis thaliana OX=3702 GN=RABA5B PE=1 SV=1	S	Function unknown	PREDICTED: ras-related protein RABA5b-like [Malus domestica]	--
MD05G1172700	MD05G1172700	10.4218	15.4443	11.1626	14.4951	10.1372	13.2038	27.0915	24.3592	15.7478	0.0803015	normal	0.849119	up	[J]	Translation, ribosomal structure and biogenesis	Molecular Function: tRNA binding (GO:0000049);; Molecular Function: methionine-tRNA ligase activity (GO:0004825);; Molecular Function: ATP binding (GO:0005524);; Cellular Component: cytoplasm (GO:0005737);; Biological Process: methionyl-tRNA aminoacylation (GO:0006431);;	K01874|0|mdm:103435850|K01874 methionyl-tRNA synthetase [EC:6.1.1.10] | (RefSeq) probable methionine--tRNA ligase	Selenocompound metabolism (ko00450);; Aminoacyl-tRNA biosynthesis (ko00970)	[J]	Translation, ribosomal structure and biogenesis	tRNA synthetases class I (M);; tRNA synthetases class I (I, L, M and V)	Methionine--tRNA ligase, cytoplasmic OS=Arabidopsis thaliana OX=3702 GN=At4g13780 PE=2 SV=1	J	Translation, ribosomal structure and biogenesis	PREDICTED: probable methionine--tRNA ligase [Malus domestica]	molecular function: binding (GO:0005488);; molecular function: catalytic activity (GO:0003824);; cellular component: cell (GO:0005623);; cellular component: cell part (GO:0044464);; biological process: metabolic process (GO:0008152);; biological process: cellular process (GO:0009987);; biological process: single-organism process (GO:0044699)
MD05G1180800	MD05G1180800	0.9739	1.9187	1.71477	2.75611	2.03891	2.15005	4.60429	4.01426	2.80643	0.643555	normal	1.2989	up	[R]	General function prediction only	Molecular Function: zinc ion binding (GO:0008270);; Molecular Function: oxidoreductase activity (GO:0016491);; Biological Process: oxidation-reduction process (GO:0055114);;	--	--	[Q]	Secondary metabolites biosynthesis, transport and catabolism	Alcohol dehydrogenase GroES-like domain;; Zinc-binding dehydrogenase	Alcohol dehydrogenase 1 OS=Solanum tuberosum OX=4113 GN=ADH1 PE=1 SV=1	C	Energy production and conversion	alcohol dehydrogenase [Prunus persica]	molecular function: binding (GO:0005488);; molecular function: catalytic activity (GO:0003824);; biological process: metabolic process (GO:0008152);; biological process: single-organism process (GO:0044699)
MD05G1182700	MD05G1182700	47.6563	40.0064	43.4127	29.3432	31.6632	31.9562	20.8877	19.2718	36.5713	-0.443083	normal	-0.786157	down	[T]	Signal transduction mechanisms	Molecular Function: phosphorelay response regulator activity (GO:0000156);; Biological Process: phosphorelay signal transduction system (GO:0000160);; Biological Process: regulation of transcription, DNA-templated (GO:0006355);; Molecular Function: kinase activity (GO:0016301);; Biological Process: phosphorylation (GO:0016310);; Biological Process: intracellular signal transduction (GO:0035556);;	--	--	[T]	Signal transduction mechanisms	Response regulator receiver domain	Two-component response regulator ARR22 OS=Arabidopsis thaliana OX=3702 GN=ARR22 PE=2 SV=1	T	Signal transduction mechanisms	PREDICTED: two-component response regulator ARR22 [Malus domestica]	molecular function: signal transducer activity (GO:0004871);; biological process: cellular process (GO:0009987);; biological process: signaling (GO:0023052);; biological process: single-organism process (GO:0044699);; biological process: response to stimulus (GO:0050896);; biological process: biological regulation (GO:0065007);; molecular function: catalytic activity (GO:0003824);; biological pro…
MD05G1188600	MD05G1188600	7.10572	2.93297	3.98191	1.20393	2.12689	1.46479	0.527878	0.974688	1.28881	-1.48593	down	-2.32758	down	[H]	Coenzyme transport and metabolism	--	--	--	--	--	TENA/THI-4/PQQC family	Bifunctional TH2 protein, mitochondrial OS=Arabidopsis thaliana OX=3702 GN=TH2 PE=1 SV=1	S	Function unknown	PREDICTED: probable aminopyrimidine aminohydrolase, mitochondrial [Pyrus x bretschneideri]	--
MD05G1191100	MD05G1191100	8.61427	11.6707	8.6646	5.81966	1.59863	3.43858	4.79581	2.33992	4.14936	-1.37733	down	-1.3718	down	[I]	Lipid transport and metabolism	Molecular Function: carboxylic ester hydrolase activity (GO:0004091);; Biological Process: metabolic process (GO:0008152);; Molecular Function: retinyl-palmitate esterase activity (GO:0050253);; Molecular Function: methyl indole-3-acetate esterase activity (GO:0080030);; Molecular Function: methyl salicylate esterase activity (GO:0080031);; Molecular Function: methyl jasmonate esterase activity (…	--	--	[V]	Defense mechanisms	alpha/beta hydrolase fold;; Carboxylesterase family	Probable carboxylesterase 13 OS=Arabidopsis thaliana OX=3702 GN=CXE13 PE=1 SV=1	I	Lipid transport and metabolism	CXE carboxylesterase [Malus pumila]	biological process: metabolic process (GO:0008152);; molecular function: catalytic activity (GO:0003824)
MD05G1192900	MD05G1192900	31.1342	19.6264	20.161	5.96488	7.36873	7.67369	8.47336	9.22152	9.57451	-1.6964	down	-1.39123	down	--	--	--	--	--	--	--	--	--	S	Function unknown	PREDICTED: uncharacterized protein LOC103419929 [Malus domestica]	--
MD05G1197200	MD05G1197200	4.87823	6.44049	5.67664	2.33423	0.20333	1.24996	1.70421	0.968703	1.70758	-2.10979	down	-1.96281	down	--	--	--	--	--	--	--	Cotton fibre expressed protein	--	S	Function unknown	PREDICTED: uncharacterized protein LOC103435590 [Malus domestica]	--
MD05G1203900	MD05G1203900	19.5419	15.7503	21.7119	8.79153	16.5554	13.2635	8.39888	10.378	13.771	-0.499033	normal	-0.820047	down	--	--	--	--	--	--	--	Zeta toxin	--	S	Function unknown	PREDICTED: uncharacterized protein LOC103435696 [Malus domestica]	--
MD05G1205800	MD05G1205800	1.31868	0.866439	1.88197	1.49508	6.16367	0.353502	3.19831	3.63567	3.9455	1.07226	normal	1.38657	up	--	--	Cellular Component: nucleus (GO:0005634);; Biological Process: regulation of transcription, DNA-templated (GO:0006355);; Biological Process: auxin-activated signaling pathway (GO:0009734);; Molecular Function: protein dimerization activity (GO:0046983);;	K14484|2.1974e-158|mdm:103435680|K14484 auxin-responsive protein IAA | (RefSeq) auxin-induced protein AUX28-like	Plant hormone signal transduction (ko04075)	--	--	AUX/IAA family	Auxin-induced protein AUX28 OS=Glycine max OX=3847 GN=AUX28 PE=2 SV=1	K	Transcription	PREDICTED: auxin-induced protein AUX28-like [Malus domestica]	cellular component: cell (GO:0005623);; cellular component: organelle (GO:0043226);; cellular component: cell part (GO:0044464);; biological process: biological regulation (GO:0065007);; biological process: cellular process (GO:0009987);; biological process: signaling (GO:0023052);; biological process: single-organism process (GO:0044699);; biological process: response to stimulus (GO:0050896);; …
MD05G1207000	MD05G1207000	4.39272	15.1458	9.62258	17.4821	1.83134	2.91542	3.95881	1.69803	5.1575	-0.361823	normal	-1.44016	down	[Q]	Secondary metabolites biosynthesis, transport and catabolism	Molecular Function: iron ion binding (GO:0005506);; Cellular Component: cytoplasmic vesicle (GO:0016023);; Biological Process: secretion by cell (GO:0032940);; Biological Process: gibberellin catabolic process (GO:0045487);; Molecular Function: C-19 gibberellin 2-beta-dioxygenase activity (GO:0052634);; Biological Process: oxidation-reduction process (GO:0055114);;	K04125|0|mdm:103435672|K04125 gibberellin 2-oxidase [EC:1.14.11.13] | (RefSeq) gibberellin 2-beta-dioxygenase 1-like	Diterpenoid biosynthesis (ko00904)	[QR]	Secondary metabolites biosynthesis, transport and catabolism;; General function prediction only	2OG-Fe(II) oxygenase superfamily;; non-haem dioxygenase in morphine synthesis N-terminal	Gibberellin 2-beta-dioxygenase 1 OS=Pisum sativum OX=3888 GN=GA2OX1 PE=1 SV=1	S	Function unknown	PREDICTED: gibberellin 2-beta-dioxygenase 1-like isoform X1 [Malus domestica]	molecular function: binding (GO:0005488);; biological process: cellular process (GO:0009987);; biological process: single-organism process (GO:0044699);; biological process: localization (GO:0051179);; biological process: metabolic process (GO:0008152);; molecular function: catalytic activity (GO:0003824)
MD05G1210100	MD05G1210100	3.39895	6.49514	5.51748	3.80974	0.791988	1.72046	2.13447	1.33671	3.00347	-1.24885	normal	-1.25666	down	[O]	Posttranslational modification, protein turnover, chaperones	--	K00799|1.77785e-159|mdm:103424011|K00799 glutathione S-transferase [EC:2.5.1.18] | (RefSeq) probable glutathione S-transferase	Glutathione metabolism (ko00480)	[O]	Posttranslational modification, protein turnover, chaperones	Glutathione S-transferase, N-terminal domain;; Glutathione S-transferase, N-terminal domain;; Glutathione S-transferase, N-terminal domain;; Glutathione S-transferase, C-terminal domain;; Glutathione S-transferase, C-terminal domain	Probable glutathione S-transferase OS=Nicotiana tabacum OX=4097 PE=2 SV=1	O	Posttranslational modification, protein turnover, chaperones	PREDICTED: probable glutathione S-transferase isoform X1 [Malus domestica]	--
MD05G1220600	MD05G1220600	20.7783	18.4179	30.6321	10.8886	7.45455	19.7436	17.3975	11.0574	15.8308	-0.83914	normal	-0.679164	down	--	--	--	--	--	--	--	Plant organelle RNA recognition domain	Protein WHAT&apos;S THIS FACTOR 1 homolog OS=Arabidopsis thaliana OX=3702 GN=At4g01037 PE=3 SV=1	S	Function unknown	PREDICTED: protein ROOT PRIMORDIUM DEFECTIVE 1-like [Malus domestica]	--
MD05G1240400	MD05G1240400	0.610909	0.452091	1.02407	1.62346	0.922718	0.982378	3.19144	1.8025	1.48935	0.792977	normal	1.59941	up	[L]	Replication, recombination and repair	Biological Process: base-excision repair (GO:0006284);; Molecular Function: DNA-3-methyladenine glycosylase activity (GO:0008725);;	K01246|0|mdm:103409028|K01246 DNA-3-methyladenine glycosylase I [EC:3.2.2.20] | (RefSeq) uncharacterized LOC103409028	Base excision repair (ko03410)	--	--	Methyladenine glycosylase	--	L	Replication, recombination and repair	PREDICTED: uncharacterized protein LOC103409028 [Malus domestica]	biological process: metabolic process (GO:0008152);; biological process: cellular process (GO:0009987);; biological process: response to stimulus (GO:0050896);; molecular function: catalytic activity (GO:0003824)
MD05G1248300	MD05G1248300	2.48731	1.94406	1.48687	3.70379	2.61885	4.85389	5.82811	5.23836	2.76074	0.944498	normal	1.18635	up	--	--	--	K03671|1.23941e-17|pxb:103932424|K03671 thioredoxin 1 | (RefSeq) thioredoxin O2, mitochondrial-like	--	--	--	--	--	--	--	PREDICTED: uncharacterized protein LOC103411662 [Malus domestica]	--
MD05G1249100	MD05G1249100	2.40206	2.64588	2.18095	3.45365	3.13776	3.88942	4.65565	3.84671	3.39728	0.585816	normal	0.702945	up	--	--	--	--	--	--	--	FAR1 DNA-binding domain;; MULE transposase domain;; SWIM zinc finger	Protein FAR-RED IMPAIRED RESPONSE 1 OS=Arabidopsis thaliana OX=3702 GN=FAR1 PE=1 SV=1	S	Function unknown	PREDICTED: protein FAR-RED IMPAIRED RESPONSE 1-like isoform X1 [Malus domestica]	--
MD05G1251300	MD05G1251300	22.7508	27.1948	29.8093	17.5514	20.4817	19.3533	14.5907	14.6093	21.6958	-0.417683	normal	-0.658768	down	[O]	Posttranslational modification, protein turnover, chaperones	Molecular Function: threonine-type endopeptidase activity (GO:0004298);; Cellular Component: nucleus (GO:0005634);; Biological Process: ubiquitin-dependent protein catabolic process (GO:0006511);; Biological Process: response to zinc ion (GO:0010043);; Cellular Component: proteasome core complex, alpha-subunit complex (GO:0019773);; Cellular Component: cytosolic ribosome (GO:0022626);; Biological…	K02726|4.50611e-171|pxb:103945158|K02726 20S proteasome subunit alpha 2 [EC:3.4.25.1] | (RefSeq) proteasome subunit alpha type-2-B	Proteasome (ko03050)	[O]	Posttranslational modification, protein turnover, chaperones	Proteasome subunit;; Proteasome subunit A N-terminal signature	Proteasome subunit alpha type-2-B OS=Arabidopsis thaliana OX=3702 GN=PAB2 PE=1 SV=1	O	Posttranslational modification, protein turnover, chaperones	PREDICTED: proteasome subunit alpha type-2-B [Malus domestica]	molecular function: catalytic activity (GO:0003824);; biological process: metabolic process (GO:0008152);; cellular component: cell (GO:0005623);; cellular component: organelle (GO:0043226);; cellular component: cell part (GO:0044464);; biological process: cellular process (GO:0009987);; biological process: response to stimulus (GO:0050896);; cellular component: macromolecular complex (GO:0032991…
MD05G1256200	MD05G1256200	1.81382	1.52519	1.62699	0.828448	0.60301	0.564206	0.488064	0.584183	0.930174	-1.25994	down	-1.31436	down	--	--	--	--	--	--	--	--	Putative E3 ubiquitin-protein ligase LIN-1 OS=Lotus japonicus OX=34305 GN=CERBERUS PE=2 SV=2	S	Function unknown	PREDICTED: putative E3 ubiquitin-protein ligase LIN-1 [Malus domestica]	--
MD05G1256300	MD05G1256300	5.28411	5.04105	5.58513	4.3036	5.80634	3.65777	3.10241	2.94948	3.83019	-0.14492	normal	-0.699007	down	--	--	--	K14508|0|pxb:103948016|K14508 regulatory protein NPR1 | (RefSeq) regulatory protein NPR3-like	Plant hormone signal transduction (ko04075)	[R]	General function prediction only	NPR1/NIM1 like defence protein C terminal;; Domain of unknown function (DUF3420);; BTB/POZ domain;; Ankyrin repeats (many copies);; Ankyrin repeats (3 copies);; Ankyrin repeat;; Ankyrin repeat	Regulatory protein NPR3 OS=Arabidopsis thaliana OX=3702 GN=NPR3 PE=1 SV=1	S	Function unknown	NPR4a [Malus domestica]	--
MD05G1262600	MD05G1262600	6.09562	5.97874	1.86541	1.10885	0.477366	0.305286	0.692344	0.586914	0.67409	-2.83123	down	-2.8196	down	[QV]	Secondary metabolites biosynthesis, transport and catabolism;; Defense mechanisms	--	K20667|0|mdm:103450666|K20667 beta-amyrin 28-monooxygenase [EC:1.14.13.201] | (RefSeq) beta-amyrin 28-oxidase-like	--	[QI]	Secondary metabolites biosynthesis, transport and catabolism;; Lipid transport and metabolism	Cytochrome P450	Beta-amyrin 28-oxidase OS=Panax ginseng OX=4054 PE=2 SV=1	Q	Secondary metabolites biosynthesis, transport and catabolism	PREDICTED: beta-amyrin 28-oxidase-like [Malus domestica]	--
MD05G1263800	MD05G1263800	12.0731	8.638	17.2348	5.5686	9.28424	6.13438	5.08667	6.78248	9.45658	-0.79241	normal	-0.844215	down	[M]	Cell wall/membrane/envelope biogenesis	Molecular Function: UDP-glucose 4-epimerase activity (GO:0003978);; Biological Process: galactose metabolic process (GO:0006012);; Biological Process: cellular metabolic process (GO:0044237);; Molecular Function: UDP-arabinose 4-epimerase activity (GO:0050373);; Molecular Function: coenzyme binding (GO:0050662);;	K12448|0|pxb:103952320|K12448 UDP-arabinose 4-epimerase [EC:5.1.3.5] | (RefSeq) UDP-arabinose 4-epimerase 1-like	Amino sugar and nucleotide sugar metabolism (ko00520)	[M]	Cell wall/membrane/envelope biogenesis	GDP-mannose 4,6 dehydratase;; NAD dependent epimerase/dehydratase family;; 3-beta hydroxysteroid dehydrogenase/isomerase family;; Polysaccharide biosynthesis protein;; RmlD substrate binding domain;; NAD(P)H-binding;; Male sterility protein	UDP-arabinose 4-epimerase 1 OS=Arabidopsis thaliana OX=3702 GN=MUR4 PE=1 SV=1	M	Cell wall/membrane/envelope biogenesis	PREDICTED: UDP-arabinose 4-epimerase 1-like [Pyrus x bretschneideri]	molecular function: catalytic activity (GO:0003824);; biological process: metabolic process (GO:0008152);; biological process: single-organism process (GO:0044699);; biological process: cellular process (GO:0009987);; molecular function: binding (GO:0005488)
MD05G1263900	MD05G1263900	36.4051	41.0852	30.3174	55.7171	25.0313	48.7999	74.961	47.6003	44.3167	0.302381	normal	0.611876	up	[J]	Translation, ribosomal structure and biogenesis	Molecular Function: structural constituent of ribosome (GO:0003735);; Cellular Component: ribosome (GO:0005840);; Biological Process: translation (GO:0006412);;	K02938|1.38581e-161|pper:PRUPE_ppa010183mg|K02938 large subunit ribosomal protein L8e | (RefSeq) hypothetical protein	Ribosome (ko03010)	[J]	Translation, ribosomal structure and biogenesis	Ribosomal Proteins L2, C-terminal domain;; Ribosomal Proteins L2, RNA binding domain	60S ribosomal protein L8-3 OS=Arabidopsis thaliana OX=3702 GN=RPL8C PE=2 SV=2	J	Translation, ribosomal structure and biogenesis	60S ribosomal protein L8-3 [Prunus persica]	molecular function: structural molecule activity (GO:0005198);; cellular component: cell (GO:0005623);; cellular component: macromolecular complex (GO:0032991);; cellular component: organelle (GO:0043226);; cellular component: cell part (GO:0044464);; biological process: metabolic process (GO:0008152);; biological process: cellular process (GO:0009987)
MD05G1269300	MD05G1269300	48.0994	24.5327	21.4102	9.51782	8.55561	8.87444	8.42656	10.0257	10.7385	-1.75612	down	-1.70244	down	--	--	--	--	--	--	--	--	--	S	Function unknown	PREDICTED: uncharacterized protein LOC103952353 [Pyrus x bretschneideri]	--
MD05G1273300	MD05G1273300	1.12604	1.15256	0.944806	1.72032	0.764921	1.17432	4.09194	2.32088	1.15519	0.22165	normal	1.20411	up	--	--	Molecular Function: DNA binding (GO:0003677);; Molecular Function: transcription factor activity, sequence-specific DNA binding (GO:0003700);; Biological Process: regulation of transcription, DNA-templated (GO:0006355);; Cellular Component: CCAAT-binding factor complex (GO:0016602);;	K08064|1.27953e-78|mdm:103435619|K08064 nuclear transcription factor Y, alpha | (RefSeq) nuclear transcription factor Y subunit A-7-like	--	[K]	Transcription	CCAAT-binding transcription factor (CBF-B/NF-YA) subunit B	Nuclear transcription factor Y subunit A-7 OS=Arabidopsis thaliana OX=3702 GN=NFYA7 PE=1 SV=1	K	Transcription	PREDICTED: nuclear transcription factor Y subunit A-7-like [Malus domestica]	molecular function: binding (GO:0005488);; molecular function: nucleic acid binding transcription factor activity (GO:0001071);; biological process: biological regulation (GO:0065007);; cellular component: cell (GO:0005623);; cellular component: macromolecular complex (GO:0032991);; cellular component: organelle (GO:0043226);; cellular component: organelle part (GO:0044422);; cellular component: …
MD05G1274200	MD05G1274200	5.78355	6.83756	4.92254	8.59248	7.10658	7.46824	11.0138	8.94732	8.74413	0.451794	normal	0.696169	up	--	--	--	K14404|0|pxb:103952383|K14404 cleavage and polyadenylation specificity factor subunit 4 | (RefSeq) 30-kDa cleavage and polyadenylation specificity factor 30-like	mRNA surveillance pathway (ko03015)	[TA]	Signal transduction mechanisms;; RNA processing and modification	YT521-B-like domain	30-kDa cleavage and polyadenylation specificity factor 30 OS=Arabidopsis thaliana OX=3702 GN=CPSF30 PE=1 SV=1	S	Function unknown	PREDICTED: 30-kDa cleavage and polyadenylation specificity factor 30-like [Pyrus x bretschneideri]	--
MD05G1274600	MD05G1274600	3.30328	3.40348	4.04036	4.72007	3.11138	2.69019	2.27953	0.812011	2.06377	0.015611	normal	-1.07651	down	[E]	Amino acid transport and metabolism	Biological Process: amino acid transmembrane transport (GO:0003333);; Molecular Function: amino acid transmembrane transporter activity (GO:0015171);; Cellular Component: integral component of membrane (GO:0016021);;	--	--	[E]	Amino acid transport and metabolism	Amino acid permease;; Amino acid permease;; C-terminus of AA_permease	Cationic amino acid transporter 1 OS=Arabidopsis thaliana OX=3702 GN=CAT1 PE=1 SV=1	E	Amino acid transport and metabolism	PREDICTED: cationic amino acid transporter 1-like [Malus domestica]	biological process: single-organism process (GO:0044699);; biological process: localization (GO:0051179);; molecular function: transporter activity (GO:0005215);; cellular component: membrane (GO:0016020);; cellular component: membrane part (GO:0044425)
MD05G1274700	MD05G1274700	127.494	76.6048	203.931	63.8341	140.928	72.3295	55.1596	46.4267	79.0594	-0.489578	normal	-1.19794	down	[E]	Amino acid transport and metabolism	--	--	--	[E]	Amino acid transport and metabolism	Amino acid permease;; Amino acid permease;; C-terminus of AA_permease	Cationic amino acid transporter 1 OS=Arabidopsis thaliana OX=3702 GN=CAT1 PE=1 SV=1	E	Amino acid transport and metabolism	PREDICTED: cationic amino acid transporter 1-like [Malus domestica]	--
MD05G1274900	MD05G1274900	51.537	47.3713	73.2083	41.7116	30.5687	23.7497	25.3069	24.7324	38.6964	-0.793463	down	-0.970745	down	[E]	Amino acid transport and metabolism	Biological Process: amino acid transmembrane transport (GO:0003333);; Molecular Function: L-glutamate transmembrane transporter activity (GO:0005313);; Cellular Component: plasma membrane (GO:0005886);; Molecular Function: arginine transmembrane transporter activity (GO:0015181);; Molecular Function: L-lysine transmembrane transporter activity (GO:0015189);; Biological Process: lysine transport (…	K03294|0|mdm:103435611|K03294 basic amino acid/polyamine antiporter, APA family | (RefSeq) cationic amino acid transporter 1-like	--	[E]	Amino acid transport and metabolism	Amino acid permease;; Amino acid permease;; C-terminus of AA_permease	Cationic amino acid transporter 1 OS=Arabidopsis thaliana OX=3702 GN=CAT1 PE=1 SV=1	E	Amino acid transport and metabolism	PREDICTED: cationic amino acid transporter 1-like [Malus domestica]	biological process: single-organism process (GO:0044699);; biological process: localization (GO:0051179);; molecular function: transporter activity (GO:0005215);; cellular component: cell (GO:0005623);; cellular component: membrane (GO:0016020);; cellular component: cell part (GO:0044464);; cellular component: membrane part (GO:0044425)
MD05G1278200	MD05G1278200	48.7886	9.47786	9.26474	0.201808	0.52788	0.63192	0.329343	0.691636	0.641949	-5.54758	down	-5.3252	down	--	--	--	--	--	[I]	Lipid transport and metabolism	Lipase (class 3)	Phospholipase A1-Igamma1, chloroplastic OS=Arabidopsis thaliana OX=3702 GN=At1g06800 PE=1 SV=2	S	Function unknown	PREDICTED: phospholipase A1-Igamma1, chloroplastic-like [Malus domestica]	--
MD05G1284000	MD05G1284000	7.96522	12.1419	1.91477	1.251	0.45969	1.93782	0.113927	0.233584	0.223067	-2.54711	down	-5.22812	down	--	--	Biological Process: ceramide metabolic process (GO:0006672);; Cellular Component: integral component of membrane (GO:0016021);;	--	--	--	--	Protein of unknown function (DUF616)	--	S	Function unknown	PREDICTED: uncharacterized protein LOC103434996 isoform X2 [Malus domestica]	biological process: metabolic process (GO:0008152);; biological process: cellular process (GO:0009987);; biological process: single-organism process (GO:0044699);; cellular component: membrane (GO:0016020);; cellular component: membrane part (GO:0044425)
MD05G1292900	MD05G1292900	18.1667	24.02	18.8167	34.0387	29.5999	27.4305	56.5729	35.9337	28.3701	0.632672	up	0.968861	up	--	--	--	--	--	[K]	Transcription	Bromodomain	Transcription factor GTE12 OS=Arabidopsis thaliana OX=3702 GN=GTE12 PE=2 SV=2	BK	Chromatin structure and dynamics;; Transcription	PREDICTED: transcription factor GTE12 [Malus domestica]	--
MD05G1293800	MD05G1293800	12.5294	11.8147	13.1944	8.50507	3.72857	6.99144	3.81366	6.96239	5.90489	-0.928703	down	-1.17384	down	[T]	Signal transduction mechanisms	Molecular Function: protein serine/threonine kinase activity (GO:0004674);; Molecular Function: protein serine/threonine/tyrosine kinase activity (GO:0004712);; Molecular Function: non-membrane spanning protein tyrosine kinase activity (GO:0004715);; Molecular Function: ATP binding (GO:0005524);; Cellular Component: nucleus (GO:0005634);; Cellular Component: cytosol (GO:0005829);; Biological Proc…	--	--	[T]	Signal transduction mechanisms	Protein tyrosine kinase;; Protein kinase domain;; Ankyrin repeats (3 copies);; Ankyrin repeat;; Ankyrin repeats (many copies);; Ankyrin repeat;; Ankyrin repeats (many copies)	Integrin-linked protein kinase 1 OS=Arabidopsis thaliana OX=3702 GN=ILK1 PE=1 SV=1	T	Signal transduction mechanisms	PREDICTED: serine/threonine-protein kinase HT1-like [Malus domestica]	molecular function: catalytic activity (GO:0003824);; biological process: metabolic process (GO:0008152);; biological process: cellular process (GO:0009987);; molecular function: binding (GO:0005488);; cellular component: cell (GO:0005623);; cellular component: organelle (GO:0043226);; cellular component: cell part (GO:0044464);; biological process: localization (GO:0051179);; biological process:…
MD05G1294300	MD05G1294300	10.5672	11.5798	8.94143	21.0434	15.2439	16.9585	24.3528	22.5675	15.8259	0.824061	up	0.999886	up	--		--	--	--	--	--	Protein tyrosine kinase;; Protein kinase domain;; Di-glucose binding within endoplasmic reticulum	Probable LRR receptor-like serine/threonine-protein kinase At1g07650 OS=Arabidopsis thaliana OX=3702 GN=At1g07650 PE=1 SV=1	S	Function unknown	PREDICTED: probable LRR receptor-like serine/threonine-protein kinase At1g07650 [Pyrus x bretschneideri]	--
MD05G1294400	MD05G1294400	8.3385	6.14401	8.05422	18.1628	11.596	13.1457	19.111	19.8047	13.423	0.96993	up	1.19815	up	[K]	Transcription	--	--	--	--	--	Leucine rich repeat;; Leucine Rich repeats (2 copies);; Leucine Rich Repeat	Probable leucine-rich repeat receptor-like serine/threonine-protein kinase At3g14840 OS=Arabidopsis thaliana OX=3702 GN=LRR-RLK PE=1 SV=1	S	Function unknown	PREDICTED: probable LRR receptor-like serine/threonine-protein kinase At1g07650 [Pyrus x bretschneideri]	--
MD05G1296400	MD05G1296400	5.37707	4.35051	1.47236	1.04701	0.514829	0.227226	2.06295	1.27368	0.574932	-2.5588	down	-1.50919	down	--	--	--	--	--	--	--	Protein of unknown function (DUF1685)	--	S	Function unknown	PREDICTED: uncharacterized protein LOC103435110 [Malus domestica]	--
MD05G1298000	MD05G1298000	0.873182	0.555774	0.790794	1.80901	1.92611	2.1649	2.294	2.60899	1.32953	1.45445	up	1.4678	up	--	--	Molecular Function: nucleic acid binding (GO:0003676);; Biological Process: DNA integration (GO:0015074);;	--	--	[R]	General function prediction only	Reverse transcriptase (RNA-dependent DNA polymerase);; Integrase core domain;; gag-polypeptide of LTR copia-type;; Retrotransposon gag protein;; GAG-pre-integrase domain;; gag-polypeptide of LTR copia-type	Retrovirus-related Pol polyprotein from transposon RE1 OS=Arabidopsis thaliana OX=3702 GN=RE1 PE=2 SV=1	L	Replication, recombination and repair	hypothetical protein VITISV_010143 [Vitis vinifera]	molecular function: binding (GO:0005488);; biological process: metabolic process (GO:0008152);; biological process: cellular process (GO:0009987)
MD05G1308400	MD05G1308400	3.77913	1.91725	4.35445	2.34689	1.45392	2.30304	1.28972	1.32916	1.66447	-0.6752	normal	-1.23986	down	--	--	--	--	--	[R]	General function prediction only	Optic atrophy 3 protein (OPA3)	--	S	Function unknown	PREDICTED: OPA3-like protein [Malus domestica]	--
MD05G1310300	MD05G1310300	14.6274	24.745	15.4721	9.58464	9.97547	12.7525	9.42427	9.04646	11.1191	-0.706158	normal	-0.895398	down	[O]	Posttranslational modification, protein turnover, chaperones	--	K09510|0|mdm:103434831|K09510 DnaJ homolog subfamily B member 4 | (RefSeq) protein psi1-like	--	[O]	Posttranslational modification, protein turnover, chaperones	DnaJ C terminal domain;; DnaJ domain	Chaperone protein dnaJ 2 OS=Arabidopsis thaliana OX=3702 GN=ATJ2 PE=1 SV=2	O	Posttranslational modification, protein turnover, chaperones	PREDICTED: LOW QUALITY PROTEIN: protein psi1-like [Malus domestica]	--
MD05G1314000	MD05G1314000	15.582	24.5137	33.305	18.475	20.839	5.86861	8.70831	16.7812	16.4713	-0.63033	normal	-0.808523	down	--	--	--	--	--	[L]	Replication, recombination and repair	Domain of unknown function (DUF1771)	Putative nuclear RNA export factor SDE5 OS=Arabidopsis thaliana OX=3702 GN=SDE5 PE=4 SV=1	S	Function unknown	PREDICTED: putative nuclear RNA export factor SDE5 [Malus domestica]	--
MD05G1314100	MD05G1314100	43.0965	30.3555	48.5413	17.7748	35.5504	24.1253	14.1483	20.0732	25.9431	-0.590292	normal	-1.032	down	[F]	Nucleotide transport and metabolism	Biological Process: allantoin catabolic process (GO:0000256);; Molecular Function: allantoinase activity (GO:0004038);; Molecular Function: zinc ion binding (GO:0008270);; Molecular Function: cobalt ion binding (GO:0050897);;	K01466|0|mdm:103434779|K01466 allantoinase [EC:3.5.2.5] | (RefSeq) allantoinase-like	Purine metabolism (ko00230)	[F]	Nucleotide transport and metabolism	Amidohydrolase family;; Amidohydrolase family	Allantoinase OS=Arabidopsis thaliana OX=3702 GN=ALN PE=1 SV=1	F	Nucleotide transport and metabolism	PREDICTED: allantoinase-like [Malus domestica]	biological process: metabolic process (GO:0008152);; biological process: cellular process (GO:0009987);; molecular function: catalytic activity (GO:0003824);; molecular function: binding (GO:0005488)
MD05G1317700	MD05G1317700	3.21027	4.16645	3.4588	4.81409	4.79359	5.69444	7.44968	6.59914	5.31958	0.550893	normal	0.825061	up	[R]	General function prediction only	Biological Process: defense response (GO:0006952);; Biological Process: signal transduction (GO:0007165);; Molecular Function: ADP binding (GO:0043531);;	--	--	--	--	NB-ARC domain;; TIR domain;; TIR domain	TMV resistance protein N OS=Nicotiana glutinosa OX=35889 GN=N PE=1 SV=1	S	Function unknown	PREDICTED: TMV resistance protein N-like [Malus domestica]	biological process: response to stimulus (GO:0050896);; biological process: cellular process (GO:0009987);; biological process: biological regulation (GO:0065007);; molecular function: binding (GO:0005488)
MD05G1321000	MD05G1321000	11.1706	12.7889	13.6524	2.53798	3.09089	1.5437	1.70015	2.06519	2.98568	-2.32281	down	-2.48339	down	--	--	--	--	--	--	--	--	COP1-interacting protein 7 OS=Arabidopsis thaliana OX=3702 GN=CIP7 PE=1 SV=1	S	Function unknown	PREDICTED: uncharacterized protein LOC103927051 isoform X2 [Pyrus x bretschneideri]	--
MD05G1323500	MD05G1323500	3.0621	1.38945	14.2831	0.849056	0.953689	0.289164	0.190141	0.355421	1.32951	-3.09848	down	-3.32449	down	[C]	Energy production and conversion	Molecular Function: NADH dehydrogenase (ubiquinone) activity (GO:0008137);; Molecular Function: flavin adenine dinucleotide binding (GO:0050660);; Biological Process: oxidation-reduction process (GO:0055114);;	K17871|0|pxb:103966280|K17871 NADH:ubiquinone reductase (non-electrogenic) [EC:1.6.5.9] | (RefSeq) internal alternative NAD(P)H-ubiquinone oxidoreductase A1, mitochondrial-like	--	[C]	Energy production and conversion	Pyridine nucleotide-disulphide oxidoreductase;; Pyridine nucleotide-disulphide oxidoreductase	Internal alternative NAD(P)H-ubiquinone oxidoreductase A1, mitochondrial OS=Arabidopsis thaliana OX=3702 GN=NDA1 PE=2 SV=1	C	Energy production and conversion	PREDICTED: internal alternative NAD(P)H-ubiquinone oxidoreductase A1, mitochondrial-like isoform X1 [Pyrus x bretschneideri]	molecular function: catalytic activity (GO:0003824);; biological process: metabolic process (GO:0008152);; biological process: single-organism process (GO:0044699);; molecular function: binding (GO:0005488)
MD05G1326200	MD05G1326200	50.9395	52.852	38.1565	63.0916	58.9447	78.8023	108.677	85.8905	71.7415	0.550344	normal	0.892711	up	--	--	--	--	--	[U]	Intracellular trafficking, secretion, and vesicular transport	MSP (Major sperm protein) domain	Vesicle-associated protein 4-2 OS=Arabidopsis thaliana OX=3702 GN=PVA42 PE=1 SV=1	S	Function unknown	PREDICTED: vesicle-associated protein 4-2 [Pyrus x bretschneideri]	--
MD05G1335400	MD05G1335400	49.3836	61.7259	46.8342	92.2146	86.2648	92.1991	115.198	81.7325	79.3137	0.831109	up	0.791207	up	--	--	--	--	--	--	--	--	--	S	Function unknown	PREDICTED: uncharacterized protein LOC103434635 isoform X2 [Malus domestica]	--
MD05G1343100	MD05G1343100	3.18739	3.08524	3.17507	5.10765	4.31047	5.26888	7.09018	6.10066	4.29506	0.681705	normal	0.868153	up	[I]	Lipid transport and metabolism	--	K08744|0|mdm:103434523|K08744 cardiolipin synthase (CMP-forming) [EC:2.7.8.41] | (RefSeq) cardiolipin synthase (CMP-forming), mitochondrial-like	Glycerophospholipid metabolism (ko00564)	[I]	Lipid transport and metabolism	CDP-alcohol phosphatidyltransferase	Cardiolipin synthase (CMP-forming), mitochondrial OS=Arabidopsis thaliana OX=3702 GN=CLS PE=1 SV=1	I	Lipid transport and metabolism	PREDICTED: cardiolipin synthase (CMP-forming), mitochondrial-like [Malus domestica]	--
MD05G1345400	MD05G1345400	20.193	21.5054	15.1076	33.9461	19.7038	40.158	43.8975	38.307	28.2959	0.762628	up	0.946332	up	--	--	--	K08341|1.26597e-95|mdm:103410128|K08341 GABA(A) receptor-associated protein | (RefSeq) autophagy-related protein 8C-like	Regulation of autophagy (ko04140)	[Z]	Cytoskeleton	Autophagy protein Atg8 ubiquitin like	Autophagy-related protein 8a OS=Arabidopsis thaliana OX=3702 GN=ATG8A PE=1 SV=2	U	Intracellular trafficking, secretion, and vesicular transport	PREDICTED: autophagy-related protein 8C-like [Malus domestica]	--
MD05G1348200	MD05G1348200	18.3303	4.4518	12.3848	2.1884	7.05382	5.80539	5.44622	2.98352	2.67937	-1.16221	normal	-1.69469	down	[EH]	Amino acid transport and metabolism;; Coenzyme transport and metabolism	Molecular Function: oxidoreductase activity, acting on a sulfur group of donors, disulfide as acceptor (GO:0016671);; Biological Process: sulfate reduction (GO:0019419);; Biological Process: cell redox homeostasis (GO:0045454);;	K05907|0|mdm:103408766|K05907 adenylyl-sulfate reductase (glutathione) [EC:1.8.4.9] | (RefSeq) 5'-adenylylsulfate reductase 1, chloroplastic-like	Sulfur metabolism (ko00920)	[E]	Amino acid transport and metabolism	Phosphoadenosine phosphosulfate reductase family;; Thioredoxin;; Thioredoxin-like domain	5&apos;-adenylylsulfate reductase 3, chloroplastic OS=Arabidopsis thaliana OX=3702 GN=APR3 PE=2 SV=2	P	Inorganic ion transport and metabolism	PREDICTED: 5&apos;-adenylylsulfate reductase 1, chloroplastic-like [Malus domestica]	molecular function: catalytic activity (GO:0003824);; biological process: metabolic process (GO:0008152);; biological process: single-organism process (GO:0044699);; biological process: cellular process (GO:0009987);; biological process: biological regulation (GO:0065007)
MD05G1349600	MD05G1349600	2.48581	2.54658	3.5197	1.19004	0.597013	0.568291	0.725407	1.09605	1.79434	-1.80364	down	-1.24517	down	[M]	Cell wall/membrane/envelope biogenesis	Molecular Function: protein kinase activity (GO:0004672);; Biological Process: cellular process (GO:0009987);;	K20716|0|mdm:103434588|K20716 mitogen-activated protein kinase kinase kinase 17/18 | (RefSeq) mitogen-activated protein kinase kinase kinase 2-like	--	[T]	Signal transduction mechanisms	Protein kinase domain;; Protein tyrosine kinase	Mitogen-activated protein kinase kinase kinase 18 OS=Arabidopsis thaliana OX=3702 GN=MAPKKK18 PE=1 SV=1	T	Signal transduction mechanisms	PREDICTED: mitogen-activated protein kinase kinase kinase ANP1-like [Pyrus x bretschneideri]	molecular function: catalytic activity (GO:0003824);; biological process: metabolic process (GO:0008152);; biological process: cellular process (GO:0009987)
MD05G1353300	MD05G1353300	4.73556	3.38663	4.17417	8.06096	5.31733	6.64205	7.23535	7.4308	6.41458	0.743354	normal	0.760815	up	--	--	--	--	--	--	--	--	--	--	--	PREDICTED: uncharacterized protein LOC103446729 [Malus domestica]	--
MD05G1360300	MD05G1360300	8.25476	4.80756	6.27914	1.61688	2.58502	2.09171	1.2554	2.20469	2.82854	-1.55961	down	-1.62748	down	--	--	Biological Process: regulation of transcription, DNA-templated (GO:0006355);;	--	--	--	--	GRAS domain family	Scarecrow-like protein 13 OS=Arabidopsis thaliana OX=3702 GN=SCL13 PE=2 SV=2	K	Transcription	PREDICTED: scarecrow-like protein 13 [Malus domestica]	biological process: biological regulation (GO:0065007)
MD05G1360700	MD05G1360700	14.9465	17.9657	14.8405	22.3367	15.0367	19.5864	31.718	29.5374	18.778	0.300655	normal	0.732991	up	--	--	Biological Process: transmembrane transport (GO:0055085);;	--	--	[T]	Signal transduction mechanisms	OPT oligopeptide transporter protein	Oligopeptide transporter 3 OS=Arabidopsis thaliana OX=3702 GN=OPT3 PE=2 SV=3	S	Function unknown	PREDICTED: oligopeptide transporter 3-like [Malus domestica]	biological process: localization (GO:0051179)
MD06G1001400	MD06G1001400	0.437967	2.27623	1.41688	2.12659	2.77258	3.20505	9.49789	5.4658	3.89539	1.03196	normal	2.17137	up	--	--	--	--	--	--	--	C1 domain	--	S	Function unknown	PREDICTED: uncharacterized protein LOC103409391 [Malus domestica]	--
MD06G1002100	MD06G1002100	91.9771	70.0055	78.8238	57.0618	49.1705	34.4624	45.3028	44.0397	52.9667	-0.723222	down	-0.77423	down	--	--	Biological Process: defense response (GO:0006952);; Biological Process: signal transduction (GO:0007165);; Biological Process: response to endogenous stimulus (GO:0009719);; Biological Process: cellular response to organic substance (GO:0071310);; Biological Process: response to oxygen-containing compound (GO:1901700);;	--	--	--	--	bZIP transcription factor;; Basic region leucine zipper	bZIP transcription factor 50 OS=Oryza sativa subsp. japonica OX=39947 GN=BZIP50 PE=2 SV=1	K	Transcription	PREDICTED: bZIP transcription factor 60 [Malus domestica]	biological process: response to stimulus (GO:0050896);; biological process: cellular process (GO:0009987);; biological process: biological regulation (GO:0065007)
MD06G1002700	MD06G1002700	82.2838	99.8312	73.0067	67.6981	82.9774	69.4156	67.7906	30.8533	60.9888	-0.151697	normal	-0.696584	down	--	--	--	--	--	[S]	Function unknown	Membrane transport protein	Protein PIN-LIKES 3 OS=Arabidopsis thaliana OX=3702 GN=PILS3 PE=2 SV=1	S	Function unknown	PREDICTED: protein PIN-LIKES 3-like [Malus domestica]	--
MD06G1006300	MD06G1006300	21.2366	10.4285	19.0227	15.2957	9.04553	9.07612	7.3651	10.8876	10.3185	-0.562782	normal	-0.840752	down	--	--	--	--	--	--	--	--	--	S	Function unknown	PREDICTED: uncharacterized protein LOC103961744 isoform X1 [Pyrus x bretschneideri]	--
MD06G1010900	MD06G1010900	13.2847	2.64934	1.0162	0.732902	0.331893	0.433451	0.531676	0.772245	0.369272	-3.45905	down	-3.34076	down	[QV]	Secondary metabolites biosynthesis, transport and catabolism;; Defense mechanisms	Molecular Function: monooxygenase activity (GO:0004497);; Molecular Function: iron ion binding (GO:0005506);; Molecular Function: electron carrier activity (GO:0009055);; Molecular Function: oxidoreductase activity, acting on paired donors, with incorporation or reduction of molecular oxygen (GO:0016705);; Molecular Function: heme binding (GO:0020037);; Biological Process: oxidation-reduction pro…	K09843|0|mdm:103409417|K09843 (+)-abscisic acid 8'-hydroxylase [EC:1.14.13.93] | (RefSeq) abscisic acid 8'-hydroxylase 1-like	Carotenoid biosynthesis (ko00906)	[QI]	Secondary metabolites biosynthesis, transport and catabolism;; Lipid transport and metabolism	Cytochrome P450	Abscisic acid 8&apos;-hydroxylase 1 OS=Arabidopsis thaliana OX=3702 GN=CYP707A1 PE=2 SV=1	Q	Secondary metabolites biosynthesis, transport and catabolism	ABA 8&apos;-hydroxylase 4 [Pyrus pyrifolia]	molecular function: catalytic activity (GO:0003824);; biological process: metabolic process (GO:0008152);; biological process: single-organism process (GO:0044699);; molecular function: binding (GO:0005488);; molecular function: electron carrier activity (GO:0009055)
MD06G1023500	MD06G1023500	1.97172	8.10277	1.64549	5.21968	3.73812	7.79741	18.1969	11.2003	5.56653	0.570578	normal	1.57088	up	[F]	Nucleotide transport and metabolism	Biological Process: MAPK cascade (GO:0000165);; Molecular Function: ATP binding (GO:0005524);; Biological Process: pentose-phosphate shunt (GO:0006098);; Biological Process: rRNA processing (GO:0006364);; Biological Process: protein targeting to membrane (GO:0006612);; Molecular Function: phosphoribulokinase activity (GO:0008974);; Biological Process: response to cold (GO:0009409);; Cellular Comp…	K00855|0|mdm:103436834|K00855 phosphoribulokinase [EC:2.7.1.19] | (RefSeq) phosphoribulokinase, chloroplastic	Carbon fixation in photosynthetic organisms (ko00710);; Carbon metabolism (ko01200)	[TZ]	Signal transduction mechanisms;; Cytoskeleton	Phosphoribulokinase / Uridine kinase family	Phosphoribulokinase, chloroplastic OS=Triticum aestivum OX=4565 PE=2 SV=1	F	Nucleotide transport and metabolism	PREDICTED: phosphoribulokinase, chloroplastic [Malus domestica]	biological process: metabolic process (GO:0008152);; biological process: cellular process (GO:0009987);; biological process: signaling (GO:0023052);; biological process: single-organism process (GO:0044699);; biological process: response to stimulus (GO:0050896);; biological process: biological regulation (GO:0065007);; molecular function: binding (GO:0005488);; biological process: localization (…
MD06G1024300	MD06G1024300	0.548602	0.468405	0.78431	0.646756	0.278488	0.154179	0.126273	0.100297	0.290642	-0.685312	normal	-1.77839	down	[K]	Transcription	--	K13457|0|mdm:103436839|K13457 disease resistance protein RPM1 | (RefSeq) disease resistance protein RPM1-like	Plant-pathogen interaction (ko04626)	[T]	Signal transduction mechanisms	NB-ARC domain	Disease resistance protein RPM1 OS=Arabidopsis thaliana OX=3702 GN=RPM1 PE=1 SV=1	S	Function unknown	PREDICTED: disease resistance protein RPM1-like [Malus domestica]	--
MD06G1025600	MD06G1025600	5.66082	4.45962	5.68639	5.57972	3.34659	2.15173	1.27014	2.37901	2.58738	-0.4691	normal	-1.33581	down	[T]	Signal transduction mechanisms	--	K13448|3.09016e-100|pxb:103962500|K13448 calcium-binding protein CML | (RefSeq) probable calcium-binding protein CML11	Plant-pathogen interaction (ko04626)	[T]	Signal transduction mechanisms	EF hand;; EF-hand domain pair;; EF-hand domain pair;; EF-hand domain;; EF hand;; Cytoskeletal-regulatory complex EF hand;; Secreted protein acidic and rich in cysteine Ca binding region	Probable calcium-binding protein CML11 OS=Oryza sativa subsp. japonica OX=39947 GN=CML11 PE=2 SV=1	DTZ	Cell cycle control, cell division, chromosome partitioning;; Signal transduction mechanisms;; Cytoskeleton	PREDICTED: probable calcium-binding protein CML11 [Malus domestica]	--
MD06G1027300	MD06G1027300	19.0675	17.277	15.1326	25.9302	22.8564	21.4194	30.7739	29.9827	30.3795	0.498866	normal	0.810471	up	[G]	Carbohydrate transport and metabolism	Molecular Function: hydrolase activity, hydrolyzing O-glycosyl compounds (GO:0004553);; Cellular Component: cell wall (GO:0005618);; Biological Process: cellular glucan metabolic process (GO:0006073);; Molecular Function: xyloglucan:xyloglucosyl transferase activity (GO:0016762);; Cellular Component: apoplast (GO:0048046);;	K08235|0|mdm:103436866|K08235 xyloglucan:xyloglucosyl transferase [EC:2.4.1.207] | (RefSeq) probable xyloglucan endotransglucosylase/hydrolase protein 30	--	--	--	Glycosyl hydrolases family 16;; Xyloglucan endo-transglycosylase (XET) C-terminus	Probable xyloglucan endotransglucosylase/hydrolase protein 30 OS=Arabidopsis thaliana OX=3702 GN=XTH30 PE=2 SV=2	G	Carbohydrate transport and metabolism	PREDICTED: probable xyloglucan endotransglucosylase/hydrolase protein 30 [Malus domestica]	molecular function: catalytic activity (GO:0003824);; cellular component: cell (GO:0005623);; cellular component: cell part (GO:0044464);; biological process: metabolic process (GO:0008152);; biological process: cellular process (GO:0009987);; cellular component: extracellular region (GO:0005576)
MD06G1031300	MD06G1031300	2.32672	2.20057	1.80078	2.5448	2.14481	2.53186	4.39065	3.83715	2.83692	0.238306	normal	0.789594	up	--	--	--	--	--	[T]	Signal transduction mechanisms	Protein phosphatase 2C;; Protein phosphatase 2C	Protein phosphatase 2C 29 OS=Arabidopsis thaliana OX=3702 GN=PLL1 PE=1 SV=2	T	Signal transduction mechanisms	PREDICTED: protein phosphatase 2C 29 [Malus domestica]	--
MD06G1033900	MD06G1033900	5.06529	2.63937	5.60734	1.48921	1.87812	1.86536	1.14002	0.974329	2.78271	-1.29292	down	-1.45774	down	--	--	--	K15109|0|mdm:103436892|K15109 solute carrier family 25 (mitochondrial carnitine/acylcarnitine transporter), member 20/29 | (RefSeq) mitochondrial carnitine/acylcarnitine carrier-like protein	--	[C]	Energy production and conversion	Mitochondrial carrier protein	Mitochondrial carnitine/acylcarnitine carrier-like protein OS=Arabidopsis thaliana OX=3702 GN=BOU PE=1 SV=1	S	Function unknown	PREDICTED: mitochondrial carnitine/acylcarnitine carrier-like protein [Malus domestica]	--
MD06G1036900	MD06G1036900	70.1513	124.779	62.6082	144.534	168.022	175.54	385.536	132.917	145.013	0.984446	up	1.34279	up	[O]	Posttranslational modification, protein turnover, chaperones	--	--	--	--	--	--	--	S	Function unknown	PREDICTED: uncharacterized protein LOC103436913 [Malus domestica]	--
MD06G1039500	MD06G1039500	86.4437	112.792	70.7839	123.811	181.788	154.307	208.916	160.831	155.794	0.833352	up	0.948366	up	[T]	Signal transduction mechanisms	--	--	--	[K]	Transcription	Myb-like DNA-binding domain;; Response regulator receiver domain	Two-component response regulator-like APRR2 OS=Arabidopsis thaliana OX=3702 GN=APRR2 PE=2 SV=2	K	Transcription	PREDICTED: two-component response regulator-like APRR2 [Malus domestica]	--
MD06G1045800	MD06G1045800	0.83952	0.704038	1.20742	1.2599	1.36426	1.77401	2.12148	1.71497	1.46871	0.718209	normal	0.921072	up	--	--	--	--	--	--	--	linker histone H1 and H5 family	HMG-Y-related protein A OS=Zea mays OX=4577 GN=HMGIY2 PE=1 SV=1	S	Function unknown	PREDICTED: putative leucine-rich repeat-containing protein DDB_G0290503 isoform X1 [Pyrus x bretschneideri]	--
MD06G1051800	MD06G1051800	4.28284	4.00727	2.36398	1.14079	0	0.298374	1.08755	0.677036	0.596743	-2.86369	down	-2.16097	down	--	--	Molecular Function: DNA binding (GO:0003677);; Molecular Function: transcription factor activity, sequence-specific DNA binding (GO:0003700);; Cellular Component: nucleus (GO:0005634);; Biological Process: regulation of transcription, DNA-templated (GO:0006355);;	K09286|5.18969e-152|mdm:103415910|K09286 EREBP-like factor | (RefSeq) AP2D41; ethylene-responsive transcription factor 1A-like	--	--	--	AP2 domain	Ethylene-responsive transcription factor 1A OS=Arabidopsis thaliana OX=3702 GN=ERF1A PE=1 SV=2	K	Transcription	ethylene-responsive transcription factor 1A-like [Malus domestica]	molecular function: binding (GO:0005488);; molecular function: nucleic acid binding transcription factor activity (GO:0001071);; biological process: biological regulation (GO:0065007);; cellular component: cell (GO:0005623);; cellular component: organelle (GO:0043226);; cellular component: cell part (GO:0044464)
MD06G1051900	MD06G1051900	20.501	9.57886	5.62322	0.522281	0.614294	0.437954	1.04031	0.82374	1.19169	-4.38835	down	-3.55437	down	--	--	Molecular Function: DNA binding (GO:0003677);; Molecular Function: transcription factor activity, sequence-specific DNA binding (GO:0003700);; Cellular Component: nucleus (GO:0005634);; Biological Process: regulation of transcription, DNA-templated (GO:0006355);;	K09286|1.12848e-152|mdm:103419228|K09286 EREBP-like factor | (RefSeq) ethylene-responsive transcription factor 5-like	--	--	--	AP2 domain	Ethylene-responsive transcription factor 5 OS=Arabidopsis thaliana OX=3702 GN=ERF5 PE=2 SV=1	K	Transcription	PREDICTED: ethylene-responsive transcription factor 5-like [Pyrus x bretschneideri]	molecular function: binding (GO:0005488);; molecular function: nucleic acid binding transcription factor activity (GO:0001071);; biological process: biological regulation (GO:0065007);; cellular component: cell (GO:0005623);; cellular component: organelle (GO:0043226);; cellular component: cell part (GO:0044464)
MD06G1082200	MD06G1082200	4.19876	4.24427	2.54207	6.77332	3.98577	4.81127	7.91904	27.3452	5.6935	0.547359	normal	1.90571	up	--	--	Molecular Function: GTPase activity (GO:0003924);; Molecular Function: structural constituent of cytoskeleton (GO:0005200);; Molecular Function: GTP binding (GO:0005525);; Cellular Component: cytoplasm (GO:0005737);; Cellular Component: microtubule (GO:0005874);; Biological Process: obsolete GTP catabolic process (GO:0006184);; Biological Process: microtubule-based process (GO:0007017);; Biologic…	K07375|0|mdm:103415092|K07375 tubulin beta | (RefSeq) tubulin beta chain	Phagosome (ko04145)	[Z]	Cytoskeleton	Tubulin/FtsZ family, GTPase domain;; Tubulin C-terminal domain	Tubulin beta chain OS=Hordeum vulgare OX=4513 GN=TUBB PE=2 SV=1	Z	Cytoskeleton	PREDICTED: tubulin beta chain [Malus domestica]	molecular function: catalytic activity (GO:0003824);; molecular function: structural molecule activity (GO:0005198);; molecular function: binding (GO:0005488);; cellular component: cell (GO:0005623);; cellular component: cell part (GO:0044464);; cellular component: organelle (GO:0043226);; cellular component: organelle part (GO:0044422);; cellular component: supramolecular complex (GO:0099080);; …
MD06G1086200	MD06G1086200	13.5461	7.58804	7.14539	4.48274	4.00579	2.81107	3.04132	3.7942	3.91494	-1.26881	down	-1.40538	down	--	--	Molecular Function: voltage-gated potassium channel activity (GO:0005249);; Biological Process: potassium ion transport (GO:0006813);; Cellular Component: voltage-gated potassium channel complex (GO:0008076);; Biological Process: protein homooligomerization (GO:0051260);;	--	--	[R]	General function prediction only	BTB/POZ domain	BTB/POZ domain-containing protein At5g41330 OS=Arabidopsis thaliana OX=3702 GN=At5g41330 PE=2 SV=1	S	Function unknown	PREDICTED: BTB/POZ domain-containing protein At5g41330 isoform X2 [Pyrus x bretschneideri]	molecular function: transporter activity (GO:0005215);; biological process: cellular process (GO:0009987);; biological process: single-organism process (GO:0044699);; biological process: localization (GO:0051179);; biological process: biological regulation (GO:0065007);; cellular component: cell (GO:0005623);; cellular component: membrane (GO:0016020);; cellular component: macromolecular complex …
MD06G1093100	MD06G1093100	3.24428	2.26053	3.03073	14.2475	5.67942	2.99142	8.65007	10.7676	9.11248	1.45881	up	1.72141	up	--	--	--	--	--	--	--	Late embryogenesis abundant protein	Late embryogenesis abundant protein At1g64065 OS=Arabidopsis thaliana OX=3702 GN=At1g64065 PE=2 SV=1	--	--	PREDICTED: late embryogenesis abundant protein At1g64065-like [Malus domestica]	--
MD06G1094200	MD06G1094200	14.1426	6.79829	1.34835	0.414179	0.235565	0.196006	0.64776	0.343477	0.742053	-4.57923	down	-3.63	down	--	--	--	--	--	--	--	Late embryogenesis abundant protein	Late embryogenesis abundant protein At1g64065 OS=Arabidopsis thaliana OX=3702 GN=At1g64065 PE=2 SV=1	S	Function unknown	PREDICTED: late embryogenesis abundant protein At1g64065-like [Malus domestica]	--
MD06G1094600	MD06G1094600	9.8414	3.6154	4.69999	1.47764	3.51228	1.26849	2.46167	1.50954	2.22911	-1.45071	down	-1.56252	down	--	--	--	--	--	--	--	Late embryogenesis abundant protein	Late embryogenesis abundant protein At1g64065 OS=Arabidopsis thaliana OX=3702 GN=At1g64065 PE=2 SV=1	S	Function unknown	PREDICTED: late embryogenesis abundant protein At1g64065 [Malus domestica]	--
MD06G1099100	MD06G1099100	5.50934	6.50914	6.00803	9.66718	8.34029	9.34523	11.645	8.58942	8.8677	0.652238	up	0.675027	up	[V]	Defense mechanisms	--	K05666|0|mdm:103431054|K05666 ATP-binding cassette, subfamily C (CFTR/MRP), member 2 | (RefSeq) ABC transporter C family member 10-like	--	[Q]	Secondary metabolites biosynthesis, transport and catabolism	ABC transporter;; ABC transporter transmembrane region;; 50S ribosome-binding GTPase;; AAA domain, putative AbiEii toxin, Type IV TA system;; P-loop containing region of AAA domain;; Type II/IV secretion system protein;; CobW/HypB/UreG, nucleotide-binding domain	ABC transporter C family member 10 OS=Arabidopsis thaliana OX=3702 GN=ABCC10 PE=2 SV=2	V	Defense mechanisms	PREDICTED: ABC transporter C family member 10-like isoform X1 [Malus domestica]	--
MD06G1102900	MD06G1102900	6.00301	5.37661	6.71458	4.16452	4.19036	4.14302	3.63671	3.3098	4.29763	-0.482321	normal	-0.69994	down	--	--	--	--	--	--	--	GDSL/SGNH-like Acyl-Esterase family found in Pmr5 and Cas1p;; PMR5 N terminal Domain	Protein trichome birefringence-like 23 OS=Arabidopsis thaliana OX=3702 GN=TBL23 PE=2 SV=1	S	Function unknown	PREDICTED: protein trichome birefringence-like 23 [Malus domestica]	--
MD06G1109200	MD06G1109200	1.4407	3.71193	2.36134	0.877158	0.170709	1.04709	0.303811	0.181312	0.757218	-1.7956	down	-2.57401	down	--	--	Molecular Function: calcium-dependent protein serine/threonine phosphatase activity (GO:0004723);; Molecular Function: calcium ion binding (GO:0005509);; Biological Process: detection of calcium ion (GO:0005513);; Cellular Component: cytoplasm (GO:0005737);; Cellular Component: calcineurin complex (GO:0005955);; Biological Process: stomatal movement (GO:0010118);; Biological Process: calcium-medi…	K06268|1.23295e-139|mdm:103400660|K06268 serine/threonine-protein phosphatase 2B regulatory subunit | (RefSeq) calcineurin B-like protein 7	--	[T]	Signal transduction mechanisms	EF hand;; EF-hand domain;; EF-hand domain pair;; EF hand;; EF-hand domain pair	Calcineurin B-like protein 7 OS=Oryza sativa subsp. japonica OX=39947 GN=CBL7 PE=2 SV=1	DTZ	Cell cycle control, cell division, chromosome partitioning;; Signal transduction mechanisms;; Cytoskeleton	PREDICTED: calcineurin B-like protein 7 [Malus domestica]	molecular function: catalytic activity (GO:0003824);; biological process: metabolic process (GO:0008152);; biological process: cellular process (GO:0009987);; molecular function: binding (GO:0005488);; biological process: response to stimulus (GO:0050896);; cellular component: cell (GO:0005623);; cellular component: cell part (GO:0044464);; cellular component: macromolecular complex (GO:0032991);…
MD06G1110300	MD06G1110300	1.87096	1.48211	0.557553	1.17951	0.995218	2.65657	5.55399	4.34885	1.85515	0.34108	normal	1.56355	up	--	--	Biological Process: single-organism cellular process (GO:0044763);;	K17479|0|mdm:103400663|K17479 glutaredoxin domain-containing cysteine-rich protein 1 | (RefSeq) uncharacterized protein At3g28850	--	[O]	Posttranslational modification, protein turnover, chaperones	Glutaredoxin;; SH3-binding, glutamic acid-rich protein	Uncharacterized protein At5g39865 OS=Arabidopsis thaliana OX=3702 GN=At5g39865 PE=2 SV=1	O	Posttranslational modification, protein turnover, chaperones	PREDICTED: LOW QUALITY PROTEIN: uncharacterized protein At3g28850 [Malus domestica]	biological process: cellular process (GO:0009987);; biological process: single-organism process (GO:0044699)
MD06G1124600	MD06G1124600	5.70487	21.3858	7.42101	13.258	10.7738	15.3952	39.8386	25.6876	14.8197	0.252037	normal	1.21423	up	--	--	Biological Process: metal ion transport (GO:0030001);; Molecular Function: metal ion binding (GO:0046872);;	--	--	[P]	Inorganic ion transport and metabolism	Heavy-metal-associated domain	Heavy metal-associated isoprenylated plant protein 30 OS=Arabidopsis thaliana OX=3702 GN=HIPP30 PE=1 SV=1	S	Function unknown	PREDICTED: heavy metal-associated isoprenylated plant protein 21 [Malus domestica]	biological process: localization (GO:0051179);; molecular function: binding (GO:0005488)
MD06G1124700	MD06G1124700	54.3874	93.7195	48.3313	203.743	98.8423	139.003	181.335	120.648	153.884	1.21264	up	1.20248	up	--	--	--	--	--	--	--	--	--	S	Function unknown	PREDICTED: uncharacterized protein LOC103950727 [Pyrus x bretschneideri]	--
MD06G1124900	MD06G1124900	0.969331	1.71766	0.720585	2.50585	0.806294	1.36783	4.35981	2.21202	1.66531	0.504921	normal	1.25282	up	--	--	--	--	--	[A]	RNA processing and modification	RING-variant domain	--	O	Posttranslational modification, protein turnover, chaperones	PREDICTED: E3 ubiquitin-protein ligase MARCH3 isoform X2 [Malus domestica]	--
MD06G1131000	MD06G1131000	27.9097	23.5984	29.8467	41.2769	50.1461	40.5551	43.4917	42.3658	43.1562	0.754728	up	0.649679	up	--	--	Molecular Function: organic cyclic compound binding (GO:0097159);; Molecular Function: heterocyclic compound binding (GO:1901363);;	--	--	[D]	Cell cycle control, cell division, chromosome partitioning	RNA recognition motif 2;; RNA recognition motif. (a.k.a. RRM, RBD, or RNP domain);; RNA recognition motif. (a.k.a. RRM, RBD, or RNP domain)	Protein MEI2-like 1 OS=Arabidopsis thaliana OX=3702 GN=ML1 PE=1 SV=1	S	Function unknown	PREDICTED: protein MEI2-like 1 isoform X1 [Pyrus x bretschneideri]	molecular function: binding (GO:0005488)
MD06G1133900	MD06G1133900	0.799939	0.490373	1.01907	2.4694	0.929247	0.58947	1.58758	3.13295	3.1852	0.831457	normal	1.76561	up	--	--	Cellular Component: membrane (GO:0016020);;	--	--	--	--	Domain of unknown function (DUF588)	CASP-like protein 1F2 OS=Populus trichocarpa OX=3694 GN=POPTRDRAFT_823430 PE=3 SV=1	S	Function unknown	PREDICTED: CASP-like protein 1F2 [Malus domestica]	cellular component: membrane (GO:0016020)
MD06G1134000	MD06G1134000	4.20665	6.00415	5.18842	7.11076	8.66196	7.28845	9.68399	6.89327	8.55089	0.643779	normal	0.691926	up	--	--	--	--	--	[S]	Function unknown	Chromosome segregation during meiosis;; Domain of unknown function (DUF4210)	--	S	Function unknown	PREDICTED: uncharacterized protein LOC103428262 isoform X2 [Malus domestica]	--
MD06G1134600	MD06G1134600	0.04193	0.075816	0.133667	0.191484	0.44369	0.3208	1.02196	0.305565	0.342165	1.98871	up	2.68902	up	[NW]	Cell motility;; Extracellular structures	--	K17592|0|pxb:103934196|K17592 sacsin | (RefSeq) uncharacterized LOC103934196	--	--	--	--	--	S	Function unknown	PREDICTED: uncharacterized protein LOC103934196 [Pyrus x bretschneideri]	--
MD06G1135400	MD06G1135400	0.625698	0.664137	0.491979	0.522361	0.678659	0.7023	2.47526	2.08424	1.32838	0.149366	normal	1.70503	up	[NW]	Cell motility;; Extracellular structures	--	K17592|0|mdm:103437502|K17592 sacsin | (RefSeq) uncharacterized LOC103437502	--	--	--	--	--	S	Function unknown	PREDICTED: uncharacterized protein LOC103437502 [Malus domestica]	--
MD06G1138200	MD06G1138200	11.8499	36.5511	19.5296	45.8928	14.6262	19.6489	68.7079	43.3285	37.6051	0.28237	normal	1.13016	up	--	--	--	--	--	[P]	Inorganic ion transport and metabolism	Heavy-metal-associated domain	Heavy metal-associated isoprenylated plant protein 7 OS=Arabidopsis thaliana OX=3702 GN=HIPP07 PE=1 SV=1	S	Function unknown	hypothetical protein GOBAR_AA06358 [Gossypium barbadense]	--
MD06G1138800	MD06G1138800	1.83883	1.90102	1.03166	1.34297	0.61226	1.08949	0.613134	0.696234	0.647372	-0.605679	normal	-1.2797	down	--	--	Molecular Function: DNA binding (GO:0003677);; Cellular Component: nucleus (GO:0005634);;	--	--	--	--	SBP domain	Squamosa promoter-binding-like protein 13B OS=Arabidopsis thaliana OX=3702 GN=SPL13B PE=3 SV=1	S	Function unknown	squamosa promoter-binding-like protein 13A [Malus domestica]	molecular function: binding (GO:0005488);; cellular component: cell (GO:0005623);; cellular component: organelle (GO:0043226);; cellular component: cell part (GO:0044464)
MD06G1140500	MD06G1140500	10.2363	4.37996	10.776	3.53341	5.09731	4.54427	1.54094	4.49642	4.22012	-0.894263	normal	-1.3136	down	[T]	Signal transduction mechanisms	--	--	--	--	--	CBS domain;; PB1 domain	CBS domain-containing protein CBSCBSPB1 OS=Arabidopsis thaliana OX=3702 GN=CBSCBSPB1 PE=1 SV=1	S	Function unknown	PREDICTED: CBS domain-containing protein CBSCBSPB1-like isoform X1 [Malus domestica]	--
MD06G1142100	MD06G1142100	11.6522	14.7876	9.28606	18.1489	12.1355	19.8634	25.7494	17.5365	15.6703	0.533764	normal	0.706254	up	--	--	--	--	--	--	--	--	--	S	Function unknown	PREDICTED: uncharacterized protein LOC103437536 isoform X1 [Malus domestica]	--
MD06G1142600	MD06G1142600	23.3759	24.74	26.612	14.2524	22.096	16.3739	14.5135	13.7257	19.7787	-0.439341	normal	-0.650991	down	--	--	Cellular Component: exocyst (GO:0000145);; Cellular Component: cytosol (GO:0005829);; Cellular Component: plasma membrane (GO:0005886);; Biological Process: vesicle docking involved in exocytosis (GO:0006904);; Biological Process: response to high light intensity (GO:0009644);; Biological Process: response to hydrogen peroxide (GO:0042542);;	K07195|0|mdm:103437542|K07195 exocyst complex component 7 | (RefSeq) exocyst complex component EXO70B1-like	--	[U]	Intracellular trafficking, secretion, and vesicular transport	Exo70 exocyst complex subunit	Exocyst complex component EXO70A1 OS=Arabidopsis thaliana OX=3702 GN=EXO70A1 PE=1 SV=1	S	Function unknown	PREDICTED: exocyst complex component EXO70B1-like [Malus domestica]	cellular component: cell (GO:0005623);; cellular component: macromolecular complex (GO:0032991);; cellular component: cell part (GO:0044464);; cellular component: membrane (GO:0016020);; biological process: cellular process (GO:0009987);; biological process: single-organism process (GO:0044699);; biological process: localization (GO:0051179);; biological process: response to stimulus (GO:0050896)
MD06G1149200	MD06G1149200	3.22838	3.52631	6.02625	3.17382	2.02331	1.66237	1.92086	2.33049	2.58953	-0.845347	normal	-0.909056	down	[HT]	Coenzyme transport and metabolism;; Signal transduction mechanisms	--	K08869|0|mdm:103418467|K08869 aarF domain-containing kinase | (RefSeq) uncharacterized protein slr0889-like	--	[R]	General function prediction only	ABC1 family;; RIO1 family	Protein ACTIVITY OF BC1 COMPLEX KINASE 8, chloroplastic OS=Arabidopsis thaliana OX=3702 GN=ABC1K8 PE=2 SV=1	S	Function unknown	PREDICTED: uncharacterized protein slr0889-like [Malus domestica]	--
MD06G1161000	MD06G1161000	0.381459	0.181844	0.295924	0.755759	1.21705	1.29968	3.94261	1.79643	1.64693	1.95372	up	3.03565	up	[O]	Posttranslational modification, protein turnover, chaperones	Biological Process: proteolysis (GO:0006508);; Molecular Function: cysteine-type peptidase activity (GO:0008234);;	K16292|0|mdm:103437643|K16292 KDEL-tailed cysteine endopeptidase [EC:3.4.22.-] | (RefSeq) vignain	--	[O]	Posttranslational modification, protein turnover, chaperones	Papain family cysteine protease;; Cathepsin propeptide inhibitor domain (I29);; Peptidase C1-like family	Vignain OS=Phaseolus vulgaris OX=3885 PE=2 SV=2	O	Posttranslational modification, protein turnover, chaperones	PREDICTED: vignain [Malus domestica]	biological process: metabolic process (GO:0008152);; molecular function: catalytic activity (GO:0003824)
MD06G1161700	MD06G1161700	1.79241	0.90604	0.667165	0.190556	0.042422	0.153458	0.537911	0.260049	0.159582	-3.08507	down	-1.81556	down	--	--	Molecular Function: calmodulin-dependent protein kinase activity (GO:0004683);; Molecular Function: ATP binding (GO:0005524);; Cellular Component: plasma membrane (GO:0005886);; Biological Process: protein phosphorylation (GO:0006468);; Biological Process: positive regulation of cell death (GO:0010942);; Biological Process: positive regulation of defense response (GO:0031349);; Biological Process…	--	--	--	--	Protein kinase domain;; Protein tyrosine kinase	Leucine-rich repeat receptor-like serine/threonine/tyrosine-protein kinase SOBIR1 OS=Arabidopsis thaliana OX=3702 GN=SOBIR1 PE=1 SV=1	T	Signal transduction mechanisms	PREDICTED: leucine-rich repeat receptor-like serine/threonine/tyrosine-protein kinase SOBIR1 [Malus domestica]	molecular function: catalytic activity (GO:0003824);; biological process: metabolic process (GO:0008152);; biological process: cellular process (GO:0009987);; molecular function: binding (GO:0005488);; cellular component: cell (GO:0005623);; cellular component: membrane (GO:0016020);; cellular component: cell part (GO:0044464);; biological process: biological regulation (GO:0065007)
MD06G1173400	MD06G1173400	0.992824	1.67154	1.10307	2.26309	0.988939	1.23394	2.92807	2.51088	1.84094	0.296209	normal	0.936715	up	--	--	--	--	--	[TBLD]	Signal transduction mechanisms;; Chromatin structure and dynamics;; Replication, recombination and repair;; Cell cycle control, cell division, chromosome partitioning	PWWP domain	Serine/threonine-protein kinase ATM OS=Arabidopsis thaliana OX=3702 GN=ATM PE=2 SV=1	S	Function unknown	PREDICTED: serine/threonine-protein kinase ATM-like isoform X2 [Malus domestica]	--
MD06G1179000	MD06G1179000	5.00368	9.06926	5.43642	10.8314	8.07525	11.5147	11.5948	14.0303	9.77339	0.688628	normal	0.852823	up	--	--	Molecular Function: mannosyl-oligosaccharide 1,2-alpha-mannosidase activity (GO:0004571);; Molecular Function: calcium ion binding (GO:0005509);; Cellular Component: membrane (GO:0016020);;	--	--	[G]	Carbohydrate transport and metabolism	Glycosyl hydrolase family 47	Alpha-mannosidase I MNS5 OS=Arabidopsis thaliana OX=3702 GN=MNS5 PE=1 SV=1	O	Posttranslational modification, protein turnover, chaperones	hypothetical protein GOBAR_DD23443 [Gossypium barbadense]	molecular function: catalytic activity (GO:0003824);; molecular function: binding (GO:0005488);; cellular component: membrane (GO:0016020)
MD06G1179100	MD06G1179100	6.84116	8.25442	6.6986	20.3233	10.7946	17.8597	18.1506	20.582	11.5356	1.20814	up	1.19499	up	--	--	--	K10576|2.38648e-11|mdm:103438140|K10576 ubiquitin-conjugating enzyme E2 H [EC:2.3.2.23] | (RefSeq) ubiquitin-conjugating enzyme E2-23 kDa-like	Ubiquitin mediated proteolysis (ko04120)	--	--	--	--	--	--	PREDICTED: ubiquitin-conjugating enzyme E2-23 kDa-like [Malus domestica]	--
MD06G1183000	MD06G1183000	4.13896	2.72845	5.96957	0.460596	1.35867	0.458723	0.052328	1.52814	1.48641	-2.41041	down	-2.0522	down	--	--	--	--	--	--	--	HEAT repeats;; HEAT repeat;; HEAT-like repeat	TORTIFOLIA1-like protein 3 OS=Arabidopsis thaliana OX=3702 GN=TOR1L3 PE=2 SV=1	S	Function unknown	PREDICTED: microtubule-associated protein TORTIFOLIA1 [Malus domestica]	--
MD06G1185900	MD06G1185900	4.12715	3.84662	6.61163	2.34695	2.3705	1.36015	0.604229	1.67539	2.63989	-1.20385	down	-1.56846	down	--	--	--	--	--	[R]	General function prediction only	PPR repeat family;; PPR repeat;; PPR repeat;; Pentatricopeptide repeat domain;; Pentacotripeptide-repeat region of PRORP	Pentatricopeptide repeat-containing protein At1g18900 OS=Arabidopsis thaliana OX=3702 GN=At1g18900 PE=2 SV=1	S	Function unknown	PREDICTED: pentatricopeptide repeat-containing protein At1g18900-like [Malus domestica]	--
MD06G1195500	MD06G1195500	7.90142	9.07807	7.67717	30.9644	9.11784	10.407	27.0579	35.1074	27.0039	1.06665	up	1.84638	up	[O]	Posttranslational modification, protein turnover, chaperones	Biological Process: glycerol ether metabolic process (GO:0006662);; Molecular Function: electron carrier activity (GO:0009055);; Molecular Function: protein disulfide oxidoreductase activity (GO:0015035);; Biological Process: cell redox homeostasis (GO:0045454);;	--	--	[O]	Posttranslational modification, protein turnover, chaperones	Thioredoxin	Thioredoxin-like 1-1, chloroplastic OS=Oryza sativa subsp. japonica OX=39947 GN=Os07g0684100 PE=2 SV=1	O	Posttranslational modification, protein turnover, chaperones	PREDICTED: thioredoxin-like 1-2, chloroplastic [Malus domestica]	biological process: metabolic process (GO:0008152);; biological process: single-organism process (GO:0044699);; molecular function: electron carrier activity (GO:0009055);; molecular function: catalytic activity (GO:0003824);; biological process: cellular process (GO:0009987);; biological process: biological regulation (GO:0065007)
MD06G1201200	MD06G1201200	2.47595	2.03699	1.07958	2.98912	1.69071	3.61336	5.9393	8.05219	2.82402	0.608093	normal	1.57925	up	[O]	Posttranslational modification, protein turnover, chaperones	--	K03695|0|mdm:103409766|K03695 ATP-dependent Clp protease ATP-binding subunit ClpB | (RefSeq) chaperone protein ClpB1	--	[O]	Posttranslational modification, protein turnover, chaperones	AAA domain (Cdc48 subfamily);; C-terminal, D2-small domain, of ClpB protein;; ATPase family associated with various cellular activities (AAA);; AAA domain (dynein-related subfamily);; Sigma-54 interaction domain	Chaperone protein ClpB1 OS=Arabidopsis thaliana OX=3702 GN=CLPB1 PE=1 SV=2	O	Posttranslational modification, protein turnover, chaperones	PREDICTED: chaperone protein ClpB1-like [Malus domestica]	--
MD06G1202000	MD06G1202000	3.79566	6.44415	3.51502	6.92354	5.21459	11.205	14.6111	14.1739	8.27115	0.807612	normal	1.4215	up	--	--	--	--	--	--	--	X8 domain	PLASMODESMATA CALLOSE-BINDING PROTEIN 3 OS=Arabidopsis thaliana OX=3702 GN=PDCB3 PE=1 SV=1	S	Function unknown	PREDICTED: PLASMODESMATA CALLOSE-BINDING PROTEIN 3-like [Malus domestica]	--
MD06G1203900	MD06G1203900	37.1372	43.8451	51.215	25.7487	35.8886	27.5186	21.0505	27.9779	34.9268	-0.505852	normal	-0.663027	down	[M]	Cell wall/membrane/envelope biogenesis	Molecular Function: glycogenin glucosyltransferase activity (GO:0008466);; Molecular Function: intramolecular transferase activity (GO:0016866);; Biological Process: cellulose biosynthetic process (GO:0030244);;	K13379|0|mdm:103437908|K13379 reversibly glycosylated polypeptide / UDP-arabinopyranose mutase [EC:2.4.1.- 5.4.99.30] | (RefSeq) alpha-1,4-glucan-protein synthase [UDP-forming] 2	Amino sugar and nucleotide sugar metabolism (ko00520)	--	--	Reversibly glycosylated polypeptide	Probable UDP-arabinopyranose mutase 2 OS=Solanum tuberosum OX=4113 GN=UPTG2 PE=1 SV=1	O	Posttranslational modification, protein turnover, chaperones	PREDICTED: alpha-1,4-glucan-protein synthase [UDP-forming] 2 [Malus domestica]	molecular function: catalytic activity (GO:0003824);; biological process: metabolic process (GO:0008152);; biological process: cellular process (GO:0009987);; biological process: single-organism process (GO:0044699)
MD06G1208300	MD06G1208300	37.9597	21.2874	42.8451	14.9233	37.3418	21.0228	13.3933	17.8421	24.9551	-0.408469	normal	-0.876647	down	[G]	Carbohydrate transport and metabolism	Cellular Component: phosphopyruvate hydratase complex (GO:0000015);; Molecular Function: magnesium ion binding (GO:0000287);; Molecular Function: phosphopyruvate hydratase activity (GO:0004634);; Biological Process: glycolytic process (GO:0006096);;	K01689|0|mdm:103437941|K01689 enolase [EC:4.2.1.11] | (RefSeq) enolase 1, chloroplastic-like	Glycolysis / Gluconeogenesis (ko00010);; Carbon metabolism (ko01200);; Biosynthesis of amino acids (ko01230);; RNA degradation (ko03018)	[G]	Carbohydrate transport and metabolism	Enolase, C-terminal TIM barrel domain;; Enolase, N-terminal domain	Enolase 1, chloroplastic OS=Arabidopsis thaliana OX=3702 GN=ENO1 PE=1 SV=1	G	Carbohydrate transport and metabolism	PREDICTED: enolase 1, chloroplastic-like [Malus domestica]	cellular component: cell (GO:0005623);; cellular component: macromolecular complex (GO:0032991);; cellular component: cell part (GO:0044464);; molecular function: binding (GO:0005488);; molecular function: catalytic activity (GO:0003824);; biological process: metabolic process (GO:0008152);; biological process: cellular process (GO:0009987);; biological process: single-organism process (GO:004469…
MD06G1216300	MD06G1216300	353.955	448.846	370.05	575.635	582.785	282.834	630.706	790.855	720.805	0.361315	normal	0.863042	up	--	--	--	--	--	--	--	--	--	S	Function unknown	PREDICTED: uncharacterized protein LOC103428317 [Malus domestica]	--
MD06G1220800	MD06G1220800	7.54203	6.49012	8.09805	3.82131	7.3241	5.49906	2.64371	3.87524	4.77072	-0.346911	normal	-0.977862	down	[I]	Lipid transport and metabolism	--	--	--	--	--	Serine aminopeptidase, S33;; alpha/beta hydrolase fold	--	S	Function unknown	PREDICTED: uncharacterized protein LOC103438029 [Malus domestica]	--
MD06G1226800	MD06G1226800	3.62505	5.67762	3.12424	4.49138	2.44226	4.35205	10.8439	12.8136	6.61992	-0.0937011	normal	1.27974	up	--	--	--	K13947|0|mdm:103438082|K13947 auxin efflux carrier family | (RefSeq) PIN10; probable auxin efflux carrier component 1c	--	--	--	Membrane transport protein	Auxin efflux carrier component 1 OS=Arabidopsis thaliana OX=3702 GN=PIN1 PE=1 SV=1	U	Intracellular trafficking, secretion, and vesicular transport	PREDICTED: probable auxin efflux carrier component 1c [Malus domestica]	--
MD06G1230900	MD06G1230900	18.4056	18.7906	22.4276	8.10885	11.0078	10.9456	10.6376	6.38957	9.82161	-0.928488	down	-1.17053	down	[R]	General function prediction only	Molecular Function: GTP binding (GO:0005525);; Cellular Component: plasma membrane (GO:0005886);; Biological Process: small GTPase mediated signal transduction (GO:0007264);; Biological Process: protein transport (GO:0015031);;	--	--	[U]	Intracellular trafficking, secretion, and vesicular transport	Ras family;; Ras of Complex, Roc, domain of DAPkinase;; ADP-ribosylation factor family;; 50S ribosome-binding GTPase	Ras-related protein RABA6a OS=Arabidopsis thaliana OX=3702 GN=RABA6A PE=2 SV=1	S	Function unknown	PREDICTED: ras-related protein RABA6a-like [Malus domestica]	molecular function: binding (GO:0005488);; cellular component: cell (GO:0005623);; cellular component: membrane (GO:0016020);; cellular component: cell part (GO:0044464);; biological process: cellular process (GO:0009987);; biological process: signaling (GO:0023052);; biological process: single-organism process (GO:0044699);; biological process: response to stimulus (GO:0050896);; biological proc…
MD06G1231000	MD06G1231000	85.7339	51.5669	90.4516	12.7058	34.5887	5.92786	5.37912	15.7256	18.8802	-2.00951	down	-2.51301	down	[T]	Signal transduction mechanisms	--	K13448|3.31664e-124|mdm:103420378|K13448 calcium-binding protein CML | (RefSeq) probable calcium-binding protein CML27	Plant-pathogen interaction (ko04626)	[T]	Signal transduction mechanisms	EF hand;; EF-hand domain pair;; EF-hand domain;; EF hand;; EF-hand domain pair;; Secreted protein acidic and rich in cysteine Ca binding region;; Cytoskeletal-regulatory complex EF hand	Probable calcium-binding protein CML27 OS=Arabidopsis thaliana OX=3702 GN=CML27 PE=1 SV=1	DTZ	Cell cycle control, cell division, chromosome partitioning;; Signal transduction mechanisms;; Cytoskeleton	PREDICTED: probable calcium-binding protein CML27 [Malus domestica]	--
MD06G1232000	MD06G1232000	18.3584	5.20337	2.43548	0.384378	0.100198	0.180726	0.735122	0.297865	0.372626	-5.14188	down	-4.19624	down	[V]	Defense mechanisms	Molecular Function: hydrolase activity (GO:0016787);;	K07766|1.5794e-152|mdm:103409795|K07766 diphosphoinositol-polyphosphate diphosphatase [EC:3.6.1.52] | (RefSeq) nudix hydrolase 18, mitochondrial-like	--	[T]	Signal transduction mechanisms	NUDIX domain	Nudix hydrolase 17, mitochondrial OS=Arabidopsis thaliana OX=3702 GN=NUDT17 PE=2 SV=1	L	Replication, recombination and repair	PREDICTED: nudix hydrolase 18, mitochondrial [Malus domestica]	molecular function: catalytic activity (GO:0003824)
MD06G1233300	MD06G1233300	71.2595	59.3067	68.0022	40.3576	56.2807	49.8386	38.0954	41.455	48.6312	-0.381044	normal	-0.644524	down	--	--	--	--	--	--	--	Protein of unknown function (DUF760)	UV-B-induced protein At3g17800, chloroplastic OS=Arabidopsis thaliana OX=3702 GN=At3g17800 PE=2 SV=1	S	Function unknown	PREDICTED: UV-B-induced protein At3g17800, chloroplastic-like isoform X2 [Malus domestica]	--
MD06G1233800	MD06G1233800	0.762352	2.09014	0.798188	5.93263	1.02727	1.90106	4.13048	3.35531	3.98211	1.31139	normal	1.64259	up	[I]	Lipid transport and metabolism	--	K01054|0|mdm:103438266|K01054 acylglycerol lipase [EC:3.1.1.23] | (RefSeq) caffeoylshikimate esterase-like	Glycerolipid metabolism (ko00561)	[I]	Lipid transport and metabolism	Serine aminopeptidase, S33;; alpha/beta hydrolase fold;; Alpha/beta hydrolase family	Caffeoylshikimate esterase OS=Arabidopsis thaliana OX=3702 GN=CSE PE=1 SV=1	I	Lipid transport and metabolism	PREDICTED: caffeoylshikimate esterase-like [Malus domestica]	--
MD06G1234600	MD06G1234600	1.95396	2.99678	2.15538	2.00223	3.64472	2.45969	8.41064	4.60802	3.89994	0.265762	normal	1.23281	up	--	--	Molecular Function: nucleic acid binding (GO:0003676);; Molecular Function: metal ion binding (GO:0046872);;	--	--	[R]	General function prediction only	Zinc finger, C2H2 type	Protein SHOOT GRAVITROPISM 5 OS=Arabidopsis thaliana OX=3702 GN=SGR5 PE=1 SV=1	S	Function unknown	protein SHOOT GRAVITROPISM 5-like [Malus domestica]	molecular function: binding (GO:0005488)
MD06G1235000	MD06G1235000	15.4684	23.6066	14.6927	35.3961	33.8527	28.4872	43.9576	35.3249	28.7693	0.921702	up	0.996067	up	--	--	--	--	--	[U]	Intracellular trafficking, secretion, and vesicular transport	Endomembrane protein 70;; Leucine rich repeat	Transmembrane 9 superfamily member 3 OS=Arabidopsis thaliana OX=3702 GN=TMN3 PE=2 SV=1	S	Function unknown	PREDICTED: transmembrane 9 superfamily member 3-like [Malus domestica]	--
MD06G1237300	MD06G1237300	4.32518	5.50339	7.13431	4.90166	2.03431	2.9592	4.01066	2.06228	2.99589	-0.7382	normal	-0.921243	down	--	--	--	--	--	--	--	Nucleotide-diphospho-sugar transferase	Uncharacterized protein At4g15970 OS=Arabidopsis thaliana OX=3702 GN=At4g15970 PE=2 SV=1	S	Function unknown	PREDICTED: uncharacterized protein At4g15970-like [Malus domestica]	--
MD06G1238300	MD06G1238300	10.3108	5.45523	7.11066	5.4042	6.15099	3.78629	2.73588	4.24616	4.96172	-0.519236	normal	-0.945853	down	[C]	Energy production and conversion	--	--	--	--	--	Tetratricopeptide repeat;; Tetratricopeptide repeat	Hsp70-Hsp90 organizing protein 2 OS=Arabidopsis thaliana OX=3702 GN=HOP2 PE=1 SV=1	S	Function unknown	PREDICTED: sperm-associated antigen 1-like [Pyrus x bretschneideri]	--
MD06G1238400	MD06G1238400	9.72394	21.9993	9.56847	20.6926	15.1857	26.3613	63.4732	26.9558	22.0891	0.643575	normal	1.42838	up	--	--	--	--	--	--	--	KIP1-like protein	Kinase-interacting family protein OS=Arabidopsis thaliana OX=3702 GN=At1g48405 PE=2 SV=1	S	Function unknown	PREDICTED: kinase-interacting family protein-like [Malus domestica]	--
MD07G1002500	MD07G1002500	0.515088	0.590915	0.321487	0.371664	1.82371	1.2484	1.32271	1.74413	1.13034	--	--	1.52355	up	--	--	--	K09338|0|mdm:103438362|K09338 homeobox-leucine zipper protein | (RefSeq) homeobox-leucine zipper protein HOX11-like	--	[K]	Transcription	Homeobox domain;; Homeobox associated leucine zipper	Homeobox-leucine zipper protein HAT14 OS=Arabidopsis thaliana OX=3702 GN=HAT14 PE=2 SV=3	K	Transcription	PREDICTED: homeobox-leucine zipper protein HOX11-like [Malus domestica]	--
MD07G1003800	MD07G1003800	11.8069	11.0054	11.6678	10.3987	12.0517	6.09029	4.81019	5.48181	10.3939	-0.209713	normal	-0.747693	down	--	--	--	--	--	--	--	GDP-fucose protein O-fucosyltransferase	O-fucosyltransferase 20 OS=Arabidopsis thaliana OX=3702 GN=OFUT20 PE=1 SV=1	S	Function unknown	PREDICTED: uncharacterized protein At1g04910-like [Malus domestica]	--
MD07G1004400	MD07G1004400	1.5696	1.53242	2.80136	0.890657	1.04847	0.161436	0.514495	0.579374	0.99574	-1.40521	normal	-1.48566	down	--	--	--	--	--	--	--	GDP-fucose protein O-fucosyltransferase	O-fucosyltransferase 20 OS=Arabidopsis thaliana OX=3702 GN=OFUT20 PE=1 SV=1	S	Function unknown	PREDICTED: uncharacterized protein At1g04910-like [Malus domestica]	--
MD07G1007600	MD07G1007600	1.33309	1.17578	2.47015	0.102462	0.038124	0	0	0.101056	0.635686	-4.94451	down	-2.74467	down	--	--	--	--	--	[GC]	Carbohydrate transport and metabolism;; Energy production and conversion	UDP-glucoronosyl and UDP-glucosyl transferase	UDP-glucose flavonoid 3-O-glucosyltransferase 7 OS=Fragaria ananassa OX=3747 GN=GT7 PE=1 SV=1	S	Function unknown	PREDICTED: UDP-glucose flavonoid 3-O-glucosyltransferase 7-like [Malus domestica]	--
MD07G1013100	MD07G1013100	7.58586	6.17819	5.94049	7.90863	9.9544	8.39443	12.8257	9.2916	8.80825	0.471347	normal	0.630488	up	--	--	--	--	--	[R]	General function prediction only	PHD-finger	Histone-lysine N-methyltransferase ATX3 OS=Arabidopsis thaliana OX=3702 GN=ATX3 PE=2 SV=2	S	Function unknown	PREDICTED: uncharacterized protein LOC103945892 isoform X1 [Pyrus x bretschneideri]	--
MD07G1022000	MD07G1022000	50.9555	28.9959	53.3616	26.4123	22.0724	37.3244	14.9709	22.9914	23.0415	-0.597154	normal	-1.1402	down	[J]	Translation, ribosomal structure and biogenesis	Molecular Function: RNA binding (GO:0003723);; Molecular Function: structural constituent of ribosome (GO:0003735);; Cellular Component: nucleus (GO:0005634);; Biological Process: pentose-phosphate shunt (GO:0006098);; Biological Process: DNA-templated transcription, elongation (GO:0006354);; Biological Process: translation (GO:0006412);; Biological Process: aromatic amino acid family biosyntheti…	K02863|0|mdm:103438449|K02863 large subunit ribosomal protein L1 | (RefSeq) 50S ribosomal protein L1, chloroplastic-like	Ribosome (ko03010)	[J]	Translation, ribosomal structure and biogenesis	Ribosomal protein L1p/L10e family	50S ribosomal protein L1, chloroplastic OS=Arabidopsis thaliana OX=3702 GN=RPL1 PE=1 SV=1	J	Translation, ribosomal structure and biogenesis	PREDICTED: 50S ribosomal protein L1, chloroplastic-like [Malus domestica]	molecular function: binding (GO:0005488);; molecular function: structural molecule activity (GO:0005198);; cellular component: cell (GO:0005623);; cellular component: organelle (GO:0043226);; cellular component: cell part (GO:0044464);; biological process: metabolic process (GO:0008152);; biological process: cellular process (GO:0009987);; biological process: single-organism process (GO:0044699);…
MD07G1029500	MD07G1029500	0.040369	0.22874	0.247146	0.488261	0.336941	0.462121	0.46058	0.487936	0.527618	1.32577	normal	1.47012	up	[R]	General function prediction only	--	--	--	[T]	Signal transduction mechanisms	NB-ARC domain	Putative disease resistance RPP13-like protein 1 OS=Arabidopsis thaliana OX=3702 GN=RPPL1 PE=3 SV=1	S	Function unknown	PREDICTED: putative disease resistance protein At3g14460 [Pyrus x bretschneideri]	--
MD07G1033100	MD07G1033100	50.5111	52.2328	48.7733	113.397	79.3805	80.8774	142.229	111.664	106.9	0.900451	up	1.2354	up	[IQR]	Lipid transport and metabolism;; Secondary metabolites biosynthesis, transport and catabolism;; General function prediction only	Molecular Function: nucleotide binding (GO:0000166);; Molecular Function: 3-oxoacyl-[acyl-carrier-protein] reductase (NADPH) activity (GO:0004316);; Cellular Component: cytosol (GO:0005829);; Biological Process: proline biosynthetic process (GO:0006561);; Biological Process: response to heat (GO:0009408);; Biological Process: response to water deprivation (GO:0009414);; Biological Process: respon…	K09841|0|mdm:103446486|K09841 xanthoxin dehydrogenase [EC:1.1.1.288] | (RefSeq) xanthoxin dehydrogenase	Carotenoid biosynthesis (ko00906)	[R]	General function prediction only	Enoyl-(Acyl carrier protein) reductase;; short chain dehydrogenase;; KR domain	Xanthoxin dehydrogenase OS=Arabidopsis thaliana OX=3702 GN=ABA2 PE=1 SV=1	S	Function unknown	PREDICTED: xanthoxin dehydrogenase isoform X1 [Malus domestica]	molecular function: binding (GO:0005488);; molecular function: catalytic activity (GO:0003824);; biological process: metabolic process (GO:0008152);; biological process: single-organism process (GO:0044699);; cellular component: cell (GO:0005623);; cellular component: cell part (GO:0044464);; biological process: cellular process (GO:0009987);; biological process: response to stimulus (GO:0050896)…
MD07G1033200	MD07G1033200	34.5699	29.8903	37.7537	69.7932	46.0533	50.9545	76.3867	60.3252	63.5122	0.749753	up	0.951118	up	[IQR]	Lipid transport and metabolism;; Secondary metabolites biosynthesis, transport and catabolism;; General function prediction only	Molecular Function: nucleotide binding (GO:0000166);; Molecular Function: 3-oxoacyl-[acyl-carrier-protein] reductase (NADPH) activity (GO:0004316);; Cellular Component: cytosol (GO:0005829);; Biological Process: proline biosynthetic process (GO:0006561);; Biological Process: response to heat (GO:0009408);; Biological Process: response to water deprivation (GO:0009414);; Biological Process: respon…	K09841|0|mdm:103446486|K09841 xanthoxin dehydrogenase [EC:1.1.1.288] | (RefSeq) xanthoxin dehydrogenase	Carotenoid biosynthesis (ko00906)	[R]	General function prediction only	Enoyl-(Acyl carrier protein) reductase;; short chain dehydrogenase;; KR domain	Xanthoxin dehydrogenase OS=Arabidopsis thaliana OX=3702 GN=ABA2 PE=1 SV=1	S	Function unknown	PREDICTED: xanthoxin dehydrogenase isoform X2 [Malus domestica]	molecular function: binding (GO:0005488);; molecular function: catalytic activity (GO:0003824);; biological process: metabolic process (GO:0008152);; biological process: single-organism process (GO:0044699);; cellular component: cell (GO:0005623);; cellular component: cell part (GO:0044464);; biological process: cellular process (GO:0009987);; biological process: response to stimulus (GO:0050896)…
MD07G1036600	MD07G1036600	29.8266	34.0478	31.694	15.1847	18.4561	19.3173	15.5684	20.9893	23.1495	-0.794901	down	-0.685386	down	--	--	--	--	--	--	--	--	Protein LNK2 OS=Arabidopsis thaliana OX=3702 GN=LNK2 PE=1 SV=1	S	Function unknown	PREDICTED: protein LNK2-like isoform X1 [Malus domestica]	--
MD07G1038900	MD07G1038900	0.528486	0.042003	0.316865	1.12179	0.409948	0.306749	1.74331	2.98746	1.41196	--	--	2.77026	up	[E]	Amino acid transport and metabolism	--	K14638|0|pxb:103952142|K14638 solute carrier family 15 (peptide/histidine transporter), member 3/4 | (RefSeq) protein NRT1/ PTR FAMILY 5.4-like	--	[E]	Amino acid transport and metabolism	POT family;; Major Facilitator Superfamily	Protein NRT1/ PTR FAMILY 5.4 OS=Arabidopsis thaliana OX=3702 GN=NPF5.4 PE=2 SV=1	E	Amino acid transport and metabolism	PREDICTED: protein NRT1/ PTR FAMILY 5.4-like [Pyrus x bretschneideri]	--
MD07G1043300	MD07G1043300	0.945474	2.67023	0.732989	0.712956	0.093507	1.91805	4.3768	8.66951	1.79023	-0.645248	normal	1.77592	up	--	--	Cellular Component: membrane (GO:0016020);;	--	--	--	--	EamA-like transporter family	WAT1-related protein At5g07050 OS=Arabidopsis thaliana OX=3702 GN=At5g07050 PE=2 SV=1	S	Function unknown	PREDICTED: WAT1-related protein At5g07050-like [Malus domestica]	cellular component: membrane (GO:0016020)
MD07G1043900	MD07G1043900	2.95841	8.37242	2.37377	5.63084	7.14474	7.73548	12.3748	9.52039	7.8283	0.648339	normal	1.11272	up	--	--	--	--	--	--	--	--	Protein LNK3 OS=Arabidopsis thaliana OX=3702 GN=LNK3 PE=1 SV=1	S	Function unknown	PREDICTED: protein LNK3-like [Malus domestica]	--
MD07G1051100	MD07G1051100	4.55303	16.8462	4.24614	29.9018	11.3809	23.1029	41.0661	20.8124	17.8142	1.37554	up	1.62781	up	--	--	--	--	--	[O]	Posttranslational modification, protein turnover, chaperones	MATH domain	Ubiquitin carboxyl-terminal hydrolase 13 OS=Arabidopsis thaliana OX=3702 GN=UBP13 PE=1 SV=1	O	Posttranslational modification, protein turnover, chaperones	PREDICTED: uncharacterized protein LOC103438639 [Malus domestica]	--
MD07G1051200	MD07G1051200	2.83414	4.13333	1.4129	12.6245	3.74332	8.40965	13.037	7.70879	5.80826	1.57908	up	1.62687	up	--	--	--	--	--	--	--	Ycf1	Protein TIC 214 OS=Ceratophyllum demersum OX=4428 GN=TIC214 PE=3 SV=1	--	--	PREDICTED: uncharacterized protein LOC103438639 [Malus domestica]	--
MD07G1053900	MD07G1053900	17.7274	16.737	17.8493	24.4098	21.2866	21.0815	36.4243	34.3439	28.0382	0.402748	normal	0.902811	up	[M]	Cell wall/membrane/envelope biogenesis	Molecular Function: protein serine/threonine kinase activity (GO:0004674);; Molecular Function: calcium ion binding (GO:0005509);; Molecular Function: ATP binding (GO:0005524);; Biological Process: protein phosphorylation (GO:0006468);;	K13412|0|mdm:103428418|K13412 calcium-dependent protein kinase [EC:2.7.11.1] | (RefSeq) calcium/calmodulin-dependent serine/threonine-protein kinase	Plant-pathogen interaction (ko04626)	[T]	Signal transduction mechanisms	Protein kinase domain;; Protein tyrosine kinase;; EF-hand domain;; EF hand;; EF-hand domain pair;; EF hand;; EF-hand domain pair	Calcium and calcium/calmodulin-dependent serine/threonine-protein kinase OS=Lotus japonicus OX=34305 GN=CCAMK PE=1 SV=1	T	Signal transduction mechanisms	PREDICTED: calcium/calmodulin-dependent serine/threonine-protein kinase [Malus domestica]	molecular function: catalytic activity (GO:0003824);; biological process: metabolic process (GO:0008152);; biological process: cellular process (GO:0009987);; molecular function: binding (GO:0005488)
MD07G1063100	MD07G1063100	9.09762	8.8217	10.4485	12.9974	12.3991	14.4354	17.1705	16.1164	12.6418	0.538384	normal	0.679267	up	--	--	--	--	--	[YU]	Nuclear structure;; Intracellular trafficking, secretion, and vesicular transport	--	Nuclear pore complex protein NUP1 OS=Arabidopsis thaliana OX=3702 GN=NUP1 PE=1 SV=1	S	Function unknown	PREDICTED: nuclear pore complex protein NUP1 isoform X1 [Pyrus x bretschneideri]	--
MD07G1068800	MD07G1068800	2.59215	3.32405	2.75566	3.51432	5.86792	4.99465	5.18898	5.60683	6.45489	0.792474	normal	0.982842	up	--	--	--	--	--	[K]	Transcription	Myb/SANT-like DNA-binding domain;; Myb-like DNA-binding domain;; Alcohol dehydrogenase transcription factor Myb/SANT-like	Trihelix transcription factor PTL OS=Arabidopsis thaliana OX=3702 GN=PTL PE=2 SV=1	K	Transcription	PREDICTED: trihelix transcription factor PTL-like [Malus domestica]	--
MD07G1070500	MD07G1070500	2.37846	2.65315	2.99652	0.985631	0.779893	0.430926	1.06111	1.27306	0.840761	-1.80633	down	-1.33836	down	[T]	Signal transduction mechanisms	--	K04733|0|pxb:103927866|K04733 interleukin-1 receptor-associated kinase 4 [EC:2.7.11.1] | (RefSeq) rust resistance kinase Lr10-like	--	[T]	Signal transduction mechanisms	Protein kinase domain;; Protein tyrosine kinase	Rust resistance kinase Lr10 OS=Triticum aestivum OX=4565 GN=LRK10 PE=2 SV=1	T	Signal transduction mechanisms	PREDICTED: rust resistance kinase Lr10-like [Pyrus x bretschneideri]	--
MD07G1074500	MD07G1074500	4.01427	2.72966	4.20836	1.40955	2.03654	2.23309	1.48948	1.30558	1.44229	-0.895288	normal	-1.38147	down	--	--	Cellular Component: chloroplast (GO:0009507);;	--	--	--	--	Protein of unknown function (DUF1997)	--	S	Function unknown	PREDICTED: uncharacterized protein SYNPCC7002_A1590 isoform X1 [Malus domestica]	cellular component: cell (GO:0005623);; cellular component: organelle (GO:0043226);; cellular component: cell part (GO:0044464)
MD07G1082700	MD07G1082700	62.3389	28.1692	32.2407	18.1208	71.4098	32.6559	4.60584	13.567	21.6758	0.0717356	normal	-1.63111	down	[E]	Amino acid transport and metabolism	Cellular Component: plasma membrane (GO:0005886);; Biological Process: oligopeptide transport (GO:0006857);; Biological Process: response to nitrate (GO:0010167);; Molecular Function: nitrate transmembrane transporter activity (GO:0015112);; Biological Process: nitrate transport (GO:0015706);; Biological Process: response to cadmium ion (GO:0046686);;	K14638|0|pxb:103939256|K14638 solute carrier family 15 (peptide/histidine transporter), member 3/4 | (RefSeq) protein NRT1/ PTR FAMILY 7.3-like	--	[E]	Amino acid transport and metabolism	POT family;; Major Facilitator Superfamily	Protein NRT1/ PTR FAMILY 7.3 OS=Arabidopsis thaliana OX=3702 GN=NPF7.3 PE=1 SV=2	E	Amino acid transport and metabolism	PREDICTED: protein NRT1/ PTR FAMILY 7.3-like isoform X1 [Pyrus x bretschneideri]	cellular component: cell (GO:0005623);; cellular component: membrane (GO:0016020);; cellular component: cell part (GO:0044464);; biological process: localization (GO:0051179);; biological process: response to stimulus (GO:0050896);; molecular function: transporter activity (GO:0005215)
MD07G1085500	MD07G1085500	3.04735	4.74064	4.07931	5.31796	4.77726	6.48688	7.65089	7.5251	6.42266	0.53506	normal	0.852872	up	--	--	--	--	--	[O]	Posttranslational modification, protein turnover, chaperones	MATH domain	Ubiquitin carboxyl-terminal hydrolase 13 OS=Arabidopsis thaliana OX=3702 GN=UBP13 PE=1 SV=1	O	Posttranslational modification, protein turnover, chaperones	PREDICTED: MATH domain and coiled-coil domain-containing protein At3g44800-like [Malus domestica]	--
MD07G1088100	MD07G1088100	6.0613	2.62976	3.07181	2.13724	2.9659	0.983892	0.469856	1.31866	1.2223	-0.881851	normal	-1.95379	down	--	--	--	--	--	--	--	--	--	S	Function unknown	PREDICTED: uncharacterized protein LOC103929740 [Pyrus x bretschneideri]	--
MD07G1100100	MD07G1100100	76.8275	79.1368	66.5874	105.771	93.3445	103.378	137.86	111.5	89.9997	0.493411	normal	0.593232	up	[O]	Posttranslational modification, protein turnover, chaperones	--	K09503|0|mdm:103438978|K09503 DnaJ homolog subfamily A member 2 | (RefSeq) dnaJ protein homolog 2-like	Protein processing in endoplasmic reticulum (ko04141)	[O]	Posttranslational modification, protein turnover, chaperones	DnaJ C terminal domain;; DnaJ domain;; DnaJ central domain	Chaperone protein dnaJ A6 OS=Oryza sativa subsp. japonica OX=39947 GN=DJA6 PE=1 SV=1	O	Posttranslational modification, protein turnover, chaperones	PREDICTED: dnaJ protein homolog 2-like [Malus domestica]	--
MD07G1113000	MD07G1113000	37.3846	17.7736	37.1528	20.9473	16.9702	16.2836	13.6718	15.1266	19.2801	-0.722969	normal	-0.957195	down	--	--	--	K09481|2.62139e-20|csv:101220008|K09481 protein transport protein SEC61 subunit beta | (RefSeq) protein transport protein Sec61 subunit beta	Protein export (ko03060);; Protein processing in endoplasmic reticulum (ko04141);; Phagosome (ko04145)	[O]	Posttranslational modification, protein turnover, chaperones	Sec61beta family	Protein transport protein Sec61 subunit beta OS=Arabidopsis thaliana OX=3702 GN=At2g45070 PE=1 SV=1	U	Intracellular trafficking, secretion, and vesicular transport	PREDICTED: protein transport protein Sec61 subunit beta-like [Ziziphus jujuba]	--
MD07G1137500	MD07G1137500	2.07995	2.46712	2.37924	3.93413	3.20796	2.12788	7.05328	3.99174	4.86815	0.476223	normal	1.17894	up	--	--	Molecular Function: protein dimerization activity (GO:0046983);;	--	--	--	--	bHLH-MYC and R2R3-MYB transcription factors N-terminal	Transcription factor GLABRA 3 OS=Arabidopsis thaliana OX=3702 GN=GL3 PE=1 SV=1	K	Transcription	bHLH33 [Malus domestica]	molecular function: binding (GO:0005488)
MD07G1139300	MD07G1139300	10.2018	4.2732	5.08352	1.75361	5.1744	1.97587	1.15472	1.99675	2.02065	-1.05836	normal	-1.92931	down	[K]	Transcription	--	--	--	[R]	General function prediction only	Leucine rich repeat;; Leucine Rich repeats (2 copies);; Leucine Rich Repeat;; Leucine rich repeat N-terminal domain;; Leucine Rich repeat	Receptor-like protein EIX2 OS=Solanum lycopersicum OX=4081 GN=EIX2 PE=1 SV=2	S	Function unknown	PREDICTED: leucine-rich repeat receptor protein kinase MSP1-like isoform X2 [Pyrus x bretschneideri]	--
MD07G1141400	MD07G1141400	15.9248	11.2504	17.7967	9.26649	9.88507	12.2227	6.66554	9.163	11.7082	-0.472136	normal	-0.720311	down	[P]	Inorganic ion transport and metabolism	--	--	--	[P]	Inorganic ion transport and metabolism	Sodium/hydrogen exchanger family;; TrkA-N domain	K(+) efflux antiporter 2, chloroplastic OS=Arabidopsis thaliana OX=3702 GN=KEA2 PE=1 SV=2	P	Inorganic ion transport and metabolism	PREDICTED: K(+) efflux antiporter 2, chloroplastic [Pyrus x bretschneideri]	--
MD07G1141700	MD07G1141700	37.5735	36.0142	41.1434	27.6354	31.6451	21.689	13.115	19.6678	28.9721	-0.443408	normal	-0.901202	down	[HR]	Coenzyme transport and metabolism;; General function prediction only	Molecular Function: phosphomannomutase activity (GO:0004615);; Cellular Component: cytosol (GO:0005829);; Biological Process: gluconeogenesis (GO:0006094);; Biological Process: glycolytic process (GO:0006096);; Biological Process: water transport (GO:0006833);; Biological Process: hyperosmotic response (GO:0006972);; Biological Process: cytoskeleton organization (GO:0007010);; Biological Process:…	K17497|3.44793e-175|pxb:103939494|K17497 phosphomannomutase [EC:5.4.2.8] | (RefSeq) phosphomannomutase	Fructose and mannose metabolism (ko00051);; Amino sugar and nucleotide sugar metabolism (ko00520)	[I]	Lipid transport and metabolism	Eukaryotic phosphomannomutase;; haloacid dehalogenase-like hydrolase	Phosphomannomutase OS=Triticum aestivum OX=4565 PE=2 SV=1	S	Function unknown	PREDICTED: phosphomannomutase-like isoform X2 [Malus domestica]	molecular function: catalytic activity (GO:0003824);; cellular component: cell (GO:0005623);; cellular component: cell part (GO:0044464);; biological process: metabolic process (GO:0008152);; biological process: single-organism process (GO:0044699);; biological process: cellular process (GO:0009987);; biological process: localization (GO:0051179);; biological process: response to stimulus (GO:005…
MD07G1143200	MD07G1143200	51.9946	54.0575	46.4787	79.7262	70.5306	70.2609	93.3298	73.189	65.457	0.583874	normal	0.588986	up	--	--	--	--	--	--	--	BTB/POZ domain;; BTB And C-terminal Kelch	BTB/POZ domain-containing protein POB1 OS=Arabidopsis thaliana OX=3702 GN=POB1 PE=1 SV=2	S	Function unknown	PREDICTED: BTB/POZ domain-containing protein POB1-like [Malus domestica]	--
MD07G1151100	MD07G1151100	23.7705	10.9411	6.72762	1.19989	1.24187	0.266593	1.44636	1.91694	2.25555	-3.85893	down	-2.89111	down	--	--	Molecular Function: calcium ion binding (GO:0005509);;	K13448|4.01079e-48|mdm:103439316|K13448 calcium-binding protein CML | (RefSeq) probable calcium-binding protein CML36	Plant-pathogen interaction (ko04626)	[T]	Signal transduction mechanisms	EF hand;; EF hand;; EF-hand domain;; EF-hand domain pair;; EF-hand domain pair	Probable calcium-binding protein CML35 OS=Arabidopsis thaliana OX=3702 GN=CML35 PE=2 SV=2	DTZ	Cell cycle control, cell division, chromosome partitioning;; Signal transduction mechanisms;; Cytoskeleton	PREDICTED: probable calcium-binding protein CML36 [Malus domestica]	molecular function: binding (GO:0005488)
MD07G1155000	MD07G1155000	40.8096	37.4132	40.0772	13.9062	37.868	25.8641	18.9018	17.3385	27.6076	-0.535313	normal	-0.903405	down	[MDT]	Cell wall/membrane/envelope biogenesis;; Cell cycle control, cell division, chromosome partitioning;; Signal transduction mechanisms	Molecular Function: ATP binding (GO:0005524);; Molecular Function: nucleoside-triphosphatase activity (GO:0017111);;	K08900|0|mdm:103439389|K08900 mitochondrial chaperone BCS1 | (RefSeq) AAA-ATPase At2g46620	--	[O]	Posttranslational modification, protein turnover, chaperones	ATPase family associated with various cellular activities (AAA);; Domain associated at C-terminal with AAA	AAA-ATPase At2g46620 OS=Arabidopsis thaliana OX=3702 GN=At2g46620 PE=2 SV=1	O	Posttranslational modification, protein turnover, chaperones	PREDICTED: AAA-ATPase At2g46620 [Malus domestica]	molecular function: binding (GO:0005488);; molecular function: catalytic activity (GO:0003824)
MD07G1156200	MD07G1156200	14.0479	8.79792	9.43241	10.8621	15.7849	24.5043	39.3007	24.8462	14.9878	0.711445	normal	1.26725	up	--	--	Molecular Function: transcription regulatory region sequence-specific DNA binding (GO:0000976);; Molecular Function: transcription factor activity, sequence-specific DNA binding (GO:0003700);; Cellular Component: nucleus (GO:0005634);; Biological Process: regulation of transcription, DNA-templated (GO:0006355);;	K09338|1.13972e-166|mdm:103439396|K09338 homeobox-leucine zipper protein | (RefSeq) homeobox-leucine zipper protein ATHB-12-like	--	[K]	Transcription	Homeobox domain;; Homeobox associated leucine zipper;; Homeobox KN domain	Homeobox-leucine zipper protein ATHB-7 OS=Arabidopsis thaliana OX=3702 GN=ATHB-7 PE=1 SV=2	K	Transcription	PREDICTED: homeobox-leucine zipper protein ATHB-12-like [Malus domestica]	molecular function: binding (GO:0005488);; molecular function: nucleic acid binding transcription factor activity (GO:0001071);; biological process: biological regulation (GO:0065007);; cellular component: cell (GO:0005623);; cellular component: organelle (GO:0043226);; cellular component: cell part (GO:0044464)
MD07G1157500	MD07G1157500	74.4475	74.068	85.4938	109.379	133.606	111.094	100.799	137.219	132.664	0.655517	up	0.654848	up	[T]	Signal transduction mechanisms	--	--	--	[T]	Signal transduction mechanisms	Protein kinase domain;; Protein tyrosine kinase;; NAF domain;; Kinase-like	CBL-interacting serine/threonine-protein kinase 9 OS=Arabidopsis thaliana OX=3702 GN=CIPK9 PE=1 SV=2	T	Signal transduction mechanisms	PREDICTED: CBL-interacting serine/threonine-protein kinase 9 [Malus domestica]	--
MD07G1158100	MD07G1158100	4.71526	4.40279	6.55106	3.49596	4.20705	2.86342	2.47076	2.91427	2.82415	-0.507705	normal	-0.942469	down	--	--	--	--	--	--	--	Protein of unknown function (DUF4005);; IQ calmodulin-binding motif	Protein IQ-DOMAIN 14 OS=Arabidopsis thaliana OX=3702 GN=IQD14 PE=1 SV=1	S	Function unknown	PREDICTED: protein IQ-DOMAIN 1 isoform X1 [Pyrus x bretschneideri]	--
MD07G1160600	MD07G1160600	8.83884	9.68332	7.00542	5.18933	4.65862	7.39281	4.92853	4.159	4.70714	-0.516882	normal	-0.898568	down	[P]	Inorganic ion transport and metabolism	Cellular Component: vacuolar membrane (GO:0005774);; Cellular Component: plasma membrane (GO:0005886);; Biological Process: response to metal ion (GO:0010038);; Cellular Component: integral component of membrane (GO:0016021);; Biological Process: metal ion transport (GO:0030001);; Molecular Function: metal ion transmembrane transporter activity (GO:0046873);; Biological Process: transmembrane tra…	K14689|0|mdm:103439450|K14689 solute carrier family 30 (zinc transporter), member 2 | (RefSeq) metal tolerance protein 1	--	[P]	Inorganic ion transport and metabolism	Cation efflux family	Metal tolerance protein 1 OS=Arabidopsis thaliana OX=3702 GN=MTP1 PE=1 SV=2	P	Inorganic ion transport and metabolism	PREDICTED: LOW QUALITY PROTEIN: metal tolerance protein 1 [Malus domestica]	cellular component: cell (GO:0005623);; cellular component: membrane (GO:0016020);; cellular component: organelle (GO:0043226);; cellular component: organelle part (GO:0044422);; cellular component: cell part (GO:0044464);; biological process: response to stimulus (GO:0050896);; cellular component: membrane part (GO:0044425);; biological process: localization (GO:0051179);; molecular function: tr…
MD07G1163200	MD07G1163200	9.40606	8.27415	7.12744	18.3364	7.39224	8.98045	12.8687	13.3134	12.3057	0.521212	normal	0.621202	up	--	--	--	--	--	--	--	No apical meristem (NAM) protein	NAC domain-containing protein 14 OS=Arabidopsis thaliana OX=3702 GN=NAC014 PE=2 SV=1	--	--	PREDICTED: NAC domain-containing protein 79-like [Malus domestica]	--
MD07G1164200	MD07G1164200	8.19257	14.7404	18.3247	12.4166	6.85042	5.83566	5.38188	5.87102	11.1044	-0.669471	normal	-0.891899	down	--	--	Molecular Function: catalytic activity (GO:0003824);; Molecular Function: calcium ion binding (GO:0005509);; Cellular Component: nucleus (GO:0005634);; Biological Process: metabolic process (GO:0008152);;	--	--	[K]	Transcription	Endonuclease/Exonuclease/phosphatase family	Uncharacterized calcium-binding protein At1g02270 OS=Arabidopsis thaliana OX=3702 GN=At1g02270 PE=2 SV=2	A	RNA processing and modification	PREDICTED: uncharacterized calcium-binding protein At1g02270-like [Malus domestica]	molecular function: catalytic activity (GO:0003824);; molecular function: binding (GO:0005488);; cellular component: cell (GO:0005623);; cellular component: organelle (GO:0043226);; cellular component: cell part (GO:0044464);; biological process: metabolic process (GO:0008152)
MD07G1166100	MD07G1166100	0.661951	1.17647	0.635293	1.27832	1.0775	0.749437	2.88593	2.1562	1.22569	0.381089	normal	1.31212	up	[R]	General function prediction only	--	K07910|2.04615e-156|mdm:103439478|K07910 Ras-related protein Rab-18 | (RefSeq) ras-related protein RABC2a-like	--	[R]	General function prediction only	Ras family;; Ras of Complex, Roc, domain of DAPkinase;; ADP-ribosylation factor family;; Gtr1/RagA G protein conserved region;; 50S ribosome-binding GTPase	Ras-related protein RABC2a OS=Arabidopsis thaliana OX=3702 GN=RABC2A PE=1 SV=1	S	Function unknown	PREDICTED: ras-related protein RABC2a-like [Malus domestica]	--
MD07G1173200	MD07G1173200	8.02007	7.71525	4.1586	11.3125	5.52413	12.8814	15.5324	12.5495	9.26075	0.613368	normal	0.891372	up	--	--	--	--	--	[R]	General function prediction only	--	Putative F-box/LRR-repeat protein 23 OS=Arabidopsis thaliana OX=3702 GN=FBL23 PE=4 SV=1	--	--	PREDICTED: putative F-box/LRR-repeat protein 23 [Malus domestica]	--
MD07G1175000	MD07G1175000	2.26728	1.0089	1.79034	0.556152	0.166705	0.258238	0.104835	0.116626	0.351839	-2.28838	down	-3.1027	down	[E]	Amino acid transport and metabolism	--	K03834|0|mdm:103440827|K03834 tyrosine-specific transport protein | (RefSeq) tyrosine-specific transport protein-like	--	--	--	Tryptophan/tyrosine permease family;; Transmembrane amino acid transporter protein	--	E	Amino acid transport and metabolism	PREDICTED: tyrosine-specific transport protein-like isoform X1 [Malus domestica]	--
MD07G1177400	MD07G1177400	1.74327	1.94171	2.2822	3.56902	1.92151	2.63643	3.7672	3.48292	2.96274	0.483824	normal	0.758588	up	--	--	--	--	--	[K]	Transcription	MIZ/SP-RING zinc finger;; SAP domain	E3 SUMO-protein ligase SIZ1 OS=Arabidopsis thaliana OX=3702 GN=SIZ1 PE=1 SV=2	S	Function unknown	PREDICTED: E3 SUMO-protein ligase SIZ1-like [Malus domestica]	--
MD07G1179900	MD07G1179900	1.42662	2.36891	1.64555	2.32059	1.85593	2.54706	4.95704	5.04772	3.22656	0.356125	normal	1.25823	up	--	--	--	--	--	[A]	RNA processing and modification	--	--	J	Translation, ribosomal structure and biogenesis	PREDICTED: uncharacterized protein LOC103439522 isoform X1 [Malus domestica]	--
MD07G1189400	MD07G1189400	10.1531	8.43591	9.9176	5.01301	6.52209	6.94179	5.51198	5.16969	7.09742	-0.57075	normal	-0.69553	down	--	--	--	--	--	--	--	Domain of unknown function (DUF4378)	--	S	Function unknown	PREDICTED: uncharacterized protein LOC103928569 [Pyrus x bretschneideri]	--
MD07G1192000	MD07G1192000	0.761529	0.598721	1.14334	0.91302	0.556422	0.789767	1.74559	2.75012	1.6077	-0.115256	normal	1.25967	up	--	--	--	--	--	--	--	--	Transcription factor bHLH123 OS=Arabidopsis thaliana OX=3702 GN=BHLH123 PE=1 SV=1	S	Function unknown	PREDICTED: transcription factor bHLH111-like isoform X2 [Malus domestica]	--
MD07G1193600	MD07G1193600	3.57807	4.25301	4.20608	6.23365	6.01044	5.9965	8.24352	6.04317	5.66952	0.652655	up	0.712211	up	--	--	--	--	--	[S]	Function unknown	Putative zinc-finger domain	--	S	Function unknown	PREDICTED: uncharacterized protein LOC103434860 isoform X1 [Malus domestica]	--
MD07G1196500	MD07G1196500	466.832	409.041	427.11	186.871	340.369	301.122	179.283	236.437	273.742	-0.591387	normal	-0.928106	down	[O]	Posttranslational modification, protein turnover, chaperones	Molecular Function: ATP binding (GO:0005524);; Biological Process: response to stress (GO:0006950);;	K03283|0|mdm:103435013|K03283 heat shock 70kDa protein 1/8 | (RefSeq) Hsp2; heat shock cognate 70 kDa protein 2-like	Spliceosome (ko03040);; Protein processing in endoplasmic reticulum (ko04141);; Endocytosis (ko04144)	[O]	Posttranslational modification, protein turnover, chaperones	Hsp70 protein;; MreB/Mbl protein	Heat shock cognate 70 kDa protein OS=Petunia hybrida OX=4102 GN=HSP70 PE=2 SV=1	O	Posttranslational modification, protein turnover, chaperones	heat shock cognate 70 kDa protein 2-like [Malus domestica]	molecular function: binding (GO:0005488);; biological process: response to stimulus (GO:0050896)
MD07G1196600	MD07G1196600	16.887	10.3667	14.1561	5.54649	9.14329	9.01402	5.13041	7.29026	7.89839	-0.748591	normal	-1.0376	down	[O]	Posttranslational modification, protein turnover, chaperones	Molecular Function: ATP binding (GO:0005524);; Biological Process: response to stress (GO:0006950);;	K03283|4.1087e-74|mdm:103435023|K03283 heat shock 70kDa protein 1/8 | (RefSeq) uncharacterized LOC103435023	--	[O]	Posttranslational modification, protein turnover, chaperones	Hsp70 protein	Heat shock 70 kDa protein 18 OS=Arabidopsis thaliana OX=3702 GN=HSP70-18 PE=2 SV=1	O	Posttranslational modification, protein turnover, chaperones	PREDICTED: uncharacterized protein LOC103435023 [Malus domestica]	molecular function: binding (GO:0005488);; biological process: response to stimulus (GO:0050896)
MD07G1198900	MD07G1198900	3.42328	3.50584	2.19344	5.49309	2.23331	2.61623	7.17859	4.2798	5.26772	0.21977	normal	0.852229	up	--	--	--	--	--	--	--	PDDEXK-like family of unknown function	--	S	Function unknown	PREDICTED: uncharacterized protein LOC103435083 [Malus domestica]	--
MD07G1201700	MD07G1201700	50.5759	16.0666	31.3247	8.73797	12.5734	6.98451	8.56655	6.9621	12.2094	-1.73254	down	-1.84359	down	--	--	--	K11982|0|mdm:103435249|K11982 E3 ubiquitin-protein ligase RNF115/126 [EC:2.3.2.27] | (RefSeq) probable E3 ubiquitin-protein ligase RHC2A	--	[O]	Posttranslational modification, protein turnover, chaperones	Protein of unknown function (DUF1117);; Ring finger domain;; zinc-ribbon;; Zinc finger, C3HC4 type (RING finger);; RING-like zinc finger;; RING-type zinc-finger;; Zinc finger, C3HC4 type (RING finger)	Probable E3 ubiquitin-protein ligase RHC2A OS=Arabidopsis thaliana OX=3702 GN=RHC2A PE=2 SV=1	O	Posttranslational modification, protein turnover, chaperones	PREDICTED: probable E3 ubiquitin-protein ligase RHC2A [Malus domestica]	--
MD07G1204500	MD07G1204500	2.57967	2.68736	2.30508	4.31315	2.95964	4.05698	5.99311	6.0966	4.87067	0.623307	normal	1.14884	up	[E]	Amino acid transport and metabolism	Molecular Function: glutamate 5-kinase activity (GO:0004349);; Molecular Function: glutamate-5-semialdehyde dehydrogenase activity (GO:0004350);; Cellular Component: cytoplasm (GO:0005737);; Biological Process: proline biosynthetic process (GO:0006561);; Biological Process: oxidation-reduction process (GO:0055114);;	K12657|0|mdm:103435445|K12657 delta-1-pyrroline-5-carboxylate synthetase [EC:2.7.2.11 1.2.1.41] | (RefSeq) delta-1-pyrroline-5-carboxylate synthase	Arginine and proline metabolism (ko00330);; Biosynthesis of amino acids (ko01230)	[E]	Amino acid transport and metabolism	Amino acid kinase family;; Aldehyde dehydrogenase family	Delta-1-pyrroline-5-carboxylate synthase OS=Actinidia deliciosa OX=3627 PE=2 SV=1	E	Amino acid transport and metabolism	PREDICTED: delta-1-pyrroline-5-carboxylate synthase [Malus domestica]	molecular function: catalytic activity (GO:0003824);; biological process: metabolic process (GO:0008152);; biological process: cellular process (GO:0009987);; biological process: single-organism process (GO:0044699);; cellular component: cell (GO:0005623);; cellular component: cell part (GO:0044464)
MD07G1205600	MD07G1205600	4.4015	7.17964	4.28778	8.05721	2.84961	9.32903	16.7544	10.0835	4.99033	0.384013	normal	0.984463	up	--	--	--	--	--	[K]	Transcription	Associated with HOX;; Homeobox KN domain;; Homeobox domain	BEL1-like homeodomain protein 9 OS=Arabidopsis thaliana OX=3702 GN=BLH9 PE=1 SV=1	K	Transcription	PREDICTED: BEL1-like homeodomain protein 9 [Malus domestica]	--
MD07G1208000	MD07G1208000	25.3582	18.8317	21.2645	13.4045	14.3806	14.4593	12.2811	12.0761	14.8431	-0.579885	normal	-0.75373	down	--	--	--	--	--	--	--	XYPPX repeat (two copies)	--	--	--	--	--
MD07G1211200	MD07G1211200	7.14283	3.86798	5.95782	8.53443	6.05794	5.80914	15.9659	13.8619	8.5096	0.310202	normal	1.15348	up	--	--	Molecular Function: zinc ion binding (GO:0008270);;	--	--	[A]	RNA processing and modification	RING-variant domain	--	O	Posttranslational modification, protein turnover, chaperones	PREDICTED: uncharacterized protein LOC103942995, partial [Pyrus x bretschneideri]	molecular function: binding (GO:0005488)
MD07G1212700	MD07G1212700	17.2661	18.2314	31.2043	15.0763	20.3115	8.22678	6.74561	9.77693	19.0637	-0.545619	normal	-0.916495	down	--	--	--	--	--	[GE]	Carbohydrate transport and metabolism;; Amino acid transport and metabolism	Triose-phosphate Transporter family;; UAA transporter family;; EamA-like transporter family	Probable sugar phosphate/phosphate translocator At3g11320 OS=Arabidopsis thaliana OX=3702 GN=At3g11320 PE=2 SV=1	S	Function unknown	PREDICTED: probable sugar phosphate/phosphate translocator At3g11320 [Malus domestica]	--
MD07G1215500	MD07G1215500	6.64029	5.98959	5.86841	10.0817	6.16696	8.50365	10.7765	11.3182	8.07948	0.461635	normal	0.693745	up	--	--	--	--	--	[GMW]	Carbohydrate transport and metabolism;; Cell wall/membrane/envelope biogenesis;; Extracellular structures	Glycosyl transferase family 64 domain	Glycosyltransferase family 64 protein C4 OS=Arabidopsis thaliana OX=3702 GN=EPC1 PE=2 SV=1	S	Function unknown	PREDICTED: glycosyltransferase family 64 protein C4-like [Malus domestica]	--
MD07G1215700	MD07G1215700	46.8586	25.4156	26.2125	14.2952	8.4024	9.58309	14.3594	10.9145	14.4511	-1.56979	down	-1.33039	down	--	--	--	--	--	--	--	Hs1pro-1 protein C-terminus;; Hs1pro-1 N-terminus	Nematode resistance protein-like HSPRO2 OS=Arabidopsis thaliana OX=3702 GN=HSPRO2 PE=1 SV=1	S	Function unknown	PREDICTED: nematode resistance protein-like HSPRO2 [Malus domestica]	--
MD07G1215900	MD07G1215900	6.03211	13.7381	10.4623	12.7811	5.2045	10.7923	24.4813	27.9135	9.56274	-0.0305869	normal	1.03127	up	--	--	Cellular Component: integral component of membrane (GO:0016021);;	K13946|0|mdm:103424476|K13946 auxin influx carrier (AUX1 LAX family) | (RefSeq) LAX3; auxin transporter-like protein 2	Plant hormone signal transduction (ko04075)	[E]	Amino acid transport and metabolism	Transmembrane amino acid transporter protein	Auxin transporter-like protein 1 OS=Medicago truncatula OX=3880 GN=LAX1 PE=2 SV=1	E	Amino acid transport and metabolism	PREDICTED: auxin transporter-like protein 2 [Malus domestica]	cellular component: membrane (GO:0016020);; cellular component: membrane part (GO:0044425)
MD07G1221400	MD07G1221400	7.20905	6.86425	11.8685	4.07542	7.3022	5.74299	2.48797	4.63124	6.65913	-0.536949	normal	-0.919406	down	[HT]	Coenzyme transport and metabolism;; Signal transduction mechanisms	Molecular Function: transporter activity (GO:0005215);; Biological Process: transport (GO:0006810);; Molecular Function: transferase activity, transferring phosphorus-containing groups (GO:0016772);;	K08869|0|mdm:103432825|K08869 aarF domain-containing kinase | (RefSeq) putative ABC1 protein At2g40090	--	[R]	General function prediction only	ABC1 family	Putative ABC1 protein At2g40090 OS=Arabidopsis thaliana OX=3702 GN=At2g40090 PE=2 SV=2	S	Function unknown	PREDICTED: LOW QUALITY PROTEIN: putative ABC1 protein At2g40090 [Malus domestica]	molecular function: transporter activity (GO:0005215);; biological process: localization (GO:0051179);; molecular function: catalytic activity (GO:0003824)
MD07G1222900	MD07G1222900	65.853	16.3469	11.756	4.50802	2.49027	2.301	2.8534	2.29514	3.15007	-3.30146	down	-3.52353	down	--	--	Molecular Function: metal ion binding (GO:0046872);;	--	--	[R]	General function prediction only	Ankyrin repeats (many copies);; Ankyrin repeat;; Ankyrin repeats (3 copies);; Ankyrin repeat;; Zinc finger C-x8-C-x5-C-x3-H type (and similar)	Zinc finger CCCH domain-containing protein 29 OS=Arabidopsis thaliana OX=3702 GN=At2g40140 PE=1 SV=1	S	Function unknown	PREDICTED: zinc finger CCCH domain-containing protein 29 [Malus domestica]	molecular function: binding (GO:0005488)
MD07G1224600	MD07G1224600	0.367229	1.13392	0.082165	2.01932	0.661215	2.441	1.95346	1.7947	2.02129	1.714	normal	1.8452	up	--	--	--	--	--	[K]	Transcription	Myb/SANT-like DNA-binding domain	Trihelix transcription factor ASIL2 OS=Arabidopsis thaliana OX=3702 GN=ASIL2 PE=1 SV=1	K	Transcription	PREDICTED: trihelix transcription factor ASIL2 isoform X3 [Malus domestica]	--
MD07G1228500	MD07G1228500	0.331467	1.87658	0.141191	4.46305	1.58266	3.89337	9.26239	5.2846	2.48066	2.09254	up	2.81165	up	--	--	--	--	--	--	--	--	Protein EARLY RESPONSIVE TO DEHYDRATION 15 OS=Arabidopsis thaliana OX=3702 GN=ERD15 PE=1 SV=1	S	Function unknown	PREDICTED: protein EARLY RESPONSIVE TO DEHYDRATION 15-like [Malus domestica]	--
MD07G1228900	MD07G1228900	189.65	181.853	134.284	110.67	52.8801	69.2544	72.864	85.982	87.8283	-1.07924	down	-1.04471	down	--	--	Biological Process: response to stimulus (GO:0050896);;	--	--	--	--	Wound-induced protein WI12	Wound-induced protein 1 OS=Solanum tuberosum OX=4113 GN=WUN1 PE=2 SV=1	S	Function unknown	PREDICTED: wound-induced protein 1 [Malus domestica]	biological process: response to stimulus (GO:0050896)
MD07G1230600	MD07G1230600	6.45429	45.5076	6.22667	19.7074	2.3324	6.59042	7.84018	4.23168	4.66615	-0.980066	normal	-1.79307	down	[E]	Amino acid transport and metabolism	Molecular Function: transporter activity (GO:0005215);; Biological Process: transport (GO:0006810);; Cellular Component: membrane (GO:0016020);;	--	--	[E]	Amino acid transport and metabolism	POT family	Protein NRT1/ PTR FAMILY 5.1 OS=Arabidopsis thaliana OX=3702 GN=NPF5.1 PE=2 SV=2	E	Amino acid transport and metabolism	PREDICTED: protein NRT1/ PTR FAMILY 5.1 [Malus domestica]	molecular function: transporter activity (GO:0005215);; biological process: localization (GO:0051179);; cellular component: membrane (GO:0016020)
MD07G1233600	MD07G1233600	8.89177	1.67307	5.01506	0.759933	1.1627	0.744633	1.57746	1.93523	1.15513	-2.44212	down	-1.74439	down	--	--	--	--	--	--	--	--	--	S	Function unknown	PREDICTED: uncharacterized protein LOC103432918 [Malus domestica]	--
MD07G1237500	MD07G1237500	15.7702	13.8138	22.134	6.76981	16.8843	9.30944	7.23526	7.38138	13.5542	-0.576652	normal	-0.889739	down	[J]	Translation, ribosomal structure and biogenesis	Molecular Function: structural constituent of ribosome (GO:0003735);; Cellular Component: ribosome (GO:0005840);; Biological Process: translation (GO:0006412);;	K02866|2.73486e-157|mdm:103439551|K02866 large subunit ribosomal protein L10e | (RefSeq) 60S ribosomal protein L10	Ribosome (ko03010)	[J]	Translation, ribosomal structure and biogenesis	Ribosomal protein L16p/L10e	60S ribosomal protein L10 OS=Solanum melongena OX=4111 GN=RPL10 PE=2 SV=1	J	Translation, ribosomal structure and biogenesis	PREDICTED: 60S ribosomal protein L10 [Malus domestica]	molecular function: structural molecule activity (GO:0005198);; cellular component: cell (GO:0005623);; cellular component: macromolecular complex (GO:0032991);; cellular component: organelle (GO:0043226);; cellular component: cell part (GO:0044464);; biological process: metabolic process (GO:0008152);; biological process: cellular process (GO:0009987)
MD07G1238200	MD07G1238200	1.04639	0.762787	1.27276	1.56646	2.82519	2.16733	3.04197	2.19809	2.37163	1.14998	up	1.27741	up	[K]	Transcription	Biological Process: defense response (GO:0006952);; Biological Process: signal transduction (GO:0007165);; Molecular Function: ADP binding (GO:0043531);;	--	--	--	--	NB-ARC domain;; Leucine Rich repeats (2 copies);; Leucine rich repeat	TMV resistance protein N OS=Nicotiana glutinosa OX=35889 GN=N PE=1 SV=1	S	Function unknown	PREDICTED: TMV resistance protein N-like [Pyrus x bretschneideri]	biological process: response to stimulus (GO:0050896);; biological process: cellular process (GO:0009987);; biological process: biological regulation (GO:0065007);; molecular function: binding (GO:0005488)
MD07G1238700	MD07G1238700	5.18603	5.32734	4.95425	6.90139	5.24498	6.1586	8.79123	8.04127	6.71819	0.291045	normal	0.593452	up	--	--	--	K11723|0|mdm:103439559|K11723 bromodomain-containing protein 7/9 | (RefSeq) peregrin-like	--	[R]	General function prediction only	Bromodomain	Transcription initiation factor TFIID subunit 1 OS=Oryza sativa subsp. japonica OX=39947 GN=TAF1 PE=2 SV=1	BK	Chromatin structure and dynamics;; Transcription	PREDICTED: uncharacterized protein LOC103439559 isoform X2 [Malus domestica]	--
MD07G1246000	MD07G1246000	4.37747	5.37137	4.30415	7.86781	6.06515	6.10706	11.7616	7.82292	6.34555	0.56048	normal	0.863984	up	--	--	--	--	--	--	--	Leucine rich repeat;; Leucine Rich repeats (2 copies)	Protein SUPPRESSOR OF npr1-1, CONSTITUTIVE 1 OS=Arabidopsis thaliana OX=3702 GN=SNC1 PE=1 SV=5	S	Function unknown	PREDICTED: protein SUPPRESSOR OF npr1-1, CONSTITUTIVE 1-like [Malus domestica]	--
MD07G1246200	MD07G1246200	4.06161	2.71823	3.35008	5.65361	4.97721	5.67619	9.60501	7.83755	5.38177	0.733601	normal	1.15078	up	[R]	General function prediction only	--	--	--	--	--	NB-ARC domain;; Leucine Rich Repeat	TMV resistance protein N OS=Nicotiana glutinosa OX=35889 GN=N PE=1 SV=1	S	Function unknown	PREDICTED: protein SUPPRESSOR OF npr1-1, CONSTITUTIVE 1-like [Malus domestica]	--
MD07G1248600	MD07G1248600	121.275	112.579	45.916	37.5803	19.0539	25.9332	40.3236	26.454	33.0144	-1.71778	down	-1.5027	down	--	--	Molecular Function: DNA binding (GO:0003677);; Molecular Function: transcription factor activity, sequence-specific DNA binding (GO:0003700);; Cellular Component: nucleus (GO:0005634);; Biological Process: regulation of transcription, DNA-templated (GO:0006355);;	K09286|0|mdm:103439588|K09286 EREBP-like factor | (RefSeq) AP2D4; ethylene-responsive transcription factor ERF105	--	--	--	AP2 domain	Ethylene-responsive transcription factor ERF105 OS=Arabidopsis thaliana OX=3702 GN=ERF105 PE=2 SV=1	K	Transcription	ethylene-responsive transcription factor ERF105 [Malus domestica]	molecular function: binding (GO:0005488);; molecular function: nucleic acid binding transcription factor activity (GO:0001071);; biological process: biological regulation (GO:0065007);; cellular component: cell (GO:0005623);; cellular component: organelle (GO:0043226);; cellular component: cell part (GO:0044464)
MD07G1249600	MD07G1249600	26.3058	16.4212	25.6816	17.3955	18.0332	13.5369	7.4119	11.4614	14.3942	-0.429204	normal	-1.05159	down	[T]	Signal transduction mechanisms	Molecular Function: protein kinase activity (GO:0004672);; Molecular Function: ATP binding (GO:0005524);; Biological Process: protein phosphorylation (GO:0006468);;	--	--	[T]	Signal transduction mechanisms	Protein kinase domain;; Protein tyrosine kinase	Putative kinase-like protein TMKL1 OS=Arabidopsis thaliana OX=3702 GN=TMKL1 PE=1 SV=1	T	Signal transduction mechanisms	PREDICTED: putative kinase-like protein TMKL1 [Malus domestica]	molecular function: catalytic activity (GO:0003824);; biological process: metabolic process (GO:0008152);; biological process: cellular process (GO:0009987);; molecular function: binding (GO:0005488)
MD07G1251200	MD07G1251200	3.53507	0.532192	1.34763	0.085601	0.101823	0	0	0	0.051367	-4.66621	down	-6.59645	down	[R]	General function prediction only	--	--	--	[T]	Signal transduction mechanisms	NB-ARC domain;; Leucine rich repeat	Disease resistance protein RPP8 OS=Arabidopsis thaliana OX=3702 GN=RPP8 PE=1 SV=2	S	Function unknown	PREDICTED: disease resistance protein RPP8-like [Malus domestica]	--
MD07G1251500	MD07G1251500	1.63476	3.04445	3.39719	3.70821	2.3145	1.84716	5.72313	6.80881	4.22585	0.0106854	normal	1.03856	up	--	--	--	--	--	--	--	--	--	S	Function unknown	PREDICTED: uncharacterized protein LOC103439613 [Malus domestica]	--
MD07G1259900	MD07G1259900	27.5566	39.5533	27.4638	60.8461	26.8055	47.4096	63.7425	48.3117	36.1079	0.553975	normal	0.634839	up	[L]	Replication, recombination and repair	--	K16911|0|mdm:103428542|K16911 ATP-dependent RNA helicase DDX21 [EC:3.6.4.13] | (RefSeq) DEAD-box ATP-dependent RNA helicase 7-like	--	[A]	RNA processing and modification	DEAD/DEAH box helicase;; GUCT (NUC152) domain;; Helicase conserved C-terminal domain	DEAD-box ATP-dependent RNA helicase 7 OS=Arabidopsis thaliana OX=3702 GN=RH7 PE=1 SV=2	L	Replication, recombination and repair	PREDICTED: DEAD-box ATP-dependent RNA helicase 7-like [Malus domestica]	--
MD07G1266700	MD07G1266700	1.5763	4.09354	2.19729	0.587521	0.643975	0.421454	1.6456	0.459298	0.804167	-2.1642	down	-1.45354	down	--	--	--	--	--	--	--	--	--	S	Function unknown	PREDICTED: uncharacterized protein LOC103439733 isoform X1 [Malus domestica]	--
MD07G1275000	MD07G1275000	0.69943	0.786373	0.677884	1.00712	0.529825	1.12174	1.73616	1.83869	1.42763	0.330356	normal	1.19052	up	[P]	Inorganic ion transport and metabolism	--	--	--	[P]	Inorganic ion transport and metabolism	Citrate transporter	Silicon efflux transporter LSI2 OS=Oryza sativa subsp. japonica OX=39947 GN=LSI2 PE=1 SV=1	P	Inorganic ion transport and metabolism	PREDICTED: LOW QUALITY PROTEIN: putative transporter arsB [Malus domestica]	--
MD07G1279100	MD07G1279100	32.4585	29.9721	30.6579	20.8287	20.2142	27.1845	14.2043	15.7761	20.3156	-0.399836	normal	-0.898318	down	[O]	Posttranslational modification, protein turnover, chaperones	Molecular Function: ATP binding (GO:0005524);; Biological Process: protein folding (GO:0006457);; Biological Process: response to stress (GO:0006950);; Molecular Function: unfolded protein binding (GO:0051082);;	K04079|5.00094e-71|pxb:103958215|K04079 molecular chaperone HtpG | (RefSeq) heat shock protein 83	Protein processing in endoplasmic reticulum (ko04141);; Plant-pathogen interaction (ko04626)	[O]	Posttranslational modification, protein turnover, chaperones	Histidine kinase-, DNA gyrase B-, and HSP90-like ATPase	Heat shock protein 83 OS=Ipomoea nil OX=35883 GN=HSP83A PE=2 SV=1	O	Posttranslational modification, protein turnover, chaperones	Heat shock protein Hsp90 family [Parasponia andersonii]	molecular function: binding (GO:0005488);; biological process: cellular process (GO:0009987);; biological process: response to stimulus (GO:0050896)
MD07G1279200	MD07G1279200	122.985	150.2	121.071	73.2937	91.074	113.371	63.9059	68.5278	82.6818	-0.450124	normal	-0.882638	down	[O]	Posttranslational modification, protein turnover, chaperones	Molecular Function: ATP binding (GO:0005524);; Cellular Component: cell wall (GO:0005618);; Cellular Component: cytosol (GO:0005829);; Cellular Component: plasma membrane (GO:0005886);; Biological Process: protein folding (GO:0006457);; Biological Process: response to heat (GO:0009408);; Biological Process: defense response to bacterium (GO:0042742);; Biological Process: response to arsenic-conta…	K04079|0|mdm:103439807|K04079 molecular chaperone HtpG | (RefSeq) heat shock protein 83	Protein processing in endoplasmic reticulum (ko04141);; Plant-pathogen interaction (ko04626)	[O]	Posttranslational modification, protein turnover, chaperones	Hsp90 protein	Heat shock protein 83 OS=Ipomoea nil OX=35883 GN=HSP83A PE=2 SV=1	O	Posttranslational modification, protein turnover, chaperones	PREDICTED: heat shock protein 83 isoform X1 [Malus domestica]	molecular function: binding (GO:0005488);; cellular component: cell (GO:0005623);; cellular component: cell part (GO:0044464);; cellular component: membrane (GO:0016020);; biological process: cellular process (GO:0009987);; biological process: response to stimulus (GO:0050896);; biological process: multi-organism process (GO:0051704)
MD07G1282300	MD07G1282300	1.42705	3.88192	4.18071	4.1541	8.7767	2.58661	8.15662	12.7144	10.3715	0.789568	normal	1.70941	up	[G]	Carbohydrate transport and metabolism	Molecular Function: hydrolase activity, hydrolyzing O-glycosyl compounds (GO:0004553);; Biological Process: carbohydrate metabolic process (GO:0005975);;	K01183|0|mdm:103439822|K01183 chitinase [EC:3.2.1.14] | (RefSeq) Chi1; hevamine-A-like	Amino sugar and nucleotide sugar metabolism (ko00520)	[M]	Cell wall/membrane/envelope biogenesis	Glycosyl hydrolases family 18	Acidic endochitinase OS=Arabidopsis thaliana OX=3702 GN=CHIB1 PE=2 SV=2	G	Carbohydrate transport and metabolism	PREDICTED: hevamine-A-like [Malus domestica]	molecular function: catalytic activity (GO:0003824);; biological process: metabolic process (GO:0008152)
MD07G1286100	MD07G1286100	1.32244	1.18881	1.56082	1.03904	4.94691	1.48738	3.12342	2.21415	2.78838	0.961415	normal	0.970135	up	[G]	Carbohydrate transport and metabolism	Molecular Function: trehalose-phosphatase activity (GO:0004805);; Biological Process: trehalose biosynthetic process (GO:0005992);;	K01087|0|mdm:103439858|K01087 trehalose 6-phosphate phosphatase [EC:3.1.3.12] | (RefSeq) probable trehalose-phosphate phosphatase 4	Starch and sucrose metabolism (ko00500)	[G]	Carbohydrate transport and metabolism	Trehalose-phosphatase	Probable trehalose-phosphate phosphatase 4 OS=Oryza sativa subsp. japonica OX=39947 GN=TPP4 PE=2 SV=1	G	Carbohydrate transport and metabolism	PREDICTED: probable trehalose-phosphate phosphatase 4 isoform X1 [Malus domestica]	molecular function: catalytic activity (GO:0003824);; biological process: metabolic process (GO:0008152);; biological process: cellular process (GO:0009987);; biological process: single-organism process (GO:0044699)
MD07G1287900	MD07G1287900	0.572425	0.292086	0.414708	1.06199	1.34972	0.656055	0.911255	1.0937	1.56929	--	--	1.40953	up	--	--	--	--	--	--	--	--	--	--	--	PREDICTED: uncharacterized protein LOC103447207 [Malus domestica]	--
MD07G1288100	MD07G1288100	3.6408	3.15969	4.78993	2.6859	2.88465	3.05267	2.02348	2.18016	2.88525	-0.375588	normal	-0.723844	down	--	--	--	--	--	--	--	Histidine kinase-, DNA gyrase B-, and HSP90-like ATPase	Protein DEFECTIVE IN MERISTEM SILENCING 3 OS=Arabidopsis thaliana OX=3702 GN=DMS3 PE=1 SV=1	S	Function unknown	PREDICTED: uncharacterized protein LOC108865335 [Pyrus x bretschneideri]	--
MD07G1289200	MD07G1289200	57.8904	74.5427	66.0714	75.6258	79.3391	75.0588	92.504	122.377	94.1134	0.269406	normal	0.632798	up	[GI]	Carbohydrate transport and metabolism;; Lipid transport and metabolism	Molecular Function: enzyme inhibitor activity (GO:0004857);; Cellular Component: cell wall (GO:0005618);; Molecular Function: pectinesterase activity (GO:0030599);; Biological Process: cell wall modification (GO:0042545);; Biological Process: negative regulation of catalytic activity (GO:0043086);; Molecular Function: aspartyl esterase activity (GO:0045330);; Biological Process: pectin catabolic …	--	--	--	--	Pectinesterase;; Plant invertase/pectin methylesterase inhibitor	Probable pectinesterase/pectinesterase inhibitor 61 OS=Arabidopsis thaliana OX=3702 GN=PME61 PE=2 SV=1	G	Carbohydrate transport and metabolism	PREDICTED: probable pectinesterase/pectinesterase inhibitor 34 [Malus domestica]	molecular function: molecular function regulator (GO:0098772);; biological process: biological regulation (GO:0065007);; cellular component: cell (GO:0005623);; cellular component: cell part (GO:0044464);; molecular function: catalytic activity (GO:0003824);; biological process: cellular process (GO:0009987);; biological process: cellular component organization or biogenesis (GO:0071840);; biolog…
MD07G1289700	MD07G1289700	13.0743	20.6689	12.3957	9.42994	8.95046	8.42848	10.1998	8.48515	10.3989	-0.723905	down	-0.674223	down	--	--	--	--	--	--	--	CCT motif	Zinc finger protein CONSTANS-LIKE 5 OS=Arabidopsis thaliana OX=3702 GN=COL5 PE=2 SV=2	S	Function unknown	PREDICTED: zinc finger protein CONSTANS-LIKE 9-like [Pyrus x bretschneideri]	--
MD07G1297500	MD07G1297500	17.5052	15.944	17.4768	8.96454	12.667	10.585	9.70456	11.5845	12.4154	-0.600395	normal	-0.606356	down	[T]	Signal transduction mechanisms	Molecular Function: protein serine/threonine kinase activity (GO:0004674);; Molecular Function: calcium ion binding (GO:0005509);; Molecular Function: ATP binding (GO:0005524);; Biological Process: protein phosphorylation (GO:0006468);;	--	--	[T]	Signal transduction mechanisms	Protein kinase domain;; Protein tyrosine kinase;; Lipopolysaccharide kinase (Kdo/WaaP) family;; Phosphotransferase enzyme family	CDPK-related kinase 4 OS=Arabidopsis thaliana OX=3702 GN=CRK4 PE=1 SV=1	T	Signal transduction mechanisms	PREDICTED: CDPK-related kinase 4-like [Malus domestica]	molecular function: catalytic activity (GO:0003824);; biological process: metabolic process (GO:0008152);; biological process: cellular process (GO:0009987);; molecular function: binding (GO:0005488)
MD07G1301800	MD07G1301800	36.1722	14.5755	16.0976	15.3751	10.0944	9.64011	9.55174	10.2041	10.537	-0.889477	down	-1.16073	down	--	--	Molecular Function: DNA binding (GO:0003677);; Biological Process: regulation of transcription, DNA-templated (GO:0006355);;	--	--	--	--	No apical meristem (NAM) protein	NAC domain-containing protein 91 OS=Arabidopsis thaliana OX=3702 GN=NAC091 PE=1 SV=1	S	Function unknown	uncharacterized LOC103439966 [Malus domestica]	molecular function: binding (GO:0005488);; biological process: biological regulation (GO:0065007)
MD07G1305300	MD07G1305300	1.25984	2.38185	1.72035	4.59025	2.41501	1.51837	12.5624	3.01766	3.66786	0.717764	normal	1.80752	up	--	--	--	--	--	--	--	--	Late embryogenesis abundant protein At5g17165 OS=Arabidopsis thaliana OX=3702 GN=At5g17165 PE=3 SV=1	S	Function unknown	PREDICTED: uncharacterized protein LOC103439993 [Malus domestica]	--
MD08G1001300	MD08G1001300	1.00185	0.70972	1.70943	1.93963	1.59537	1.34113	4.48968	2.08309	1.81689	0.560918	normal	1.25907	up	[S]	Function unknown	Molecular Function: ATP binding (GO:0005524);; Biological Process: obsolete ATP catabolic process (GO:0006200);; Cellular Component: membrane (GO:0016020);; Molecular Function: ATPase activity, coupled to transmembrane movement of substances (GO:0042626);;	--	--	[Q]	Secondary metabolites biosynthesis, transport and catabolism	ABC-2 type transporter;; ABC transporter;; ABC-2 family transporter protein;; AAA domain, putative AbiEii toxin, Type IV TA system	ABC transporter G family member 14 OS=Arabidopsis thaliana OX=3702 GN=ABCG14 PE=2 SV=1	V	Defense mechanisms	PREDICTED: ABC transporter G family member 14-like isoform X2 [Malus domestica]	molecular function: binding (GO:0005488);; cellular component: membrane (GO:0016020);; molecular function: catalytic activity (GO:0003824);; molecular function: transporter activity (GO:0005215);; biological process: localization (GO:0051179)
MD08G1006100	MD08G1006100	56.687	44.7046	43.8847	56.2357	67.6827	72.647	91.5969	73.888	62.3736	0.48909	normal	0.631003	up	--	--	--	--	--	--	--	Protein of unknown function (DUF295)	F-box protein SKIP23 OS=Arabidopsis thaliana OX=3702 GN=SKIP23 PE=1 SV=1	S	Function unknown	PREDICTED: F-box protein SKIP23-like [Malus domestica]	--
MD08G1007900	MD08G1007900	1.31609	0.912506	0.863199	1.67663	1.50958	1.91544	2.85913	2.59681	1.49128	0.763664	normal	1.14692	up	--	--	--	--	--	--	--	--	--	--	--	PREDICTED: uncharacterized protein LOC108175116 [Malus domestica]	--
MD08G1009200	MD08G1009200	6.9424	12.0719	14.4274	1.16857	11.2246	4.24763	3.89481	1.97917	3.35727	-0.907322	normal	-1.87322	down	[G]	Carbohydrate transport and metabolism	Molecular Function: zinc ion binding (GO:0008270);; Molecular Function: mannitol dehydrogenase activity (GO:0046029);; Biological Process: oxidation-reduction process (GO:0055114);;	K00083|0|mdm:103423450|K00083 cinnamyl-alcohol dehydrogenase [EC:1.1.1.195] | (RefSeq) probable cinnamyl alcohol dehydrogenase 6	Phenylpropanoid biosynthesis (ko00940)	[Q]	Secondary metabolites biosynthesis, transport and catabolism	Alcohol dehydrogenase GroES-like domain;; Zinc-binding dehydrogenase	Probable cinnamyl alcohol dehydrogenase 6 OS=Oryza sativa subsp. japonica OX=39947 GN=CAD6 PE=2 SV=2	C	Energy production and conversion	PREDICTED: probable cinnamyl alcohol dehydrogenase 6 [Malus domestica]	molecular function: binding (GO:0005488);; molecular function: catalytic activity (GO:0003824);; biological process: metabolic process (GO:0008152);; biological process: single-organism process (GO:0044699)
MD08G1010600	MD08G1010600	15.2939	11.8223	16.4195	7.59201	8.55196	9.80126	8.0315	7.59175	12.2859	-0.695925	down	-0.657703	down	--	--	Cellular Component: Golgi apparatus (GO:0005794);; Biological Process: protein secretion (GO:0009306);;	--	--	[R]	General function prediction only	C2 domain;; Synaptotagmin-like mitochondrial-lipid-binding domain	Synaptotagmin-2 OS=Arabidopsis thaliana OX=3702 GN=SYT2 PE=2 SV=1	S	Function unknown	PREDICTED: synaptotagmin-2-like [Malus domestica]	cellular component: cell (GO:0005623);; cellular component: organelle (GO:0043226);; cellular component: cell part (GO:0044464);; biological process: cellular process (GO:0009987);; biological process: single-organism process (GO:0044699);; biological process: localization (GO:0051179)
MD08G1011100	MD08G1011100	3.2879	8.14173	1.41639	18.7316	7.56357	6.44699	39.2873	13.44	6.88331	1.39581	normal	2.18431	up	--	--	--	--	--	--	--	--	--	S	Function unknown	PREDICTED: uncharacterized protein LOC103428593 [Malus domestica]	--
MD08G1015500	MD08G1015500	7.95498	9.89852	11.4603	13.5788	13.3548	10.0954	15.5331	15.1965	14.1651	0.393217	normal	0.601976	up	--	--	Molecular Function: DNA binding (GO:0003677);; Cellular Component: nucleus (GO:0005634);; Biological Process: regulation of transcription, DNA-templated (GO:0006355);; Biological Process: auxin-activated signaling pathway (GO:0009734);; Molecular Function: protein dimerization activity (GO:0046983);;	K14486|0|mdm:103420869|K14486 auxin response factor | (RefSeq) auxin response factor 5-like	Plant hormone signal transduction (ko04075)	--	--	Auxin response factor;; B3 DNA binding domain;; AUX/IAA family	Auxin response factor 5 OS=Arabidopsis thaliana OX=3702 GN=ARF5 PE=1 SV=3	K	Transcription	PREDICTED: auxin response factor 5-like [Malus domestica]	molecular function: binding (GO:0005488);; cellular component: cell (GO:0005623);; cellular component: organelle (GO:0043226);; cellular component: cell part (GO:0044464);; biological process: biological regulation (GO:0065007);; biological process: cellular process (GO:0009987);; biological process: signaling (GO:0023052);; biological process: single-organism process (GO:0044699);; biological pr…
MD08G1021000	MD08G1021000	16.5219	16.2019	24.6847	10.52	9.84711	6.39669	5.3461	5.89316	9.86373	-1.04641	down	-1.4536	down	--	--	Cellular Component: intracellular (GO:0005622);; Molecular Function: zinc ion binding (GO:0008270);;	--	--	--	--	B-box zinc finger	B-box zinc finger protein 21 OS=Arabidopsis thaliana OX=3702 GN=BBX21 PE=1 SV=1	S	Function unknown	B-box zinc finger protein 21-like [Malus domestica]	cellular component: cell (GO:0005623);; cellular component: cell part (GO:0044464);; molecular function: binding (GO:0005488)
MD08G1023700	MD08G1023700	0.132265	0.507084	0.534379	0.802336	0.404653	1.6106	5.03286	2.7584	1.24387	1.28771	normal	2.90832	up	[L]	Replication, recombination and repair	--	--	--	--	--	Jacalin-like lectin domain	Jacalin-related lectin 3 OS=Arabidopsis thaliana OX=3702 GN=JAL3 PE=2 SV=1	S	Function unknown	PREDICTED: jacalin-related lectin 3 [Malus domestica]	--
MD08G1029700	MD08G1029700	22.7972	44.3228	18.5526	48.1916	29.865	57.1548	93.8132	55.632	37.0739	0.70581	normal	1.10984	up	--	--	--	--	--	--	--	--	--	S	Function unknown	PREDICTED: uncharacterized protein LOC103955387 isoform X2 [Pyrus x bretschneideri]	--
MD08G1031000	MD08G1031000	4.755	3.70344	3.78054	7.4433	2.88422	6.57911	9.12045	10.4891	5.06575	0.495353	normal	0.996994	up	[Q]	Secondary metabolites biosynthesis, transport and catabolism	Biological Process: fatty acid biosynthetic process (GO:0006633);; Cellular Component: membrane (GO:0016020);; Molecular Function: transferase activity, transferring acyl groups other than amino-acyl groups (GO:0016747);;	K15397|0|mdm:103420939|K15397 3-ketoacyl-CoA synthase [EC:2.3.1.199] | (RefSeq) 3-ketoacyl-CoA synthase 4	Fatty acid elongation (ko00062)	--	--	FAE1/Type III polyketide synthase-like protein;; 3-Oxoacyl-[acyl-carrier-protein (ACP)] synthase III C terminal;; Chalcone and stilbene synthases, C-terminal domain	3-ketoacyl-CoA synthase 4 OS=Arabidopsis thaliana OX=3702 GN=KCS4 PE=2 SV=1	I	Lipid transport and metabolism	PREDICTED: 3-ketoacyl-CoA synthase 4 [Malus domestica]	biological process: metabolic process (GO:0008152);; biological process: cellular process (GO:0009987);; biological process: single-organism process (GO:0044699);; cellular component: membrane (GO:0016020);; molecular function: catalytic activity (GO:0003824)
MD08G1031100	MD08G1031100	1.33637	1.41647	1.22131	3.18454	1.20185	1.80016	3.25874	2.77678	2.26957	0.665274	normal	1.04102	up	--	--	Cellular Component: cytoplasm (GO:0005737);;	K06287|3.33616e-134|mdm:103428648|K06287 septum formation protein | (RefSeq) maf-like protein DDB_G0281937	--	[D]	Cell cycle control, cell division, chromosome partitioning	Maf-like protein	--	D	Cell cycle control, cell division, chromosome partitioning	PREDICTED: maf-like protein DDB_G0281937 isoform X2 [Malus domestica]	cellular component: cell (GO:0005623);; cellular component: cell part (GO:0044464)
MD08G1033100	MD08G1033100	6.19826	9.39349	9.00718	10.8335	6.74425	6.61385	14.0811	13.5447	13.5476	0.0246265	normal	0.732038	up	--	--	Molecular Function: nucleic acid binding (GO:0003676);; Molecular Function: metal ion binding (GO:0046872);;	--	--	[R]	General function prediction only	Zinc finger, C2H2 type;; Zinc-finger double-stranded RNA-binding	Protein indeterminate-domain 1 OS=Arabidopsis thaliana OX=3702 GN=IDD1 PE=1 SV=1	S	Function unknown	PREDICTED: protein indeterminate-domain 2-like [Pyrus x bretschneideri]	molecular function: binding (GO:0005488)
MD08G1037800	MD08G1037800	5.0551	4.60132	6.63985	11.6114	6.63931	6.02817	8.91874	9.3269	8.53683	0.616787	normal	0.701022	up	--	--	--	--	--	--	--	--	--	--	--	--	--
MD08G1041400	MD08G1041400	17.1176	17.0009	12.4256	28.5182	15.3442	27.0533	42.6251	36.8953	20.2725	0.646618	normal	1.08568	up	--	--	Molecular Function: transporter activity (GO:0005215);; Cellular Component: membrane (GO:0016020);; Biological Process: transmembrane transport (GO:0055085);;	--	--	[F]	Nucleotide transport and metabolism	Permease family	Nucleobase-ascorbate transporter 3 OS=Arabidopsis thaliana OX=3702 GN=NAT3 PE=2 SV=2	F	Nucleotide transport and metabolism	PREDICTED: nucleobase-ascorbate transporter 3-like [Pyrus x bretschneideri]	molecular function: transporter activity (GO:0005215);; cellular component: membrane (GO:0016020);; biological process: localization (GO:0051179)
MD08G1041600	MD08G1041600	1.36336	1.19205	0.749483	2.65324	0.71105	0.965371	3.226	5.64613	1.9812	0.415173	normal	1.69965	up	[O]	Posttranslational modification, protein turnover, chaperones	--	--	--	[V]	Defense mechanisms	Serpin (serine protease inhibitor)	Serpin-ZX OS=Arabidopsis thaliana OX=3702 GN=At1g47710 PE=1 SV=1	O	Posttranslational modification, protein turnover, chaperones	PREDICTED: serpin-ZX-like [Malus domestica]	--
MD08G1043400	MD08G1043400	5.21982	4.35713	5.77525	3.92668	3.96372	2.28538	2.21096	3.2372	3.47137	-0.535967	normal	-0.792459	down	[P]	Inorganic ion transport and metabolism	--	--	--	[P]	Inorganic ion transport and metabolism	Sodium/hydrogen exchanger family	K(+) efflux antiporter 6 OS=Arabidopsis thaliana OX=3702 GN=KEA6 PE=2 SV=1	P	Inorganic ion transport and metabolism	PREDICTED: K(+) efflux antiporter 6-like isoform X1 [Malus domestica]	--
MD08G1047700	MD08G1047700	1.59206	1.24113	1.10432	1.36503	1.85869	2.18547	2.39077	3.66831	2.06583	0.513317	normal	1.03715	up	[ET]	Amino acid transport and metabolism;; Signal transduction mechanisms	--	K05387|0|mdm:103430215|K05387 glutamate receptor, ionotropic, plant | (RefSeq) glutamate receptor 2.2-like	--	[PET]	Inorganic ion transport and metabolism;; Amino acid transport and metabolism;; Signal transduction mechanisms	Receptor family ligand binding region;; Ligand-gated ion channel;; Periplasmic binding protein;; Bacterial extracellular solute-binding proteins, family 3;; Ligated ion channel L-glutamate- and glycine-binding site	Glutamate receptor 2.8 OS=Arabidopsis thaliana OX=3702 GN=GLR2.8 PE=2 SV=2	P	Inorganic ion transport and metabolism	PREDICTED: glutamate receptor 2.2-like [Malus domestica]	--
MD08G1049300	MD08G1049300	2.34483	1.93454	1.6327	3.19917	2.59418	3.20492	4.24287	3.69064	4.76912	0.653677	normal	1.0871	up	[R]	General function prediction only	--	--	--	[R]	General function prediction only	NAD(P)H-binding;; NAD dependent epimerase/dehydratase family;; 3-beta hydroxysteroid dehydrogenase/isomerase family;; NmrA-like family	Uncharacterized protein At1g32220, chloroplastic OS=Arabidopsis thaliana OX=3702 GN=At1g32220 PE=1 SV=1	GM	Carbohydrate transport and metabolism;; Cell wall/membrane/envelope biogenesis	PREDICTED: uncharacterized protein At1g32220, chloroplastic-like [Malus domestica]	--
MD08G1049600	MD08G1049600	1.8845	2.65627	0.803583	2.17664	2.14217	2.60207	13.0808	7.48433	3.70924	0.425252	normal	2.1588	up	--	--	Cellular Component: intracellular (GO:0005622);; Molecular Function: zinc ion binding (GO:0008270);;	--	--	[K]	Transcription	CCT motif;; B-box zinc finger	Zinc finger protein CONSTANS-LIKE 4 OS=Arabidopsis thaliana OX=3702 GN=COL4 PE=2 SV=2	K	Transcription	zinc finger protein CONSTANS-LIKE 4-like [Malus domestica]	cellular component: cell (GO:0005623);; cellular component: cell part (GO:0044464);; molecular function: binding (GO:0005488)
MD08G1057100	MD08G1057100	1.36245	2.68756	2.35476	5.57262	1.32888	2.51847	6.87544	3.11728	3.17228	0.588191	normal	1.0168	up	--	--	Molecular Function: signal transducer activity (GO:0004871);; Cellular Component: late endosome (GO:0005770);; Biological Process: signal transduction (GO:0007165);; Biological Process: response to light stimulus (GO:0009416);; Biological Process: positive regulation of flower development (GO:0009911);; Biological Process: inflorescence development (GO:0010229);; Biological Process: basipetal aux…	--	--	--	--	NPH3 family;; BTB/POZ domain	BTB/POZ domain-containing protein NPY1 OS=Arabidopsis thaliana OX=3702 GN=NPY1 PE=2 SV=1	S	Function unknown	PREDICTED: BTB/POZ domain-containing protein NPY1-like [Pyrus x bretschneideri]	molecular function: signal transducer activity (GO:0004871);; cellular component: cell (GO:0005623);; cellular component: organelle (GO:0043226);; cellular component: cell part (GO:0044464);; biological process: cellular process (GO:0009987);; biological process: biological regulation (GO:0065007);; biological process: response to stimulus (GO:0050896);; biological process: reproduction (GO:00000…
MD08G1061900	MD08G1061900	59.6873	104.175	43.222	215.585	34.4166	121.998	92.9544	156.922	152.4	0.874648	normal	0.962626	up	--	--	--	K14709|0|mdm:103410626|K14709 solute carrier family 39 (zinc transporter), member 1/2/3 | (RefSeq) zinc transporter 4, chloroplastic-like	--	[P]	Inorganic ion transport and metabolism	ZIP Zinc transporter	Zinc transporter 4, chloroplastic OS=Arabidopsis thaliana OX=3702 GN=ZIP4 PE=2 SV=1	P	Inorganic ion transport and metabolism	PREDICTED: zinc transporter 4, chloroplastic-like [Malus domestica]	--
MD08G1064700	MD08G1064700	17.6374	7.26869	9.22288	5.0976	8.71784	6.79161	6.2519	7.30356	5.6559	-0.670999	normal	-0.845702	down	--	--	Molecular Function: transporter activity (GO:0005215);; Cellular Component: mitochondrial inner membrane (GO:0005743);; Biological Process: mitochondrial transport (GO:0006839);; Cellular Component: integral component of membrane (GO:0016021);; Biological Process: transmembrane transport (GO:0055085);;	K15084|0|pxb:103927526|K15084 solute carrier family 25 (mitochondrial carrier protein), member 16 | (RefSeq) graves disease carrier protein-like	--	[C]	Energy production and conversion	Mitochondrial carrier protein	Mitochondrial carrier protein CoAc1 OS=Arabidopsis thaliana OX=3702 GN=COAC1 PE=2 SV=1	S	Function unknown	PREDICTED: graves disease carrier protein-like [Pyrus x bretschneideri]	molecular function: transporter activity (GO:0005215);; cellular component: cell (GO:0005623);; cellular component: membrane (GO:0016020);; cellular component: organelle (GO:0043226);; cellular component: organelle part (GO:0044422);; cellular component: cell part (GO:0044464);; biological process: localization (GO:0051179);; cellular component: membrane part (GO:0044425)
MD08G1066300	MD08G1066300	2.47797	2.90466	1.6583	3.50113	1.97244	2.50159	4.89779	4.49465	3.19442	0.224372	normal	0.82688	up	[T]	Signal transduction mechanisms	Molecular Function: protein serine/threonine phosphatase activity (GO:0004722);; Biological Process: protein dephosphorylation (GO:0006470);; Molecular Function: metal ion binding (GO:0046872);;	K14497|0|mdm:103440783|K14497 protein phosphatase 2C [EC:3.1.3.16] | (RefSeq) protein phosphatase 2C 77-like	Plant hormone signal transduction (ko04075)	[T]	Signal transduction mechanisms	Protein phosphatase 2C	Protein phosphatase 2C 16 OS=Arabidopsis thaliana OX=3702 GN=HAB1 PE=1 SV=1	T	Signal transduction mechanisms	PREDICTED: protein phosphatase 2C 77-like [Malus domestica]	molecular function: catalytic activity (GO:0003824);; biological process: metabolic process (GO:0008152);; biological process: cellular process (GO:0009987);; molecular function: binding (GO:0005488)
MD08G1066400	MD08G1066400	9.63035	5.38729	11.5435	8.35158	9.31859	11.0133	22.8187	21.0895	10.8432	0.156493	normal	1.02057	up	[E]	Amino acid transport and metabolism	--	K08776|0|mdm:103440784|K08776 puromycin-sensitive aminopeptidase [EC:3.4.11.-] | (RefSeq) aminopeptidase M1-like	--	[EO]	Amino acid transport and metabolism;; Posttranslational modification, protein turnover, chaperones	Peptidase family M1 domain;; ERAP1-like C-terminal domain	Aminopeptidase M1 OS=Arabidopsis thaliana OX=3702 GN=APM1 PE=1 SV=1	E	Amino acid transport and metabolism	PREDICTED: aminopeptidase M1-like [Malus domestica]	--
MD08G1072100	MD08G1072100	6.19631	5.5499	5.73402	9.39735	7.74522	9.08883	10.2317	9.71115	8.2514	0.632504	up	0.674765	up	--	--	--	--	--	--	--	--	--	--	--	--	--
MD08G1077500	MD08G1077500	14.3597	14.7663	10.3125	21.5861	11.6754	18.6493	31.901	23.7614	18.0382	0.437552	normal	0.886167	up	[O]	Posttranslational modification, protein turnover, chaperones	Biological Process: protein peptidyl-prolyl isomerization (GO:0000413);; Molecular Function: peptidyl-prolyl cis-trans isomerase activity (GO:0003755);; Biological Process: protein folding (GO:0006457);;	K09578|2.28929e-83|mdm:103410695|K09578 peptidyl-prolyl cis-trans isomerase NIMA-interacting 1 [EC:5.2.1.8] | (RefSeq) peptidyl-prolyl cis-trans isomerase Pin1	--	[O]	Posttranslational modification, protein turnover, chaperones	PPIC-type PPIASE domain;; PPIC-type PPIASE domain;; PPIC-type PPIASE domain	Peptidyl-prolyl cis-trans isomerase Pin1 OS=Malus domestica OX=3750 GN=PIN1 PE=2 SV=1	O	Posttranslational modification, protein turnover, chaperones	PREDICTED: peptidyl-prolyl cis-trans isomerase Pin1 [Malus domestica]	biological process: metabolic process (GO:0008152);; biological process: cellular process (GO:0009987);; molecular function: catalytic activity (GO:0003824)
MD08G1084500	MD08G1084500	6.85781	6.00497	6.60301	3.59896	2.01963	4.65997	3.15722	3.37783	4.06015	-0.882507	normal	-0.889267	down	[I]	Lipid transport and metabolism	Molecular Function: carboxylic ester hydrolase activity (GO:0004091);; Molecular Function: retinyl-palmitate esterase activity (GO:0050253);; Molecular Function: methyl indole-3-acetate esterase activity (GO:0080030);; Molecular Function: methyl salicylate esterase activity (GO:0080031);; Molecular Function: methyl jasmonate esterase activity (GO:0080032);;	--	--	--	--	Alpha/beta hydrolase family;; alpha/beta hydrolase fold	Strigolactone esterase RMS3 OS=Pisum sativum OX=3888 GN=RMS3 PE=1 SV=1	S	Function unknown	PREDICTED: probable strigolactone esterase DAD2 [Malus domestica]	molecular function: catalytic activity (GO:0003824)
MD08G1086500	MD08G1086500	40.0001	25.0607	16.0266	4.35913	1.43637	1.26973	3.60513	4.76402	3.96396	-3.47433	down	-2.72514	down	--	--	Molecular Function: metal ion binding (GO:0046872);;	--	--	[R]	General function prediction only	C2H2-type zinc finger	Zinc finger protein ZAT10 OS=Arabidopsis thaliana OX=3702 GN=ZAT10 PE=2 SV=1	S	Function unknown	PREDICTED: zinc finger protein ZAT10-like [Malus domestica]	molecular function: binding (GO:0005488)
MD08G1092900	MD08G1092900	0.198359	0.787336	0.403577	1.2787	0.2918	1.36972	2.87004	1.11211	0.560679	1.1144	normal	1.68639	up	--	--	Cellular Component: nucleus (GO:0005634);;	K14505|0|pxb:103945321|K14505 cyclin D3, plant | (RefSeq) cyclin-D3-1-like	Plant hormone signal transduction (ko04075)	[D]	Cell cycle control, cell division, chromosome partitioning	Cyclin, N-terminal domain;; Cyclin, C-terminal domain	Cyclin-D3-1 OS=Arabidopsis thaliana OX=3702 GN=CYCD3-1 PE=1 SV=3	D	Cell cycle control, cell division, chromosome partitioning	PREDICTED: cyclin-D3-1-like [Pyrus x bretschneideri]	cellular component: cell (GO:0005623);; cellular component: organelle (GO:0043226);; cellular component: cell part (GO:0044464)
MD08G1099900	MD08G1099900	0.764568	0.862999	0.431412	1.25385	1.20131	1.77873	2.86091	1.89735	1.24496	1.08697	up	1.52268	up	[K]	Transcription	--	--	--	[T]	Signal transduction mechanisms	NB-ARC domain;; Leucine rich repeat;; Leucine Rich repeats (2 copies)	Putative disease resistance protein RGA3 OS=Solanum bulbocastanum OX=147425 GN=RGA3 PE=2 SV=2	S	Function unknown	PREDICTED: putative disease resistance protein RGA3 [Malus domestica]	--
MD08G1101100	MD08G1101100	17.2193	15.8083	15.2892	7.57138	6.67004	6.68266	8.66212	7.51475	9.46709	-1.15553	down	-0.92616	down	--	--	--	--	--	--	--	--	--	S	Function unknown	PREDICTED: uncharacterized protein LOC103441122 isoform X1 [Malus domestica]	--
MD08G1103400	MD08G1103400	23.8355	19.037	29.2073	12.121	17.5447	13.556	8.54145	12.9361	17.0348	-0.678052	normal	-0.914259	down	--	--	Cellular Component: Golgi apparatus (GO:0005794);;	--	--	--	--	--	--	S	Function unknown	PREDICTED: uncharacterized protein LOC103949765 [Pyrus x bretschneideri]	cellular component: cell (GO:0005623);; cellular component: organelle (GO:0043226);; cellular component: cell part (GO:0044464)
MD08G1106800	MD08G1106800	6.22185	7.21601	8.26037	4.10135	2.91097	4.89293	4.04558	3.83082	4.62193	-0.821942	down	-0.808764	down	[G]	Carbohydrate transport and metabolism	--	--	--	--	--	Protein of unknown function, DUF547;; Leucine-zipper of ternary complex factor MIP1	--	S	Function unknown	PREDICTED: uncharacterized protein LOC103959537 isoform X1 [Pyrus x bretschneideri]	--
MD08G1106900	MD08G1106900	5.08151	6.52625	1.86611	2.02884	0.319376	0.688847	1.5762	1.90442	1.2751	-2.10665	down	-1.49854	down	--	--	--	--	--	--	--	Protein of unknown function (DUF1645)	--	S	Function unknown	PREDICTED: uncharacterized protein LOC103959534 [Pyrus x bretschneideri]	--
MD08G1110400	MD08G1110400	6.39524	5.90949	6.04867	9.18312	7.8952	9.85038	11.1781	9.44771	7.47706	0.600114	normal	0.598414	up	[A]	RNA processing and modification	--	K14376|0|mdm:103441047|K14376 poly(A) polymerase [EC:2.7.7.19] | (RefSeq) nuclear poly(A) polymerase 4-like	mRNA surveillance pathway (ko03015)	[A]	RNA processing and modification	Poly(A) polymerase central domain;; Poly(A) polymerase predicted RNA binding domain;; Nucleotidyltransferase domain	Nuclear poly(A) polymerase 4 OS=Arabidopsis thaliana OX=3702 GN=PAPS4 PE=1 SV=1	A	RNA processing and modification	PREDICTED: nuclear poly(A) polymerase 4-like isoform X1 [Malus domestica]	--
MD08G1113500	MD08G1113500	7.03667	8.5634	5.8714	10.1278	12.9421	20.1995	46.5757	29.6505	14.3428	1.06336	up	2.05765	up	--	--	--	--	--	[S]	Function unknown	--	--	DZ	Cell cycle control, cell division, chromosome partitioning;; Cytoskeleton	PREDICTED: ultraviolet-B receptor UVR8-like isoform X1 [Malus domestica]	--
MD08G1118000	MD08G1118000	7.56715	9.0325	6.75241	5.69316	3.51656	4.60859	5.05748	5.81586	3.65846	-0.710539	normal	-0.691679	down	--	--	Cellular Component: integral component of membrane (GO:0016021);;	--	--	--	--	Sulfite exporter TauE/SafE	Sulfite exporter TauE/SafE family protein 3 OS=Arabidopsis thaliana OX=3702 GN=At2g25737 PE=2 SV=1	S	Function unknown	PREDICTED: uncharacterized protein LOC103410743 [Malus domestica]	cellular component: membrane (GO:0016020);; cellular component: membrane part (GO:0044425)
MD08G1124700	MD08G1124700	9.7877	4.97314	5.36824	1.40117	2.08304	1.38886	3.12215	1.09351	2.52238	-1.98165	down	-1.6019	down	[P]	Inorganic ion transport and metabolism	Biological Process: response to lead ion (GO:0010288);; Biological Process: response to cadmium ion (GO:0046686);;	--	--	[P]	Inorganic ion transport and metabolism	ChaC-like protein	Gamma-glutamylcyclotransferase 2-2 OS=Arabidopsis thaliana OX=3702 GN=GGCT2;2 PE=1 SV=1	P	Inorganic ion transport and metabolism	PREDICTED: putative glutathione-specific gamma-glutamylcyclotransferase 2 [Malus domestica]	biological process: response to stimulus (GO:0050896)
MD08G1126200	MD08G1126200	1.40317	1.75082	0.82756	0.873807	0.503783	2.35001	0.653036	0.51806	0.728346	-0.0608994	normal	-1.07685	down	[N]	Cell motility	--	--	--	--	--	Glycosyl transferase family group 2;; Glycosyltransferase like family 2;; Glycosyl transferase family 2;; Glycosyl transferase family 21	Probable xyloglucan glycosyltransferase 5 OS=Arabidopsis thaliana OX=3702 GN=CSLC5 PE=1 SV=1	M	Cell wall/membrane/envelope biogenesis	PREDICTED: LOW QUALITY PROTEIN: probable xyloglucan glycosyltransferase 5 [Malus domestica]	--
MD08G1132600	MD08G1132600	217.258	115.94	173.51	142.119	195.534	102.631	94.5219	85.7816	112.791	-0.141874	normal	-0.810041	down	--	--	--	--	--	--	--	Protein of unknown function (DUF1218)	--	S	Function unknown	PREDICTED: uncharacterized protein LOC103931155 [Pyrus x bretschneideri]	--
MD08G1132900	MD08G1132900	6.93382	7.703	10.7325	6.33603	4.52627	4.31789	3.51807	3.15681	6.04333	-0.689522	normal	-1.00279	down	--	--	--	--	--	--	--	--	--	--	--	PREDICTED: uncharacterized protein LOC103421227 [Malus domestica]	--
MD08G1134400	MD08G1134400	12.3584	16.2338	12.5915	16.0163	14.0164	22.7358	27.686	18.9163	18.3508	0.40517	normal	0.641294	up	[J]	Translation, ribosomal structure and biogenesis	Molecular Function: nucleic acid binding (GO:0003676);; Molecular Function: aspartate-tRNA ligase activity (GO:0004815);; Molecular Function: ATP binding (GO:0005524);; Cellular Component: cytoplasm (GO:0005737);; Biological Process: aspartyl-tRNA aminoacylation (GO:0006422);;	K01876|0|mdm:103410828|K01876 aspartyl-tRNA synthetase [EC:6.1.1.12] | (RefSeq) aspartate--tRNA ligase 2, cytoplasmic-like	Aminoacyl-tRNA biosynthesis (ko00970)	[J]	Translation, ribosomal structure and biogenesis	tRNA synthetases class II (D, K and N)	Aspartate--tRNA ligase 2, cytoplasmic OS=Arabidopsis thaliana OX=3702 GN=IBI1 PE=1 SV=1	J	Translation, ribosomal structure and biogenesis	PREDICTED: aspartate--tRNA ligase 2, cytoplasmic-like [Malus domestica]	molecular function: binding (GO:0005488);; molecular function: catalytic activity (GO:0003824);; cellular component: cell (GO:0005623);; cellular component: cell part (GO:0044464);; biological process: metabolic process (GO:0008152);; biological process: cellular process (GO:0009987);; biological process: single-organism process (GO:0044699)
MD08G1145500	MD08G1145500	0.771105	1.39061	1.05173	1.99276	1.63532	1.10749	4.6736	4.57303	2.02018	0.60533	normal	1.78576	up	[R]	General function prediction only	Molecular Function: hydrolase activity (GO:0016787);;	K06130|0|mdm:103441410|K06130 lysophospholipase II [EC:3.1.1.5] | (RefSeq) acyl-protein thioesterase 2-like	Glycerophospholipid metabolism (ko00564)	[I]	Lipid transport and metabolism	Phospholipase/Carboxylesterase;; Prolyl oligopeptidase family;; Serine hydrolase (FSH1)	Probable carboxylesterase Os04g0669500 OS=Oryza sativa subsp. japonica OX=39947 GN=Os04g0669500 PE=3 SV=1	S	Function unknown	PREDICTED: acyl-protein thioesterase 2-like isoform X1 [Malus domestica]	molecular function: catalytic activity (GO:0003824)
MD08G1152600	MD08G1152600	15.2142	13.2562	17.2193	9.21233	10.1252	10.1188	4.80158	7.0986	11.1343	-0.580198	normal	-0.995424	down	[R]	General function prediction only	--	K06990|0|mdm:103437396|K06990 MEMO1 family protein | (RefSeq) protein MEMO1-like	--	[R]	General function prediction only	Memo-like protein	--	S	Function unknown	PREDICTED: protein MEMO1-like [Malus domestica]	--
MD08G1168100	MD08G1168100	1.02053	2.01973	1.21592	3.04507	0.989402	2.15098	3.18078	3.46594	2.35102	0.566609	normal	1.06372	up	--	--	--	--	--	--	--	--	--	S	Function unknown	PREDICTED: uncharacterized protein LOC103448108 [Malus domestica]	--
MD08G1180000	MD08G1180000	8.12113	4.45446	7.83533	6.40652	3.60351	5.0726	2.9965	3.45573	4.70868	-0.400081	normal	-0.885549	down	[R]	General function prediction only	--	--	--	--	--	Anaphase-promoting complex subunit 4 WD40 domain;; WD domain, G-beta repeat	Transcription initiation factor TFIID subunit 5 OS=Arabidopsis thaliana OX=3702 GN=TAF5 PE=1 SV=1	S	Function unknown	PREDICTED: uncharacterized WD repeat-containing protein C2A9.03-like isoform X1 [Pyrus x bretschneideri]	--
MD08G1180200	MD08G1180200	87.4548	55.136	49.8716	32.5574	24.8615	23.1018	29.5811	27.9694	29.4738	-1.21075	down	-1.16157	down	--	--	Molecular Function: DNA binding (GO:0003677);; Molecular Function: transcription factor activity, sequence-specific DNA binding (GO:0003700);; Cellular Component: nucleus (GO:0005634);; Biological Process: regulation of transcription, DNA-templated (GO:0006355);;	K09286|0|mdm:103441637|K09286 EREBP-like factor | (RefSeq) AP2D28; ethylene-responsive transcription factor RAP2-4-like	--	--	--	AP2 domain	Ethylene-responsive transcription factor RAP2-4 OS=Arabidopsis thaliana OX=3702 GN=RAP2-4 PE=1 SV=1	K	Transcription	DREB6.1 [Malus sieversii]	molecular function: binding (GO:0005488);; molecular function: nucleic acid binding transcription factor activity (GO:0001071);; biological process: biological regulation (GO:0065007);; cellular component: cell (GO:0005623);; cellular component: organelle (GO:0043226);; cellular component: cell part (GO:0044464)
MD08G1184700	MD08G1184700	15.7748	20.6587	23.0273	11.816	12.9374	10.2517	7.03244	9.00877	13.1812	-0.70555	down	-1.03234	down	[I]	Lipid transport and metabolism	--	--	--	--	--	Putative S-adenosyl-L-methionine-dependent methyltransferase;; Methyltransferase domain;; Methyltransferase domain;; Methyltransferase domain	Probable pectin methyltransferase QUA2 OS=Arabidopsis thaliana OX=3702 GN=QUA2 PE=1 SV=2	S	Function unknown	PREDICTED: probable pectin methyltransferase QUA2 [Malus domestica]	--
MD08G1186000	MD08G1186000	12.1668	11.9015	21.6878	3.49966	3.35647	0.225621	0.774097	1.29368	4.79759	-2.61186	down	-2.72964	down	--	--	--	--	--	--	--	Phosphate-induced protein 1 conserved region	Protein EXORDIUM OS=Arabidopsis thaliana OX=3702 GN=EXO PE=2 SV=1	S	Function unknown	PREDICTED: protein EXORDIUM-like [Pyrus x bretschneideri]	--
MD08G1186100	MD08G1186100	21.2236	13.0628	20.941	1.86947	2.28886	0.596289	0.430817	0.540464	4.54415	-3.46761	down	-3.32387	down	--	--	Cellular Component: plant-type cell wall (GO:0009505);;	--	--	--	--	Phosphate-induced protein 1 conserved region	Protein EXORDIUM OS=Arabidopsis thaliana OX=3702 GN=EXO PE=2 SV=1	S	Function unknown	PREDICTED: protein EXORDIUM-like [Pyrus x bretschneideri]	cellular component: cell (GO:0005623);; cellular component: cell part (GO:0044464)
MD08G1191400	MD08G1191400	4.26401	11.5286	9.62294	12.6144	3.50408	2.13742	3.3857	2.71687	6.21972	-0.437076	normal	-1.0498	down	--	--	Biological Process: polysaccharide biosynthetic process (GO:0000271);; Biological Process: oligopeptide transport (GO:0006857);; Biological Process: cellular metal ion homeostasis (GO:0006875);; Cellular Component: plasmodesma (GO:0009506);; Biological Process: multidimensional cell growth (GO:0009825);; Biological Process: cell tip growth (GO:0009932);; Biological Process: regulation of hormone …	--	--	[T]	Signal transduction mechanisms	OPT oligopeptide transporter protein	Oligopeptide transporter 3 OS=Arabidopsis thaliana OX=3702 GN=OPT3 PE=2 SV=3	S	Function unknown	PREDICTED: oligopeptide transporter 3 [Prunus mume]	biological process: metabolic process (GO:0008152);; biological process: single-organism process (GO:0044699);; biological process: localization (GO:0051179);; biological process: cellular process (GO:0009987);; biological process: biological regulation (GO:0065007);; cellular component: cell junction (GO:0030054);; biological process: growth (GO:0040007);; biological process: developmental proce…
MD08G1195400	MD08G1195400	102.347	42.3966	65.9754	14.9685	17.1106	11.654	8.45703	14.7407	24.0019	-2.21547	down	-2.17168	down	--	--	Biological Process: mitochondrial transport (GO:0006839);; Cellular Component: integral component of membrane (GO:0016021);; Cellular Component: mitochondrial membrane (GO:0031966);;	K15104|0|mdm:103441661|K15104 solute carrier family 25 (mitochondrial oxoglutarate transporter), member 11 | (RefSeq) mitochondrial uncoupling protein 5-like	--	[C]	Energy production and conversion	Mitochondrial carrier protein	Mitochondrial uncoupling protein 5 OS=Arabidopsis thaliana OX=3702 GN=PUMP5 PE=2 SV=1	S	Function unknown	PREDICTED: mitochondrial uncoupling protein 5-like [Malus domestica]	biological process: localization (GO:0051179);; cellular component: membrane (GO:0016020);; cellular component: membrane part (GO:0044425);; cellular component: cell (GO:0005623);; cellular component: organelle (GO:0043226);; cellular component: organelle part (GO:0044422);; cellular component: cell part (GO:0044464)
MD08G1198200	MD08G1198200	2.99492	2.78633	3.60813	4.3221	2.38369	2.27222	1.08531	1.60649	1.44816	-0.0205673	normal	-1.17936	down	--	--	--	--	--	--	--	--	--	S	Function unknown	PREDICTED: uncharacterized protein LOC103441672 [Malus domestica]	--
MD08G1198300	MD08G1198300	1.47143	1.29788	1.181	1.20384	0.297431	1.76618	0.657068	0.398398	0.791477	-0.250115	normal	-1.11423	down	--	--	--	--	--	--	--	KIP1-like protein	Protein NETWORKED 2A OS=Arabidopsis thaliana OX=3702 GN=NET2A PE=2 SV=1	S	Function unknown	PREDICTED: protein NETWORKED 2A-like [Malus domestica]	--
MD08G1200300	MD08G1200300	0.213651	0.078016	0.318801	0	0.597496	0.213586	0.596394	0.796352	0.610811	--	--	1.68147	up	--		Molecular Function: protein serine/threonine kinase activity (GO:0004674);; Molecular Function: protein serine/threonine/tyrosine kinase activity (GO:0004712);; Molecular Function: protein tyrosine kinase activity (GO:0004713);; Molecular Function: ATP binding (GO:0005524);; Biological Process: protein phosphorylation (GO:0006468);;	--	--	[T]	Signal transduction mechanisms	Ethylene-responsive protein kinase Le-CTR1;; Protein tyrosine kinase;; Protein kinase domain	Serine/threonine-protein kinase CTR1 OS=Arabidopsis thaliana OX=3702 GN=CTR1 PE=1 SV=1	T	Signal transduction mechanisms	PREDICTED: serine/threonine-protein kinase CTR1-like [Malus domestica]	molecular function: catalytic activity (GO:0003824);; biological process: metabolic process (GO:0008152);; biological process: cellular process (GO:0009987);; molecular function: binding (GO:0005488)
MD08G1204400	MD08G1204400	0.160374	0.351833	0.02739	0.41112	0.679808	0.485074	1.42679	0.828357	0.586296	--	--	2.33144	up	--	--	Cellular Component: plasma membrane (GO:0005886);; Molecular Function: lyase activity (GO:0016829);; Molecular Function: carbohydrate binding (GO:0030246);;	K18195|0|mdm:103428890|K18195 rhamnogalacturonan endolyase [EC:4.2.2.23] | (RefSeq) probable rhamnogalacturonate lyase B	--	--	--	Rhamnogalacturonate lyase family;; Polysaccharide lyase family 4, domain III;; Polysaccharide lyase family 4, domain II	--	--	--	PREDICTED: probable rhamnogalacturonate lyase B [Malus domestica]	cellular component: cell (GO:0005623);; cellular component: membrane (GO:0016020);; cellular component: cell part (GO:0044464);; molecular function: catalytic activity (GO:0003824);; molecular function: binding (GO:0005488)
MD08G1209900	MD08G1209900	8.26716	8.79772	5.94764	17.0185	5.34364	12.4067	17.7376	16.8598	11.7347	0.626951	normal	0.997212	up	[G]	Carbohydrate transport and metabolism	Cellular Component: integral component of plasma membrane (GO:0005887);; Molecular Function: sucrose transmembrane transporter activity (GO:0008515);; Biological Process: sucrose transport (GO:0015770);; Biological Process: transmembrane transport (GO:0055085);;	K15378|0|pxb:103928205|K15378 solute carrier family 45, member 1/2/4 | (RefSeq) sucrose transport protein SUC4-like	--	[G]	Carbohydrate transport and metabolism	Major Facilitator Superfamily;; MFS/sugar transport protein;; PUCC protein	Sucrose transport protein SUC4 OS=Arabidopsis thaliana OX=3702 GN=SUC4 PE=1 SV=2	U	Intracellular trafficking, secretion, and vesicular transport	PREDICTED: sucrose transport protein SUC4-like isoform X1 [Pyrus x bretschneideri]	cellular component: cell (GO:0005623);; cellular component: membrane (GO:0016020);; cellular component: membrane part (GO:0044425);; cellular component: cell part (GO:0044464);; molecular function: transporter activity (GO:0005215);; biological process: single-organism process (GO:0044699);; biological process: localization (GO:0051179)
MD08G1210000	MD08G1210000	26.977	29.8556	20.8078	45.6202	21.8491	28.507	52.0782	42.2181	38.276	0.347163	normal	0.758336	up	[K]	Transcription	Molecular Function: protein serine/threonine kinase activity (GO:0004674);; Molecular Function: transmembrane receptor protein tyrosine kinase activity (GO:0004714);; Molecular Function: ATP binding (GO:0005524);; Biological Process: protein phosphorylation (GO:0006468);; Cellular Component: integral component of membrane (GO:0016021);; Molecular Function: 2-alkenal reductase [NAD(P)] activity (G…	--	--	--	--	Protein kinase domain;; Protein tyrosine kinase;; Leucine rich repeat;; Leucine Rich repeats (2 copies);; Leucine rich repeat N-terminal domain	Receptor-like protein kinase HAIKU2 OS=Arabidopsis thaliana OX=3702 GN=IKU2 PE=1 SV=1	S	Function unknown	PREDICTED: receptor-like protein kinase HAIKU2 [Malus domestica]	molecular function: catalytic activity (GO:0003824);; biological process: metabolic process (GO:0008152);; biological process: cellular process (GO:0009987);; molecular function: signal transducer activity (GO:0004871);; molecular function: molecular transducer activity (GO:0060089);; biological process: signaling (GO:0023052);; biological process: single-organism process (GO:0044699);; biologica…
MD08G1210400	MD08G1210400	0.173805	0.155316	0.339723	0.681143	0.330436	0.655167	1.26593	1.06534	0.625091	1.34097	normal	2.11226	up	[K]	Transcription	Biological Process: response to molecule of bacterial origin (GO:0002237);; Molecular Function: protein serine/threonine kinase activity (GO:0004674);; Molecular Function: ATP binding (GO:0005524);; Biological Process: protein phosphorylation (GO:0006468);; Biological Process: protein targeting to membrane (GO:0006612);; Biological Process: signal transduction (GO:0007165);; Biological Process: p…	--	--	--	--	Protein kinase domain;; Protein tyrosine kinase;; Leucine rich repeat;; Leucine Rich repeats (2 copies);; Leucine rich repeat N-terminal domain	Receptor protein-tyrosine kinase CEPR1 OS=Arabidopsis thaliana OX=3702 GN=CEPR1 PE=1 SV=1	S	Function unknown	PREDICTED: receptor-like protein kinase HSL1 [Malus domestica]	biological process: response to stimulus (GO:0050896);; molecular function: catalytic activity (GO:0003824);; biological process: metabolic process (GO:0008152);; biological process: cellular process (GO:0009987);; molecular function: binding (GO:0005488);; biological process: localization (GO:0051179);; biological process: biological regulation (GO:0065007);; biological process: multicellular or…
MD08G1217200	MD08G1217200	26.8601	26.3739	30.6986	16.1388	21.372	17.7108	13.0806	14.7572	20.7365	-0.544691	normal	-0.799994	down	[G]	Carbohydrate transport and metabolism	Molecular Function: sucrose alpha-glucosidase activity (GO:0004575);; Biological Process: metabolic process (GO:0008152);; Molecular Function: glycopeptide alpha-N-acetylgalactosaminidase activity (GO:0033926);;	--	--	--	--	Alkaline and neutral invertase	Alkaline/neutral invertase CINV2 OS=Arabidopsis thaliana OX=3702 GN=CINV2 PE=1 SV=1	S	Function unknown	PREDICTED: probable alkaline/neutral invertase D [Pyrus x bretschneideri]	molecular function: catalytic activity (GO:0003824);; biological process: metabolic process (GO:0008152)
MD08G1219400	MD08G1219400	45.5526	57.286	42.0126	71.9688	54.0348	66.7156	85.118	74.2937	66.4291	0.461157	normal	0.629229	up	[T]	Signal transduction mechanisms	Molecular Function: adenyl nucleotide binding (GO:0030554);;	--	--	--	--	CBS domain;; PB1 domain	CBS domain-containing protein CBSCBSPB3 OS=Arabidopsis thaliana OX=3702 GN=CBSCBSPB3 PE=1 SV=1	S	Function unknown	PREDICTED: CBS domain-containing protein CBSCBSPB3-like [Malus domestica]	molecular function: binding (GO:0005488)
MD08G1221600	MD08G1221600	36.8163	48.9162	46.9773	28.8061	33.8343	27.9219	21.3646	21.6303	38.6773	-0.491144	normal	-0.70955	down	[R]	General function prediction only	--	K14298|0|mdm:103453678|K14298 mRNA export factor | (RefSeq) protein RAE1	RNA transport (ko03013)	[A]	RNA processing and modification	WD domain, G-beta repeat;; Anaphase-promoting complex subunit 4 WD40 domain	Protein RAE1 OS=Arabidopsis thaliana OX=3702 GN=RAE1 PE=1 SV=2	S	Function unknown	PREDICTED: protein RAE1 [Malus domestica]	--
MD08G1225200	MD08G1225200	19.2577	24.2155	15.9676	44.3467	16.3805	28.1061	41.7546	40.7864	25.0683	0.615761	normal	0.845574	up	--	--	Biological Process: RNA methylation (GO:0001510);; Molecular Function: structural constituent of ribosome (GO:0003735);; Biological Process: translation (GO:0006412);; Cellular Component: cytosolic ribosome (GO:0022626);; Biological Process: ribosome biogenesis (GO:0042254);;	K14815|1.64316e-168|mdm:103428923|K14815 mRNA turnover protein 4 | (RefSeq) mRNA turnover protein 4 homolog	--	[A]	RNA processing and modification	Ribosomal protein L10	--	J	Translation, ribosomal structure and biogenesis	PREDICTED: mRNA turnover protein 4 homolog [Malus domestica]	biological process: metabolic process (GO:0008152);; biological process: cellular process (GO:0009987);; molecular function: structural molecule activity (GO:0005198);; cellular component: cell (GO:0005623);; cellular component: macromolecular complex (GO:0032991);; cellular component: organelle (GO:0043226);; cellular component: cell part (GO:0044464);; biological process: cellular component org…
MD08G1226500	MD08G1226500	1.78578	2.20116	1.95685	3.68261	2.05683	2.88736	3.88705	2.86302	3.77725	0.578568	normal	0.807649	up	--	--	Molecular Function: nucleic acid binding (GO:0003676);; Biological Process: DNA metabolic process (GO:0006259);;	--	--	--	--	Retrotransposon gag protein;; Zinc knuckle	--	L	Replication, recombination and repair	PREDICTED: uncharacterized protein LOC103441879 isoform X2 [Malus domestica]	molecular function: binding (GO:0005488);; biological process: metabolic process (GO:0008152);; biological process: cellular process (GO:0009987)
MD08G1231900	MD08G1231900	37.7508	32.7031	30.9191	22.8075	39.8403	53.2404	59.8345	106.715	34.8318	0.247464	normal	0.986989	up	--	--	--	--	--	--	--	Cupin	11S globulin seed storage protein 2 OS=Sesamum indicum OX=4182 PE=2 SV=1	S	Function unknown	PREDICTED: 11S globulin seed storage protein 2-like [Malus domestica]	--
MD08G1232400	MD08G1232400	3.00838	3.36106	3.7122	5.94023	4.57963	4.94254	5.59247	5.13423	5.3251	0.665617	up	0.657801	up	--	--	--	--	--	[J]	Translation, ribosomal structure and biogenesis	Brix domain	Peter Pan-like protein OS=Arabidopsis thaliana OX=3702 GN=PPAN PE=1 SV=1	S	Function unknown	PREDICTED: peter Pan-like protein isoform X2 [Malus domestica]	--
MD08G1236800	MD08G1236800	2.91842	7.04105	0.950286	10.6555	3.78508	7.73328	26.5911	14.9519	8.65282	1.06193	normal	2.18309	up	[C]	Energy production and conversion	Molecular Function: electron carrier activity (GO:0009055);; Biological Process: electron transport chain (GO:0022900);; Molecular Function: metal ion binding (GO:0046872);; Molecular Function: 2 iron, 2 sulfur cluster binding (GO:0051537);;	K02639|2.55663e-62|pxb:103946316|K02639 ferredoxin | (RefSeq) ferredoxin, leaf L-A-like	Photosynthesis (ko00195)	--	--	2Fe-2S iron-sulfur cluster binding domain	Ferredoxin-1, chloroplastic OS=Solanum lycopersicum OX=4081 GN=SEND33 PE=2 SV=1	C	Energy production and conversion	PREDICTED: ferredoxin, leaf L-A-like [Pyrus x bretschneideri]	molecular function: electron carrier activity (GO:0009055);; biological process: metabolic process (GO:0008152);; biological process: cellular process (GO:0009987);; biological process: single-organism process (GO:0044699);; molecular function: binding (GO:0005488)
MD08G1243900	MD08G1243900	27.8859	27.6617	27.8665	41.0417	39.7415	51.1361	100.77	78.2442	39.2941	0.710323	up	1.36962	up	--	--	--	K14945|0|mdm:103441972|K14945 protein quaking | (RefSeq) KH domain-containing protein At1g09660/At1g09670	--	[A]	RNA processing and modification	Homodimerisation region of STAR domain protein;; KH domain	KH domain-containing protein At1g09660/At1g09670 OS=Arabidopsis thaliana OX=3702 GN=At1g09660/At1g09670 PE=2 SV=1	A	RNA processing and modification	PREDICTED: KH domain-containing protein At1g09660/At1g09670 [Malus domestica]	--
MD09G1004400	MD09G1004400	62.0394	57.661	76.4189	43.4505	47.2603	38.066	31.9623	41.8073	51.0109	-0.551152	normal	-0.66284	down	--	--	--	K15102|0|mdm:103442088|K15102 solute carrier family 25 (mitochondrial phosphate transporter), member 3 | (RefSeq) mitochondrial phosphate carrier protein 3, mitochondrial-like	--	[C]	Energy production and conversion	Mitochondrial carrier protein	Mitochondrial phosphate carrier protein 3, mitochondrial OS=Arabidopsis thaliana OX=3702 GN=MPT3 PE=1 SV=1	S	Function unknown	PREDICTED: mitochondrial phosphate carrier protein 3, mitochondrial-like [Malus domestica]	--
MD09G1016600	MD09G1016600	0.343804	1.77324	1.79496	1.17533	0.652828	0.057227	0.155085	0.039413	0.446381	-0.985416	normal	-2.60364	down	--	--	--	--	--	[E]	Amino acid transport and metabolism	Transmembrane amino acid transporter protein;; Tryptophan/tyrosine permease family	Lysine histidine transporter 1 OS=Arabidopsis thaliana OX=3702 GN=LHT1 PE=1 SV=1	E	Amino acid transport and metabolism	PREDICTED: lysine histidine transporter 1-like [Malus domestica]	--
MD09G1028900	MD09G1028900	116.856	184.941	51.8299	110.285	65.584	181.347	76.5933	46.1418	61.9628	0.0578792	normal	-0.946877	down	[P]	Inorganic ion transport and metabolism	Cellular Component: plant-type vacuole membrane (GO:0009705);; Molecular Function: nitrate transmembrane transporter activity (GO:0015112);; Biological Process: nitrate transport (GO:0015706);; Cellular Component: integral component of membrane (GO:0016021);; Biological Process: transmembrane transport (GO:0055085);;	K02575|0|mdm:103421471|K02575 MFS transporter, NNP family, nitrate/nitrite transporter | (RefSeq) high affinity nitrate transporter 2.7-like	Nitrogen metabolism (ko00910)	--	--	Major Facilitator Superfamily	High affinity nitrate transporter 2.7 OS=Arabidopsis thaliana OX=3702 GN=NRT2.7 PE=2 SV=1	P	Inorganic ion transport and metabolism	PREDICTED: high affinity nitrate transporter 2.7-like [Malus domestica]	cellular component: cell (GO:0005623);; cellular component: membrane (GO:0016020);; cellular component: organelle (GO:0043226);; cellular component: organelle part (GO:0044422);; cellular component: cell part (GO:0044464);; molecular function: transporter activity (GO:0005215);; biological process: localization (GO:0051179);; cellular component: membrane part (GO:0044425)
MD09G1029100	MD09G1029100	2.13403	4.41546	1.07883	1.09281	0.983702	4.95914	0.936944	0.807797	0.708896	-0.0735474	normal	-1.63121	down	[L]	Replication, recombination and repair	--	K15271|0|mdm:103411332|K15271 ATP-dependent DNA helicase HFM1/MER3 [EC:3.6.4.12] | (RefSeq) DExH-box ATP-dependent RNA helicase DExH17-like	--	[A]	RNA processing and modification	Sec63 Brl domain;; Helicase conserved C-terminal domain	DExH-box ATP-dependent RNA helicase DExH17 OS=Arabidopsis thaliana OX=3702 GN=MER3 PE=2 SV=1	L	Replication, recombination and repair	PREDICTED: DExH-box ATP-dependent RNA helicase DExH17-like [Malus domestica]	--
MD09G1035400	MD09G1035400	2.91226	2.88231	4.31888	1.45762	1.54267	1.74403	1.07626	1.04824	2.3779	-1.038	down	-1.17918	down	--	--	--	--	--	[S]	Function unknown	--	--	S	Function unknown	PREDICTED: protein FAM179B-like [Malus domestica]	--
MD09G1035900	MD09G1035900	19.7344	29.5348	14.8212	47.2709	27.6297	40.0123	91.7892	54.7853	33.829	0.889454	up	1.47736	up	[P]	Inorganic ion transport and metabolism	--	K03549|0|mdm:103442271|K03549 KUP system potassium uptake protein | (RefSeq) potassium transporter 8	--	--	--	K+ potassium transporter	Potassium transporter 8 OS=Arabidopsis thaliana OX=3702 GN=POT8 PE=2 SV=2	P	Inorganic ion transport and metabolism	PREDICTED: potassium transporter 8 isoform X2 [Malus domestica]	--
MD09G1037900	MD09G1037900	13.9753	9.77691	23.3333	5.95307	7.72067	2.09936	1.81719	2.78417	8.49533	-1.5102	down	-1.8589	down	[N]	Cell motility	--	K20887|0|mdm:103442280|K20887 xyloglucan glycosyltransferase 4 [EC:2.4.1.-] | (RefSeq) xyloglucan glycosyltransferase 4-like	--	--	--	Glycosyl transferase family group 2;; Glycosyltransferase like family 2;; Glycosyl transferase family 21;; Glycosyl transferase family 2	Xyloglucan glycosyltransferase 4 OS=Arabidopsis thaliana OX=3702 GN=CSLC4 PE=1 SV=1	M	Cell wall/membrane/envelope biogenesis	PREDICTED: xyloglucan glycosyltransferase 4-like [Malus domestica]	--
MD09G1043700	MD09G1043700	14.2022	9.25888	4.81351	2.35262	1.07	1.2061	2.33963	1.40384	1.78352	-2.56635	down	-2.37069	down	[MDT]	Cell wall/membrane/envelope biogenesis;; Cell cycle control, cell division, chromosome partitioning;; Signal transduction mechanisms	--	--	--	[O]	Posttranslational modification, protein turnover, chaperones	Domain associated at C-terminal with AAA;; ATPase family associated with various cellular activities (AAA);; Holliday junction DNA helicase ruvB N-terminus	AAA-ATPase ASD, mitochondrial OS=Arabidopsis thaliana OX=3702 GN=AATP1 PE=1 SV=1	O	Posttranslational modification, protein turnover, chaperones	PREDICTED: AAA-ATPase At3g28580-like [Malus domestica]	--
MD09G1048100	MD09G1048100	10.9138	18.6759	10.271	22.8378	19.4056	21.5392	30.2783	20.88	20.6646	0.733638	up	0.837949	up	--	--	--	K10712|0|mdm:103411190|K10712 cysteamine dioxygenase [EC:1.13.11.19] | (RefSeq) plant cysteine oxidase 2-like	Taurine and hypotaurine metabolism (ko00430)	[S]	Function unknown	PCO_ADO	Plant cysteine oxidase 2 OS=Arabidopsis thaliana OX=3702 GN=PCO2 PE=1 SV=1	S	Function unknown	PREDICTED: plant cysteine oxidase 2-like [Malus domestica]	--
MD09G1052400	MD09G1052400	66.7027	48.2704	43.374	29.618	29.8186	25.9091	27.0905	29.4265	36.0383	-0.838781	down	-0.788022	down	--	--	Molecular Function: structural constituent of ribosome (GO:0003735);; Cellular Component: ribosome (GO:0005840);; Biological Process: translation (GO:0006412);;	--	--	--	--	--	Uncharacterized protein At5g19025 OS=Arabidopsis thaliana OX=3702 GN=At5g19025 PE=2 SV=3	S	Function unknown	PREDICTED: uncharacterized protein LOC103445873 [Malus domestica]	molecular function: structural molecule activity (GO:0005198);; cellular component: cell (GO:0005623);; cellular component: macromolecular complex (GO:0032991);; cellular component: organelle (GO:0043226);; cellular component: cell part (GO:0044464);; biological process: metabolic process (GO:0008152);; biological process: cellular process (GO:0009987)
MD09G1053700	MD09G1053700	33.762	32.2797	39.2941	22.2889	26.8347	20.3848	20.8178	19.521	30.2296	-0.541636	normal	-0.592084	down	--	--	Molecular Function: DNA binding (GO:0003677);; Biological Process: regulation of transcription, DNA-templated (GO:0006355);;	--	--	--	--	No apical meristem (NAM) protein	NAC domain-containing protein 100 OS=Arabidopsis thaliana OX=3702 GN=NAC100 PE=2 SV=1	--	--	NAC domain protein [Malus domestica]	molecular function: binding (GO:0005488);; biological process: biological regulation (GO:0065007)
MD09G1066400	MD09G1066400	6.74144	10.2558	8.39855	11.514	10.4357	11.816	15.4296	13.7184	10.8677	0.463438	normal	0.644005	up	--	--	--	--	--	[A]	RNA processing and modification	--	Protein RIK OS=Arabidopsis thaliana OX=3702 GN=RIK PE=1 SV=2	S	Function unknown	PREDICTED: protein RIK-like isoform X2 [Pyrus x bretschneideri]	--
[truncated: 723 more rows]

## Sheet: identified
#ID	gene_name	S2-0-1	S2-0-2	S2-0-3	S2-2-1	S2-2-2	S2-2-3	S2-3-1	S2-3-2	S2-3-3	S2-2_vs_S2-0_edgeR_log2FC	S2-2_vs_S2-0_edgeR_(Pvalue_0.01_FC_1.5)_regulated	S2-3_vs_S2-0_edgeR_log2FC	S2-3_vs_S2-0_edgeR_(Pvalue_0.01_FC_1.5)_regulated	COG_class	COG_class_annotation	GO_annotation	KEGG_annotation	KEGG_pathway_annotation	KOG_class	KOG_class_annotation	Pfam_annotation	Swiss_Prot_annotation	eggNOG_class	eggNOG_class_annotation	NR_annotation	GO_second_level_annotation
[truncated: 1,314 more rows]

## Sheet: characterized
#ID	gene_name	S2-0-1	S2-0-2	S2-0-3	S2-2-1	S2-2-2	S2-2-3	S2-3-1	S2-3-2	S2-3-3	S2-2_vs_S2-0_edgeR_log2FC	S2-2_vs_S2-0_edgeR_(Pvalue_0.01_FC_1.5)_regulated	S2-3_vs_S2-0_edgeR_log2FC	S2-3_vs_S2-0_edgeR_(Pvalue_0.01_FC_1.5)_regulated	COG_class	COG_class_annotation	GO_annotation	KEGG_annotation	KEGG_pathway_annotation	KOG_class	KOG_class_annotation	Pfam_annotation	Swiss_Prot_annotation	eggNOG_class	eggNOG_class_annotation	NR_annotation	GO_second_level_annotation
[truncated: 1,199 more rows]
