# Supplementary material for: New Insights into MdSPS4-Mediated Sucrose Accumulation under Different Nitrogen Levels Revealed by Physiological and Transcriptomic Analysis
Source: Int J Mol Sci. 2022 Dec 16;23(24):16073. doi: 10.3390/ijms232416073 (PMC9782777; doi:10.3390/ijms232416073)
Supplement: Supplementary file 1 [file ijms-23-16073-s001.zip › Table S7.xls]

## Sheet: Cluster1
#ID	Merge1	Merge2	Merge3	Merge4	Merge5	Merge6	COG_class	COG_class_annotation	GO_annotation	KEGG_annotation	KEGG_pathway_annotation	KOG_class	KOG_class_annotation	Pfam_annotation	eggNOG_class	eggNOG_class_annotation	GO_second_level_annotation
MD00G1005100	0.748767	0.842216	-0.048567	-0.240717	-0.739352	-0.562346	[E]	Amino acid transport and metabolism	--	--	--	[H]	Coenzyme transport and metabolism	--	E	Amino acid transport and metabolism	--
MD00G1032200	1.28466	0.398669	0.570225	-0.730258	-0.846131	-0.67717	[IQR]	Lipid transport and metabolism;; Secondary metabolites biosynthesis, transport and catabolism;; General function prediction only	Molecular Function: prostaglandin-E2 9-reductase activity (GO:0050221);; Biological Process: oxidation-reduction process (GO:0055114);;	K15095|0|mdm:103407258|K15095 (+)-neomenthol dehydrogenase [EC:1.1.1.208] | (RefSeq) (+)-neomenthol dehydrogenase-like	Monoterpenoid biosynthesis (ko00902)	[Q]	Secondary metabolites biosynthesis, transport and catabolism	short chain dehydrogenase;; Enoyl-(Acyl carrier protein) reductase;; KR domain	S	Function unknown	molecular function: catalytic activity (GO:0003824);; biological process: metabolic process (GO:0008152);; biological process: single-organism process (GO:0044699)
MD00G1038400	0.80961	0.557495	-0.0697793	-0.376465	-0.535154	-0.385707	[QV]	Secondary metabolites biosynthesis, transport and catabolism;; Defense mechanisms	Molecular Function: monooxygenase activity (GO:0004497);; Molecular Function: iron ion binding (GO:0005506);; Cellular Component: mitochondrion (GO:0005739);; Molecular Function: electron carrier activity (GO:0009055);; Cellular Component: chloroplast thylakoid membrane (GO:0009535);; Biological Process: response to wounding (GO:0009611);; Biological Process: response to fungus (GO:0009620);; Bio…	K01723|0|mdm:103440454|K01723 hydroperoxide dehydratase [EC:4.2.1.92] | (RefSeq) allene oxide synthase 1, chloroplastic-like	alpha-Linolenic acid metabolism (ko00592)	--	--	Cytochrome P450	Q	Secondary metabolites biosynthesis, transport and catabolism	molecular function: catalytic activity (GO:0003824);; biological process: metabolic process (GO:0008152);; biological process: single-organism process (GO:0044699);; molecular function: binding (GO:0005488);; cellular component: cell (GO:0005623);; cellular component: organelle (GO:0043226);; cellular component: cell part (GO:0044464);; molecular function: electron carrier activity (GO:0009055);;…
MD00G1049100	1.12617	-0.0949379	0.429555	-0.574111	-0.455406	-0.431273	--	--	--	--	--	--	--	Plant protein of unknown function	S	Function unknown	--
MD00G1053600	1.00653	0.297933	0.264303	-1.07901	0.0264151	-0.51617	--	--	--	--	--	--	--	--	--	--	--
MD00G1061800	0.75828	0.545591	0.060687	-0.612519	-0.539742	-0.212298	[H]	Coenzyme transport and metabolism	--	K04040|0|mdm:103425992|K04040 chlorophyll/bacteriochlorophyll a synthase [EC:2.5.1.62 2.5.1.133] | (RefSeq) chlorophyll synthase, chloroplastic-like	Porphyrin and chlorophyll metabolism (ko00860)	--	--	UbiA prenyltransferase family	H	Coenzyme transport and metabolism	--
MD00G1083500	1.1275	0.560615	0.319125	-1.17237	-0.613697	-0.22117	[P]	Inorganic ion transport and metabolism	Molecular Function: N,N-dimethylaniline monooxygenase activity (GO:0004499);; Molecular Function: flavin adenine dinucleotide binding (GO:0050660);; Molecular Function: NADP binding (GO:0050661);; Biological Process: oxidation-reduction process (GO:0055114);;	K00485|0|pxb:103937261|K00485 dimethylaniline monooxygenase (N-oxide forming) [EC:1.14.13.8] | (RefSeq) probable flavin-containing monooxygenase 1	--	[Q]	Secondary metabolites biosynthesis, transport and catabolism	Flavin-binding monooxygenase-like;; Pyridine nucleotide-disulphide oxidoreductase;; L-lysine 6-monooxygenase (NADPH-requiring);; Pyridine nucleotide-disulphide oxidoreductase;; NAD(P)-binding Rossmann-like domain	P	Inorganic ion transport and metabolism	molecular function: catalytic activity (GO:0003824);; biological process: metabolic process (GO:0008152);; biological process: single-organism process (GO:0044699);; molecular function: binding (GO:0005488)
MD00G1092900	1.45914	0.426627	0.0747486	-0.505831	-0.578118	-0.876562	[R]	General function prediction only	--	--	--	[C]	Energy production and conversion	Aldo/keto reductase family	C	Energy production and conversion	--
MD00G1107800	0.901123	0.624877	0.615697	-1.5381	-0.587521	-0.0160742	[P]	Inorganic ion transport and metabolism	Molecular Function: DNA binding (GO:0003677);; Biological Process: rRNA processing (GO:0006364);; Biological Process: unsaturated fatty acid biosynthetic process (GO:0006636);; Biological Process: response to light stimulus (GO:0009416);; Cellular Component: chloroplast thylakoid membrane (GO:0009535);; Cellular Component: chloroplast inner membrane (GO:0009706);; Biological Process: thylakoid me…	K04035|0|pxb:103938880|K04035 magnesium-protoporphyrin IX monomethyl ester (oxidative) cyclase [EC:1.14.13.81] | (RefSeq) magnesium-protoporphyrin IX monomethyl ester [oxidative] cyclase, chloroplastic-like	Porphyrin and chlorophyll metabolism (ko00860)	--	--	Rubrerythrin	H	Coenzyme transport and metabolism	molecular function: binding (GO:0005488);; biological process: metabolic process (GO:0008152);; biological process: cellular process (GO:0009987);; biological process: single-organism process (GO:0044699);; biological process: response to stimulus (GO:0050896);; cellular component: cell (GO:0005623);; cellular component: membrane (GO:0016020);; cellular component: organelle (GO:0043226);; cellula…
MD00G1112500	0.759796	0.63421	-0.0704745	-0.243659	-0.3984	-0.681472	--	--	Molecular Function: peroxidase activity (GO:0004601);; Biological Process: response to oxidative stress (GO:0006979);; Molecular Function: heme binding (GO:0020037);; Molecular Function: metal ion binding (GO:0046872);; Biological Process: oxidation-reduction process (GO:0055114);;	K00430|0|mdm:103403867|K00430 peroxidase [EC:1.11.1.7] | (RefSeq) peroxidase 51-like	Phenylpropanoid biosynthesis (ko00940)	--	--	Peroxidase	G	Carbohydrate transport and metabolism	molecular function: catalytic activity (GO:0003824);; molecular function: antioxidant activity (GO:0016209);; biological process: metabolic process (GO:0008152);; biological process: cellular process (GO:0009987);; biological process: single-organism process (GO:0044699);; biological process: response to stimulus (GO:0050896);; biological process: detoxification (GO:0098754);; molecular function:…
MD00G1115500	1.23466	0.620166	0.273619	-0.727984	-0.700799	-0.699658	--	--	--	--	--	--	--	--	S	Function unknown	--
MD00G1122900	0.895758	0.017843	0.296622	-0.410318	-0.389587	-0.410318	--	--	Molecular Function: hydrolase activity, hydrolyzing O-glycosyl compounds (GO:0004553);; Biological Process: carbohydrate metabolic process (GO:0005975);; Cellular Component: anchored component of membrane (GO:0031225);; Molecular Function: cation binding (GO:0043169);;	--	--	--	--	Glycosyl hydrolases family 17	G	Carbohydrate transport and metabolism	molecular function: catalytic activity (GO:0003824);; biological process: metabolic process (GO:0008152);; cellular component: membrane (GO:0016020);; cellular component: membrane part (GO:0044425);; molecular function: binding (GO:0005488)
MD00G1147100	1.45459	0.816699	-0.0192617	-0.753571	-1.12478	-0.373685	[J]	Translation, ribosomal structure and biogenesis	--	--	--	[J]	Translation, ribosomal structure and biogenesis	Amidase	J	Translation, ribosomal structure and biogenesis	--
MD00G1152600	0.957949	0.375537	0.0352417	-0.365937	-0.456645	-0.546145	--	--	--	--	--	--	--	--	S	Function unknown	--
MD00G1185200	1.05016	0.618767	0.442541	-0.98581	-0.505197	-0.620465	--	--	--	--	--	[S]	Function unknown	TMEM214, C-terminal, caspase 4 activator	S	Function unknown	--
MD01G1033000	0.76596	0.856327	0.316908	-0.311696	-1.07438	-0.553124	[G]	Carbohydrate transport and metabolism	--	--	--	[GC]	Carbohydrate transport and metabolism;; Energy production and conversion	UDP-glucoronosyl and UDP-glucosyl transferase	S	Function unknown	--
MD01G1034400	1.00722	0.490885	0.113788	-0.73965	-0.639441	-0.232804	--	--	Molecular Function: peroxidase activity (GO:0004601);; Biological Process: response to oxidative stress (GO:0006979);; Molecular Function: heme binding (GO:0020037);; Molecular Function: metal ion binding (GO:0046872);; Biological Process: oxidation-reduction process (GO:0055114);;	K00430|0|pxb:103936335|K00430 peroxidase [EC:1.11.1.7] | (RefSeq) peroxidase 17-like	Phenylpropanoid biosynthesis (ko00940)	--	--	Peroxidase	G	Carbohydrate transport and metabolism	molecular function: catalytic activity (GO:0003824);; molecular function: antioxidant activity (GO:0016209);; biological process: metabolic process (GO:0008152);; biological process: cellular process (GO:0009987);; biological process: single-organism process (GO:0044699);; biological process: response to stimulus (GO:0050896);; biological process: detoxification (GO:0098754);; molecular function:…
MD01G1039800	1.02074	0.047944	0.206452	-0.429863	-0.583379	-0.261893	[HR]	Coenzyme transport and metabolism;; General function prediction only	--	--	--	--	--	Isochorismatase family	S	Function unknown	--
MD01G1045200	0.849737	0.388615	0.202293	-0.00427521	-0.49579	-0.940579	--	--	--	--	--	--	--	Cysteine-rich TM module stress tolerance	--	--	--
MD01G1066300	1.11972	0.425446	0.45165	-0.720081	-0.69693	-0.579805	--		--	--	--	--	--	Protein kinase domain;; Protein tyrosine kinase;; D-mannose binding lectin;; S-locus glycoprotein domain	V	Defense mechanisms	--
MD01G1068800	0.80846	0.265686	-0.0625665	-0.362685	-0.385178	-0.263717	--	--	--	--	--	[GC]	Carbohydrate transport and metabolism;; Energy production and conversion	UDP-glucoronosyl and UDP-glucosyl transferase	S	Function unknown	--
MD01G1074800	1.23165	0.28479	0.277383	-0.537473	-0.593077	-0.663276	[G]	Carbohydrate transport and metabolism	--	K01792|0|mdm:103412014|K01792 glucose-6-phosphate 1-epimerase [EC:5.1.3.15] | (RefSeq) putative glucose-6-phosphate 1-epimerase	Glycolysis / Gluconeogenesis (ko00010)	[G]	Carbohydrate transport and metabolism	Aldose 1-epimerase	G	Carbohydrate transport and metabolism	--
MD01G1144600	0.78593	0.438495	0.629717	-0.838233	-0.799872	-0.216036	--	--	Molecular Function: zinc ion binding (GO:0008270);;	--	--	[A]	RNA processing and modification	RING-variant domain	O	Posttranslational modification, protein turnover, chaperones	molecular function: binding (GO:0005488)
MD01G1146300	0.915221	0.228197	-0.00813296	-0.553167	-0.156411	-0.425707	[G]	Carbohydrate transport and metabolism	Biological Process: maltose metabolic process (GO:0000023);; Biological Process: MAPK cascade (GO:0000165);; Biological Process: sucrose biosynthetic process (GO:0005986);; Biological Process: pentose-phosphate shunt (GO:0006098);; Biological Process: rRNA processing (GO:0006364);; Biological Process: protein targeting to membrane (GO:0006612);; Biological Process: response to cold (GO:0009409);;…	K01100|0|mdm:103444794|K01100 sedoheptulose-bisphosphatase [EC:3.1.3.37] | (RefSeq) sedoheptulose-1,7-bisphosphatase, chloroplastic-like	Carbon fixation in photosynthetic organisms (ko00710);; Carbon metabolism (ko01200)	[G]	Carbohydrate transport and metabolism	Fructose-1-6-bisphosphatase, N-terminal domain	G	Carbohydrate transport and metabolism	biological process: metabolic process (GO:0008152);; biological process: cellular process (GO:0009987);; biological process: single-organism process (GO:0044699);; biological process: signaling (GO:0023052);; biological process: response to stimulus (GO:0050896);; biological process: biological regulation (GO:0065007);; biological process: localization (GO:0051179);; cellular component: cell (GO:…
MD01G1152100	1.01099	0.790278	-0.663459	-0.498335	-0.317573	-0.321902	[QV]	Secondary metabolites biosynthesis, transport and catabolism;; Defense mechanisms	Molecular Function: monooxygenase activity (GO:0004497);; Molecular Function: iron ion binding (GO:0005506);; Molecular Function: electron carrier activity (GO:0009055);; Molecular Function: oxidoreductase activity, acting on paired donors, with incorporation or reduction of molecular oxygen (GO:0016705);; Molecular Function: heme binding (GO:0020037);; Biological Process: oxidation-reduction pro…	K09588|0|mdm:103437230|K09588 cytochrome P450 family 90 subfamily A polypeptide 1 [EC:1.14.-.-] | (RefSeq) cytochrome P450 90A1-like	Brassinosteroid biosynthesis (ko00905)	[QI]	Secondary metabolites biosynthesis, transport and catabolism;; Lipid transport and metabolism	Cytochrome P450	Q	Secondary metabolites biosynthesis, transport and catabolism	molecular function: catalytic activity (GO:0003824);; biological process: metabolic process (GO:0008152);; biological process: single-organism process (GO:0044699);; molecular function: binding (GO:0005488);; molecular function: electron carrier activity (GO:0009055)
MD01G1153500	1.07587	0.11044	0.432437	-0.356055	-0.853775	-0.408914	--	--	Biological Process: regulation of transcription, DNA-templated (GO:0006355);; Molecular Function: zinc ion binding (GO:0008270);; Molecular Function: histone binding (GO:0042393);;	--	--	[R]	General function prediction only	Alfin;; PHD-finger	S	Function unknown	biological process: biological regulation (GO:0065007);; molecular function: binding (GO:0005488)
MD01G1160800	1.10578	0.240434	0.424403	-0.535897	-0.798019	-0.436697	[L]	Replication, recombination and repair	Molecular Function: nucleic acid binding (GO:0003676);; Molecular Function: nuclease activity (GO:0004518);; Biological Process: nucleic acid phosphodiester bond hydrolysis (GO:0090305);;	--	--	--	--	Staphylococcal nuclease homologue	L	Replication, recombination and repair	molecular function: binding (GO:0005488);; molecular function: catalytic activity (GO:0003824);; biological process: metabolic process (GO:0008152);; biological process: cellular process (GO:0009987)
MD01G1184900	0.707052	0.380728	0.0925903	-0.39894	-0.382489	-0.39894	[K]	Transcription	--	--	--	--	--	Protein tyrosine kinase;; Protein kinase domain;; Leucine rich repeat;; Leucine Rich repeats (2 copies);; Leucine rich repeat N-terminal domain;; Leucine Rich Repeat	S	Function unknown	--
MD01G1199000	1.01321	0.550144	-0.159495	-0.933261	-0.211515	-0.259085	[GM]	Carbohydrate transport and metabolism;; Cell wall/membrane/envelope biogenesis	--	--	--	--	--	--	M	Cell wall/membrane/envelope biogenesis	--
MD01G1206100	0.886355	0.0533157	0.551389	0.114516	-0.514688	-1.09089	--	--	--	--	--	[BK]	Chromatin structure and dynamics;; Transcription	--	L	Replication, recombination and repair	--
MD01G1207500	0.616132	0.436518	-0.0474659	-0.38952	-0.247395	-0.36827	[J]	Translation, ribosomal structure and biogenesis	--	--	--	--	--	RNA recognition motif. (a.k.a. RRM, RBD, or RNP domain)	S	Function unknown	--
MD01G1222700	1.18452	0.571333	0.272377	-0.827923	-0.827419	-0.372885	--	--	--	--	--	--	--	--	S	Function unknown	--
MD01G1225700	1.21579	0.496212	0.493021	-0.217753	-0.941212	-1.04606	[MDT]	Cell wall/membrane/envelope biogenesis;; Cell cycle control, cell division, chromosome partitioning;; Signal transduction mechanisms	--	K08900|0|mdm:103444243|K08900 mitochondrial chaperone BCS1 | (RefSeq) AAA-ATPase At2g46620-like	--	[O]	Posttranslational modification, protein turnover, chaperones	ATPase family associated with various cellular activities (AAA);; Domain associated at C-terminal with AAA;; AAA domain (dynein-related subfamily)	O	Posttranslational modification, protein turnover, chaperones	--
MD02G1006100	1.2773	0.152952	0.0368043	-0.714503	-0.604666	-0.147891	--	--	--	--	--	--	--	--	--	--	--
MD02G1011000	1.00165	0.200026	0.083379	-0.513075	-0.612516	-0.159465	[T]	Signal transduction mechanisms	--	--	--	--	--	Calcineurin-like phosphoesterase;; Calcineurin-like phosphoesterase superfamily domain	S	Function unknown	--
MD02G1013300	0.855322	0.059028	0.462241	-0.353892	-0.376493	-0.646206	--	--	--	--	--	--	--	--	S	Function unknown	--
MD02G1013500	1.27954	0.251943	0.625804	-0.73173	-1.15038	-0.275171	--	--	--	--	--	--	--	--	--	--	--
MD02G1018900	1.15403	0.499806	0.0255035	-0.558193	-0.523305	-0.597843	[T]	Signal transduction mechanisms	--	--	--	[T]	Signal transduction mechanisms	Protein kinase domain;; Protein tyrosine kinase;; Carbohydrate-binding protein of the ER;; Di-glucose binding within endoplasmic reticulum	T	Signal transduction mechanisms	--
MD02G1037900	1.09041	0.721582	0.0449745	-0.554109	-0.669644	-0.633215	[T]	Signal transduction mechanisms	Molecular Function: voltage-gated potassium channel activity (GO:0005249);; Biological Process: potassium ion transport (GO:0006813);; Cellular Component: integral component of membrane (GO:0016021);; Biological Process: transmembrane transport (GO:0055085);;	--	--	[PT]	Inorganic ion transport and metabolism;; Signal transduction mechanisms	Ion transport protein;; Ankyrin repeats (3 copies);; Ankyrin repeats (many copies);; KHA, dimerisation domain of potassium ion channel;; Ankyrin repeat;; Ankyrin repeats (many copies);; Ankyrin repeat;; Cyclic nucleotide-binding domain;; Ion channel	U	Intracellular trafficking, secretion, and vesicular transport	molecular function: transporter activity (GO:0005215);; biological process: cellular process (GO:0009987);; biological process: single-organism process (GO:0044699);; biological process: localization (GO:0051179);; biological process: biological regulation (GO:0065007);; cellular component: membrane (GO:0016020);; cellular component: membrane part (GO:0044425)
MD02G1041600	0.972318	0.0779269	-0.00760558	-0.450398	-0.260912	-0.331329	--	--	Cellular Component: mitochondrion (GO:0005739);;	K18404|1.0339e-82|mdm:103426626|K18404 tudor domain-containing protein 3 | (RefSeq) tudor domain-containing protein 3-like	--	[S]	Function unknown	RecQ mediated genome instability protein	S	Function unknown	cellular component: cell (GO:0005623);; cellular component: organelle (GO:0043226);; cellular component: cell part (GO:0044464)
MD02G1050100	1.23061	0.155182	0.480342	-0.952942	-0.651357	-0.261832	--	--	Molecular Function: DNA binding (GO:0003677);; Biological Process: response to stress (GO:0006950);; Biological Process: response to abiotic stimulus (GO:0009628);; Biological Process: response to hormone (GO:0009725);; Biological Process: primary metabolic process (GO:0044238);; Biological Process: cellular macromolecule metabolic process (GO:0044260);; Biological Process: response to oxygen-con…	K03627|4.56832e-24|mdm:103449107|K03627 putative transcription factor | (RefSeq) multiprotein-bridging factor 1c-like	--	[K]	Transcription	--	K	Transcription	molecular function: binding (GO:0005488);; biological process: response to stimulus (GO:0050896);; biological process: metabolic process (GO:0008152);; biological process: cellular process (GO:0009987)
MD02G1057400	0.835051	0.248161	0.0340216	-0.653897	-0.334506	-0.128831	[R]	General function prediction only	Molecular Function: nucleic acid binding (GO:0003676);; Molecular Function: methyltransferase activity (GO:0008168);; Biological Process: methylation (GO:0032259);;	--	--	[J]	Translation, ribosomal structure and biogenesis	Methyltransferase small domain;; Ribosomal protein L11 methyltransferase (PrmA);; Methyltransferase domain;; Methyltransferase domain;; Putative RNA methylase family UPF0020;; Methyltransferase domain;; Conserved hypothetical protein 95;; RNA cap guanine-N2 methyltransferase	J	Translation, ribosomal structure and biogenesis	molecular function: binding (GO:0005488);; molecular function: catalytic activity (GO:0003824);; biological process: metabolic process (GO:0008152)
MD02G1057600	0.92862	0.323458	0.579288	0.0124067	-0.990865	-0.852907	--	--	--	--	--	--	--	--	S	Function unknown	--
MD02G1078200	1.0073	-0.0787222	0.00636395	-0.351191	-0.320339	-0.26341	--	--	--	K05391|0|pxb:103951852|K05391 cyclic nucleotide gated channel, other eukaryote | (RefSeq) cyclic nucleotide-gated ion channel 1-like	Plant-pathogen interaction (ko04626)	[PT]	Inorganic ion transport and metabolism;; Signal transduction mechanisms	--	U	Intracellular trafficking, secretion, and vesicular transport	--
MD02G1083500	1.2993	0.184497	0.0305265	-0.606894	-0.651285	-0.256147	[C]	Energy production and conversion	--	K06444|0|mdm:103450601|K06444 lycopene epsilon-cyclase [EC:5.5.1.18] | (RefSeq) lycopene epsilon cyclase, chloroplastic	Carotenoid biosynthesis (ko00906)	--	--	Lycopene cyclase protein	I	Lipid transport and metabolism	--
MD02G1087400	0.946761	0.352129	0.138249	-0.392951	-0.768538	-0.27565	--	--	--	--	--	--	--	Protein of unknown function (DUF1313)	S	Function unknown	--
MD02G1095400	1.31329	0.575013	0.32474	-1.11189	-0.829976	-0.271178	[R]	General function prediction only	Cellular Component: cytosol (GO:0005829);;	K09705|8.2951e-168|mdm:103451397|K09705 uncharacterized protein | (RefSeq) uncharacterized LOC103451397	--	--	--	Cupin superfamily (DUF985)	S	Function unknown	cellular component: cell (GO:0005623);; cellular component: cell part (GO:0044464)
MD02G1105500	1.01054	0.0164566	0.323762	-0.455861	-0.439034	-0.455861	[G]	Carbohydrate transport and metabolism	--	--	--	--	--	Glycosyl hydrolases family 17;; X8 domain	G	Carbohydrate transport and metabolism	--
MD02G1107500	1.20729	0.386013	0.550721	-0.98007	-0.830367	-0.333588	[O]	Posttranslational modification, protein turnover, chaperones	Molecular Function: serine-type endopeptidase activity (GO:0004252);; Biological Process: proteolysis (GO:0006508);; Molecular Function: identical protein binding (GO:0042802);; Biological Process: negative regulation of catalytic activity (GO:0043086);;	--	--	--	--	Subtilase family;; Peptidase inhibitor I9	O	Posttranslational modification, protein turnover, chaperones	molecular function: catalytic activity (GO:0003824);; biological process: metabolic process (GO:0008152);; molecular function: binding (GO:0005488);; biological process: biological regulation (GO:0065007)
MD02G1123800	1.18729	0.236037	0.624363	-0.73108	-0.715377	-0.601228	--	--	Biological Process: respiratory burst involved in defense response (GO:0002679);; Molecular Function: zinc ion binding (GO:0008270);; Biological Process: intracellular signal transduction (GO:0035556);;	--	--	[O]	Posttranslational modification, protein turnover, chaperones	Ring finger domain;; RING-like zinc finger;; Zinc finger, C3HC4 type (RING finger);; Zinc finger, C3HC4 type (RING finger)	O	Posttranslational modification, protein turnover, chaperones	biological process: immune system process (GO:0002376);; biological process: metabolic process (GO:0008152);; biological process: single-organism process (GO:0044699);; molecular function: binding (GO:0005488);; biological process: cellular process (GO:0009987);; biological process: signaling (GO:0023052);; biological process: response to stimulus (GO:0050896);; biological process: biological reg…
MD02G1124700	0.757042	0.278484	-0.0804394	-0.652482	-0.260074	-0.0425298	--	--	Molecular Function: peroxidase activity (GO:0004601);; Biological Process: response to oxidative stress (GO:0006979);; Molecular Function: heme binding (GO:0020037);; Molecular Function: metal ion binding (GO:0046872);; Biological Process: oxidation-reduction process (GO:0055114);;	K00430|0|mdm:103455972|K00430 peroxidase [EC:1.11.1.7] | (RefSeq) peroxidase 64	Phenylpropanoid biosynthesis (ko00940)	--	--	Peroxidase	G	Carbohydrate transport and metabolism	molecular function: catalytic activity (GO:0003824);; molecular function: antioxidant activity (GO:0016209);; biological process: metabolic process (GO:0008152);; biological process: cellular process (GO:0009987);; biological process: single-organism process (GO:0044699);; biological process: response to stimulus (GO:0050896);; biological process: detoxification (GO:0098754);; molecular function:…
MD02G1127500	0.964584	0.289241	0.243366	-0.267743	-0.65551	-0.573938	[I]	Lipid transport and metabolism	--	K10782|0|mdm:103456108|K10782 fatty acyl-ACP thioesterase A [EC:3.1.2.14] | (RefSeq) oleoyl-acyl carrier protein thioesterase 1, chloroplastic-like	Fatty acid biosynthesis (ko00061)	--	--	Acyl-ACP thioesterase	I	Lipid transport and metabolism	--
MD02G1137500	1.01025	-0.0134037	0.150702	-0.388118	-0.37131	-0.388118	[G]	Carbohydrate transport and metabolism	Molecular Function: beta-galactosidase activity (GO:0004565);; Biological Process: carbohydrate metabolic process (GO:0005975);; Molecular Function: carbohydrate binding (GO:0030246);;	--	--	[G]	Carbohydrate transport and metabolism	Glycosyl hydrolases family 35;; Galactose binding lectin domain;; Beta-galactosidase	G	Carbohydrate transport and metabolism	molecular function: catalytic activity (GO:0003824);; biological process: metabolic process (GO:0008152);; molecular function: binding (GO:0005488)
MD02G1140100	1.76383	0.0239073	0.232886	-1.0751	-0.123734	-0.821789	--	--	Biological Process: response to stress (GO:0006950);; Biological Process: response to water (GO:0009415);;	--	--	--	--	Dehydrin	S	Function unknown	biological process: response to stimulus (GO:0050896)
MD02G1166700	0.970959	1.01866	0.277788	-1.12641	-0.833601	-0.307398	--	--	--	--	--	--	--	Myb-like DNA-binding domain	K	Transcription	--
MD02G1167100	0.713403	0.199957	0.0536767	-0.370593	-0.28915	-0.307294	--		--	--	--	--	--	Protein tyrosine kinase;; Protein kinase domain;; D-mannose binding lectin;; S-locus glycoprotein domain;; PAN-like domain;; Domain of unknown function (DUF3403)	T	Signal transduction mechanisms	--
MD02G1169000	1.00903	0.268421	0.257314	-0.465271	-0.687384	-0.382112	--	--	--	--	--	--	--	Protein of unknown function, DUF547;; Leucine-zipper of ternary complex factor MIP1	S	Function unknown	--
MD02G1176000	1.26226	0.15797	0.238275	-0.228868	-0.721424	-0.70821	--	--	Molecular Function: DNA binding (GO:0003677);; Molecular Function: transcription factor activity, sequence-specific DNA binding (GO:0003700);; Cellular Component: nucleus (GO:0005634);; Biological Process: regulation of transcription, DNA-templated (GO:0006355);;	K09284|0|mdm:103445097|K09284 AP2-like factor, euAP2 lineage | (RefSeq) AHAP2, AP2, AP2D40; floral homeotic protein APETALA 2	--	--	--	AP2 domain	K	Transcription	molecular function: binding (GO:0005488);; molecular function: nucleic acid binding transcription factor activity (GO:0001071);; biological process: biological regulation (GO:0065007);; cellular component: cell (GO:0005623);; cellular component: organelle (GO:0043226);; cellular component: cell part (GO:0044464)
MD02G1188100	1.01158	0.848238	0.294987	-0.91406	-0.812902	-0.427843	--	--	Cellular Component: integral component of membrane (GO:0016021);; Molecular Function: transferase activity, transferring hexosyl groups (GO:0016758);;	--	--	[GM]	Carbohydrate transport and metabolism;; Cell wall/membrane/envelope biogenesis	galactosyl transferase GMA12/MNN10 family	S	Function unknown	cellular component: membrane (GO:0016020);; cellular component: membrane part (GO:0044425);; molecular function: catalytic activity (GO:0003824)
MD02G1192600	1.08481	0.17945	0.10433	-0.685307	-0.0598755	-0.623408	[G]	Carbohydrate transport and metabolism	Cellular Component: cell wall (GO:0005618);; Biological Process: cellular glucan metabolic process (GO:0006073);; Molecular Function: xyloglucan:xyloglucosyl transferase activity (GO:0016762);; Molecular Function: xyloglucan-specific endo-beta-1,4-glucanase activity (GO:0033946);; Cellular Component: apoplast (GO:0048046);;	K08235|0|mdm:103407202|K08235 xyloglucan:xyloglucosyl transferase [EC:2.4.1.207] | (RefSeq) probable xyloglucan endotransglucosylase/hydrolase protein 6	--	--	--	Glycosyl hydrolases family 16;; Xyloglucan endo-transglycosylase (XET) C-terminus	G	Carbohydrate transport and metabolism	cellular component: cell (GO:0005623);; cellular component: cell part (GO:0044464);; biological process: metabolic process (GO:0008152);; biological process: cellular process (GO:0009987);; molecular function: catalytic activity (GO:0003824);; cellular component: extracellular region (GO:0005576)
MD02G1200300	0.840762	0.223941	0.171017	-0.513068	-0.649218	-0.0734339	[QV]	Secondary metabolites biosynthesis, transport and catabolism;; Defense mechanisms	--	--	--	[QI]	Secondary metabolites biosynthesis, transport and catabolism;; Lipid transport and metabolism	Cytochrome P450	Q	Secondary metabolites biosynthesis, transport and catabolism	--
MD02G1209700	0.858401	0.123689	0.225019	-0.374135	-0.360238	-0.472735	--	--	--	--	--	--	--	Hydrophobic seed protein;; Protease inhibitor/seed storage/LTP family;; Probable lipid transfer	S	Function unknown	--
MD02G1229400	1.06688	0.446348	0.170778	-0.633142	-0.620851	-0.430015	[QV]	Secondary metabolites biosynthesis, transport and catabolism;; Defense mechanisms	--	K04123|0|mdm:103418447|K04123 ent-kaurenoic acid hydroxylase [EC:1.14.13.79] | (RefSeq) KAO, KOA1; ent-kaurenoic acid oxidase 1-like	Diterpenoid biosynthesis (ko00904)	[QI]	Secondary metabolites biosynthesis, transport and catabolism;; Lipid transport and metabolism	Cytochrome P450	Q	Secondary metabolites biosynthesis, transport and catabolism	--
MD02G1267000	0.849516	0.267651	0.215226	-0.219935	-0.656391	-0.456066	[G]	Carbohydrate transport and metabolism	--	--	--	[R]	General function prediction only	Major Facilitator Superfamily;; Sugar (and other) transporter	G	Carbohydrate transport and metabolism	--
MD02G1290600	1.18108	0.222798	0.451378	-0.677823	-0.451775	-0.725661	--	--	--	--	--	--	--	--	--	--	--
MD02G1294400	1.30095	0.449542	0.432008	-0.973652	-0.88466	-0.324184	--	--	--	--	--	--	--	--	S	Function unknown	--
MD02G1297000	1.29525	0.412992	-0.0361658	-0.575086	-0.663607	-0.433384	--	--	Biological Process: phosphatidylinositol biosynthetic process (GO:0006661);; Biological Process: cytochrome b6f complex assembly (GO:0010190);; Cellular Component: thylakoid membrane (GO:0042651);;	--	--	--	--	--	S	Function unknown	biological process: metabolic process (GO:0008152);; biological process: cellular process (GO:0009987);; biological process: single-organism process (GO:0044699);; biological process: cellular component organization or biogenesis (GO:0071840);; cellular component: cell (GO:0005623);; cellular component: membrane (GO:0016020);; cellular component: cell part (GO:0044464)
MD02G1297300	1.66479	0.317581	-0.134876	-0.631299	-0.643464	-0.572737	--	--	--	--	--	--	--	Protein of unknown function (DUF4005);; IQ calmodulin-binding motif	S	Function unknown	--
MD02G1308200	1.82302	0.11469	0.196814	-0.622328	-0.955338	-0.55686	--	--	--	--	--	--	--	--	S	Function unknown	--
MD02G1315600	0.970229	0.361609	-0.00113537	-0.728426	-0.050952	-0.551324	--	--	--	--	--	--	--	Helix-loop-helix DNA-binding domain	K	Transcription	--
MD02G1315700	1.34157	0.173119	0.181322	-0.614207	-0.377253	-0.704555	--	--	--	--	--	--	--	Helix-loop-helix DNA-binding domain	K	Transcription	--
MD03G1036700	1.01555	0.228341	0.233805	-0.495634	-0.543934	-0.438124	[O]	Posttranslational modification, protein turnover, chaperones	--	--	--	[O]	Posttranslational modification, protein turnover, chaperones	FKBP-type peptidyl-prolyl cis-trans isomerase	O	Posttranslational modification, protein turnover, chaperones	--
MD03G1066200	1.34601	0.463712	0.376686	-0.699083	-0.842224	-0.645098	--	--	--	--	--	--	--	GDSL/SGNH-like Acyl-Esterase family found in Pmr5 and Cas1p;; PMR5 N terminal Domain	S	Function unknown	--
MD03G1067600	1.72887	-0.381952	-0.506027	-0.648359	-0.665817	0.473286	--	--	--	--	--	[R]	General function prediction only	--	--	--	--
MD03G1081900	1.24716	0.529072	0.12325	-0.578224	-0.669799	-0.651457	--	--	--	--	--	[GC]	Carbohydrate transport and metabolism;; Energy production and conversion	UDP-glucoronosyl and UDP-glucosyl transferase	S	Function unknown	--
MD03G1085200	0.667531	-0.0743503	0.40466	-0.352138	-0.372051	-0.273651	[I]	Lipid transport and metabolism	Molecular Function: C-4 methylsterol oxidase activity (GO:0000254);; Molecular Function: iron ion binding (GO:0005506);; Biological Process: fatty acid biosynthetic process (GO:0006633);; Cellular Component: integral component of membrane (GO:0016021);; Biological Process: oxidation-reduction process (GO:0055114);;	K14424|0|pxb:103954259|K14424 4-alpha-methyl-delta7-sterol-4alpha-methyl oxidase [EC:1.14.13.72] | (RefSeq) methylsterol monooxygenase 2-2	Steroid biosynthesis (ko00100)	[I]	Lipid transport and metabolism	Fatty acid hydroxylase superfamily	I	Lipid transport and metabolism	molecular function: catalytic activity (GO:0003824);; biological process: metabolic process (GO:0008152);; biological process: single-organism process (GO:0044699);; molecular function: binding (GO:0005488);; biological process: cellular process (GO:0009987);; cellular component: membrane (GO:0016020);; cellular component: membrane part (GO:0044425)
MD03G1094500	1.32267	0.0888717	0.347986	-1.29804	-0.755073	0.293583	--	--	Molecular Function: copper ion binding (GO:0005507);;	--	--	--	--	Metallothionein	S	Function unknown	molecular function: binding (GO:0005488)
MD03G1105500	0.845323	0.801438	0.121908	-0.609639	-0.432547	-0.726483	--	--	--	--	--	--	--	CCT motif	S	Function unknown	--
MD03G1108700	1.29241	0.155376	0.581303	-0.619865	-0.67222	-0.737004	--	--	--	K14638|0|mdm:103421914|K14638 solute carrier family 15 (peptide/histidine transporter), member 3/4 | (RefSeq) protein NRT1/ PTR FAMILY 2.7-like	--	[E]	Amino acid transport and metabolism	POT family	E	Amino acid transport and metabolism	--
MD03G1116000	0.833388	0.17186	0.198425	-0.618559	-0.487347	-0.0977659	--	--	--	--	--	--	--	Auxin response factor;; B3 DNA binding domain;; AUX/IAA family	K	Transcription	--
MD03G1125200	0.740104	0.56773	0.624989	-1.0437	-0.544622	-0.344504	[O]	Posttranslational modification, protein turnover, chaperones	--	K13525|0|mdm:103407783|K13525 transitional endoplasmic reticulum ATPase | (RefSeq) uncharacterized LOC103407783	Protein processing in endoplasmic reticulum (ko04141)	[O]	Posttranslational modification, protein turnover, chaperones	Cell division protein 48 (CDC48), N-terminal domain;; Cell division protein 48 (CDC48), domain 2	O	Posttranslational modification, protein turnover, chaperones	--
MD03G1129300	0.708072	0.672537	0.672831	-1.34776	-0.559099	-0.146584	--	--	--	--	--	--	--	--	--	--	--
MD03G1134800	1.22913	0.647482	0.321362	-0.503871	-0.914941	-0.779166	[E]	Amino acid transport and metabolism	Molecular Function: prephenate dehydratase activity (GO:0004664);; Cellular Component: cytosol (GO:0005829);; Biological Process: tyrosine biosynthetic process (GO:0006571);; Biological Process: L-phenylalanine biosynthetic process (GO:0009094);; Cellular Component: chloroplast (GO:0009507);; Biological Process: response to low fluence blue light stimulus by blue low-fluence system (GO:0010244);;…	K05359|0|mdm:103424012|K05359 arogenate/prephenate dehydratase [EC:4.2.1.91 4.2.1.51] | (RefSeq) arogenate dehydratase/prephenate dehydratase 6, chloroplastic	Phenylalanine, tyrosine and tryptophan biosynthesis (ko00400);; Biosynthesis of amino acids (ko01230)	[E]	Amino acid transport and metabolism	Prephenate dehydratase	E	Amino acid transport and metabolism	molecular function: catalytic activity (GO:0003824);; cellular component: cell (GO:0005623);; cellular component: cell part (GO:0044464);; biological process: metabolic process (GO:0008152);; biological process: cellular process (GO:0009987);; biological process: single-organism process (GO:0044699);; cellular component: organelle (GO:0043226);; biological process: response to stimulus (GO:005089…
MD03G1173700	1.64703	0.157178	0.119362	-1.3439	-0.456199	-0.123465	--	--	Biological Process: response to stress (GO:0006950);;	--	--	--	--	--	S	Function unknown	biological process: response to stimulus (GO:0050896)
MD03G1195000	1.10147	0.915888	0.0613669	-0.739249	-0.766032	-0.573441	--	--	--	--	--	--	--	--	S	Function unknown	--
MD03G1200100	0.894003	0.698127	0.11523	-0.591735	-0.561823	-0.553803	--	--	Biological Process: microtubule cytoskeleton organization (GO:0000226);; Biological Process: cytokinesis by cell plate formation (GO:0000911);; Cellular Component: spindle microtubule (GO:0005876);; Molecular Function: microtubule minus-end binding (GO:0051011);;	K16587|0|mdm:103428653|K16587 HAUS augmin-like complex subunit 4 | (RefSeq) AUGMIN subunit 4-like	--	--	--	HAUS augmin-like complex subunit 4	S	Function unknown	biological process: cellular process (GO:0009987);; biological process: cellular component organization or biogenesis (GO:0071840);; biological process: single-organism process (GO:0044699);; cellular component: cell (GO:0005623);; cellular component: organelle (GO:0043226);; cellular component: organelle part (GO:0044422);; cellular component: cell part (GO:0044464);; cellular component: supramo…
MD03G1206500	1.71935	0.0497009	0.194634	-0.525199	-0.694645	-0.743837	--	--	Molecular Function: transferase activity, transferring phosphorus-containing groups (GO:0016772);;	K04733|3.45343e-100|mdm:103408906|K04733 interleukin-1 receptor-associated kinase 4 [EC:2.7.11.1] | (RefSeq) G-type lectin S-receptor-like serine/threonine-protein kinase SD2-5	--	--	--	Protein tyrosine kinase	T	Signal transduction mechanisms	molecular function: catalytic activity (GO:0003824)
MD03G1207700	0.962411	0.245269	0.165958	-0.749282	-0.548336	-0.0760193	--	--	Biological Process: pentose-phosphate shunt (GO:0006098);; Biological Process: phosphatidylglycerol biosynthetic process (GO:0006655);; Cellular Component: chloroplast stroma (GO:0009570);; Biological Process: isopentenyl diphosphate biosynthetic process, methylerythritol 4-phosphate pathway (GO:0019288);; Biological Process: granum assembly (GO:0090391);;	--	--	--	--	--	U	Intracellular trafficking, secretion, and vesicular transport	biological process: metabolic process (GO:0008152);; biological process: cellular process (GO:0009987);; biological process: single-organism process (GO:0044699);; cellular component: cell (GO:0005623);; cellular component: organelle (GO:0043226);; cellular component: organelle part (GO:0044422);; cellular component: cell part (GO:0044464);; biological process: cellular component organization or …
MD03G1223900	1.08594	0.454381	0.29643	-0.69898	-0.64778	-0.489987	[V]	Defense mechanisms	--	--	--	[V]	Defense mechanisms	Lanthionine synthetase C-like protein	S	Function unknown	--
MD03G1247700	0.774968	0.657788	0.144882	-0.35387	-0.652433	-0.571334	--	--	Cellular Component: intracellular (GO:0005622);; Biological Process: signal transduction (GO:0007165);; Molecular Function: zinc ion binding (GO:0008270);; Biological Process: response to red or far red light (GO:0009639);; Biological Process: cellular component organization (GO:0016043);; Biological Process: heterocycle biosynthetic process (GO:0018130);; Biological Process: aromatic compound bi…	--	--	--	--	B-box zinc finger	S	Function unknown	cellular component: cell (GO:0005623);; cellular component: cell part (GO:0044464);; biological process: cellular process (GO:0009987);; biological process: biological regulation (GO:0065007);; molecular function: binding (GO:0005488);; biological process: response to stimulus (GO:0050896);; biological process: cellular component organization or biogenesis (GO:0071840);; biological process: metab…
MD03G1268900	0.84118	0.359696	-0.062286	-0.577178	-0.398196	-0.163217	--	--	Cellular Component: amyloplast (GO:0009501);; Cellular Component: chromoplast (GO:0009509);; Cellular Component: etioplast (GO:0009513);; Cellular Component: proplastid (GO:0009537);; Biological Process: chloroplast organization (GO:0009658);; Biological Process: leaf morphogenesis (GO:0009965);; Biological Process: chloroplast mRNA processing (GO:0010239);; Biological Process: carotenoid biosynt…	--	--	--	--	--	S	Function unknown	cellular component: cell (GO:0005623);; cellular component: organelle (GO:0043226);; cellular component: cell part (GO:0044464);; biological process: cellular process (GO:0009987);; biological process: cellular component organization or biogenesis (GO:0071840);; biological process: developmental process (GO:0032502);; biological process: metabolic process (GO:0008152);; biological process: single…
MD03G1282300	1.03889	0.926615	0.0232722	-0.74661	-0.59858	-0.643589	[P]	Inorganic ion transport and metabolism	Biological Process: metal ion transport (GO:0030001);; Molecular Function: metal ion binding (GO:0046872);;	--	--	[P]	Inorganic ion transport and metabolism	Heavy-metal-associated domain	S	Function unknown	biological process: localization (GO:0051179);; molecular function: binding (GO:0005488)
MD04G1008500	0.776563	-0.0402767	0.514969	-0.264837	-0.549436	-0.436983	--	--	--	K13448|4.67424e-175|mdm:103443481|K13448 calcium-binding protein CML | (RefSeq) probable calcium-binding protein CML22	Plant-pathogen interaction (ko04626)	[T]	Signal transduction mechanisms	EF-hand domain pair;; EF-hand domain;; EF hand;; EF-hand domain pair;; EF hand;; Secreted protein acidic and rich in cysteine Ca binding region;; Cytoskeletal-regulatory complex EF hand	DTZ	Cell cycle control, cell division, chromosome partitioning;; Signal transduction mechanisms;; Cytoskeleton	--
MD04G1009700	0.811608	0.312139	0.0160506	-0.463558	-0.479018	-0.197221	[S]	Function unknown	Molecular Function: acid phosphatase activity (GO:0003993);; Molecular Function: metal ion binding (GO:0046872);;	--	--	[G]	Carbohydrate transport and metabolism	Calcineurin-like phosphoesterase;; Purple acid Phosphatase, N-terminal domain;; Iron/zinc purple acid phosphatase-like protein C	S	Function unknown	molecular function: catalytic activity (GO:0003824);; biological process: metabolic process (GO:0008152);; biological process: cellular process (GO:0009987);; molecular function: binding (GO:0005488)
MD04G1009800	0.780262	0.338805	0.00973516	-0.498929	-0.485254	-0.144618	[S]	Function unknown	Molecular Function: acid phosphatase activity (GO:0003993);; Molecular Function: metal ion binding (GO:0046872);;	--	--	[G]	Carbohydrate transport and metabolism	Calcineurin-like phosphoesterase;; Purple acid Phosphatase, N-terminal domain;; Iron/zinc purple acid phosphatase-like protein C	S	Function unknown	molecular function: catalytic activity (GO:0003824);; biological process: metabolic process (GO:0008152);; biological process: cellular process (GO:0009987);; molecular function: binding (GO:0005488)
MD04G1016600	0.763139	0.257844	0.0945775	-0.737883	-0.278061	-0.0996171	[O]	Posttranslational modification, protein turnover, chaperones	--	--	--	[O]	Posttranslational modification, protein turnover, chaperones	DnaJ domain	O	Posttranslational modification, protein turnover, chaperones	--
MD04G1025800	1.00228	0.0392082	0.340227	-0.53064	-0.559834	-0.291236	--	--	--	K12462|9.40368e-169|pxb:103960376|K12462 Rho GDP-dissociation inhibitor | (RefSeq) rho GDP-dissociation inhibitor 1-like	--	[T]	Signal transduction mechanisms	RHO protein GDP dissociation inhibitor	O	Posttranslational modification, protein turnover, chaperones	--
MD04G1052000	0.596194	0.642855	0.00247671	-0.411283	-0.401031	-0.429211	--	--	Molecular Function: transcription factor activity, sequence-specific DNA binding (GO:0003700);; Biological Process: regulation of transcription, DNA-templated (GO:0006355);; Molecular Function: zinc ion binding (GO:0008270);; Molecular Function: sequence-specific DNA binding (GO:0043565);;	--	--	[K]	Transcription	GATA zinc finger;; Asx homology domain;; UCH-binding domain	K	Transcription	molecular function: nucleic acid binding transcription factor activity (GO:0001071);; biological process: biological regulation (GO:0065007);; molecular function: binding (GO:0005488)
MD04G1060700	1.11484	0.420901	0.254585	-0.944172	-0.586014	-0.260143	[Q]	Secondary metabolites biosynthesis, transport and catabolism	Molecular Function: iron ion binding (GO:0005506);; Cellular Component: peroxisome (GO:0005777);; Molecular Function: flavonol synthase activity (GO:0045431);; Molecular Function: iron-sulfur cluster binding (GO:0051536);; Biological Process: flavonol biosynthetic process (GO:0051555);; Biological Process: oxidation-reduction process (GO:0055114);;	--	--	[QR]	Secondary metabolites biosynthesis, transport and catabolism;; General function prediction only	non-haem dioxygenase in morphine synthesis N-terminal;; 2OG-Fe(II) oxygenase superfamily	S	Function unknown	molecular function: binding (GO:0005488);; cellular component: cell (GO:0005623);; cellular component: organelle (GO:0043226);; cellular component: cell part (GO:0044464);; molecular function: catalytic activity (GO:0003824);; biological process: metabolic process (GO:0008152);; biological process: single-organism process (GO:0044699)
MD04G1078600	1.34436	0.398335	0.424018	-0.523684	-0.830498	-0.812527	--	--	--	--	--	--	--	--	S	Function unknown	--
MD04G1081200	1.55113	-0.168539	0.394438	-0.811246	-0.771686	-0.1941	--	--	Molecular Function: enzyme inhibitor activity (GO:0004857);; Molecular Function: pectinesterase activity (GO:0030599);; Biological Process: negative regulation of catalytic activity (GO:0043086);;	--	--	--	--	Plant invertase/pectin methylesterase inhibitor	S	Function unknown	molecular function: molecular function regulator (GO:0098772);; biological process: biological regulation (GO:0065007);; molecular function: catalytic activity (GO:0003824)
MD04G1082300	1.01714	0.254175	0.177362	-0.840499	-0.426309	-0.181866	[O]	Posttranslational modification, protein turnover, chaperones	Molecular Function: cysteine-type endopeptidase activity (GO:0004197);; Biological Process: proteolysis (GO:0006508);;	K01369|0|mdm:103433087|K01369 legumain [EC:3.4.22.34] | (RefSeq) legumain	--	[O]	Posttranslational modification, protein turnover, chaperones	Peptidase C13 family;; Caspase domain	O	Posttranslational modification, protein turnover, chaperones	molecular function: catalytic activity (GO:0003824);; biological process: metabolic process (GO:0008152)
MD04G1123400	0.803131	0.31778	0.110295	-0.374786	-0.443969	-0.41245	--	--	--	--	--	[S]	Function unknown	Ion channel regulatory protein UNC-93	S	Function unknown	--
MD04G1130100	1.20265	0.181218	0.188529	-0.537562	-0.553224	-0.481609	--	--	--	--	--	--	--	--	--	--	--
MD04G1150900	1.25841	0.452336	-0.139017	-0.532335	-0.51945	-0.519945	--	--	--	--	--	--	--	--	S	Function unknown	--
MD04G1169900	1.41658	1.37208	-0.524355	-0.815281	-0.7877	-0.66132	--	--	--	--	--	--	--	--	S	Function unknown	--
MD04G1170000	0.684195	0.699834	-0.357052	-0.236033	-0.3209	-0.470044	--	--	Molecular Function: triglyceride lipase activity (GO:0004806);; Biological Process: lipid metabolic process (GO:0006629);;	--	--	--	--	Lipase (class 3)	S	Function unknown	molecular function: catalytic activity (GO:0003824);; biological process: metabolic process (GO:0008152);; biological process: single-organism process (GO:0044699)
MD04G1187600	0.654398	0.304222	0.184775	-0.607576	-0.0406004	-0.495218	[T]	Signal transduction mechanisms	--	--	--	[Q]	Secondary metabolites biosynthesis, transport and catabolism	ABC-2 type transporter;; ABC transporter;; Plant PDR ABC transporter associated;; AAA domain, putative AbiEii toxin, Type IV TA system;; ABC-transporter extracellular N-terminal;; ATPase family associated with various cellular activities (AAA)	V	Defense mechanisms	--
MD04G1200000	1.25499	0.676046	0.311225	-0.605968	-0.827982	-0.808306	[R]	General function prediction only	--	K10532|0|mdm:103433911|K10532 heparan-alpha-glucosaminide N-acetyltransferase [EC:2.3.1.78] | (RefSeq) heparan-alpha-glucosaminide N-acetyltransferase	Glycosaminoglycan degradation (ko00531)	[S]	Function unknown	--	S	Function unknown	--
MD04G1208200	1.10173	-0.0924133	0.0584174	-0.416166	-0.466344	-0.18522	--	--	Cellular Component: cell wall (GO:0005618);; Cellular Component: cytoplasm (GO:0005737);;	--	--	[P]	Inorganic ion transport and metabolism	Heavy-metal-associated domain	S	Function unknown	cellular component: cell (GO:0005623);; cellular component: cell part (GO:0044464)
MD04G1210600	1.0508	-0.207107	0.217105	-0.137252	-0.518052	-0.405499	--	--	--	--	--	--	--	Fantastic Four meristem regulator	S	Function unknown	--
MD04G1211700	1.3545	0.296585	0.556459	-0.779531	-0.715066	-0.712947	[T]	Signal transduction mechanisms	--	K04733|0|mdm:103433992|K04733 interleukin-1 receptor-associated kinase 4 [EC:2.7.11.1] | (RefSeq) receptor-like cytosolic serine/threonine-protein kinase RBK2	--	[T]	Signal transduction mechanisms	Protein tyrosine kinase;; Protein kinase domain	T	Signal transduction mechanisms	--
MD04G1213800	1.06538	0.593637	0.44006	-0.701664	-0.718518	-0.678896	[E]	Amino acid transport and metabolism	--	K13832|0|mdm:103434002|K13832 3-dehydroquinate dehydratase / shikimate dehydrogenase [EC:4.2.1.10 1.1.1.25] | (RefSeq) bifunctional 3-dehydroquinate dehydratase/shikimate dehydrogenase, chloroplastic-like	Phenylalanine, tyrosine and tryptophan biosynthesis (ko00400);; Biosynthesis of amino acids (ko01230)	[E]	Amino acid transport and metabolism	Type I 3-dehydroquinase;; Shikimate dehydrogenase substrate binding domain;; Shikimate / quinate 5-dehydrogenase;; NADP oxidoreductase coenzyme F420-dependent	E	Amino acid transport and metabolism	--
MD04G1216900	0.999702	0.245749	0.226485	0.0745287	-0.800237	-0.746228	[I]	Lipid transport and metabolism	--	--	--	--	--	Serine aminopeptidase, S33;; alpha/beta hydrolase fold;; Diacylglycerol acyltransferase	I	Lipid transport and metabolism	--
MD04G1220500	1.08303	0.387785	0.228876	-0.348882	-0.685338	-0.665473	[R]	General function prediction only	--	K08867|0|mdm:103419493|K08867 WNK lysine deficient protein kinase [EC:2.7.11.1] | (RefSeq) probable serine/threonine-protein kinase WNK9	--	[R]	General function prediction only	Protein kinase domain;; Protein tyrosine kinase;; Oxidative-stress-responsive kinase 1 C-terminal domain	T	Signal transduction mechanisms	--
MD04G1225000	0.466066	0.814495	0.704549	-1.08719	-0.563377	-0.334547	--	--	Cellular Component: nucleus (GO:0005634);; Biological Process: regulation of transcription, DNA-templated (GO:0006355);; Biological Process: auxin-activated signaling pathway (GO:0009734);; Molecular Function: protein dimerization activity (GO:0046983);;	K14484|4.96972e-144|mdm:103434165|K14484 auxin-responsive protein IAA | (RefSeq) IAA4; auxin-responsive protein IAA3-like	Plant hormone signal transduction (ko04075)	--	--	AUX/IAA family	K	Transcription	cellular component: cell (GO:0005623);; cellular component: organelle (GO:0043226);; cellular component: cell part (GO:0044464);; biological process: biological regulation (GO:0065007);; biological process: cellular process (GO:0009987);; biological process: signaling (GO:0023052);; biological process: single-organism process (GO:0044699);; biological process: response to stimulus (GO:0050896);; …
MD04G1226400	1.01538	0.181215	-0.280224	-0.477681	-0.291217	-0.14747	--	--	--	--	--	--	--	WRKY DNA -binding domain;; Plant zinc cluster domain	K	Transcription	--
MD04G1241600	1.21705	0.454647	0.535401	-0.515154	-0.924329	-0.767613	--	--	Biological Process: fatty acid beta-oxidation (GO:0006635);; Biological Process: protein import into peroxisome matrix (GO:0016558);;	--	--	--	--	--	S	Function unknown	biological process: metabolic process (GO:0008152);; biological process: cellular process (GO:0009987);; biological process: single-organism process (GO:0044699);; biological process: localization (GO:0051179);; biological process: cellular component organization or biogenesis (GO:0071840)
MD04G1241700	1.19433	0.542444	0.508029	-0.244313	-1.0756	-0.92489	--	--	--	--	--	--	--	--	S	Function unknown	--
MD04G1247600	0.858343	0.143485	-0.0752314	-0.579403	-0.126954	-0.22024	[I]	Lipid transport and metabolism	--	--	--	[I]	Lipid transport and metabolism	Lecithin:cholesterol acyltransferase	S	Function unknown	--
MD04G1248100	0.585486	0.514128	0.749351	-1.10313	-0.492259	-0.253578	--	--	--	--	--	[A]	RNA processing and modification	--	S	Function unknown	--
MD04G1248400	0.774765	0.268907	0.0649356	-0.187078	-0.39631	-0.525219	[F]	Nucleotide transport and metabolism	--	K19269|0|pxb:103951833|K19269 phosphoglycolate phosphatase [EC:3.1.3.18 3.1.3.48] | (RefSeq) phosphoglycolate phosphatase 1B, chloroplastic-like	Glyoxylate and dicarboxylate metabolism (ko00630);; Carbon metabolism (ko01200)	[P]	Inorganic ion transport and metabolism	Haloacid dehalogenase-like hydrolase;; HAD-hyrolase-like;; haloacid dehalogenase-like hydrolase;; Haloacid dehalogenase-like hydrolase	G	Carbohydrate transport and metabolism	--
MD05G1011900	1.41524	0.0753146	0.298592	-0.561316	-0.613913	-0.613913	[O]	Posttranslational modification, protein turnover, chaperones	Biological Process: glycerol ether metabolic process (GO:0006662);; Molecular Function: electron carrier activity (GO:0009055);; Molecular Function: protein disulfide oxidoreductase activity (GO:0015035);; Biological Process: cell redox homeostasis (GO:0045454);;	K03671|1.18222e-109|pxb:103966287|K03671 thioredoxin 1 | (RefSeq) thioredoxin M-type, chloroplastic-like	--	[O]	Posttranslational modification, protein turnover, chaperones	Thioredoxin;; Thioredoxin;; Thioredoxin-like domain;; AhpC/TSA family	O	Posttranslational modification, protein turnover, chaperones	biological process: metabolic process (GO:0008152);; biological process: single-organism process (GO:0044699);; molecular function: electron carrier activity (GO:0009055);; molecular function: catalytic activity (GO:0003824);; biological process: cellular process (GO:0009987);; biological process: biological regulation (GO:0065007)
MD05G1013200	1.69244	0.288252	-0.0143221	-0.637289	-0.655744	-0.673335	[R]	General function prediction only	Molecular Function: alcohol dehydrogenase (NAD) activity (GO:0004022);; Cellular Component: cytoplasm (GO:0005737);; Molecular Function: zinc ion binding (GO:0008270);; Biological Process: oxidation-reduction process (GO:0055114);;	K18857|0|mdm:103409572|K18857 alcohol dehydrogenase class-P [EC:1.1.1.1] | (RefSeq) Adh1-2; alcohol dehydrogenase	Glycolysis / Gluconeogenesis (ko00010);; Fatty acid degradation (ko00071);; Tyrosine metabolism (ko00350);; alpha-Linolenic acid metabolism (ko00592)	[Q]	Secondary metabolites biosynthesis, transport and catabolism	Zinc-binding dehydrogenase;; Alcohol dehydrogenase GroES-like domain	C	Energy production and conversion	molecular function: catalytic activity (GO:0003824);; biological process: metabolic process (GO:0008152);; biological process: single-organism process (GO:0044699);; cellular component: cell (GO:0005623);; cellular component: cell part (GO:0044464);; molecular function: binding (GO:0005488)
MD05G1022800	0.616503	0.3163	0.520052	-0.737724	-0.580332	-0.134799	[K]	Transcription	--	--	--	--	--	TIR domain;; NB-ARC domain;; Leucine rich repeat;; Leucine Rich repeats (2 copies);; TIR domain;; NACHT domain	S	Function unknown	--
MD05G1023900	1.2117	0.498761	0.340353	-0.632056	-0.79133	-0.62743	[G]	Carbohydrate transport and metabolism	--	K03841|0|mdm:103416291|K03841 fructose-1,6-bisphosphatase I [EC:3.1.3.11] | (RefSeq) fructose-1,6-bisphosphatase, cytosolic	Glycolysis / Gluconeogenesis (ko00010);; Pentose phosphate pathway (ko00030);; Fructose and mannose metabolism (ko00051);; Carbon fixation in photosynthetic organisms (ko00710);; Carbon metabolism (ko01200)	[G]	Carbohydrate transport and metabolism	Fructose-1-6-bisphosphatase, N-terminal domain	G	Carbohydrate transport and metabolism	--
MD05G1028500	1.19671	-0.0733941	0.416292	-0.535151	-0.456716	-0.547741	--	--	--	--	--	--	--	--	--	--	--
MD05G1042900	0.967797	0.703207	-0.289178	-0.0935947	-0.907642	-0.38059	--	--	--	--	--	--	--	Phosphate-induced protein 1 conserved region	S	Function unknown	--
MD05G1062900	1.06804	0.322824	0.595682	-0.661453	-0.676531	-0.648566	--	--	--	--	--	[I]	Lipid transport and metabolism	CRAL/TRIO domain;; CRAL/TRIO, N-terminal domain	S	Function unknown	--
MD05G1072500	0.870249	0.419606	0.132231	-0.597476	-0.647616	-0.176993	--	--	--	--	--	--	--	B3 DNA binding domain	K	Transcription	--
MD05G1079600	1.39613	0.136589	0.363708	-1.12927	-1.08626	0.319101	--	--	--	--	--	--	--	--	S	Function unknown	--
MD05G1080500	0.768669	0.488502	0.170607	-0.555125	-0.427557	-0.445097	--	--	--	K15901|6.13752e-122|mdm:103436498|K15901 EKC/KEOPS complex subunit CGI121/TPRKB | (RefSeq) EKC/KEOPS complex subunit Tprkb	--	[S]	Function unknown	Kinase binding protein CGI-121	S	Function unknown	--
MD05G1084800	1.20897	0.610277	0.455727	-0.87466	-0.819413	-0.580897	--	--	--	--	--	--	--	Filament-like plant protein, long coiled-coil	S	Function unknown	--
MD05G1103100	1.35034	0.0112251	-0.456077	-0.329527	-0.485073	-0.0908919	[E]	Amino acid transport and metabolism	--	--	--	[OE]	Posttranslational modification, protein turnover, chaperones;; Amino acid transport and metabolism	Serine carboxypeptidase	E	Amino acid transport and metabolism	--
MD05G1123700	1.02738	0.644975	0.371742	-0.208976	-1.05491	-0.78021	[HC]	Coenzyme transport and metabolism;; Energy production and conversion	--	--	--	[CR]	Energy production and conversion;; General function prediction only	FAD binding domain;; Lycopene cyclase protein;; FAD binding domain	CH	Energy production and conversion;; Coenzyme transport and metabolism	--
MD05G1131800	1.15179	0.580112	0.353098	-0.756254	-0.65547	-0.673276	[R]	General function prediction only	Cellular Component: chloroplast (GO:0009507);;	--	--	[G]	Carbohydrate transport and metabolism	NmrA-like family;; NAD(P)H-binding;; NAD dependent epimerase/dehydratase family;; 3-beta hydroxysteroid dehydrogenase/isomerase family	GM	Carbohydrate transport and metabolism;; Cell wall/membrane/envelope biogenesis	cellular component: cell (GO:0005623);; cellular component: organelle (GO:0043226);; cellular component: cell part (GO:0044464)
MD05G1139000	1.17328	0.455995	0.245924	-0.0854556	-1.25139	-0.538356	[T]	Signal transduction mechanisms	Molecular Function: protein serine/threonine phosphatase activity (GO:0004722);; Biological Process: protein dephosphorylation (GO:0006470);; Molecular Function: metal ion binding (GO:0046872);;	K14803|4.73713e-117|mdm:103440933|K14803 protein phosphatase PTC2/3 [EC:3.1.3.16] | (RefSeq) probable protein phosphatase 2C 27	--	[T]	Signal transduction mechanisms	Protein phosphatase 2C	T	Signal transduction mechanisms	molecular function: catalytic activity (GO:0003824);; biological process: metabolic process (GO:0008152);; biological process: cellular process (GO:0009987);; molecular function: binding (GO:0005488)
MD05G1139300	1.08287	0.428556	0.186091	-0.359402	-0.8023	-0.535813	[T]	Signal transduction mechanisms	Molecular Function: protein serine/threonine phosphatase activity (GO:0004722);; Cellular Component: nucleus (GO:0005634);; Biological Process: protein dephosphorylation (GO:0006470);; Biological Process: response to chitin (GO:0010200);; Molecular Function: metal ion binding (GO:0046872);; Biological Process: regulation of transcription from RNA polymerase II promoter in response to salt stress …	K14803|0|mdm:103440936|K14803 protein phosphatase PTC2/3 [EC:3.1.3.16] | (RefSeq) probable protein phosphatase 2C 27	--	[T]	Signal transduction mechanisms	Protein phosphatase 2C	T	Signal transduction mechanisms	molecular function: catalytic activity (GO:0003824);; biological process: metabolic process (GO:0008152);; biological process: cellular process (GO:0009987);; cellular component: cell (GO:0005623);; cellular component: organelle (GO:0043226);; cellular component: cell part (GO:0044464);; biological process: response to stimulus (GO:0050896);; molecular function: binding (GO:0005488);; biological …
MD05G1142300	0.503386	0.816434	0.530322	-0.956332	-0.558423	-0.335387	--	--	Biological Process: fatty acid biosynthetic process (GO:0006633);; Molecular Function: thiolester hydrolase activity (GO:0016790);;	K10782|4.55651e-11|pxb:103967782|K10782 fatty acyl-ACP thioesterase A [EC:3.1.2.14] | (RefSeq) oleoyl-acyl carrier protein thioesterase 1, chloroplastic-like	Fatty acid biosynthesis (ko00061)	--	--	Acyl-ACP thioesterase	I	Lipid transport and metabolism	biological process: metabolic process (GO:0008152);; biological process: cellular process (GO:0009987);; biological process: single-organism process (GO:0044699);; molecular function: catalytic activity (GO:0003824)
MD05G1163800	0.947843	0.847771	0.423994	-1.16642	-0.719308	-0.333875	[R]	General function prediction only	--	--	--	[U]	Intracellular trafficking, secretion, and vesicular transport	Ras family;; Ras of Complex, Roc, domain of DAPkinase;; ADP-ribosylation factor family;; 50S ribosome-binding GTPase	S	Function unknown	--
MD05G1172700	0.708804	0.547339	0.693771	-0.92971	-0.900899	-0.119305	[J]	Translation, ribosomal structure and biogenesis	Molecular Function: tRNA binding (GO:0000049);; Molecular Function: methionine-tRNA ligase activity (GO:0004825);; Molecular Function: ATP binding (GO:0005524);; Cellular Component: cytoplasm (GO:0005737);; Biological Process: methionyl-tRNA aminoacylation (GO:0006431);;	K01874|0|mdm:103435850|K01874 methionyl-tRNA synthetase [EC:6.1.1.10] | (RefSeq) probable methionine--tRNA ligase	Selenocompound metabolism (ko00450);; Aminoacyl-tRNA biosynthesis (ko00970)	[J]	Translation, ribosomal structure and biogenesis	tRNA synthetases class I (M);; tRNA synthetases class I (I, L, M and V)	J	Translation, ribosomal structure and biogenesis	molecular function: binding (GO:0005488);; molecular function: catalytic activity (GO:0003824);; cellular component: cell (GO:0005623);; cellular component: cell part (GO:0044464);; biological process: metabolic process (GO:0008152);; biological process: cellular process (GO:0009987);; biological process: single-organism process (GO:0044699)
MD05G1173700	1.1444	0.805583	0.112438	-0.399121	-0.87817	-0.78513	--	--	--	K12160|2.90508e-61|mdm:103435843|K12160 small ubiquitin-related modifier | (RefSeq) small ubiquitin-related modifier 1-like	RNA transport (ko03013)	[O]	Posttranslational modification, protein turnover, chaperones	Ubiquitin-2 like Rad60 SUMO-like;; Ubiquitin family	O	Posttranslational modification, protein turnover, chaperones	--
MD05G1175500	1.04122	0.282374	0.284344	-0.239345	-0.69893	-0.669659	--	--	--	--	--	--	--	BSD domain	S	Function unknown	--
MD05G1177500	0.78539	0.123054	0.0902533	-0.461688	-0.261024	-0.275985	--	--	Cellular Component: thylakoid (GO:0009579);; Cellular Component: chloroplast part (GO:0044434);;	--	--	--	--	--	S	Function unknown	cellular component: cell (GO:0005623);; cellular component: cell part (GO:0044464);; cellular component: organelle (GO:0043226);; cellular component: organelle part (GO:0044422)
MD05G1191100	1.77698	0.149818	-0.0820141	0.173898	-1.0313	-0.987389	[I]	Lipid transport and metabolism	Molecular Function: carboxylic ester hydrolase activity (GO:0004091);; Biological Process: metabolic process (GO:0008152);; Molecular Function: retinyl-palmitate esterase activity (GO:0050253);; Molecular Function: methyl indole-3-acetate esterase activity (GO:0080030);; Molecular Function: methyl salicylate esterase activity (GO:0080031);; Molecular Function: methyl jasmonate esterase activity (…	--	--	[V]	Defense mechanisms	alpha/beta hydrolase fold;; Carboxylesterase family	I	Lipid transport and metabolism	biological process: metabolic process (GO:0008152);; molecular function: catalytic activity (GO:0003824)
MD05G1192500	0.752366	0.354506	-0.0700676	-0.185837	-0.427297	-0.423671	--	--	Molecular Function: Rho GDP-dissociation inhibitor activity (GO:0005094);; Cellular Component: cytoplasm (GO:0005737);;	K12462|1.34551e-154|mdm:103419930|K12462 Rho GDP-dissociation inhibitor | (RefSeq) rho GDP-dissociation inhibitor 1-like	--	[T]	Signal transduction mechanisms	RHO protein GDP dissociation inhibitor	O	Posttranslational modification, protein turnover, chaperones	molecular function: molecular function regulator (GO:0098772);; biological process: biological regulation (GO:0065007);; cellular component: cell (GO:0005623);; cellular component: cell part (GO:0044464)
MD05G1205100	1.41693	0.346243	0.367729	-0.827649	-0.757415	-0.545836	[Q]	Secondary metabolites biosynthesis, transport and catabolism	--	--	--	[QR]	Secondary metabolites biosynthesis, transport and catabolism;; General function prediction only	2OG-Fe(II) oxygenase superfamily;; non-haem dioxygenase in morphine synthesis N-terminal	S	Function unknown	--
MD05G1210100	1.29539	0.566088	0.257929	-0.05969	-1.04156	-1.01816	[O]	Posttranslational modification, protein turnover, chaperones	--	K00799|1.77785e-159|mdm:103424011|K00799 glutathione S-transferase [EC:2.5.1.18] | (RefSeq) probable glutathione S-transferase	Glutathione metabolism (ko00480)	[O]	Posttranslational modification, protein turnover, chaperones	Glutathione S-transferase, N-terminal domain;; Glutathione S-transferase, N-terminal domain;; Glutathione S-transferase, N-terminal domain;; Glutathione S-transferase, C-terminal domain;; Glutathione S-transferase, C-terminal domain	O	Posttranslational modification, protein turnover, chaperones	--
MD05G1219900	0.867111	0.442835	0.139595	-0.302306	-0.893784	-0.253451	[NW]	Cell motility;; Extracellular structures	Molecular Function: nucleotide binding (GO:0000166);; Molecular Function: protein kinase activity (GO:0004672);; Biological Process: phosphorylation (GO:0016310);;	--	--	--	--	Protein kinase domain;; Protein tyrosine kinase;; D-mannose binding lectin;; PAN-like domain;; S-locus glycoprotein domain;; Domain of unknown function (DUF3403)	T	Signal transduction mechanisms	molecular function: binding (GO:0005488);; molecular function: catalytic activity (GO:0003824);; biological process: metabolic process (GO:0008152);; biological process: cellular process (GO:0009987)
MD05G1231100	0.809342	0.609218	0.078972	-0.32338	-0.713982	-0.46017	--		--	--	--	--	--	Protein tyrosine kinase;; Protein kinase domain;; D-mannose binding lectin;; S-locus glycoprotein domain;; PAN-like domain;; Domain of unknown function (DUF3403)	T	Signal transduction mechanisms	--
MD05G1238500	1.16567	-0.0358968	0.128331	-0.435233	-0.435233	-0.38764	--	--	--	--	--	--	--	Protein of unknown function (DUF620)	S	Function unknown	--
MD05G1242400	0.929082	0.472214	0.350249	-0.45168	-0.533579	-0.766286	[L]	Replication, recombination and repair	--	K02542|0|mdm:103435330|K02542 DNA replication licensing factor MCM6 [EC:3.6.4.12] | (RefSeq) DNA replication licensing factor MCM6-like	DNA replication (ko03030)	[L]	Replication, recombination and repair	MCM2/3/5 family;; MCM OB domain;; MCM N-terminal domain;; Magnesium chelatase, subunit ChlI	L	Replication, recombination and repair	--
MD05G1247200	2.03426	1.11788	-1.00237	-0.983921	-0.481551	-0.684297	--	--	Molecular Function: zinc ion transmembrane transporter activity (GO:0005385);; Cellular Component: integral component of membrane (GO:0016021);; Molecular Function: 2-alkenal reductase [NAD(P)] activity (GO:0032440);; Biological Process: oxidation-reduction process (GO:0055114);; Biological Process: zinc II ion transmembrane transport (GO:0071577);;	K14709|0|mdm:103435313|K14709 solute carrier family 39 (zinc transporter), member 1/2/3 | (RefSeq) zinc transporter 1-like	--	[P]	Inorganic ion transport and metabolism	ZIP Zinc transporter	P	Inorganic ion transport and metabolism	molecular function: transporter activity (GO:0005215);; biological process: localization (GO:0051179);; cellular component: membrane (GO:0016020);; cellular component: membrane part (GO:0044425);; molecular function: catalytic activity (GO:0003824);; biological process: metabolic process (GO:0008152);; biological process: single-organism process (GO:0044699)
MD05G1252600	1.57979	0.499279	0.151471	-0.778156	-0.708308	-0.744075	--	--	Molecular Function: catalytic activity (GO:0003824);; Biological Process: metabolic process (GO:0008152);;	--	--	--	--	--	S	Function unknown	molecular function: catalytic activity (GO:0003824);; biological process: metabolic process (GO:0008152)
MD05G1256200	0.782546	0.355056	0.523602	-0.105598	-0.778778	-0.776828	--	--	--	--	--	--	--	--	S	Function unknown	--
MD05G1259200	1.3755	0.21536	0.352088	-0.848213	-0.578339	-0.516391	--	--	Cellular Component: photosystem I reaction center (GO:0009538);; Biological Process: photosynthesis (GO:0015979);;	K02694|5.36168e-166|mdm:103423489|K02694 photosystem I subunit III | (RefSeq) photosystem I reaction center subunit III, chloroplastic-like	Photosynthesis (ko00195)	--	--	Photosystem I reaction centre subunit III	S	Function unknown	cellular component: cell (GO:0005623);; cellular component: membrane (GO:0016020);; cellular component: macromolecular complex (GO:0032991);; cellular component: membrane part (GO:0044425);; cellular component: cell part (GO:0044464);; biological process: metabolic process (GO:0008152);; biological process: cellular process (GO:0009987)
MD05G1300200	1.79444	0.406116	-0.195714	-0.670694	-0.657118	-0.677027	--	--	--	K14496|3.20009e-136|mdm:103434883|K14496 abscisic acid receptor PYR/PYL family | (RefSeq) abscisic acid receptor PYL12-like	Plant hormone signal transduction (ko04075)	--	--	Polyketide cyclase / dehydrase and lipid transport	S	Function unknown	--
MD05G1345400	0.689171	0.653163	0.501033	-1.15418	-0.459344	-0.229843	--	--	--	K08341|1.26597e-95|mdm:103410128|K08341 GABA(A) receptor-associated protein | (RefSeq) autophagy-related protein 8C-like	Regulation of autophagy (ko04140)	[Z]	Cytoskeleton	Autophagy protein Atg8 ubiquitin like	U	Intracellular trafficking, secretion, and vesicular transport	--
MD05G1356900	1.77181	1.83138	-1.43115	-1.24812	0.769847	-1.69376	--	--	--	--	--	--	--	PDDEXK-like family of unknown function	S	Function unknown	--
MD05G1363500	1.11874	0.0732127	-0.170287	-0.395269	-0.395269	-0.231129	--	--	--	--	--	--	--	Glycosyl hydrolases family 17	S	Function unknown	--
MD06G1003300	1.13037	0.17012	-0.0705361	-0.508492	-0.632597	-0.0888609	[M]	Cell wall/membrane/envelope biogenesis	Biological Process: metabolic process (GO:0008152);; Molecular Function: oxidoreductase activity (GO:0016491);;	--	--	[V]	Defense mechanisms	NAD dependent epimerase/dehydratase family;; NAD(P)H-binding;; 3-beta hydroxysteroid dehydrogenase/isomerase family;; Male sterility protein;; NmrA-like family;; GDP-mannose 4,6 dehydratase;; KR domain	M	Cell wall/membrane/envelope biogenesis	biological process: metabolic process (GO:0008152);; molecular function: catalytic activity (GO:0003824)
MD06G1012300	1.16219	0.221596	0.263285	-0.623836	-0.728276	-0.294962	--	--	--	--	--	--	--	PRONE (Plant-specific Rop nucleotide exchanger)	S	Function unknown	--
MD06G1031700	1.31231	0.13696	-0.119597	-0.282608	-0.419568	-0.627494	--	--	Molecular Function: DNA binding (GO:0003677);; Biological Process: regulation of transcription, DNA-templated (GO:0006355);;	--	--	--	--	No apical meristem (NAM) protein	S	Function unknown	molecular function: binding (GO:0005488);; biological process: biological regulation (GO:0065007)
MD06G1032500	0.909677	0.370626	-0.0958067	-0.375717	-0.391621	-0.417158	--	--	Molecular Function: DNA binding (GO:0003677);; Biological Process: defense response, incompatible interaction (GO:0009814);; Biological Process: positive regulation of plant-type hypersensitive response (GO:0034052);; Biological Process: regulation of removal of superoxide radicals (GO:2000121);;	--	--	--	--	LSD1 zinc finger	S	Function unknown	molecular function: binding (GO:0005488);; biological process: immune system process (GO:0002376);; biological process: response to stimulus (GO:0050896);; biological process: multi-organism process (GO:0051704);; biological process: biological regulation (GO:0065007)
MD06G1033600	1.21694	0.533732	-0.203038	0.0448785	-0.856496	-0.736021	--	--	--	--	--	--	--	--	S	Function unknown	--
MD06G1043900	1.01817	0.73568	-0.0338237	-0.480153	-0.568783	-0.671088	[G]	Carbohydrate transport and metabolism	Biological Process: maltose biosynthetic process (GO:0000024);; Biological Process: polysaccharide catabolic process (GO:0000272);; Biological Process: response to cold (GO:0009409);; Cellular Component: chloroplast stroma (GO:0009570);; Molecular Function: beta-amylase activity (GO:0016161);;	K01177|0|mdm:103437033|K01177 beta-amylase [EC:3.2.1.2] | (RefSeq) beta-amylase 3, chloroplastic	Starch and sucrose metabolism (ko00500)	--	--	Glycosyl hydrolase family 14	S	Function unknown	biological process: metabolic process (GO:0008152);; biological process: cellular process (GO:0009987);; biological process: single-organism process (GO:0044699);; biological process: response to stimulus (GO:0050896);; cellular component: cell (GO:0005623);; cellular component: organelle (GO:0043226);; cellular component: organelle part (GO:0044422);; cellular component: cell part (GO:0044464);;…
MD06G1060200	0.983221	0.233672	0.2544	-0.933552	-0.060854	-0.476887	--	--	Molecular Function: structural molecule activity (GO:0005198);;	--	--	[U]	Intracellular trafficking, secretion, and vesicular transport	MSP (Major sperm protein) domain	U	Intracellular trafficking, secretion, and vesicular transport	molecular function: structural molecule activity (GO:0005198)
MD06G1062000	1.72477	-0.164541	0.122825	-0.572434	-0.490853	-0.619764	--	--	Biological Process: lipid transport (GO:0006869);; Molecular Function: lipid binding (GO:0008289);;	--	--	--	--	Hydrophobic seed protein;; Protease inhibitor/seed storage/LTP family	S	Function unknown	biological process: single-organism process (GO:0044699);; biological process: localization (GO:0051179);; molecular function: binding (GO:0005488)
MD06G1082500	1.45047	0.678395	0.16386	-0.696131	-0.801354	-0.795236	[H]	Coenzyme transport and metabolism	--	K01919|0|mdm:103403980|K01919 glutamate--cysteine ligase [EC:6.3.2.2] | (RefSeq) glutamate--cysteine ligase, chloroplastic-like	Cysteine and methionine metabolism (ko00270);; Glutathione metabolism (ko00480)	--	--	Glutamate-cysteine ligase family 2(GCS2)	H	Coenzyme transport and metabolism	--
MD06G1085000	1.06808	0.734536	0.319288	-0.826684	-0.794756	-0.500468	--	--	--	--	--	--	--	Domain of unknown function (DUF4378);; Protein of unknown function (DUF3741)	S	Function unknown	--
MD06G1142300	1.39587	0.141872	0.346975	-0.79798	-0.476525	-0.610215	[T]	Signal transduction mechanisms	--	--	--	[G]	Carbohydrate transport and metabolism	Calcineurin-like phosphoesterase;; Iron/zinc purple acid phosphatase-like protein C;; Purple acid Phosphatase, N-terminal domain	S	Function unknown	--
MD06G1142800	0.803876	0.0377346	0.102895	-0.367425	-0.368508	-0.208573	--	--	Molecular Function: DNA binding (GO:0003677);;	--	--	--	--	Det1 complexing ubiquitin ligase;; SAP domain	S	Function unknown	molecular function: binding (GO:0005488)
MD06G1148800	1.08773	0.690694	0.475103	-0.787535	-1.00502	-0.46097	[G]	Carbohydrate transport and metabolism	Biological Process: glucose metabolic process (GO:0006006);; Molecular Function: oxidoreductase activity, acting on the aldehyde or oxo group of donors, NAD or NADP as acceptor (GO:0016620);; Molecular Function: NADP binding (GO:0050661);; Molecular Function: NAD binding (GO:0051287);; Biological Process: oxidation-reduction process (GO:0055114);;	K00134|0|pxb:103929122|K00134 glyceraldehyde 3-phosphate dehydrogenase [EC:1.2.1.12] | (RefSeq) glyceraldehyde-3-phosphate dehydrogenase, cytosolic-like	Glycolysis / Gluconeogenesis (ko00010);; Carbon fixation in photosynthetic organisms (ko00710);; Carbon metabolism (ko01200);; Biosynthesis of amino acids (ko01230)	[G]	Carbohydrate transport and metabolism	Glyceraldehyde 3-phosphate dehydrogenase, C-terminal domain;; Glyceraldehyde 3-phosphate dehydrogenase, NAD binding domain	G	Carbohydrate transport and metabolism	biological process: metabolic process (GO:0008152);; biological process: single-organism process (GO:0044699);; molecular function: catalytic activity (GO:0003824);; molecular function: binding (GO:0005488)
MD06G1162100	0.998562	0.218065	0.15376	-0.272674	-0.511292	-0.586422	--	--	--	--	--	[E]	Amino acid transport and metabolism	Transmembrane amino acid transporter protein	E	Amino acid transport and metabolism	--
MD06G1176100	1.26176	0.000188349	-0.181659	-0.349153	-0.331852	-0.399282	--	--	--	--	--	--	--	Transmembrane Fragile-X-F protein	S	Function unknown	--
MD06G1180200	0.822883	0.217635	0.146165	-0.488702	-0.457435	-0.240546	--	--	--	--	--	--	--	--	S	Function unknown	--
MD06G1198100	1.03025	0.505529	0.15224	-0.683739	-0.59199	-0.412295	[T]	Signal transduction mechanisms	--	--	--	[D]	Cell cycle control, cell division, chromosome partitioning	Protein kinase domain;; Protein tyrosine kinase	T	Signal transduction mechanisms	--
MD06G1204000	0.832726	0.0928017	0.148269	-0.310247	-0.328777	-0.434772	--	--	--	--	--	--	--	SBP domain	S	Function unknown	--
MD06G1216700	0.952031	-0.109623	0.120098	-0.462074	-0.446073	-0.0543599	--	--	--	--	--	[R]	General function prediction only	C2 domain	S	Function unknown	--
MD06G1218900	0.900068	0.379516	0.188138	-0.457871	-0.534915	-0.474937	[T]	Signal transduction mechanisms	--	--	--	[T]	Signal transduction mechanisms	Protein kinase domain;; Protein tyrosine kinase;; Wall-associated receptor kinase C-terminal;; Wall-associated receptor kinase galacturonan-binding	T	Signal transduction mechanisms	--
MD06G1227300	2.1189	1.57059	-2.81249	-0.648635	1.88728	-2.11565	[I]	Lipid transport and metabolism	--	--	--	--	--	SAM dependent carboxyl methyltransferase	S	Function unknown	--
MD06G1229100	1.02462	0.0179097	0.202821	-0.41955	-0.406247	-0.41955	[G]	Carbohydrate transport and metabolism	Molecular Function: hydrolase activity, hydrolyzing O-glycosyl compounds (GO:0004553);; Biological Process: carbohydrate metabolic process (GO:0005975);;	K05350|0|mdm:103438060|K05350 beta-glucosidase [EC:3.2.1.21] | (RefSeq) beta-glucosidase 44-like	Cyanoamino acid metabolism (ko00460);; Starch and sucrose metabolism (ko00500);; Phenylpropanoid biosynthesis (ko00940)	[G]	Carbohydrate transport and metabolism	Glycosyl hydrolase family 1	G	Carbohydrate transport and metabolism	molecular function: catalytic activity (GO:0003824);; biological process: metabolic process (GO:0008152)
MD06G1231200	1.82265	0.0220906	0.19596	-0.715501	-0.609696	-0.715501	--	--	--	--	--	--	--	Thaumatin family	S	Function unknown	--
MD06G1237200	1.10983	0.121902	0.411547	-0.552731	-0.54922	-0.541327	[M]	Cell wall/membrane/envelope biogenesis	Biological Process: sucrose metabolic process (GO:0005985);; Biological Process: biosynthetic process (GO:0009058);; Molecular Function: sucrose synthase activity (GO:0016157);;	K00695|0|mdm:103409880|K00695 sucrose synthase [EC:2.4.1.13] | (RefSeq) sucrose synthase 6-like	Starch and sucrose metabolism (ko00500)	[M]	Cell wall/membrane/envelope biogenesis	Sucrose synthase;; Glycosyl transferases group 1;; Glycosyl transferases group 1	M	Cell wall/membrane/envelope biogenesis	biological process: metabolic process (GO:0008152);; biological process: cellular process (GO:0009987);; biological process: single-organism process (GO:0044699);; molecular function: catalytic activity (GO:0003824)
MD07G1010200	1.04619	0.16366	0.0429617	-0.209083	-0.549294	-0.494432	--	--	--	--	--	[R]	General function prediction only	--	S	Function unknown	--
MD07G1011300	0.805729	0.753874	-0.0421069	-0.599163	-0.325647	-0.592686	--	--	--	K08064|2.62406e-169|pxb:103945884|K08064 nuclear transcription factor Y, alpha | (RefSeq) nuclear transcription factor Y subunit A-1-like	--	[K]	Transcription	CCAAT-binding transcription factor (CBF-B/NF-YA) subunit B	K	Transcription	--
MD07G1021200	1.13615	0.490659	0.19485	-0.710755	-0.639655	-0.471248	[M]	Cell wall/membrane/envelope biogenesis	Molecular Function: 3-beta-hydroxy-delta5-steroid dehydrogenase activity (GO:0003854);; Biological Process: steroid biosynthetic process (GO:0006694);; Biological Process: oxidation-reduction process (GO:0055114);;	--	--	[V]	Defense mechanisms	NAD dependent epimerase/dehydratase family;; 3-beta hydroxysteroid dehydrogenase/isomerase family;; GDP-mannose 4,6 dehydratase;; NAD(P)H-binding;; NmrA-like family;; Male sterility protein;; KR domain	M	Cell wall/membrane/envelope biogenesis	molecular function: catalytic activity (GO:0003824);; biological process: metabolic process (GO:0008152);; biological process: single-organism process (GO:0044699)
MD07G1074500	0.786163	0.625465	0.481039	-0.0869422	-0.771813	-1.03391	--	--	Cellular Component: chloroplast (GO:0009507);;	--	--	--	--	Protein of unknown function (DUF1997)	S	Function unknown	cellular component: cell (GO:0005623);; cellular component: organelle (GO:0043226);; cellular component: cell part (GO:0044464)
MD07G1080200	1.05658	0.15342	0.0931964	-0.350382	-0.655369	-0.297448	--	--	Molecular Function: glucose transmembrane transporter activity (GO:0005355);; Biological Process: purine nucleobase transport (GO:0006863);; Cellular Component: chloroplast envelope (GO:0009941);; Molecular Function: phosphoglycerate transmembrane transporter activity (GO:0015120);; Molecular Function: antiporter activity (GO:0015297);; Biological Process: hexose phosphate transport (GO:0015712);…	K15283|0|mdm:103420599|K15283 solute carrier family 35, member E1 | (RefSeq) xylulose 5-phosphate/phosphate translocator, chloroplastic-like	--	[GE]	Carbohydrate transport and metabolism;; Amino acid transport and metabolism	Triose-phosphate Transporter family;; EamA-like transporter family	S	Function unknown	molecular function: transporter activity (GO:0005215);; biological process: single-organism process (GO:0044699);; biological process: localization (GO:0051179);; cellular component: cell (GO:0005623);; cellular component: organelle (GO:0043226);; cellular component: organelle part (GO:0044422);; cellular component: cell part (GO:0044464);; cellular component: membrane (GO:0016020);; cellular com…
MD07G1099400	1.53605	0.100635	0.119603	-0.43134	-0.616403	-0.708548	--	--	Biological Process: transcription, DNA-templated (GO:0006351);;	--	--	--	--	AP2 domain	K	Transcription	biological process: metabolic process (GO:0008152);; biological process: cellular process (GO:0009987)
MD07G1104600	1.27959	0.181222	0.219151	-0.678051	-0.573529	-0.428379	--	--	--	--	--	--	--	--	S	Function unknown	--
MD07G1112300	0.904601	0.395822	0.265356	-0.727783	-0.52214	-0.315856	[K]	Transcription	--	--	--	--	--	TIR domain;; NB-ARC domain;; Leucine rich repeat;; TIR domain	S	Function unknown	--
MD07G1165100	0.778505	0.225269	0.172969	-0.336474	-0.501086	-0.339182	[R]	General function prediction only	Cellular Component: cytoplasm (GO:0005737);; Biological Process: lipid metabolic process (GO:0006629);; Cellular Component: integral component of membrane (GO:0016021);; Molecular Function: oxidoreductase activity, acting on the CH-CH group of donors (GO:0016627);;	--	--	[R]	General function prediction only	Protein of unknown function (DUF1295);; Phospholipid methyltransferase;; 3-oxo-5-alpha-steroid 4-dehydrogenase	S	Function unknown	cellular component: cell (GO:0005623);; cellular component: cell part (GO:0044464);; biological process: metabolic process (GO:0008152);; biological process: single-organism process (GO:0044699);; cellular component: membrane (GO:0016020);; cellular component: membrane part (GO:0044425);; molecular function: catalytic activity (GO:0003824)
MD07G1179900	0.777284	0.665191	0.594398	-1.0614	-0.857344	-0.118124	--	--	--	--	--	[A]	RNA processing and modification	--	J	Translation, ribosomal structure and biogenesis	--
MD07G1182200	0.981846	0.40362	0.205816	-0.458763	-0.64079	-0.49173	[F]	Nucleotide transport and metabolism	Molecular Function: ATP binding (GO:0005524);; Molecular Function: phosphotransferase activity, phosphate group as acceptor (GO:0016776);; Molecular Function: nucleotide kinase activity (GO:0019201);; Biological Process: nucleotide phosphorylation (GO:0046939);;	K00939|0|mdm:103446931|K00939 adenylate kinase [EC:2.7.4.3] | (RefSeq) probable adenylate kinase 6, chloroplastic	Purine metabolism (ko00230)	[F]	Nucleotide transport and metabolism	Adenylate kinase;; AAA domain	F	Nucleotide transport and metabolism	molecular function: binding (GO:0005488);; molecular function: catalytic activity (GO:0003824);; biological process: metabolic process (GO:0008152);; biological process: cellular process (GO:0009987);; biological process: single-organism process (GO:0044699)
MD07G1196200	1.14819	0.704889	0.361389	-0.729708	-0.819824	-0.66494	--	--	--	--	--	--	--	--	--	--	--
MD07G1205600	0.86324	0.204846	-0.0791306	-0.724514	-0.424173	0.159731	--	--	--	--	--	[K]	Transcription	Associated with HOX;; Homeobox KN domain;; Homeobox domain	K	Transcription	--
MD07G1207000	1.39741	0.12739	0.315988	-0.657021	-0.631683	-0.552081	[O]	Posttranslational modification, protein turnover, chaperones	--	--	--	--	--	Subtilase family;; Peptidase inhibitor I9	O	Posttranslational modification, protein turnover, chaperones	--
MD07G1208800	1.34371	0.37635	0.454075	-0.725957	-0.689842	-0.758339	--	--	--	--	--	[GC]	Carbohydrate transport and metabolism;; Energy production and conversion	UDP-glucoronosyl and UDP-glucosyl transferase	S	Function unknown	--
MD07G1211300	0.803492	0.40175	0.0981839	-0.520108	-0.389104	-0.394213	--	--	Molecular Function: DNA binding (GO:0003677);; Molecular Function: chromatin binding (GO:0003682);;	K09422|0|mdm:103455078|K09422 myb proto-oncogene protein, plant | (RefSeq) MYB1; myb-related protein 306-like	--	[K]	Transcription	Myb-like DNA-binding domain;; Myb-like DNA-binding domain	K	Transcription	molecular function: binding (GO:0005488)
MD07G1211800	0.826332	0.0251211	0.318297	-0.219797	-0.448199	-0.501753	[Q]	Secondary metabolites biosynthesis, transport and catabolism	--	--	--	--	--	Legume lectin domain	S	Function unknown	--
MD07G1213900	1.23965	0.0149604	0.295085	-0.611675	-0.495957	-0.442066	--	--	--	--	--	--	--	--	--	--	--
MD07G1215900	0.795549	1.00533	0.295037	-0.999415	-1.06399	-0.0325131	--	--	Cellular Component: integral component of membrane (GO:0016021);;	K13946|0|mdm:103424476|K13946 auxin influx carrier (AUX1 LAX family) | (RefSeq) LAX3; auxin transporter-like protein 2	Plant hormone signal transduction (ko04075)	[E]	Amino acid transport and metabolism	Transmembrane amino acid transporter protein	E	Amino acid transport and metabolism	cellular component: membrane (GO:0016020);; cellular component: membrane part (GO:0044425)
MD07G1222400	0.883915	-0.0709873	0.348236	-0.310703	-0.331508	-0.518952	[O]	Posttranslational modification, protein turnover, chaperones	--	--	--	[O]	Posttranslational modification, protein turnover, chaperones	AAA domain (Cdc48 subfamily);; Clp amino terminal domain, pathogenicity island component	O	Posttranslational modification, protein turnover, chaperones	--
MD07G1224600	0.841812	0.404612	-0.0408291	-0.989018	-0.163657	-0.0529206	--	--	--	--	--	[K]	Transcription	Myb/SANT-like DNA-binding domain	K	Transcription	--
MD07G1226500	0.913372	0.153442	0.196874	-0.33488	-0.568066	-0.360742	[P]	Inorganic ion transport and metabolism	Biological Process: iron ion transport (GO:0006826);; Biological Process: cellular iron ion homeostasis (GO:0006879);; Biological Process: response to oxidative stress (GO:0006979);; Molecular Function: ferric iron binding (GO:0008199);; Biological Process: response to abscisic acid (GO:0009737);; Molecular Function: oxidoreductase activity (GO:0016491);; Biological Process: oxidation-reduction p…	K00522|1.84794e-154|mdm:103427486|K00522 ferritin heavy chain [EC:1.16.3.2] | (RefSeq) ferritin-3, chloroplastic-like	--	[P]	Inorganic ion transport and metabolism	Ferritin-like domain;; Rubrerythrin;; Ubiquinone biosynthesis protein COQ7	P	Inorganic ion transport and metabolism	biological process: localization (GO:0051179);; biological process: cellular process (GO:0009987);; biological process: single-organism process (GO:0044699);; biological process: biological regulation (GO:0065007);; biological process: response to stimulus (GO:0050896);; molecular function: binding (GO:0005488);; molecular function: catalytic activity (GO:0003824);; biological process: metabolic …
MD07G1240700	1.65068	1.84921	-1.64657	-1.46707	0.491841	-0.878086	[P]	Inorganic ion transport and metabolism	Molecular Function: superoxide dismutase activity (GO:0004784);; Biological Process: superoxide metabolic process (GO:0006801);; Molecular Function: metal ion binding (GO:0046872);; Biological Process: oxidation-reduction process (GO:0055114);;	K04564|0|mdm:103428529|K04564 superoxide dismutase, Fe-Mn family [EC:1.15.1.1] | (RefSeq) superoxide dismutase [Fe], chloroplastic-like	Peroxisome (ko04146)	[P]	Inorganic ion transport and metabolism	Iron/manganese superoxide dismutases, C-terminal domain;; Iron/manganese superoxide dismutases, alpha-hairpin domain	P	Inorganic ion transport and metabolism	molecular function: catalytic activity (GO:0003824);; molecular function: antioxidant activity (GO:0016209);; biological process: metabolic process (GO:0008152);; biological process: cellular process (GO:0009987);; biological process: single-organism process (GO:0044699);; biological process: response to stimulus (GO:0050896);; biological process: detoxification (GO:0098754);; molecular function:…
MD07G1241400	0.895088	0.637021	0.581067	-1.61178	-0.00135691	-0.500035	--	--	--	--	--	--	--	--	--	--	--
MD07G1241800	0.815679	0.642445	-0.0422763	-0.547825	-0.50298	-0.365043	--	--	Molecular Function: nuclease activity (GO:0004518);; Cellular Component: nucleus (GO:0005634);; Biological Process: mRNA processing (GO:0006397);; Biological Process: RNA splicing (GO:0008380);; Biological Process: U6 snRNA 3'-end processing (GO:0034477);; Biological Process: photoperiodism, flowering (GO:0048573);; Biological Process: nucleic acid phosphodiester bond hydrolysis (GO:0090305);;	--	--	[S]	Function unknown	Uncharacterised conserved protein	A	RNA processing and modification	molecular function: catalytic activity (GO:0003824);; cellular component: cell (GO:0005623);; cellular component: organelle (GO:0043226);; cellular component: cell part (GO:0044464);; biological process: metabolic process (GO:0008152);; biological process: cellular process (GO:0009987);; biological process: reproduction (GO:0000003);; biological process: reproductive process (GO:0022414);; biolog…
MD07G1265200	0.877381	0.0952802	-0.0469957	-0.322825	-0.280015	-0.322825	--	--	--	--	--	--	--	Protein of unknown function (DUF4005);; IQ calmodulin-binding motif	S	Function unknown	--
MD07G1276700	1.37102	0.286729	0.402773	-0.515258	-0.443842	-1.10142	--	--	--	--	--	--	--	C2 domain	S	Function unknown	--
MD07G1280000	1.17109	0.490164	0.272693	-0.519049	-0.811443	-0.603451	--	--	Biological Process: embryo development ending in seed dormancy (GO:0009793);;	--	--	--	--	PPR repeat family;; PPR repeat	S	Function unknown	biological process: reproduction (GO:0000003);; biological process: reproductive process (GO:0022414);; biological process: multicellular organismal process (GO:0032501);; biological process: developmental process (GO:0032502);; biological process: single-organism process (GO:0044699)
MD07G1287700	0.705811	0.780378	0.00987912	-0.552693	-0.471824	-0.47155	[G]	Carbohydrate transport and metabolism	--	K00703|0|mdm:103420788|K00703 starch synthase [EC:2.4.1.21] | (RefSeq) starch synthase 1, chloroplastic/amyloplastic-like	Starch and sucrose metabolism (ko00500)	--	--	Starch synthase catalytic domain;; Glycosyl transferases group 1;; Glycosyl transferases group 1	G	Carbohydrate transport and metabolism	--
MD07G1289200	0.721322	0.786997	0.657211	-1.00197	-0.792302	-0.371261	[GI]	Carbohydrate transport and metabolism;; Lipid transport and metabolism	Molecular Function: enzyme inhibitor activity (GO:0004857);; Cellular Component: cell wall (GO:0005618);; Molecular Function: pectinesterase activity (GO:0030599);; Biological Process: cell wall modification (GO:0042545);; Biological Process: negative regulation of catalytic activity (GO:0043086);; Molecular Function: aspartyl esterase activity (GO:0045330);; Biological Process: pectin catabolic …	--	--	--	--	Pectinesterase;; Plant invertase/pectin methylesterase inhibitor	G	Carbohydrate transport and metabolism	molecular function: molecular function regulator (GO:0098772);; biological process: biological regulation (GO:0065007);; cellular component: cell (GO:0005623);; cellular component: cell part (GO:0044464);; molecular function: catalytic activity (GO:0003824);; biological process: cellular process (GO:0009987);; biological process: cellular component organization or biogenesis (GO:0071840);; biolog…
MD07G1289700	1.1212	0.0806292	0.19893	-0.021539	-0.742664	-0.63656	--	--	--	--	--	--	--	CCT motif	S	Function unknown	--
MD07G1293900	1.02883	-0.0558585	0.170329	-0.380139	-0.381984	-0.381175	--	--	Molecular Function: protein serine/threonine phosphatase activity (GO:0004722);; Biological Process: protein dephosphorylation (GO:0006470);; Molecular Function: metal ion binding (GO:0046872);;	--	--	[T]	Signal transduction mechanisms	Protein phosphatase 2C	T	Signal transduction mechanisms	molecular function: catalytic activity (GO:0003824);; biological process: metabolic process (GO:0008152);; biological process: cellular process (GO:0009987);; molecular function: binding (GO:0005488)
MD07G1305400	1.48938	0.838211	-0.0263391	-0.834116	-0.747007	-0.720131	--	--	Molecular Function: iron ion binding (GO:0005506);; Biological Process: pentose-phosphate shunt (GO:0006098);; Biological Process: rRNA processing (GO:0006364);; Cellular Component: chloroplast thylakoid membrane (GO:0009535);; Biological Process: response to blue light (GO:0009637);; Biological Process: plastid organization (GO:0009657);; Cellular Component: chloroplast envelope (GO:0009941);; B…	--	--	--	--	--	S	Function unknown	molecular function: binding (GO:0005488);; biological process: metabolic process (GO:0008152);; biological process: cellular process (GO:0009987);; biological process: single-organism process (GO:0044699);; cellular component: cell (GO:0005623);; cellular component: membrane (GO:0016020);; cellular component: organelle (GO:0043226);; cellular component: organelle part (GO:0044422);; cellular comp…
MD07G1308400	0.786352	0.345031	0.00509881	-0.666699	-0.217179	-0.252605	--	--	--	--	--	--	--	--	S	Function unknown	--
MD08G1001300	0.733999	0.458558	0.42022	-0.911439	-0.616751	-0.084586	[S]	Function unknown	Molecular Function: ATP binding (GO:0005524);; Biological Process: obsolete ATP catabolic process (GO:0006200);; Cellular Component: membrane (GO:0016020);; Molecular Function: ATPase activity, coupled to transmembrane movement of substances (GO:0042626);;	--	--	[Q]	Secondary metabolites biosynthesis, transport and catabolism	ABC-2 type transporter;; ABC transporter;; ABC-2 family transporter protein;; AAA domain, putative AbiEii toxin, Type IV TA system	V	Defense mechanisms	molecular function: binding (GO:0005488);; cellular component: membrane (GO:0016020);; molecular function: catalytic activity (GO:0003824);; molecular function: transporter activity (GO:0005215);; biological process: localization (GO:0051179)
MD08G1002100	1.25178	0.458733	0.181809	-0.686557	-0.666113	-0.539648	--	--	Biological Process: cell adhesion (GO:0007155);; Biological Process: proximal/distal pattern formation (GO:0009954);; Biological Process: floral organ abscission (GO:0010227);; Biological Process: flower morphogenesis (GO:0048439);;	--	--	[TR]	Signal transduction mechanisms;; General function prediction only	BTB/POZ domain;; Farnesoic acid 0-methyl transferase;; F5/8 type C domain;; BTB And C-terminal Kelch	O	Posttranslational modification, protein turnover, chaperones	biological process: biological adhesion (GO:0022610);; biological process: multicellular organismal process (GO:0032501);; biological process: developmental process (GO:0032502);; biological process: single-organism process (GO:0044699);; biological process: reproduction (GO:0000003);; biological process: reproductive process (GO:0022414)
MD08G1011800	1.10021	0.362528	0.120246	-0.567525	-0.642942	-0.372513	--	--	--	--	--	[Z]	Cytoskeleton	Protein of unknown function (DUF615)	Z	Cytoskeleton	--
MD08G1011900	1.02866	0.38104	0.0338719	-0.646686	-0.519077	-0.277809	--	--	--	--	--	--	--	Thaumatin family	S	Function unknown	--
MD08G1028800	1.15179	0.500669	0.437767	-0.877282	-0.684677	-0.528272	--	--	--	--	--	[R]	General function prediction only	Predicted integral membrane protein (DUF2282)	U	Intracellular trafficking, secretion, and vesicular transport	--
MD08G1030100	0.831415	-0.055647	0.47483	-0.421815	-0.421815	-0.406968	--	--	--	--	--	--	--	--	S	Function unknown	--
MD08G1066400	0.806309	0.115854	0.430379	-0.80624	-0.706214	0.159912	[E]	Amino acid transport and metabolism	--	K08776|0|mdm:103440784|K08776 puromycin-sensitive aminopeptidase [EC:3.4.11.-] | (RefSeq) aminopeptidase M1-like	--	[EO]	Amino acid transport and metabolism;; Posttranslational modification, protein turnover, chaperones	Peptidase family M1 domain;; ERAP1-like C-terminal domain	E	Amino acid transport and metabolism	--
MD08G1073000	0.897887	0.568126	0.0754574	-0.565369	-0.451756	-0.524345	--	--	Molecular Function: GTPase activity (GO:0003924);; Molecular Function: signal transducer activity (GO:0004871);; Molecular Function: GTP binding (GO:0005525);; Biological Process: obsolete GTP catabolic process (GO:0006184);; Biological Process: G-protein coupled receptor signaling pathway (GO:0007186);; Molecular Function: G-protein beta/gamma-subunit complex binding (GO:0031683);;	K19729|0|mdm:103441000|K19729 guanine nucleotide-binding protein G(t) subunit alpha 3 | (RefSeq) guanine nucleotide-binding protein alpha-1 subunit	--	[DT]	Cell cycle control, cell division, chromosome partitioning;; Signal transduction mechanisms	G-protein alpha subunit;; ADP-ribosylation factor family	S	Function unknown	molecular function: catalytic activity (GO:0003824);; molecular function: signal transducer activity (GO:0004871);; molecular function: binding (GO:0005488);; biological process: cellular process (GO:0009987);; biological process: signaling (GO:0023052);; biological process: single-organism process (GO:0044699);; biological process: response to stimulus (GO:0050896);; biological process: biologic…
MD08G1080700	1.30706	0.447257	0.321626	-0.455249	-0.787295	-0.833396	--	--	--	--	--	--	--	--	--	--	--
MD08G1088700	0.750984	0.320849	0.129923	-0.310347	-0.453088	-0.438322	--	--	--	--	--	--	--	--	S	Function unknown	--
MD08G1090400	1.28878	0.171242	0.108475	-0.874646	-0.599937	-0.0939124	--	--	--	K09260|1.63759e-21|pxb:103945308|K09260 MADS-box transcription enhancer factor 2A | (RefSeq) agamous-like MADS-box protein AGL104	--	--	--	--	--	--	--
MD08G1097900	1.02126	0.283628	0.536952	-0.443824	-0.670459	-0.727554	[M]	Cell wall/membrane/envelope biogenesis	--	K04733|0|mdm:103455954|K04733 interleukin-1 receptor-associated kinase 4 [EC:2.7.11.1] | (RefSeq) probable serine/threonine-protein kinase At1g01540	--	[T]	Signal transduction mechanisms	Protein kinase domain;; Protein tyrosine kinase	T	Signal transduction mechanisms	--
MD08G1106600	1.07203	0.593985	0.260673	-0.666914	-0.637287	-0.622483	[E]	Amino acid transport and metabolism	Molecular Function: serine-type carboxypeptidase activity (GO:0004185);; Biological Process: proteolysis (GO:0006508);;	K16297|0|pxb:103959539|K16297 serine carboxypeptidase-like clade II [EC:3.4.16.-] | (RefSeq) serine carboxypeptidase II-3-like	--	[OE]	Posttranslational modification, protein turnover, chaperones;; Amino acid transport and metabolism	Serine carboxypeptidase	E	Amino acid transport and metabolism	molecular function: catalytic activity (GO:0003824);; biological process: metabolic process (GO:0008152)
MD08G1119000	1.14934	0.262826	0.362437	-0.637804	-0.531978	-0.604826	[D]	Cell cycle control, cell division, chromosome partitioning	--	K03978|0|mdm:103421162|K03978 GTP-binding protein | (RefSeq) GTP-binding protein At2g22870-like	--	[R]	General function prediction only	50S ribosome-binding GTPase;; Dynamin family;; Ferrous iron transport protein B	S	Function unknown	--
MD08G1134000	1.61932	0.452761	0.143944	-1.03092	-0.375362	-0.809743	[G]	Carbohydrate transport and metabolism	--	K13495|0|pxb:103953184|K13495 cis-zeatin O-glucosyltransferase [EC:2.4.1.215] | (RefSeq) zeatin O-glucosyltransferase-like	Zeatin biosynthesis (ko00908)	[GC]	Carbohydrate transport and metabolism;; Energy production and conversion	UDP-glucoronosyl and UDP-glucosyl transferase	S	Function unknown	--
MD08G1136300	0.916084	0.46854	0.139597	-0.646891	-0.582491	-0.294839	--	--	--	--	--	--	--	PsbP	S	Function unknown	--
MD08G1155600	0.511072	0.905996	0.514523	-1.16944	-0.302681	-0.459473	--	--	--	--	--	--	--	--	--	--	--
MD08G1161700	0.644948	0.410554	-0.00786459	-0.270085	-0.477678	-0.299874	[R]	General function prediction only	--	K14664|0|mdm:103441577|K14664 IAA-amino acid hydrolase [EC:3.5.1.-] | (RefSeq) IAA-amino acid hydrolase ILR1-like 6	--	--	--	Peptidase family M20/M25/M40	E	Amino acid transport and metabolism	--
MD08G1168100	0.733208	0.51214	0.188766	-0.833245	-0.493105	-0.107765	--	--	--	--	--	--	--	--	S	Function unknown	--
MD08G1198300	0.666046	0.141198	0.370191	-0.169411	-0.31861	-0.689414	--	--	--	--	--	--	--	KIP1-like protein	S	Function unknown	--
MD08G1204300	1.49278	0.218663	0.437259	-0.930766	-0.685335	-0.532601	--	--	Cellular Component: plasma membrane (GO:0005886);;	--	--	--	--	--	S	Function unknown	cellular component: cell (GO:0005623);; cellular component: membrane (GO:0016020);; cellular component: cell part (GO:0044464)
MD08G1204400	0.66295	0.565102	0.648363	-0.989885	-0.619383	-0.267146	--	--	Cellular Component: plasma membrane (GO:0005886);; Molecular Function: lyase activity (GO:0016829);; Molecular Function: carbohydrate binding (GO:0030246);;	K18195|0|mdm:103428890|K18195 rhamnogalacturonan endolyase [EC:4.2.2.23] | (RefSeq) probable rhamnogalacturonate lyase B	--	--	--	Rhamnogalacturonate lyase family;; Polysaccharide lyase family 4, domain III;; Polysaccharide lyase family 4, domain II	--	--	cellular component: cell (GO:0005623);; cellular component: membrane (GO:0016020);; cellular component: cell part (GO:0044464);; molecular function: catalytic activity (GO:0003824);; molecular function: binding (GO:0005488)
MD08G1209900	0.774497	0.398313	0.425804	-1.01997	-0.481985	-0.0966551	[G]	Carbohydrate transport and metabolism	Cellular Component: integral component of plasma membrane (GO:0005887);; Molecular Function: sucrose transmembrane transporter activity (GO:0008515);; Biological Process: sucrose transport (GO:0015770);; Biological Process: transmembrane transport (GO:0055085);;	K15378|0|pxb:103928205|K15378 solute carrier family 45, member 1/2/4 | (RefSeq) sucrose transport protein SUC4-like	--	[G]	Carbohydrate transport and metabolism	Major Facilitator Superfamily;; MFS/sugar transport protein;; PUCC protein	U	Intracellular trafficking, secretion, and vesicular transport	cellular component: cell (GO:0005623);; cellular component: membrane (GO:0016020);; cellular component: membrane part (GO:0044425);; cellular component: cell part (GO:0044464);; molecular function: transporter activity (GO:0005215);; biological process: single-organism process (GO:0044699);; biological process: localization (GO:0051179)
MD08G1213700	1.18191	0.223889	0.440279	-0.472198	-0.817051	-0.556828	--	--	--	--	--	--	--	SnoaL-like domain;; Nuclear transport factor 2 (NTF2) domain	S	Function unknown	--
MD08G1215400	1.34677	0.00169994	0.0384278	-0.552384	-0.631052	-0.20346	[R]	General function prediction only	--	K18801|0|mdm:103441803|K18801 glucuronoxylan 4-O-methyltransferase [EC:2.1.1.112] | (RefSeq) glucuronoxylan 4-O-methyltransferase 3	--	--	--	Polysaccharide biosynthesis	S	Function unknown	--
MD08G1217800	1.80013	0.249199	-0.0923013	-0.761917	-0.64819	-0.546918	[Q]	Secondary metabolites biosynthesis, transport and catabolism	Cellular Component: chloroplast stroma (GO:0009570);; Biological Process: stomatal complex morphogenesis (GO:0010103);; Molecular Function: hydrolase activity (GO:0016787);; Biological Process: cysteine biosynthetic process (GO:0019344);;	K01061|0|mdm:103410985|K01061 carboxymethylenebutenolidase [EC:3.1.1.45] | (RefSeq) carboxymethylenebutenolidase homolog	--	[R]	General function prediction only	Dienelactone hydrolase family;; Prolyl oligopeptidase family;; TAP-like protein	Q	Secondary metabolites biosynthesis, transport and catabolism	cellular component: cell (GO:0005623);; cellular component: organelle (GO:0043226);; cellular component: organelle part (GO:0044422);; cellular component: cell part (GO:0044464);; biological process: developmental process (GO:0032502);; biological process: single-organism process (GO:0044699);; molecular function: catalytic activity (GO:0003824);; biological process: metabolic process (GO:0008152…
MD08G1228900	1.05599	-0.014086	-0.0962306	-0.6961	-0.268162	0.0185865	--	--	Biological Process: transport (GO:0006810);; Cellular Component: integral component of membrane (GO:0016021);;	K20352|3.93728e-111|pper:PRUPE_ppa010284mg|K20352 p24 family protein delta-1 | (RefSeq) hypothetical protein	--	[U]	Intracellular trafficking, secretion, and vesicular transport	emp24/gp25L/p24 family/GOLD	U	Intracellular trafficking, secretion, and vesicular transport	biological process: localization (GO:0051179);; cellular component: membrane (GO:0016020);; cellular component: membrane part (GO:0044425)
MD09G1013300	0.871035	0.262993	0.199805	-0.475004	-0.443028	-0.415802	[G]	Carbohydrate transport and metabolism	Molecular Function: ribulose-phosphate 3-epimerase activity (GO:0004750);; Cellular Component: plasma membrane (GO:0005886);; Biological Process: pentose-phosphate shunt (GO:0006098);; Molecular Function: metal ion binding (GO:0046872);;	K01783|1.367e-166|mdm:103442148|K01783 ribulose-phosphate 3-epimerase [EC:5.1.3.1] | (RefSeq) ribulose-phosphate 3-epimerase, cytoplasmic isoform	Pentose phosphate pathway (ko00030);; Pentose and glucuronate interconversions (ko00040);; Carbon fixation in photosynthetic organisms (ko00710);; Carbon metabolism (ko01200);; Biosynthesis of amino acids (ko01230)	[G]	Carbohydrate transport and metabolism	Ribulose-phosphate 3 epimerase family	G	Carbohydrate transport and metabolism	molecular function: catalytic activity (GO:0003824);; cellular component: cell (GO:0005623);; cellular component: membrane (GO:0016020);; cellular component: cell part (GO:0044464);; biological process: metabolic process (GO:0008152);; biological process: cellular process (GO:0009987);; biological process: single-organism process (GO:0044699);; molecular function: binding (GO:0005488)
MD09G1021300	0.90575	0.700758	0.292578	-0.674721	-0.756992	-0.467373	--	--	Biological Process: mitotic G2 phase (GO:0000085);; Biological Process: pyrimidine ribonucleotide biosynthetic process (GO:0009220);; Biological Process: photomorphogenesis (GO:0009640);; Biological Process: regulation of flower development (GO:0009909);; Biological Process: protein deneddylation (GO:0010388);; Biological Process: histone lysine methylation (GO:0034968);;	--	--	[R]	General function prediction only	PPR repeat family;; Pentatricopeptide repeat domain;; Pentacotripeptide-repeat region of PRORP;; PPR repeat;; PPR repeat	S	Function unknown	biological process: biological phase (GO:0044848);; biological process: metabolic process (GO:0008152);; biological process: cellular process (GO:0009987);; biological process: single-organism process (GO:0044699);; biological process: multicellular organismal process (GO:0032501);; biological process: developmental process (GO:0032502);; biological process: response to stimulus (GO:0050896);; bi…
MD09G1024200	1.11677	0.374598	0.237557	-0.608883	-0.669124	-0.450918	[R]	General function prediction only	--	--	--	--	--	TIR domain;; NB-ARC domain;; Sucrase/ferredoxin-like;; TIR domain;; Leucine Rich repeats (2 copies)	S	Function unknown	--
MD09G1027100	1.01301	1.03989	-0.576298	-0.85106	-0.0377729	-0.587777	--	--	--	--	--	[R]	General function prediction only	Leucine Rich repeat	S	Function unknown	--
MD09G1032300	0.956581	0.270996	0.0189886	-0.547494	-0.328235	-0.370837	--	--	Biological Process: maltose metabolic process (GO:0000023);; Biological Process: starch catabolic process (GO:0005983);; Biological Process: protein dephosphorylation (GO:0006470);; Molecular Function: protein tyrosine/serine/threonine phosphatase activity (GO:0008138);; Cellular Component: chloroplast stroma (GO:0009570);; Biological Process: starch biosynthetic process (GO:0019252);; Cellular C…	--	--	[V]	Defense mechanisms	Glycogen recognition site of AMP-activated protein kinase;; Dual specificity phosphatase, catalytic domain	T	Signal transduction mechanisms	biological process: metabolic process (GO:0008152);; biological process: cellular process (GO:0009987);; biological process: single-organism process (GO:0044699);; molecular function: catalytic activity (GO:0003824);; cellular component: cell (GO:0005623);; cellular component: organelle (GO:0043226);; cellular component: organelle part (GO:0044422);; cellular component: cell part (GO:0044464);; b…
MD09G1032500	0.779493	0.221503	0.0548892	-0.274054	-0.367526	-0.414306	[O]	Posttranslational modification, protein turnover, chaperones	Molecular Function: serine-type endopeptidase activity (GO:0004252);; Cellular Component: nucleus (GO:0005634);; Biological Process: pentose-phosphate shunt (GO:0006098);; Biological Process: proteolysis (GO:0006508);; Cellular Component: chloroplast thylakoid membrane (GO:0009535);; Cellular Component: chloroplast thylakoid lumen (GO:0009543);; Biological Process: photosystem II repair (GO:00102…	--	--	[O]	Posttranslational modification, protein turnover, chaperones	Trypsin-like peptidase domain;; Trypsin;; PDZ domain	O	Posttranslational modification, protein turnover, chaperones	molecular function: catalytic activity (GO:0003824);; biological process: metabolic process (GO:0008152);; cellular component: cell (GO:0005623);; cellular component: organelle (GO:0043226);; cellular component: cell part (GO:0044464);; biological process: cellular process (GO:0009987);; biological process: single-organism process (GO:0044699);; cellular component: membrane (GO:0016020);; cellula…
MD09G1032800	1.45861	0.382104	-0.0782749	-0.204874	-0.926413	-0.631152	[R]	General function prediction only	--	--	--	[C]	Energy production and conversion	Aldo/keto reductase family	C	Energy production and conversion	--
MD09G1036800	1.14948	0.154684	0.139008	-0.350507	-0.6849	-0.407768	--	--	--	--	--	--	--	EamA-like transporter family	S	Function unknown	--
MD09G1049000	1.51249	0.350839	0.370972	-0.818156	-0.724935	-0.691209	--	--	Molecular Function: DNA binding (GO:0003677);;	K09338|1.9911e-176|mdm:103442339|K09338 homeobox-leucine zipper protein | (RefSeq) homeobox-leucine zipper protein HAT7-like	--	[K]	Transcription	Homeobox domain;; Homeobox associated leucine zipper;; Homeobox KN domain	K	Transcription	molecular function: binding (GO:0005488)
MD09G1049400	1.23147	0.1977	0.0272882	-0.516472	-0.471038	-0.468949	[V]	Defense mechanisms	Biological Process: polysaccharide biosynthetic process (GO:0000271);; Molecular Function: ATP binding (GO:0005524);; Cellular Component: plasma membrane (GO:0005886);; Biological Process: obsolete ATP catabolic process (GO:0006200);; Biological Process: pattern specification process (GO:0007389);; Biological Process: regulation of cell size (GO:0008361);; Biological Process: response to blue lig…	K05658|0|mdm:103442343|K05658 ATP-binding cassette, subfamily B (MDR/TAP), member 1 [EC:3.6.3.44] | (RefSeq) ABC transporter B family member 19	ABC transporters (ko02010)	[Q]	Secondary metabolites biosynthesis, transport and catabolism	ABC transporter transmembrane region;; ABC transporter;; RecF/RecN/SMC N terminal domain;; P-loop containing region of AAA domain;; Zeta toxin;; Predicted ATPase of the ABC class	V	Defense mechanisms	biological process: metabolic process (GO:0008152);; biological process: single-organism process (GO:0044699);; molecular function: binding (GO:0005488);; cellular component: cell (GO:0005623);; cellular component: membrane (GO:0016020);; cellular component: cell part (GO:0044464);; biological process: multicellular organismal process (GO:0032501);; biological process: cellular process (GO:000998…
MD09G1070600	1.05732	0.735549	0.210799	-0.82017	-0.743819	-0.439677	--	--	--	--	--	--	--	--	--	--	--
MD09G1085700	1.17924	0.464314	0.000324569	-0.821816	-0.400055	-0.422003	[O]	Posttranslational modification, protein turnover, chaperones	--	--	--	[T]	Signal transduction mechanisms	Rhomboid family	S	Function unknown	--
MD09G1112200	0.948506	0.468722	0.136427	-0.707055	-0.469219	-0.377383	[R]	General function prediction only	Cellular Component: plastid chromosome (GO:0009508);;	--	--	--	--	Protein of unknown function (DUF861)	S	Function unknown	cellular component: cell (GO:0005623);; cellular component: organelle (GO:0043226);; cellular component: organelle part (GO:0044422);; cellular component: cell part (GO:0044464)
MD09G1113100	1.14787	0.0934083	0.236816	-0.503516	-0.488021	-0.486558	[G]	Carbohydrate transport and metabolism	--	--	--	--	--	Glycosyl hydrolase family 9	G	Carbohydrate transport and metabolism	--
MD09G1118900	1.04939	0.153	0.16255	-0.611595	-0.324258	-0.429089	--	--	--	K20165|0|mdm:103442684|K20165 TBC1 domain family member 2A | (RefSeq) TBC1 domain family member 2A-like	--	[U]	Intracellular trafficking, secretion, and vesicular transport	Rab-GTPase-TBC domain	S	Function unknown	--
MD09G1121400	1.09183	0.407397	0.308783	-0.439092	-0.706448	-0.662467	[T]	Signal transduction mechanisms	--	K08867|0|mdm:103442973|K08867 WNK lysine deficient protein kinase [EC:2.7.11.1] | (RefSeq) probable serine/threonine-protein kinase WNK11	--	[R]	General function prediction only	Protein kinase domain;; Protein tyrosine kinase	T	Signal transduction mechanisms	--
MD09G1140300	1.31861	1.16627	-1.31692	-0.838496	0.209863	-0.539335	--	--	Molecular Function: zinc ion transmembrane transporter activity (GO:0005385);; Cellular Component: integral component of membrane (GO:0016021);; Biological Process: zinc II ion transmembrane transport (GO:0071577);;	K14709|0|mdm:103441434|K14709 solute carrier family 39 (zinc transporter), member 1/2/3 | (RefSeq) zinc transporter 8-like	--	[P]	Inorganic ion transport and metabolism	ZIP Zinc transporter	P	Inorganic ion transport and metabolism	molecular function: transporter activity (GO:0005215);; biological process: localization (GO:0051179);; cellular component: membrane (GO:0016020);; cellular component: membrane part (GO:0044425)
MD09G1143800	1.57112	0.561271	0.0917068	-1.17131	-0.328698	-0.724088	--	--	--	--	--	--	--	Hydrophobic seed protein	S	Function unknown	--
MD09G1146100	1.33236	0.323475	0.587483	-0.841779	-0.664286	-0.737256	[R]	General function prediction only	Cellular Component: chloroplast thylakoid membrane (GO:0009535);; Cellular Component: chloroplast envelope (GO:0009941);; Cellular Component: plastoglobule (GO:0010287);; Molecular Function: oxidoreductase activity (GO:0016491);; Biological Process: oxidation-reduction process (GO:0055114);;	--	--	[C]	Energy production and conversion	Aldo/keto reductase family	C	Energy production and conversion	cellular component: cell (GO:0005623);; cellular component: membrane (GO:0016020);; cellular component: organelle (GO:0043226);; cellular component: organelle part (GO:0044422);; cellular component: cell part (GO:0044464);; molecular function: catalytic activity (GO:0003824);; biological process: metabolic process (GO:0008152);; biological process: single-organism process (GO:0044699)
MD09G1146300	1.00639	0.24396	0.15743	-0.824735	-0.243323	-0.339719	--	--	Molecular Function: calcium ion binding (GO:0005509);; Molecular Function: poly(U) RNA binding (GO:0008266);; Cellular Component: chloroplast thylakoid membrane (GO:0009535);; Cellular Component: chloroplast stroma (GO:0009570);; Cellular Component: photosystem II oxygen evolving complex (GO:0009654);; Cellular Component: chloroplast envelope (GO:0009941);; Biological Process: photosynthesis (GO:…	K02717|7.7197e-178|mdm:103443153|K02717 photosystem II oxygen-evolving enhancer protein 2 | (RefSeq) oxygen-evolving enhancer protein 2, chloroplastic-like	Photosynthesis (ko00195)	--	--	PsbP	S	Function unknown	molecular function: binding (GO:0005488);; cellular component: cell (GO:0005623);; cellular component: membrane (GO:0016020);; cellular component: organelle (GO:0043226);; cellular component: organelle part (GO:0044422);; cellular component: cell part (GO:0044464);; cellular component: macromolecular complex (GO:0032991);; cellular component: membrane part (GO:0044425);; biological process: metab…
MD09G1168900	0.947037	0.124025	0.0550367	0.111499	-0.587729	-0.649869	[G]	Carbohydrate transport and metabolism	Molecular Function: sugar:proton symporter activity (GO:0005351);; Biological Process: protein targeting to membrane (GO:0006612);; Biological Process: amino acid transport (GO:0006865);; Biological Process: ethylene biosynthetic process (GO:0009693);; Biological Process: plant-type cell wall modification (GO:0009827);; Biological Process: pollen tube growth (GO:0009860);; Biological Process: sal…	--	--	[R]	General function prediction only	Sugar (and other) transporter;; Major Facilitator Superfamily	G	Carbohydrate transport and metabolism	molecular function: transporter activity (GO:0005215);; biological process: single-organism process (GO:0044699);; biological process: localization (GO:0051179);; biological process: metabolic process (GO:0008152);; biological process: cellular process (GO:0009987);; biological process: cellular component organization or biogenesis (GO:0071840);; biological process: reproduction (GO:0000003);; bi…
MD09G1169000	1.05367	0.156399	0.484303	0.164256	-0.980007	-0.878619	--	--	--	--	--	--	--	MYB-CC type transfactor, LHEQLE motif;; Myb-like DNA-binding domain	S	Function unknown	--
MD09G1192300	1.29042	0.40676	0.400007	-0.730491	-0.669435	-0.697264	--	--	Molecular Function: nucleic acid binding (GO:0003676);; Molecular Function: metal ion binding (GO:0046872);;	--	--	[R]	General function prediction only	Zinc-finger double-stranded RNA-binding	S	Function unknown	molecular function: binding (GO:0005488)
MD09G1206700	1.6029	0.27516	-0.135792	-0.580757	-0.580757	-0.580757	--	--	Molecular Function: DNA binding (GO:0003677);; Molecular Function: transcription factor activity, sequence-specific DNA binding (GO:0003700);; Cellular Component: nucleus (GO:0005634);; Biological Process: regulation of transcription, DNA-templated (GO:0006355);;	K09286|1.861e-130|mdm:103411651|K09286 EREBP-like factor | (RefSeq) AP2D9; ethylene-responsive transcription factor TINY-like	--	--	--	AP2 domain	K	Transcription	molecular function: binding (GO:0005488);; molecular function: nucleic acid binding transcription factor activity (GO:0001071);; biological process: biological regulation (GO:0065007);; cellular component: cell (GO:0005623);; cellular component: organelle (GO:0043226);; cellular component: cell part (GO:0044464)
MD09G1218300	0.770867	0.12157	0.250925	-0.456912	-0.427545	-0.258905	[C]	Energy production and conversion	Molecular Function: ATP:ADP antiporter activity (GO:0005471);; Molecular Function: ATP binding (GO:0005524);; Biological Process: transport (GO:0006810);; Cellular Component: chloroplast envelope (GO:0009941);; Cellular Component: integral component of membrane (GO:0016021);;	K03301|0|pxb:103935385|K03301 ATP:ADP antiporter, AAA family | (RefSeq) plastidic ATP/ADP-transporter-like	--	--	--	TLC ATP/ADP transporter	C	Energy production and conversion	molecular function: transporter activity (GO:0005215);; biological process: single-organism process (GO:0044699);; biological process: localization (GO:0051179);; molecular function: binding (GO:0005488);; cellular component: cell (GO:0005623);; cellular component: organelle (GO:0043226);; cellular component: organelle part (GO:0044422);; cellular component: cell part (GO:0044464);; cellular comp…
MD09G1250900	1.16704	0.620775	0.182988	-0.733554	-0.730367	-0.506887	--	--	--	--	--	--	--	Plant protein of unknown function	S	Function unknown	--
MD09G1263900	0.898862	0.182029	-0.0934406	-0.253782	-0.377162	-0.356507	--	--	Cellular Component: extracellular region (GO:0005576);; Cellular Component: plasmodesma (GO:0009506);; Biological Process: response to gibberellin (GO:0009739);; Biological Process: response to salicylic acid (GO:0009751);; Biological Process: heat acclimation (GO:0010286);;	--	--	--	--	Gibberellin regulated protein	U	Intracellular trafficking, secretion, and vesicular transport	cellular component: extracellular region (GO:0005576);; cellular component: cell junction (GO:0030054);; biological process: response to stimulus (GO:0050896)
MD09G1286100	0.685277	0.122812	0.363883	0.00692941	-0.563565	-0.615337	[I]	Lipid transport and metabolism	--	K01897|0|pxb:103953111|K01897 long-chain acyl-CoA synthetase [EC:6.2.1.3] | (RefSeq) long chain acyl-CoA synthetase 1	Fatty acid biosynthesis (ko00061);; Fatty acid degradation (ko00071);; Fatty acid metabolism (ko01212);; Peroxisome (ko04146)	[I]	Lipid transport and metabolism	AMP-binding enzyme	I	Lipid transport and metabolism	--
MD09G1286700	1.29294	0.122412	0.292966	-0.500823	-0.579385	-0.628115	--	--	--	--	--	--	--	Insulin-induced protein (INSIG)	S	Function unknown	--
MD09G1292900	1.23399	0.122823	0.434209	-0.22515	-0.961359	-0.604514	--	--	Cellular Component: chloroplast (GO:0009507);; Biological Process: photosynthesis, light harvesting (GO:0009765);; Cellular Component: membrane (GO:0016020);; Molecular Function: metal ion binding (GO:0046872);;	K08912|0|mdm:103426241|K08912 light-harvesting complex II chlorophyll a/b binding protein 1 | (RefSeq) chlorophyll a-b binding protein of LHCII type 1-like	Photosynthesis - antenna proteins (ko00196)	--	--	Chlorophyll A-B binding protein	I	Lipid transport and metabolism	cellular component: cell (GO:0005623);; cellular component: organelle (GO:0043226);; cellular component: cell part (GO:0044464);; biological process: metabolic process (GO:0008152);; biological process: cellular process (GO:0009987);; cellular component: membrane (GO:0016020);; molecular function: binding (GO:0005488)
MD10G1008800	1.01461	0.0640707	0.10128	-0.390927	-0.379977	-0.409058	[OT]	Posttranslational modification, protein turnover, chaperones;; Signal transduction mechanisms	Cellular Component: cytosol (GO:0005829);; Molecular Function: [protein-PII] uridylyltransferase activity (GO:0008773);; Molecular Function: amino acid binding (GO:0016597);; Biological Process: methylglyoxal catabolic process to D-lactate via S-lactoyl-glutathione (GO:0019243);; Biological Process: cysteine biosynthetic process (GO:0019344);;	--	--	--	--	ACT domain;; ACT domain;; ACT domain	S	Function unknown	cellular component: cell (GO:0005623);; cellular component: cell part (GO:0044464);; molecular function: catalytic activity (GO:0003824);; molecular function: binding (GO:0005488);; biological process: metabolic process (GO:0008152);; biological process: cellular process (GO:0009987);; biological process: single-organism process (GO:0044699)
MD10G1013800	0.795296	0.271152	0.0724802	-0.58652	-0.46013	-0.0922776	[R]	General function prediction only	Molecular Function: alcohol dehydrogenase (NAD) activity (GO:0004022);; Cellular Component: cytoplasm (GO:0005737);; Molecular Function: zinc ion binding (GO:0008270);; Biological Process: oxidation-reduction process (GO:0055114);;	K18857|0|mdm:103439766|K18857 alcohol dehydrogenase class-P [EC:1.1.1.1] | (RefSeq) alcohol dehydrogenase	Glycolysis / Gluconeogenesis (ko00010);; Fatty acid degradation (ko00071);; Tyrosine metabolism (ko00350);; alpha-Linolenic acid metabolism (ko00592)	[Q]	Secondary metabolites biosynthesis, transport and catabolism	Zinc-binding dehydrogenase;; Alcohol dehydrogenase GroES-like domain	C	Energy production and conversion	molecular function: catalytic activity (GO:0003824);; biological process: metabolic process (GO:0008152);; biological process: single-organism process (GO:0044699);; cellular component: cell (GO:0005623);; cellular component: cell part (GO:0044464);; molecular function: binding (GO:0005488)
MD10G1017400	0.988095	0.280905	-0.0696614	-0.415196	-0.391718	-0.392425	--	--	--	--	--	[G]	Carbohydrate transport and metabolism	Glycolipid transfer protein (GLTP)	U	Intracellular trafficking, secretion, and vesicular transport	--
MD10G1035600	1.12184	0.182692	0.00404236	-0.0679403	-0.796134	-0.444505	--	--	--	--	--	--	--	Allinase;; Alliinase EGF-like domain;; Aminotransferase class I and II	S	Function unknown	--
MD10G1039000	1.10303	0.512662	0.35992	-0.627407	-0.73563	-0.612579	[K]	Transcription	--	--	--	--	--	TIR domain;; NB-ARC domain;; TIR domain;; ATPase family associated with various cellular activities (AAA)	S	Function unknown	--
MD10G1045200	0.68364	0.384068	0.0839916	-0.0165092	-0.50322	-0.631971	--	--	--	--	--	--	--	Plant organelle RNA recognition domain	S	Function unknown	--
MD10G1045400	0.854003	0.390772	0.598215	-0.840046	-0.71099	-0.291953	--	--	--	--	--	--	--	Protein of unknown function (DUF668);; Domain of unknown function (DUF3475)	S	Function unknown	--
MD10G1052500	0.966408	0.19446	0.303179	-0.858429	-0.614576	0.00895679	[H]	Coenzyme transport and metabolism	Biological Process: cellular metabolic process (GO:0044237);; Biological Process: single-organism metabolic process (GO:0044710);;	K02548|0|mdm:103444873|K02548 1,4-dihydroxy-2-naphthoate octaprenyltransferase [EC:2.5.1.74 2.5.1.-] | (RefSeq) 2-carboxy-1,4-naphthoquinone phytyltransferase, chloroplastic	Ubiquinone and other terpenoid-quinone biosynthesis (ko00130)	[S]	Function unknown	UbiA prenyltransferase family	H	Coenzyme transport and metabolism	biological process: metabolic process (GO:0008152);; biological process: cellular process (GO:0009987);; biological process: single-organism process (GO:0044699)
MD10G1053800	1.02257	0.696422	0.521066	-1.11874	-0.75262	-0.368696	--	--	Biological Process: polysaccharide biosynthetic process (GO:0000271);; Molecular Function: signal transducer activity (GO:0004871);; Biological Process: phototropism (GO:0009638);; Biological Process: plant-type cell wall organization (GO:0009664);; Biological Process: blue light signaling pathway (GO:0009785);; Biological Process: multidimensional cell growth (GO:0009825);; Biological Process: p…	--	--	--	--	NPH3 family;; BTB/POZ domain	S	Function unknown	biological process: metabolic process (GO:0008152);; biological process: single-organism process (GO:0044699);; molecular function: signal transducer activity (GO:0004871);; biological process: response to stimulus (GO:0050896);; biological process: cellular process (GO:0009987);; biological process: cellular component organization or biogenesis (GO:0071840);; biological process: signaling (GO:00…
MD10G1062800	1.12969	0.616527	0.411192	-0.700438	-0.805858	-0.651114	[R]	General function prediction only	--	K07071|0|mdm:103445160|K07071 uncharacterized protein | (RefSeq) epimerase family protein SDR39U1 homolog, chloroplastic	--	[F]	Nucleotide transport and metabolism	Domain of unknown function (DUF1731);; NAD dependent epimerase/dehydratase family;; NAD(P)H-binding;; NmrA-like family;; Male sterility protein	S	Function unknown	--
MD10G1064900	1.40796	0.0556731	0.203657	-0.319342	-0.746014	-0.601935	[I]	Lipid transport and metabolism	Molecular Function: farnesyl-diphosphate farnesyltransferase activity (GO:0004310);; Biological Process: lipid biosynthetic process (GO:0008610);; Cellular Component: integral component of membrane (GO:0016021);; Molecular Function: squalene synthase activity (GO:0051996);;	K00801|0|mdm:103445128|K00801 farnesyl-diphosphate farnesyltransferase [EC:2.5.1.21] | (RefSeq) squalene synthase-like	Steroid biosynthesis (ko00100);; Sesquiterpenoid and triterpenoid biosynthesis (ko00909)	[I]	Lipid transport and metabolism	Squalene/phytoene synthase	I	Lipid transport and metabolism	molecular function: catalytic activity (GO:0003824);; biological process: metabolic process (GO:0008152);; biological process: single-organism process (GO:0044699);; cellular component: membrane (GO:0016020);; cellular component: membrane part (GO:0044425)
MD10G1084700	0.895171	0.677257	0.59013	-1.10867	-1.19106	0.137176	--	--	--	--	--	--	--	C1 domain	S	Function unknown	--
MD10G1085400	0.865074	-0.0701266	0.341716	-0.449327	-0.413261	-0.274076	[I]	Lipid transport and metabolism	Biological Process: long-chain fatty acid metabolic process (GO:0001676);; Biological Process: defense response to insect (GO:0002213);; Molecular Function: long-chain fatty acid-CoA ligase activity (GO:0004467);; Cellular Component: endoplasmic reticulum (GO:0005783);; Biological Process: fatty acid biosynthetic process (GO:0006633);; Cellular Component: plasmodesma (GO:0009506);; Biological Pro…	K01897|0|mdm:103449797|K01897 long-chain acyl-CoA synthetase [EC:6.2.1.3] | (RefSeq) long chain acyl-CoA synthetase 2	Fatty acid biosynthesis (ko00061);; Fatty acid degradation (ko00071);; Fatty acid metabolism (ko01212);; Peroxisome (ko04146)	[I]	Lipid transport and metabolism	AMP-binding enzyme;; AMP-binding enzyme C-terminal domain	I	Lipid transport and metabolism	biological process: metabolic process (GO:0008152);; biological process: cellular process (GO:0009987);; biological process: single-organism process (GO:0044699);; biological process: response to stimulus (GO:0050896);; molecular function: catalytic activity (GO:0003824);; cellular component: cell (GO:0005623);; cellular component: organelle (GO:0043226);; cellular component: cell part (GO:004446…
MD10G1100000	0.95736	0.246371	0.0558036	-0.490339	-0.566828	-0.202367	--	--	Molecular Function: metal ion binding (GO:0046872);;	--	--	--	--	--	S	Function unknown	molecular function: binding (GO:0005488)
MD10G1116400	0.820298	0.157622	-0.0307115	-0.543959	-0.439669	0.0364195	--	--	Molecular Function: calcium ion binding (GO:0005509);;	--	--	--	--	EF-hand domain pair;; EF-hand domain;; EF hand	S	Function unknown	molecular function: binding (GO:0005488)
MD10G1120200	1.75755	0.266577	0.184496	-0.788975	-0.665769	-0.753883	[J]	Translation, ribosomal structure and biogenesis	--	K01426|0|pxb:103966255|K01426 amidase [EC:3.5.1.4] | (RefSeq) putative amidase C869.01	Arginine and proline metabolism (ko00330);; Phenylalanine metabolism (ko00360);; Tryptophan metabolism (ko00380)	[J]	Translation, ribosomal structure and biogenesis	Amidase	J	Translation, ribosomal structure and biogenesis	--
MD10G1121900	1.07303	0.319778	0.144081	-0.526622	-0.483643	-0.526622	--	--	--	--	--	--	--	Thaumatin family	S	Function unknown	--
MD10G1138000	1.11678	0.356196	-0.326505	-0.168281	-0.331718	-0.646472	--	--	--	--	--	--	--	GDP-fucose protein O-fucosyltransferase	S	Function unknown	--
MD10G1152400	0.853426	-0.0370603	0.368095	-0.68047	-0.457761	-0.0462299	--	--	--	--	--	--	--	--	--	--	--
MD10G1164300	0.889242	0.124641	0.160536	-0.633249	-0.431712	-0.109457	[CI]	Energy production and conversion;; Lipid transport and metabolism	Cellular Component: endoplasmic reticulum membrane (GO:0005789);; Cellular Component: integral component of membrane (GO:0016021);; Biological Process: sterol biosynthetic process (GO:0016126);; Biological Process: pentacyclic triterpenoid biosynthetic process (GO:0019745);; Molecular Function: heme binding (GO:0020037);; Biological Process: electron transport chain (GO:0022900);; Biological Proc…	--	--	[C]	Energy production and conversion	Cytochrome b5-like Heme/Steroid binding domain	CI	Energy production and conversion;; Lipid transport and metabolism	cellular component: cell (GO:0005623);; cellular component: membrane (GO:0016020);; cellular component: organelle (GO:0043226);; cellular component: organelle part (GO:0044422);; cellular component: membrane part (GO:0044425);; cellular component: cell part (GO:0044464);; biological process: metabolic process (GO:0008152);; biological process: single-organism process (GO:0044699);; biological pro…
MD10G1172500	0.916151	0.732601	0.513686	-0.136675	-0.840167	-1.1856	[O]	Posttranslational modification, protein turnover, chaperones	Molecular Function: electron carrier activity (GO:0009055);; Molecular Function: protein disulfide oxidoreductase activity (GO:0015035);; Biological Process: cell redox homeostasis (GO:0045454);;	K03676|2.41312e-110|mdm:103445444|K03676 glutaredoxin 3 | (RefSeq) monothiol glutaredoxin-S10-like	--	[O]	Posttranslational modification, protein turnover, chaperones	Glutaredoxin	O	Posttranslational modification, protein turnover, chaperones	molecular function: electron carrier activity (GO:0009055);; molecular function: catalytic activity (GO:0003824);; biological process: metabolic process (GO:0008152);; biological process: single-organism process (GO:0044699);; biological process: cellular process (GO:0009987);; biological process: biological regulation (GO:0065007)
MD10G1183100	1.17171	0.257726	-0.292144	-0.237658	-0.490514	-0.409121	--	--	--	--	--	--	--	Protein of unknown function (DUF640)	S	Function unknown	--
MD10G1191600	0.93807	0.609934	0.123786	-0.864383	-0.527881	-0.279526	--	--	Cellular Component: integral component of membrane (GO:0016021);;	--	--	[E]	Amino acid transport and metabolism	Transmembrane amino acid transporter protein	E	Amino acid transport and metabolism	cellular component: membrane (GO:0016020);; cellular component: membrane part (GO:0044425)
MD10G1191900	0.887892	0.265263	0.206699	-0.605132	-0.628886	-0.125836	--	--	Molecular Function: magnesium ion transmembrane transporter activity (GO:0015095);; Biological Process: magnesium ion transport (GO:0015693);; Cellular Component: membrane (GO:0016020);; Biological Process: transmembrane transport (GO:0055085);;	K16075|0|mdm:103445707|K16075 magnesium transporter | (RefSeq) magnesium transporter MRS2-I-like	--	[P]	Inorganic ion transport and metabolism	CorA-like Mg2+ transporter protein	U	Intracellular trafficking, secretion, and vesicular transport	molecular function: transporter activity (GO:0005215);; biological process: localization (GO:0051179);; cellular component: membrane (GO:0016020)
MD10G1192500	0.913849	-0.0539416	0.548132	-0.569756	-0.380782	-0.457502	[I]	Lipid transport and metabolism	Molecular Function: triglyceride lipase activity (GO:0004806);; Biological Process: lipid metabolic process (GO:0006629);;	--	--	[I]	Lipid transport and metabolism	Lipase (class 3)	S	Function unknown	molecular function: catalytic activity (GO:0003824);; biological process: metabolic process (GO:0008152);; biological process: single-organism process (GO:0044699)
MD10G1204900	1.07066	0.117115	0.587533	-0.615848	-0.626926	-0.53253	[G]	Carbohydrate transport and metabolism	--	K01100|1.37677e-103|mdm:103445810|K01100 sedoheptulose-bisphosphatase [EC:3.1.3.37] | (RefSeq) sedoheptulose-1,7-bisphosphatase, chloroplastic-like	Carbon fixation in photosynthetic organisms (ko00710);; Carbon metabolism (ko01200)	[G]	Carbohydrate transport and metabolism	--	G	Carbohydrate transport and metabolism	--
MD10G1236200	1.12728	-0.00399007	-0.0759098	-0.363396	-0.22808	-0.455908	--	--	--	--	--	--	--	GDP-fucose protein O-fucosyltransferase	S	Function unknown	--
MD10G1252300	0.789169	0.0504564	0.252674	-0.360018	-0.360607	-0.371675	[K]	Transcription	Molecular Function: protein kinase activity (GO:0004672);; Molecular Function: ATP binding (GO:0005524);; Biological Process: protein phosphorylation (GO:0006468);; Cellular Component: integral component of membrane (GO:0016021);; Biological Process: abscisic acid-activated signaling pathway involved in stomatal movement (GO:1901527);; Biological Process: hydrogen peroxide mediated signaling path…	--	--	--	--	Leucine rich repeat;; Leucine Rich repeats (2 copies);; Protein tyrosine kinase;; Protein kinase domain;; Leucine Rich Repeat;; Leucine Rich repeat;; Leucine rich repeat N-terminal domain	S	Function unknown	molecular function: catalytic activity (GO:0003824);; biological process: metabolic process (GO:0008152);; biological process: cellular process (GO:0009987);; molecular function: binding (GO:0005488);; cellular component: membrane (GO:0016020);; cellular component: membrane part (GO:0044425);; biological process: signaling (GO:0023052);; biological process: single-organism process (GO:0044699);; …
MD10G1252900	0.744891	0.208511	0.0779306	-0.415859	-0.498538	-0.116936	[IQ]	Lipid transport and metabolism;; Secondary metabolites biosynthesis, transport and catabolism	--	K14760|0|mdm:103446111|K14760 acyl-activating enzyme 14 [EC:6.2.1.26] | (RefSeq) 2-succinylbenzoate--CoA ligase, chloroplastic/peroxisomal	Ubiquinone and other terpenoid-quinone biosynthesis (ko00130)	[I]	Lipid transport and metabolism	--	IQ	Lipid transport and metabolism;; Secondary metabolites biosynthesis, transport and catabolism	--
MD10G1258400	0.863233	0.156428	0.463286	-0.858001	-0.508916	-0.116029	--	--	--	--	--	[R]	General function prediction only	--	S	Function unknown	--
MD10G1274200	1.11617	0.821279	-0.0223385	-0.805014	-0.869321	-0.240773	--	--	--	--	--	--	--	BES1/BZR1 plant transcription factor, N-terminal	S	Function unknown	--
MD10G1284200	1.18798	0.0830585	-0.0845471	-0.0759816	-0.655839	-0.454666	[V]	Defense mechanisms	--	K17879|9.61394e-70|mdm:103446343|K17879 peroxisomal coenzyme A diphosphatase NUDT7 [EC:3.6.1.-] | (RefSeq) nudix hydrolase 15, mitochondrial-like	Peroxisome (ko04146)	[L]	Replication, recombination and repair	NUDIX domain	L	Replication, recombination and repair	--
MD10G1287500	1.14105	-0.161223	-0.162642	-0.43021	-0.686826	0.299853	--	--	Cellular Component: nucleosome (GO:0000786);; Molecular Function: DNA binding (GO:0003677);; Cellular Component: nucleus (GO:0005634);; Biological Process: nucleosome assembly (GO:0006334);; Biological Process: cell proliferation (GO:0008283);; Cellular Component: plastid (GO:0009536);; Molecular Function: protein heterodimerization activity (GO:0046982);;	K11253|4.22904e-78|jcu:105641655|K11253 histone H3 | (RefSeq) histone H3.2-like	--	[B]	Chromatin structure and dynamics	Core histone H2A/H2B/H3/H4	B	Chromatin structure and dynamics	cellular component: cell (GO:0005623);; cellular component: macromolecular complex (GO:0032991);; cellular component: organelle (GO:0043226);; cellular component: organelle part (GO:0044422);; cellular component: cell part (GO:0044464);; molecular function: binding (GO:0005488);; biological process: cellular process (GO:0009987);; biological process: cellular component organization or biogenesis …
MD10G1295900	1.16081	0.411074	0.403482	-0.592161	-0.754077	-0.629127	[I]	Lipid transport and metabolism	Biological Process: fatty acid biosynthetic process (GO:0006633);; Cellular Component: integral component of membrane (GO:0016021);; Biological Process: sphingolipid biosynthetic process (GO:0030148);; Molecular Function: sphingolipid delta-4 desaturase activity (GO:0042284);; Biological Process: oxidation-reduction process (GO:0055114);;	K04712|0|mdm:103446428|K04712 sphingolipid Delta-4 desaturase [EC:1.14.-.-] | (RefSeq) sphingolipid delta(4)-desaturase DES1-like	Sphingolipid metabolism (ko00600)	[I]	Lipid transport and metabolism	Fatty acid desaturase;; Sphingolipid Delta4-desaturase (DES)	I	Lipid transport and metabolism	biological process: metabolic process (GO:0008152);; biological process: cellular process (GO:0009987);; biological process: single-organism process (GO:0044699);; cellular component: membrane (GO:0016020);; cellular component: membrane part (GO:0044425);; molecular function: catalytic activity (GO:0003824)
MD10G1325900	1.92377	0.0294557	0.002597	-0.613068	-0.671376	-0.671376	--	--	Cellular Component: chloroplast thylakoid (GO:0009534);; Biological Process: anthocyanin-containing compound biosynthetic process (GO:0009718);; Molecular Function: protein binding involved in protein folding (GO:0044183);; Biological Process: chaperone-mediated protein folding (GO:0061077);;	--	--	--	--	RbcX protein	S	Function unknown	cellular component: cell (GO:0005623);; cellular component: organelle (GO:0043226);; cellular component: organelle part (GO:0044422);; cellular component: cell part (GO:0044464);; biological process: metabolic process (GO:0008152);; biological process: single-organism process (GO:0044699);; molecular function: binding (GO:0005488);; biological process: cellular process (GO:0009987)
MD10G1328500	1.24602	0.595737	0.261465	-1.25311	-0.324618	-0.525499	[R]	General function prediction only	Molecular Function: zinc ion binding (GO:0008270);;	K10143|0|mdm:103412548|K10143 E3 ubiquitin-protein ligase RFWD2 [EC:2.3.2.27] | (RefSeq) E3 ubiquitin-protein ligase COP1-like	Ubiquitin mediated proteolysis (ko04120);; Circadian rhythm - plant (ko04712)	--	--	WD domain, G-beta repeat;; Zinc finger, C3HC4 type (RING finger);; Zinc finger, C3HC4 type (RING finger)	O	Posttranslational modification, protein turnover, chaperones	molecular function: binding (GO:0005488)
MD10G1330600	2.81671	2.11608	-2.39885	-0.861623	0.973805	-2.64612	--	--	--	--	--	--	--	PDDEXK-like family of unknown function	S	Function unknown	--
MD10G1333300	1.24884	0.502442	0.293105	-0.681463	-0.681463	-0.681463	[T]	Signal transduction mechanisms	--	K04733|0|mdm:103446789|K04733 interleukin-1 receptor-associated kinase 4 [EC:2.7.11.1] | (RefSeq) probable LRR receptor-like serine/threonine-protein kinase At1g53440	--	--	--	Protein kinase domain;; Protein tyrosine kinase;; Di-glucose binding within endoplasmic reticulum;; Kinase-like	T	Signal transduction mechanisms	--
MD10G1341600	0.981435	0.0660826	0.116574	-0.378039	-0.393027	-0.393027	[G]	Carbohydrate transport and metabolism	Molecular Function: catalytic activity (GO:0003824);; Biological Process: metabolic process (GO:0008152);;	--	--	--	--	Raffinose synthase or seed imbibition protein Sip1	S	Function unknown	molecular function: catalytic activity (GO:0003824);; biological process: metabolic process (GO:0008152)
MD11G1003700	0.871243	0.329785	0.393886	0.0298873	-0.618136	-1.00667	--	--	--	--	--	--	--	--	--	--	--
MD11G1006800	1.59108	0.308828	-0.0876541	-0.721797	-0.825736	-0.26472	[I]	Lipid transport and metabolism	--	--	--	[R]	General function prediction only	alpha/beta hydrolase fold;; Alpha/beta hydrolase family;; Serine aminopeptidase, S33	S	Function unknown	--
MD11G1007800	1.35359	0.416243	-0.179222	-0.746914	-0.459263	-0.384435	[I]	Lipid transport and metabolism	Molecular Function: hydrolase activity (GO:0016787);;	--	--	[R]	General function prediction only	alpha/beta hydrolase fold;; Alpha/beta hydrolase family;; Serine aminopeptidase, S33	S	Function unknown	molecular function: catalytic activity (GO:0003824)
MD11G1015800	1.10179	0.388132	0.266495	-0.707173	-0.64307	-0.406176	--	--	Molecular Function: structural molecule activity (GO:0005198);; Biological Process: pentose-phosphate shunt (GO:0006098);; Cellular Component: chloroplast thylakoid membrane (GO:0009535);; Cellular Component: chloroplast envelope (GO:0009941);; Biological Process: thylakoid membrane organization (GO:0010027);;	--	--	--	--	PAP_fibrillin	S	Function unknown	molecular function: structural molecule activity (GO:0005198);; biological process: metabolic process (GO:0008152);; biological process: cellular process (GO:0009987);; biological process: single-organism process (GO:0044699);; cellular component: cell (GO:0005623);; cellular component: membrane (GO:0016020);; cellular component: organelle (GO:0043226);; cellular component: organelle part (GO:004…
MD11G1028500	0.749738	0.223836	-0.00687582	-0.391975	-0.257165	-0.317558	[S]	Function unknown	Molecular Function: catalytic activity (GO:0003824);; Biological Process: metabolic process (GO:0008152);;	K09955|0|mdm:103447130|K09955 uncharacterized protein | (RefSeq) uncharacterized LOC103447130	--	--	--	Beta-L-arabinofuranosidase, GH127;; Alpha-L-arabinofuranosidase B (ABFB) domain	S	Function unknown	molecular function: catalytic activity (GO:0003824);; biological process: metabolic process (GO:0008152)
MD11G1039600	0.773531	0.0474086	0.176744	-0.336032	-0.32562	-0.336032	[O]	Posttranslational modification, protein turnover, chaperones	Molecular Function: serine-type endopeptidase activity (GO:0004252);; Biological Process: proteolysis (GO:0006508);; Molecular Function: identical protein binding (GO:0042802);; Biological Process: negative regulation of catalytic activity (GO:0043086);;	--	--	--	--	Subtilase family;; Peptidase inhibitor I9;; PA domain	O	Posttranslational modification, protein turnover, chaperones	molecular function: catalytic activity (GO:0003824);; biological process: metabolic process (GO:0008152);; molecular function: binding (GO:0005488);; biological process: biological regulation (GO:0065007)
MD11G1041500	1.26144	0.451977	0.467525	-0.453429	-0.82777	-0.899744	[G]	Carbohydrate transport and metabolism	Molecular Function: hydrolase activity, hydrolyzing O-glycosyl compounds (GO:0004553);; Biological Process: metabolic process (GO:0008152);; Molecular Function: galactinol-raffinose galactosyltransferase activity (GO:0047268);;	K06617|0|pxb:103931487|K06617 raffinose synthase [EC:2.4.1.82] | (RefSeq) probable galactinol--sucrose galactosyltransferase 1	Galactose metabolism (ko00052)	--	--	Raffinose synthase or seed imbibition protein Sip1	S	Function unknown	molecular function: catalytic activity (GO:0003824);; biological process: metabolic process (GO:0008152)
MD11G1050800	0.551359	0.55671	0.866567	-0.944498	-0.680704	-0.349434	[R]	General function prediction only	--	--	--	[T]	Signal transduction mechanisms	NB-ARC domain;; Leucine Rich repeats (2 copies);; Leucine rich repeat	S	Function unknown	--
MD11G1060600	0.953308	0.213924	0.0612044	-0.442223	-0.395599	-0.390614	--	--	--	--	--	--	--	Nodulin-like	S	Function unknown	--
MD11G1069000	1.19484	-0.200372	0.625368	-0.546687	-0.546687	-0.526467	--	--	--	--	--	--	--	--	S	Function unknown	--
MD11G1071600	1.40681	0.377278	0.366163	-0.709079	-0.730869	-0.710303	[Q]	Secondary metabolites biosynthesis, transport and catabolism	Molecular Function: oxidoreductase activity (GO:0016491);;	--	--	[QR]	Secondary metabolites biosynthesis, transport and catabolism;; General function prediction only	2OG-Fe(II) oxygenase superfamily;; non-haem dioxygenase in morphine synthesis N-terminal	S	Function unknown	molecular function: catalytic activity (GO:0003824)
MD11G1079200	0.963187	0.168869	0.111384	-0.465238	-0.501806	-0.276396	--	--	--	--	--	--	--	--	S	Function unknown	--
MD11G1080800	1.006	0.708218	0.388345	-0.526272	-0.921083	-0.655205	--	--	Molecular Function: DNA binding (GO:0003677);; Molecular Function: chromatin binding (GO:0003682);; Molecular Function: transcription factor activity, sequence-specific DNA binding (GO:0003700);; Cellular Component: nucleus (GO:0005634);; Biological Process: regulation of transcription, DNA-templated (GO:0006355);;	--	--	[O]	Posttranslational modification, protein turnover, chaperones	Myb-like DNA-binding domain;; Myb-like DNA-binding domain	K	Transcription	molecular function: binding (GO:0005488);; molecular function: nucleic acid binding transcription factor activity (GO:0001071);; biological process: biological regulation (GO:0065007);; cellular component: cell (GO:0005623);; cellular component: organelle (GO:0043226);; cellular component: cell part (GO:0044464)
MD11G1084900	1.13217	0.566789	0.311076	-0.699755	-0.678794	-0.631487	--	--	--	--	--	--	--	--	S	Function unknown	--
MD11G1090500	1.20421	0.322276	0.0376017	-0.39842	-0.803305	-0.362364	--	--	--	--	--	[GC]	Carbohydrate transport and metabolism;; Energy production and conversion	UDP-glucoronosyl and UDP-glucosyl transferase	S	Function unknown	--
MD11G1096000	1.30791	0.260231	0.270961	-0.661527	-0.659065	-0.518513	--	--	Biological Process: cellular process (GO:0009987);; Biological Process: developmental process (GO:0032502);; Biological Process: single-organism process (GO:0044699);;	--	--	--	--	--	S	Function unknown	biological process: cellular process (GO:0009987);; biological process: developmental process (GO:0032502);; biological process: single-organism process (GO:0044699)
MD11G1110200	0.951062	0.690951	0.356441	-0.484961	-0.801591	-0.711902	[T]	Signal transduction mechanisms	Molecular Function: nucleotide binding (GO:0000166);; Molecular Function: protein kinase activity (GO:0004672);; Biological Process: cellular protein modification process (GO:0006464);; Biological Process: phosphorylation (GO:0016310);;	--	--	--	--	Protein tyrosine kinase;; Protein kinase domain;; U-box domain	T	Signal transduction mechanisms	molecular function: binding (GO:0005488);; molecular function: catalytic activity (GO:0003824);; biological process: metabolic process (GO:0008152);; biological process: cellular process (GO:0009987)
MD11G1123900	1.01001	-0.00659153	0.0154453	-0.195335	-0.548407	-0.275124	--	--	--	--	--	--	--	--	S	Function unknown	--
MD11G1126100	1.03166	0.250429	-0.172351	-0.761865	-0.420148	0.0722785	--	--	--	--	--	[O]	Posttranslational modification, protein turnover, chaperones	Reverse transcriptase-like;; IBR domain, a half RING-finger domain;; Zinc finger, C3HC4 type (RING finger)	S	Function unknown	--
MD11G1133100	0.946469	0.563716	0.234778	-0.833036	-0.538251	-0.373677	--	--	Molecular Function: nucleic acid binding (GO:0003676);; Molecular Function: metal ion binding (GO:0046872);;	--	--	[R]	General function prediction only	--	S	Function unknown	molecular function: binding (GO:0005488)
MD11G1140600	0.811786	0.25647	0.251529	-0.643762	-0.567875	-0.108149	--	--	--	--	--	[K]	Transcription	Associated with HOX;; Homeobox KN domain;; Homeobox domain	K	Transcription	--
MD11G1148800	1.0315	0.525357	0.283394	-0.403618	-0.837634	-0.599	[J]	Translation, ribosomal structure and biogenesis	--	K02939|1.24297e-97|mdm:103448040|K02939 large subunit ribosomal protein L9 | (RefSeq) 50S ribosomal protein L9, chloroplastic	Ribosome (ko03010)	[J]	Translation, ribosomal structure and biogenesis	Ribosomal protein L9, C-terminal domain;; Ribosomal protein L9, N-terminal domain	J	Translation, ribosomal structure and biogenesis	--
MD11G1149100	1.28332	0.406568	0.113833	-0.785702	-0.555206	-0.46281	--	--	Cellular Component: nucleosome (GO:0000786);; Molecular Function: DNA binding (GO:0003677);; Cellular Component: nucleolus (GO:0005730);; Biological Process: nucleosome assembly (GO:0006334);; Molecular Function: protein heterodimerization activity (GO:0046982);;	K11252|2.91021e-59|spen:107020992|K11252 histone H2B | (RefSeq) probable histone H2B.1	--	[B]	Chromatin structure and dynamics	Core histone H2A/H2B/H3/H4;; Histone-like transcription factor (CBF/NF-Y) and archaeal histone	B	Chromatin structure and dynamics	cellular component: cell (GO:0005623);; cellular component: macromolecular complex (GO:0032991);; cellular component: organelle (GO:0043226);; cellular component: organelle part (GO:0044422);; cellular component: cell part (GO:0044464);; molecular function: binding (GO:0005488);; biological process: cellular process (GO:0009987);; biological process: cellular component organization or biogenesis …
MD11G1166500	0.933078	0.464359	0.466905	-0.148517	-0.808495	-0.907329	--	--	--	--	--	[T]	Signal transduction mechanisms	RhoGAP domain;; P21-Rho-binding domain	S	Function unknown	--
MD11G1172600	1.24205	0.0428576	0.138833	-0.696477	-0.568525	-0.158737	--	--	Cellular Component: membrane (GO:0016020);; Biological Process: developmental process (GO:0032502);; Biological Process: primary metabolic process (GO:0044238);; Biological Process: cellular biosynthetic process (GO:0044249);; Biological Process: single-organism process (GO:0044699);; Biological Process: organic substance biosynthetic process (GO:1901576);;	--	--	[S]	Function unknown	Protein of unknown function (DUF1279)	S	Function unknown	cellular component: membrane (GO:0016020);; biological process: developmental process (GO:0032502);; biological process: metabolic process (GO:0008152);; biological process: cellular process (GO:0009987);; biological process: single-organism process (GO:0044699)
MD11G1205200	1.32847	0.122303	0.477252	-0.788287	-0.612385	-0.527355	[T]	Signal transduction mechanisms	--	K08867|0|mdm:103430069|K08867 WNK lysine deficient protein kinase [EC:2.7.11.1] | (RefSeq) probable serine/threonine-protein kinase WNK11	--	[R]	General function prediction only	Protein kinase domain;; Protein tyrosine kinase	T	Signal transduction mechanisms	--
MD11G1209600	0.963682	0.252722	0.126982	-0.384341	-0.643956	-0.315089	--	--	--	--	--	--	--	--	S	Function unknown	--
MD11G1230200	1.02939	0.28922	-0.331056	-0.462347	-0.644853	0.119649	--	--	--	--	--	--	--	Protein of unknown function, DUF538	S	Function unknown	--
MD11G1230800	0.82387	0.584034	-0.0669648	-0.127561	-0.589284	-0.624095	[C]	Energy production and conversion	Molecular Function: FMN binding (GO:0010181);; Molecular Function: oxidoreductase activity (GO:0016491);; Biological Process: negative regulation of transcription, DNA-templated (GO:0045892);; Biological Process: oxidation-reduction process (GO:0055114);;	K03809|4.50834e-135|mdm:103448560|K03809 NAD(P)H dehydrogenase (quinone) [EC:1.6.5.2] | (RefSeq) probable NAD(P)H dehydrogenase (quinone) FQR1-like 1	Ubiquinone and other terpenoid-quinone biosynthesis (ko00130)	[R]	General function prediction only	NADPH-dependent FMN reductase;; Flavodoxin-like fold	S	Function unknown	molecular function: binding (GO:0005488);; molecular function: catalytic activity (GO:0003824);; biological process: biological regulation (GO:0065007);; biological process: metabolic process (GO:0008152);; biological process: single-organism process (GO:0044699)
MD11G1237300	0.85165	0.126539	0.198568	-0.179887	-0.607029	-0.38984	[CO]	Energy production and conversion;; Posttranslational modification, protein turnover, chaperones	--	--	--	--	--	Cytochrome C biogenesis protein transmembrane region	O	Posttranslational modification, protein turnover, chaperones	--
MD11G1241700	1.50297	0.0300719	0.023818	-0.465159	-0.565769	-0.525936	[IQR]	Lipid transport and metabolism;; Secondary metabolites biosynthesis, transport and catabolism;; General function prediction only	--	K00218|0|pxb:103966968|K00218 protochlorophyllide reductase [EC:1.3.1.33] | (RefSeq) protochlorophyllide reductase, chloroplastic	Porphyrin and chlorophyll metabolism (ko00860)	[Q]	Secondary metabolites biosynthesis, transport and catabolism	short chain dehydrogenase;; Enoyl-(Acyl carrier protein) reductase;; KR domain	S	Function unknown	--
MD11G1246200	0.717027	-0.00568439	0.296117	-0.343295	-0.344058	-0.320107	--	--	Cellular Component: integral component of membrane (GO:0016021);;	K15377|0|mdm:103448678|K15377 solute carrier family 44 (choline transporter-like protein), member 2/4/5 | (RefSeq) choline transporter-like protein 2	--	[I]	Lipid transport and metabolism	Plasma-membrane choline transporter	S	Function unknown	cellular component: membrane (GO:0016020);; cellular component: membrane part (GO:0044425)
MD11G1256600	0.942026	0.135349	-0.256838	-0.675	-0.432204	0.286666	--	--	--	--	--	--	--	Protein of unknown function (DUF3082)	S	Function unknown	--
MD11G1274100	0.912165	0.767591	0.187683	-0.0478479	-1.27075	-0.548843	[QV]	Secondary metabolites biosynthesis, transport and catabolism;; Defense mechanisms	--	--	--	[QI]	Secondary metabolites biosynthesis, transport and catabolism;; Lipid transport and metabolism	Cytochrome P450	Q	Secondary metabolites biosynthesis, transport and catabolism	--
MD11G1280100	1.07508	0.524526	0.442247	-0.608605	-0.741958	-0.69129	[T]	Signal transduction mechanisms	Biological Process: activation of MAPKK activity (GO:0000186);; Molecular Function: MAP kinase kinase kinase activity (GO:0004709);; Molecular Function: ATP binding (GO:0005524);;	--	--	[R]	General function prediction only	Protein kinase domain;; Protein tyrosine kinase;; Kinase-like	T	Signal transduction mechanisms	biological process: biological regulation (GO:0065007);; molecular function: catalytic activity (GO:0003824);; molecular function: signal transducer activity (GO:0004871);; biological process: metabolic process (GO:0008152);; biological process: cellular process (GO:0009987);; biological process: signaling (GO:0023052);; biological process: single-organism process (GO:0044699);; biological proces…
MD11G1282600	0.587123	0.565124	-0.170911	-0.29527	-0.474182	-0.211883	[R]	General function prediction only	Molecular Function: nucleotide binding (GO:0000166);; Biological Process: RNA methylation (GO:0001510);; Biological Process: tRNA modification (GO:0006400);; Biological Process: 7-methylguanosine metabolic process (GO:0008618);;	K15443|0|mdm:103448979|K15443 tRNA (guanine-N(7)-)-methyltransferase subunit TRM82 | (RefSeq) tRNA (guanine-N(7)-)-methyltransferase non-catalytic subunit wdr4	--	[S]	Function unknown	WD domain, G-beta repeat;; Anaphase-promoting complex subunit 4 WD40 domain	S	Function unknown	molecular function: binding (GO:0005488);; biological process: metabolic process (GO:0008152);; biological process: cellular process (GO:0009987);; biological process: single-organism process (GO:0044699)
MD11G1283000	0.876729	0.20005	0.166711	-0.466248	-0.35408	-0.423162	--	--	--	--	--	--	--	--	S	Function unknown	--
MD11G1284000	1.10377	-0.0379211	-0.0788553	-0.355907	-0.261105	-0.369977	--	--	Cellular Component: chloroplast (GO:0009507);;	--	--	--	--	--	S	Function unknown	cellular component: cell (GO:0005623);; cellular component: organelle (GO:0043226);; cellular component: cell part (GO:0044464)
MD11G1284600	1.19327	0.549179	0.414607	-0.852219	-0.646721	-0.658112	[J]	Translation, ribosomal structure and biogenesis	--	K02838|0|mdm:103413367|K02838 ribosome recycling factor | (RefSeq) ribosome-recycling factor, chloroplastic-like	--	[J]	Translation, ribosomal structure and biogenesis	Ribosome recycling factor	J	Translation, ribosomal structure and biogenesis	--
MD11G1293200	1.08539	-0.0216439	0.424907	-0.335876	-0.544836	-0.607938	[G]	Carbohydrate transport and metabolism	--	K08145|0|mdm:103449084|K08145 MFS transporter, SP family, solute carrier family 2 (facilitated glucose transporter), member 8 | (RefSeq) sugar transporter ERD6-like 7	--	[R]	General function prediction only	Sugar (and other) transporter;; Major Facilitator Superfamily	G	Carbohydrate transport and metabolism	--
MD11G1293600	1.45676	0.098213	0.651799	-0.79846	-0.732493	-0.675823	[T]	Signal transduction mechanisms	Molecular Function: protein serine/threonine kinase activity (GO:0004674);; Molecular Function: ATP binding (GO:0005524);; Biological Process: protein phosphorylation (GO:0006468);;	--	--	[T]	Signal transduction mechanisms	Protein kinase domain;; Protein tyrosine kinase	T	Signal transduction mechanisms	molecular function: catalytic activity (GO:0003824);; biological process: metabolic process (GO:0008152);; biological process: cellular process (GO:0009987);; molecular function: binding (GO:0005488)
MD12G1007500	1.2641	-0.152925	0.413029	-0.520171	-0.520171	-0.483865	[O]	Posttranslational modification, protein turnover, chaperones	--	--	--	[O]	Posttranslational modification, protein turnover, chaperones	Hsp20/alpha crystallin family	O	Posttranslational modification, protein turnover, chaperones	--
MD12G1011500	1.29843	0.414063	0.599075	-0.0671602	-0.831494	-1.41291	--	--	--	K13754|0|mdm:103449352|K13754 solute carrier family 24 (sodium/potassium/calcium exchanger), member 6 | (RefSeq) cation/calcium exchanger 1	--	[P]	Inorganic ion transport and metabolism	Sodium/calcium exchanger protein	P	Inorganic ion transport and metabolism	--
MD12G1021500	1.34367	0.399728	0.450427	-0.516406	-0.78893	-0.888489	[O]	Posttranslational modification, protein turnover, chaperones	--	--	--	[R]	General function prediction only	Protein kinase domain;; Protein tyrosine kinase	T	Signal transduction mechanisms	--
MD12G1022100	0.806145	0.478049	0.526173	-1.28347	-0.648127	0.121235	--	--	--	--	--	--	--	Plant protein of unknown function	S	Function unknown	--
MD12G1034500	2.23004	-0.329016	-0.252427	-0.266528	-0.730164	-0.651908	--	--	--	--	--	--	--	--	S	Function unknown	--
MD12G1037900	1.29483	0.222386	0.468191	-0.601658	-0.76703	-0.616715	--	--	--	--	--	[O]	Posttranslational modification, protein turnover, chaperones	Clp amino terminal domain, pathogenicity island component	O	Posttranslational modification, protein turnover, chaperones	--
MD12G1039700	0.646096	0.386241	0.0277387	-0.47044	-0.368375	-0.22126	--	--	--	--	--	--	--	--	S	Function unknown	--
MD12G1047000	0.959053	0.29305	0.0760303	-0.573081	-0.412381	-0.342672	--	--	Cellular Component: integral component of membrane (GO:0016021);;	K14209|0|mdm:103449605|K14209 solute carrier family 36 (proton-coupled amino acid transporter) | (RefSeq) amino acid transporter ANT1	--	[E]	Amino acid transport and metabolism	Transmembrane amino acid transporter protein	E	Amino acid transport and metabolism	cellular component: membrane (GO:0016020);; cellular component: membrane part (GO:0044425)
MD12G1055800	0.861635	0.691185	0.41098	-0.169974	-0.836122	-0.957705	--	--	Molecular Function: transcription factor activity, sequence-specific DNA binding (GO:0003700);; Cellular Component: nucleus (GO:0005634);; Biological Process: regulation of transcription, DNA-templated (GO:0006355);; Molecular Function: sequence-specific DNA binding (GO:0043565);;	K09338|0|mdm:103449671|K09338 homeobox-leucine zipper protein | (RefSeq) homeobox-leucine zipper protein HOX11-like	--	[K]	Transcription	Homeobox domain;; Homeobox associated leucine zipper;; HD-ZIP protein N terminus	K	Transcription	molecular function: nucleic acid binding transcription factor activity (GO:0001071);; biological process: biological regulation (GO:0065007);; cellular component: cell (GO:0005623);; cellular component: organelle (GO:0043226);; cellular component: cell part (GO:0044464);; molecular function: binding (GO:0005488)
MD12G1080200	1.1205	0.17067	0.450033	-0.79629	-0.47679	-0.468124	[J]	Translation, ribosomal structure and biogenesis	Cellular Component: nuclear lumen (GO:0031981);; Molecular Function: organic cyclic compound binding (GO:0097159);; Molecular Function: heterocyclic compound binding (GO:1901363);;	K12876|8.96671e-109|pxb:103953182|K12876 RNA-binding protein 8A | (RefSeq) RNA-binding protein 8A-like	RNA transport (ko03013);; mRNA surveillance pathway (ko03015);; Spliceosome (ko03040)	[R]	General function prediction only	RNA recognition motif. (a.k.a. RRM, RBD, or RNP domain)	S	Function unknown	cellular component: cell (GO:0005623);; cellular component: membrane-enclosed lumen (GO:0031974);; cellular component: organelle (GO:0043226);; cellular component: organelle part (GO:0044422);; cellular component: cell part (GO:0044464);; molecular function: binding (GO:0005488)
MD12G1083400	1.25674	0.0971926	0.407208	-0.547739	-0.525832	-0.687574	--	--	--	--	--	--	--	--	S	Function unknown	--
MD12G1108300	1.08146	0.132067	0.153607	-0.465621	-0.435896	-0.465621	[G]	Carbohydrate transport and metabolism	--	K01728|0|mdm:103436151|K01728 pectate lyase [EC:4.2.2.2] | (RefSeq) probable pectate lyase 12	Pentose and glucuronate interconversions (ko00040)	--	--	Pectate lyase	G	Carbohydrate transport and metabolism	--
MD12G1135000	1.2629	-0.217416	-0.158002	-0.280633	-0.303427	-0.303427	[K]	Transcription	--	--	--	--	--	Protein kinase domain;; Protein tyrosine kinase;; Leucine rich repeat;; Leucine Rich repeats (2 copies);; Leucine Rich Repeat;; Leucine rich repeat N-terminal domain	S	Function unknown	--
MD12G1144800	1.27069	-0.000207617	0.0184764	-0.581021	-0.501565	-0.206373	--	--	--	--	--	--	--	--	S	Function unknown	--
MD12G1158800	0.991131	0.363193	0.310995	-0.511777	-0.582762	-0.570778	--	--	--	K12349|0|mdm:103450527|K12349 neutral ceramidase [EC:3.5.1.23] | (RefSeq) neutral ceramidase	Sphingolipid metabolism (ko00600)	[T]	Signal transduction mechanisms	Neutral/alkaline non-lysosomal ceramidase, N-terminal;; Neutral/alkaline non-lysosomal ceramidase, C-terminal	S	Function unknown	--
MD12G1165400	1.36424	0.224727	0.507288	-1.17297	-0.618787	-0.304505	--	--	Cellular Component: chloroplast (GO:0009507);; Biological Process: photosynthesis, light harvesting (GO:0009765);; Cellular Component: membrane (GO:0016020);; Molecular Function: metal ion binding (GO:0046872);;	K08915|0|pxb:103936594|K08915 light-harvesting complex II chlorophyll a/b binding protein 4 | (RefSeq) chlorophyll a-b binding protein CP29.1, chloroplastic-like	Photosynthesis - antenna proteins (ko00196)	--	--	Chlorophyll A-B binding protein	I	Lipid transport and metabolism	cellular component: cell (GO:0005623);; cellular component: organelle (GO:0043226);; cellular component: cell part (GO:0044464);; biological process: metabolic process (GO:0008152);; biological process: cellular process (GO:0009987);; cellular component: membrane (GO:0016020);; molecular function: binding (GO:0005488)
MD12G1165700	0.848538	0.140942	0.202274	-0.4687	-0.421355	-0.301699	--	--	Molecular Function: ATP transmembrane transporter activity (GO:0005347);; Cellular Component: mitochondrion (GO:0005739);; Biological Process: response to nematode (GO:0009624);; Cellular Component: chloroplast envelope (GO:0009941);; Biological Process: photoprotection (GO:0010117);; Biological Process: photosystem II repair (GO:0010206);; Biological Process: ATP transport (GO:0015867);; Cellula…	K14684|0|mdm:103450619|K14684 solute carrier family 25 (mitochondrial phosphate transporter), member 23/24/25/41 | (RefSeq) probable envelope ADP,ATP carrier protein, chloroplastic	--	[C]	Energy production and conversion	Mitochondrial carrier protein	S	Function unknown	molecular function: transporter activity (GO:0005215);; biological process: single-organism process (GO:0044699);; biological process: localization (GO:0051179);; cellular component: cell (GO:0005623);; cellular component: organelle (GO:0043226);; cellular component: cell part (GO:0044464);; biological process: response to stimulus (GO:0050896);; biological process: multi-organism process (GO:005…
MD12G1168600	1.07159	0.115213	0.373592	0.131532	-0.75767	-0.934253	[I]	Lipid transport and metabolism	Biological Process: fatty acid biosynthetic process (GO:0006633);; Biological Process: response to cold (GO:0009409);; Cellular Component: chloroplast envelope (GO:0009941);; Molecular Function: oxidoreductase activity, acting on paired donors, with oxidation of a pair of donors resulting in the reduction of molecular oxygen to two molecules of water (GO:0016717);; Molecular Function: omega-3 fat…	K10257|0|mdm:103430794|K10257 acyl-lipid omega-3 desaturase [EC:1.14.19.25 1.14.19.35 1.14.19.36] | (RefSeq) omega-3 fatty acid desaturase, chloroplastic-like	--	--	--	Domain of unknown function (DUF3474);; Fatty acid desaturase	I	Lipid transport and metabolism	biological process: metabolic process (GO:0008152);; biological process: cellular process (GO:0009987);; biological process: single-organism process (GO:0044699);; biological process: response to stimulus (GO:0050896);; cellular component: cell (GO:0005623);; cellular component: organelle (GO:0043226);; cellular component: organelle part (GO:0044422);; cellular component: cell part (GO:0044464);;…
MD12G1180800	0.601393	1.26965	-0.171791	-0.263546	-0.821198	-0.614512	[H]	Coenzyme transport and metabolism	--	--	--	--	--	Methyltransferase domain;; Methyltransferase FkbM domain	S	Function unknown	--
MD12G1203800	1.14547	0.31696	0.0734926	-0.728254	-0.506861	-0.30081	--	--	--	--	--	--	--	PsbP	S	Function unknown	--
MD12G1215600	0.558113	1.13743	-0.0187465	-0.627738	-0.452172	-0.596883	[O]	Posttranslational modification, protein turnover, chaperones	Biological Process: metabolic process (GO:0008152);; Molecular Function: peptidase activity (GO:0008233);; Molecular Function: oxidoreductase activity (GO:0016491);;	--	--	[O]	Posttranslational modification, protein turnover, chaperones	Trypsin-like peptidase domain;; Trypsin;; PDZ domain	O	Posttranslational modification, protein turnover, chaperones	biological process: metabolic process (GO:0008152);; molecular function: catalytic activity (GO:0003824)
MD12G1215900	1.05461	0.473993	-0.546853	-0.321373	-0.180461	-0.47992	--	--	--	--	--	[S]	Function unknown	--	S	Function unknown	--
MD12G1220900	1.10692	0.533768	0.517057	-1.08749	-0.687137	-0.383119	[J]	Translation, ribosomal structure and biogenesis	--	--	--	[J]	Translation, ribosomal structure and biogenesis	Amidase	J	Translation, ribosomal structure and biogenesis	--
MD12G1249300	0.826361	0.0146239	0.319604	-0.637494	-0.390431	-0.132665	--	--	--	--	--	--	--	--	S	Function unknown	--
MD12G1253700	0.59116	0.867082	0.741571	-1.12921	-0.688355	-0.382249	--	--	--	--	--	--	--	--	--	--	--
MD12G1264100	0.871728	0.167168	-0.0766267	-0.717262	-0.299691	0.0546833	--	--	Biological Process: pentose-phosphate shunt (GO:0006098);; Biological Process: chloroplast relocation (GO:0009902);; Biological Process: thylakoid membrane organization (GO:0010027);; Biological Process: photosynthesis (GO:0015979);; Biological Process: carotenoid biosynthetic process (GO:0016117);; Biological Process: starch biosynthetic process (GO:0019252);; Biological Process: isopentenyl dip…	--	--	--	--	Uncharacterized conserved protein (DUF2358)	S	Function unknown	biological process: metabolic process (GO:0008152);; biological process: cellular process (GO:0009987);; biological process: single-organism process (GO:0044699);; biological process: localization (GO:0051179);; biological process: cellular component organization or biogenesis (GO:0071840)
MD13G1000200	1.43577	0.350317	0.278971	-0.660771	-0.852036	-0.552252	--	--	Biological Process: lipoate biosynthetic process (GO:0009107);; Biological Process: photosynthesis (GO:0015979);; Molecular Function: lipoate synthase activity (GO:0016992);; Molecular Function: 4 iron, 4 sulfur cluster binding (GO:0051539);;	--	--	--	--	Ferredoxin thioredoxin reductase variable alpha chain	H	Coenzyme transport and metabolism	biological process: metabolic process (GO:0008152);; biological process: cellular process (GO:0009987);; biological process: single-organism process (GO:0044699);; molecular function: catalytic activity (GO:0003824);; molecular function: binding (GO:0005488)
MD13G1001600	1.20109	0.478854	0.338544	-1.41477	-0.706848	0.103125	--	--	--	--	--	--	--	--	S	Function unknown	--
MD13G1002700	0.751072	0.401989	0.158105	-0.265034	-0.580382	-0.46575	--	--	Molecular Function: DNA binding (GO:0003677);; Molecular Function: chromatin binding (GO:0003682);; Cellular Component: nucleus (GO:0005634);;	--	--	[O]	Posttranslational modification, protein turnover, chaperones	Myb-like DNA-binding domain;; Myb-like DNA-binding domain	K	Transcription	molecular function: binding (GO:0005488);; cellular component: cell (GO:0005623);; cellular component: organelle (GO:0043226);; cellular component: cell part (GO:0044464)
MD13G1003800	1.74347	0.0122834	-0.244642	-0.118154	-0.696478	-0.696478	[C]	Energy production and conversion	--	--	--	[O]	Posttranslational modification, protein turnover, chaperones	DnaJ domain;; 4Fe-4S single cluster domain of Ferredoxin I;; 4Fe-4S single cluster domain	C	Energy production and conversion	--
MD13G1030300	1.27891	0.210984	-0.312509	-0.220202	-0.510021	-0.447161	--	--	--	--	--	--	--	F-box domain	S	Function unknown	--
MD13G1030400	0.918909	0.166627	0.0940323	-0.378325	-0.501025	-0.300218	--	--	--	K10418|1.39711e-90|mdm:103430622|K10418 dynein light chain LC8-type | (RefSeq) dynein light chain 1, cytoplasmic-like	--	[Z]	Cytoskeleton	Dynein light chain type 1	S	Function unknown	--
MD13G1040200	1.09796	0.0647939	0.164785	-0.850878	-0.307073	-0.169584	[T]	Signal transduction mechanisms	--	--	--	--	--	Universal stress protein family	T	Signal transduction mechanisms	--
MD13G1041800	2.4134	0.147554	-0.583181	-0.507225	-0.720764	-0.749781	[G]	Carbohydrate transport and metabolism	Molecular Function: monooxygenase activity (GO:0004497);; Cellular Component: chloroplast (GO:0009507);; Biological Process: photorespiration (GO:0009853);; Molecular Function: ribulose-bisphosphate carboxylase activity (GO:0016984);; Biological Process: reductive pentose-phosphate cycle (GO:0019253);; Biological Process: oxidation-reduction process (GO:0055114);;	K01602|1.26374e-31|pmum:103341485|K01602 ribulose-bisphosphate carboxylase small chain [EC:4.1.1.39] | (RefSeq) ribulose bisphosphate carboxylase small chain, chloroplastic-like	Glyoxylate and dicarboxylate metabolism (ko00630);; Carbon fixation in photosynthetic organisms (ko00710);; Carbon metabolism (ko01200)	--	--	Ribulose bisphosphate carboxylase, small chain	C	Energy production and conversion	molecular function: catalytic activity (GO:0003824);; biological process: metabolic process (GO:0008152);; biological process: single-organism process (GO:0044699);; cellular component: cell (GO:0005623);; cellular component: organelle (GO:0043226);; cellular component: cell part (GO:0044464);; biological process: cellular process (GO:0009987)
MD13G1041900	1.87757	0.265777	-0.279032	-0.658515	-0.658515	-0.547289	[G]	Carbohydrate transport and metabolism	Molecular Function: monooxygenase activity (GO:0004497);; Cellular Component: chloroplast (GO:0009507);; Biological Process: photorespiration (GO:0009853);; Molecular Function: ribulose-bisphosphate carboxylase activity (GO:0016984);; Biological Process: reductive pentose-phosphate cycle (GO:0019253);; Biological Process: oxidation-reduction process (GO:0055114);;	K01602|5.4142e-24|pmum:103341485|K01602 ribulose-bisphosphate carboxylase small chain [EC:4.1.1.39] | (RefSeq) ribulose bisphosphate carboxylase small chain, chloroplastic-like	Glyoxylate and dicarboxylate metabolism (ko00630);; Carbon fixation in photosynthetic organisms (ko00710);; Carbon metabolism (ko01200)	--	--	Ribulose bisphosphate carboxylase, small chain	C	Energy production and conversion	molecular function: catalytic activity (GO:0003824);; biological process: metabolic process (GO:0008152);; biological process: single-organism process (GO:0044699);; cellular component: cell (GO:0005623);; cellular component: organelle (GO:0043226);; cellular component: cell part (GO:0044464);; biological process: cellular process (GO:0009987)
MD13G1043600	1.1905	0.175795	0.417907	-0.67141	-0.620882	-0.491906	--	--	--	--	--	--	--	--	S	Function unknown	--
MD13G1049500	0.846676	0.713127	0.607523	-1.13108	-0.80272	-0.233526	--	--	--	--	--	--	--	--	--	--	--
MD13G1067800	0.829504	0.412767	0.0030131	-0.348341	-0.428417	-0.468526	--	--	Biological Process: microtubule nucleation (GO:0007020);; Molecular Function: zinc ion binding (GO:0008270);; Biological Process: plant-type cell wall organization (GO:0009664);; Biological Process: plant-type cell wall biogenesis (GO:0009832);; Biological Process: regulation of meristem growth (GO:0010075);;	K20027|0|mdm:103451787|K20027 palmitoyltransferase ZDHHC1/11 [EC:2.3.1.225] | (RefSeq) probable protein S-acyltransferase 22	--	[R]	General function prediction only	DHHC palmitoyltransferase	S	Function unknown	biological process: cellular process (GO:0009987);; biological process: cellular component organization or biogenesis (GO:0071840);; molecular function: binding (GO:0005488);; biological process: biological regulation (GO:0065007)
MD13G1073700	0.791613	0.134614	0.0910474	-0.327109	-0.416817	-0.273348	[DZ]	Cell cycle control, cell division, chromosome partitioning;; Cytoskeleton	--	--	--	--	--	Regulator of chromosome condensation (RCC1) repeat;; Regulator of chromosome condensation (RCC1) repeat;; Transcription factor regulating root and shoot growth via Pin3;; FYVE zinc finger;; Transcription factor BRX N-terminal domain	DZ	Cell cycle control, cell division, chromosome partitioning;; Cytoskeleton	--
MD13G1075000	0.734032	0.411029	0.460144	-0.77182	-0.568848	-0.264537	--	--	Molecular Function: DNA binding (GO:0003677);; Molecular Function: chromatin binding (GO:0003682);;	K09422|0|mdm:103451842|K09422 myb proto-oncogene protein, plant | (RefSeq) MYB88; transcription factor MYB51	--	[K]	Transcription	Myb-like DNA-binding domain;; Myb-like DNA-binding domain	K	Transcription	molecular function: binding (GO:0005488)
MD13G1087200	1.18126	0.431534	0.18335	-0.606917	-0.594998	-0.594232	--	--	Biological Process: mitotic cell cycle (GO:0000278);; Cellular Component: nucleus (GO:0005634);; Biological Process: stomatal lineage progression (GO:0010440);; Molecular Function: cyclin-dependent protein serine/threonine kinase regulator activity (GO:0016538);; Biological Process: DNA endoreduplication (GO:0042023);; Biological Process: negative regulation of cyclin-dependent protein serine/thr…	K18810|0|mdm:103451925|K18810 cyclin D1/2/4, plant | (RefSeq) cyclin-D1-1-like	--	[D]	Cell cycle control, cell division, chromosome partitioning	Cyclin, N-terminal domain;; Cyclin, C-terminal domain	D	Cell cycle control, cell division, chromosome partitioning	biological process: cellular process (GO:0009987);; biological process: single-organism process (GO:0044699);; cellular component: cell (GO:0005623);; cellular component: organelle (GO:0043226);; cellular component: cell part (GO:0044464);; biological process: developmental process (GO:0032502);; molecular function: molecular function regulator (GO:0098772);; biological process: biological regula…
MD13G1087400	0.87965	0.21095	0.00797327	-0.140883	-0.448202	-0.509488	--	--	--	--	--	--	--	Domain of unknown function (DUF4228)	S	Function unknown	--
MD13G1101300	0.649783	0.504185	0.263643	-0.861167	-0.361537	-0.194907	--	--	--	--	--	--	--	PB1 domain	S	Function unknown	--
MD13G1116100	1.15376	0.551008	-0.063263	-0.10987	-0.780417	-0.751215	[QV]	Secondary metabolites biosynthesis, transport and catabolism;; Defense mechanisms	--	--	--	[Q]	Secondary metabolites biosynthesis, transport and catabolism	Cytochrome P450	Q	Secondary metabolites biosynthesis, transport and catabolism	--
MD13G1117000	0.816518	0.199194	0.116762	-0.334712	-0.520206	-0.277556	[M]	Cell wall/membrane/envelope biogenesis	--	--	--	[R]	General function prediction only	Kelch motif;; Kelch motif;; Kelch motif;; Galactose oxidase, central domain;; Kelch motif;; Galactose oxidase, central domain;; F-box domain	S	Function unknown	--
MD13G1122900	1.19224	0.557878	-0.122556	-0.801051	-0.560514	-0.265998	--	--	--	--	--	--	--	TCP family transcription factor	K	Transcription	--
MD13G1127300	0.939756	0.779084	-0.194917	-0.531991	-0.459942	-0.531991	[I]	Lipid transport and metabolism	Molecular Function: acyl-CoA dehydrogenase activity (GO:0003995);; Molecular Function: acyl-CoA oxidase activity (GO:0003997);; Cellular Component: peroxisome (GO:0005777);; Biological Process: fatty acid beta-oxidation (GO:0006635);; Molecular Function: flavin adenine dinucleotide binding (GO:0050660);;	K00232|0|mdm:103452467|K00232 acyl-CoA oxidase [EC:1.3.3.6] | (RefSeq) peroxisomal acyl-coenzyme A oxidase 1-like	Fatty acid degradation (ko00071);; alpha-Linolenic acid metabolism (ko00592);; Biosynthesis of unsaturated fatty acids (ko01040);; Fatty acid metabolism (ko01212);; Peroxisome (ko04146)	[I]	Lipid transport and metabolism	Acyl-CoA oxidase;; Acyl-coenzyme A oxidase N-terminal;; Acyl-CoA dehydrogenase, middle domain;; Acyl-CoA dehydrogenase, C-terminal domain	I	Lipid transport and metabolism	molecular function: catalytic activity (GO:0003824);; biological process: metabolic process (GO:0008152);; biological process: single-organism process (GO:0044699);; cellular component: cell (GO:0005623);; cellular component: organelle (GO:0043226);; cellular component: cell part (GO:0044464);; biological process: cellular process (GO:0009987);; molecular function: binding (GO:0005488)
MD13G1136100	1.34827	0.529169	0.208956	-0.941068	-0.351454	-0.793877	[J]	Translation, ribosomal structure and biogenesis	Molecular Function: structural constituent of ribosome (GO:0003735);; Cellular Component: ribosome (GO:0005840);; Biological Process: translation (GO:0006412);;	K02881|6.0167e-102|mdm:103452521|K02881 large subunit ribosomal protein L18 | (RefSeq) 50S ribosomal protein L18, chloroplastic-like	Ribosome (ko03010)	[O]	Posttranslational modification, protein turnover, chaperones	Ribosomal L18 of archaea, bacteria, mitoch. and chloroplast	J	Translation, ribosomal structure and biogenesis	molecular function: structural molecule activity (GO:0005198);; cellular component: cell (GO:0005623);; cellular component: macromolecular complex (GO:0032991);; cellular component: organelle (GO:0043226);; cellular component: cell part (GO:0044464);; biological process: metabolic process (GO:0008152);; biological process: cellular process (GO:0009987)
MD13G1147700	0.842978	-0.0440993	0.471834	-0.417461	-0.4367	-0.416552	[M]	Cell wall/membrane/envelope biogenesis	Molecular Function: transferase activity, transferring glycosyl groups (GO:0016757);;	K18819|0|mdm:103423931|K18819 inositol 3-alpha-galactosyltransferase [EC:2.4.1.123] | (RefSeq) galactinol synthase 2-like	Galactose metabolism (ko00052)	[G]	Carbohydrate transport and metabolism	Glycosyl transferase family 8	O	Posttranslational modification, protein turnover, chaperones	molecular function: catalytic activity (GO:0003824)
MD13G1175800	0.758012	0.337922	-0.111232	-0.360004	-0.349208	-0.275491	--	--	Biological Process: cell morphogenesis (GO:0000902);; Biological Process: epidermal cell differentiation (GO:0009913);; Biological Process: positive regulation of organelle organization (GO:0010638);; Biological Process: cellular macromolecule biosynthetic process (GO:0034645);; Biological Process: cell wall biogenesis (GO:0042546);; Biological Process: xylan metabolic process (GO:0045491);; Biol…	--	--	--	--	SBP domain	S	Function unknown	biological process: cellular process (GO:0009987);; biological process: developmental process (GO:0032502);; biological process: single-organism process (GO:0044699);; biological process: cellular component organization or biogenesis (GO:0071840);; biological process: biological regulation (GO:0065007);; biological process: metabolic process (GO:0008152)
MD13G1175900	1.50738	0.197052	-0.0549828	-0.422065	-0.928066	-0.29932	[G]	Carbohydrate transport and metabolism	Molecular Function: sugar:proton symporter activity (GO:0005351);; Cellular Component: integral component of membrane (GO:0016021);; Biological Process: carbohydrate transmembrane transport (GO:0034219);;	K08145|0|mdm:103403801|K08145 MFS transporter, SP family, solute carrier family 2 (facilitated glucose transporter), member 8 | (RefSeq) sugar transporter ERD6-like 16	--	[R]	General function prediction only	Sugar (and other) transporter;; Major Facilitator Superfamily	G	Carbohydrate transport and metabolism	molecular function: transporter activity (GO:0005215);; biological process: single-organism process (GO:0044699);; biological process: localization (GO:0051179);; cellular component: membrane (GO:0016020);; cellular component: membrane part (GO:0044425)
MD13G1177500	1.10625	0.0436652	0.421197	-0.459013	-0.551466	-0.560637	[G]	Carbohydrate transport and metabolism	--	K01006|0|mdm:103453016|K01006 pyruvate, orthophosphate dikinase [EC:2.7.9.1] | (RefSeq) pyruvate, phosphate dikinase, chloroplastic	Pyruvate metabolism (ko00620);; Carbon fixation in photosynthetic organisms (ko00710);; Carbon metabolism (ko01200)	--	--	PEP-utilising enzyme, TIM barrel domain;; Pyruvate phosphate dikinase, PEP/pyruvate binding domain;; PEP-utilising enzyme, mobile domain	G	Carbohydrate transport and metabolism	--
MD13G1181400	1.07094	0.285538	0.398123	-0.771554	-0.609082	-0.373967	[Q]	Secondary metabolites biosynthesis, transport and catabolism	--	--	--	[R]	General function prediction only	Dienelactone hydrolase family	Q	Secondary metabolites biosynthesis, transport and catabolism	--
MD13G1182000	1.1028	0.614233	0.14936	-0.577174	-0.77573	-0.513489	[F]	Nucleotide transport and metabolism	--	K10808|0|mdm:103453059|K10808 ribonucleoside-diphosphate reductase subunit M2 [EC:1.17.4.1] | (RefSeq) ribonucleoside-diphosphate reductase small chain A-like	Purine metabolism (ko00230);; Pyrimidine metabolism (ko00240);; Glutathione metabolism (ko00480)	[F]	Nucleotide transport and metabolism	Ribonucleotide reductase, small chain	F	Nucleotide transport and metabolism	--
MD13G1185200	1.21637	-0.209059	-0.0683502	-0.225802	-0.523307	-0.189853	--	--	Molecular Function: transcription factor activity, sequence-specific DNA binding (GO:0003700);; Biological Process: regulation of transcription, DNA-templated (GO:0006355);; Cellular Component: CCAAT-binding factor complex (GO:0016602);; Molecular Function: sequence-specific DNA binding (GO:0043565);; Molecular Function: protein heterodimerization activity (GO:0046982);;	--	--	[K]	Transcription	Histone-like transcription factor (CBF/NF-Y) and archaeal histone;; Core histone H2A/H2B/H3/H4	K	Transcription	molecular function: nucleic acid binding transcription factor activity (GO:0001071);; biological process: biological regulation (GO:0065007);; cellular component: cell (GO:0005623);; cellular component: macromolecular complex (GO:0032991);; cellular component: organelle (GO:0043226);; cellular component: organelle part (GO:0044422);; cellular component: cell part (GO:0044464);; molecular function…
MD13G1199400	0.735253	0.74943	-0.264539	-0.446939	-0.416803	-0.356402	--	--	--	--	--	--	--	Epidermal patterning factor proteins	S	Function unknown	--
MD13G1214600	1.01482	0.485315	0.464136	-0.429989	-0.71635	-0.817932	[DZ]	Cell cycle control, cell division, chromosome partitioning;; Cytoskeleton	--	--	--	--	--	Regulator of chromosome condensation (RCC1) repeat;; Regulator of chromosome condensation (RCC1) repeat;; Transcription factor regulating root and shoot growth via Pin3;; FYVE zinc finger;; Transcription factor BRX N-terminal domain	DZ	Cell cycle control, cell division, chromosome partitioning;; Cytoskeleton	--
MD13G1222200	0.813667	0.50676	0.298601	-0.88481	-0.621904	-0.112314	--	--	Cellular Component: nucleus (GO:0005634);; Biological Process: regulation of transcription, DNA-templated (GO:0006355);; Biological Process: pattern specification process (GO:0007389);; Biological Process: auxin-activated signaling pathway (GO:0009734);; Biological Process: single-organism developmental process (GO:0044767);; Molecular Function: protein dimerization activity (GO:0046983);; Biolog…	K14484|1.40375e-174|pxb:103948649|K14484 auxin-responsive protein IAA | (RefSeq) auxin-responsive protein IAA13-like	Plant hormone signal transduction (ko04075)	--	--	AUX/IAA family	K	Transcription	cellular component: cell (GO:0005623);; cellular component: organelle (GO:0043226);; cellular component: cell part (GO:0044464);; biological process: biological regulation (GO:0065007);; biological process: multicellular organismal process (GO:0032501);; biological process: single-organism process (GO:0044699);; biological process: cellular process (GO:0009987);; biological process: signaling (GO…
MD13G1230800	0.967283	0.234655	0.22502	-1.01182	-0.334372	-0.0807658	[O]	Posttranslational modification, protein turnover, chaperones	Molecular Function: nucleotide binding (GO:0000166);; Cellular Component: mitochondrion (GO:0005739);; Cellular Component: cytosol (GO:0005829);; Biological Process: protein folding (GO:0006457);; Biological Process: response to stress (GO:0006950);; Cellular Component: plastid (GO:0009536);; Molecular Function: ion binding (GO:0043167);;	K04077|1.56154e-96|pxb:103966047|K04077 chaperonin GroEL | (RefSeq) chaperonin CPN60-2, mitochondrial	RNA degradation (ko03018)	[O]	Posttranslational modification, protein turnover, chaperones	TCP-1/cpn60 chaperonin family	O	Posttranslational modification, protein turnover, chaperones	molecular function: binding (GO:0005488);; cellular component: cell (GO:0005623);; cellular component: organelle (GO:0043226);; cellular component: cell part (GO:0044464);; biological process: cellular process (GO:0009987);; biological process: response to stimulus (GO:0050896)
MD13G1236900	1.11774	0.3907	0.334309	-0.536025	-0.655341	-0.651378	--	--	--	K19041|0|pxb:103937799|K19041 E3 ubiquitin-protein ligase RNF38/44 [EC:2.3.2.27] | (RefSeq) RING-H2 finger protein ATL43-like	--	[O]	Posttranslational modification, protein turnover, chaperones	Ring finger domain;; RING-like zinc finger;; Zinc finger, C3HC4 type (RING finger);; RING-H2 zinc finger domain;; Zinc finger, C3HC4 type (RING finger);; Anaphase-promoting complex subunit 11 RING-H2 finger	O	Posttranslational modification, protein turnover, chaperones	--
MD13G1238300	1.22383	0.457728	0.469511	-0.379602	-0.901667	-0.869801	--	--	--	K18422|0|mdm:103429577|K18422 helicase MOV-10 [EC:3.6.4.13] | (RefSeq) probable RNA helicase SDE3	--	[A]	RNA processing and modification	--	S	Function unknown	--
MD13G1239300	0.982311	0.523458	0.254423	-0.549118	-0.680168	-0.530905	--	--	--	--	--	[K]	Transcription	CCT motif	K	Transcription	--
MD13G1261500	1.06364	0.22865	0.168026	-0.691147	-0.562952	-0.206215	[GM]	Carbohydrate transport and metabolism;; Cell wall/membrane/envelope biogenesis	--	--	--	--	--	BNR repeat-like domain	G	Carbohydrate transport and metabolism	--
MD13G1263700	1.06241	0.707264	-0.0720666	-0.554873	-0.587295	-0.555444	--	--	--	--	--	--	--	Zinc knuckle	S	Function unknown	--
MD13G1279400	1.31719	0.618404	0.113971	-1.15346	-0.917219	0.0211127	--	--	Biological Process: amino acid transport (GO:0006865);; Cellular Component: membrane (GO:0016020);;	--	--	[E]	Amino acid transport and metabolism	Transmembrane amino acid transporter protein	E	Amino acid transport and metabolism	biological process: single-organism process (GO:0044699);; biological process: localization (GO:0051179);; cellular component: membrane (GO:0016020)
MD14G1002400	1.34707	0.0453957	-0.422076	-0.210602	-0.583182	-0.17661	--	--	Biological Process: carbohydrate metabolic process (GO:0005975);; Biological Process: cellular metabolic process (GO:0044237);; Cellular Component: intracellular part (GO:0044424);; Biological Process: single-organism metabolic process (GO:0044710);;	--	--	--	--	--	S	Function unknown	biological process: metabolic process (GO:0008152);; biological process: cellular process (GO:0009987);; cellular component: cell (GO:0005623);; cellular component: cell part (GO:0044464);; biological process: single-organism process (GO:0044699)
MD14G1004200	0.972528	0.374771	0.0858541	-0.493954	-0.435242	-0.503957	[G]	Carbohydrate transport and metabolism	--	K05349|0|mdm:103453963|K05349 beta-glucosidase [EC:3.2.1.21] | (RefSeq) beta-glucosidase BoGH3B-like	Cyanoamino acid metabolism (ko00460);; Starch and sucrose metabolism (ko00500);; Phenylpropanoid biosynthesis (ko00940)	--	--	Glycosyl hydrolase family 3 N terminal domain;; Glycosyl hydrolase family 3 C-terminal domain	G	Carbohydrate transport and metabolism	--
MD14G1004800	1.02202	-0.0985408	0.434323	-0.474152	-0.478279	-0.405368	--	--	--	--	--	--	--	--	--	--	--
MD14G1006700	0.966889	0.311837	0.212112	-0.826836	-0.443974	-0.220028	--	--	Molecular Function: protein serine/threonine kinase activity (GO:0004674);; Molecular Function: ATP binding (GO:0005524);; Biological Process: protein phosphorylation (GO:0006468);; Biological Process: transmembrane receptor protein tyrosine kinase signaling pathway (GO:0007169);; Biological Process: anthocyanin-containing compound biosynthetic process (GO:0009718);; Biological Process: response …	--	--	--	--	Protein tyrosine kinase;; Leucine rich repeat;; Protein kinase domain;; Leucine Rich repeats (2 copies)	T	Signal transduction mechanisms	molecular function: catalytic activity (GO:0003824);; biological process: metabolic process (GO:0008152);; biological process: cellular process (GO:0009987);; molecular function: binding (GO:0005488);; biological process: signaling (GO:0023052);; biological process: single-organism process (GO:0044699);; biological process: response to stimulus (GO:0050896);; biological process: biological regula…
MD14G1015900	1.23201	0.279997	-0.511551	-0.545155	-0.390619	-0.0646765	--	--	--	K09419|0|mdm:103453933|K09419 heat shock transcription factor, other eukaryote | (RefSeq) heat stress transcription factor A-3-like	--	[K]	Transcription	HSF-type DNA-binding	K	Transcription	--
MD14G1023000	1.39175	0.410093	0.19595	-0.608722	-0.672785	-0.716282	[J]	Translation, ribosomal structure and biogenesis	Molecular Function: N-acetyltransferase activity (GO:0008080);;	K00621|2.15556e-107|mdm:103433255|K00621 glucosamine-phosphate N-acetyltransferase [EC:2.3.1.4] | (RefSeq) glucosamine 6-phosphate N-acetyltransferase-like	Amino sugar and nucleotide sugar metabolism (ko00520)	[M]	Cell wall/membrane/envelope biogenesis	Acetyltransferase (GNAT) family;; Acetyltransferase (GNAT) domain;; Acetyltransferase (GNAT) domain	K	Transcription	molecular function: catalytic activity (GO:0003824)
MD14G1036900	0.899411	-0.0828742	0.252431	-0.370059	-0.373339	-0.325571	--	--	--	--	--	[O]	Posttranslational modification, protein turnover, chaperones	Clp amino terminal domain, pathogenicity island component	O	Posttranslational modification, protein turnover, chaperones	--
MD14G1060800	1.18091	0.298683	-0.0148695	-0.907434	-0.257979	-0.299312	[P]	Inorganic ion transport and metabolism	--	--	--	--	--	Rhodanese-like domain	S	Function unknown	--
MD14G1064100	1.45326	0.143528	0.246851	-0.579652	-0.284786	-0.979198	--	--	--	K20368|1.19943e-87|mdm:103414969|K20368 protein cornichon | (RefSeq) protein cornichon homolog 1-like	--	[OUT]	Posttranslational modification, protein turnover, chaperones;; Intracellular trafficking, secretion, and vesicular transport;; Signal transduction mechanisms	Cornichon protein	U	Intracellular trafficking, secretion, and vesicular transport	--
MD14G1125900	1.11187	0.405494	-0.0637601	-0.470751	-0.663976	-0.318874	[S]	Function unknown	--	--	--	--	--	OPT oligopeptide transporter protein	S	Function unknown	--
MD14G1128800	1.74313	0.129311	0.182394	-0.619371	-0.765323	-0.670137	--	--	--	--	--	[O]	Posttranslational modification, protein turnover, chaperones	Ring finger domain;; RING-H2 zinc finger domain;; RING-like zinc finger;; Wall-associated receptor kinase galacturonan-binding;; Zinc finger, C3HC4 type (RING finger);; Zinc finger, C3HC4 type (RING finger);; RING-type zinc-finger;; Wall-associated receptor kinase C-terminal;; Zinc finger, C3HC4 type (RING finger)	O	Posttranslational modification, protein turnover, chaperones	--
MD14G1153400	1.36351	0.573627	0.32248	-1.1293	-0.702895	-0.427421	--	--	--	K17279|3.70036e-99|mdm:103455002|K17279 receptor expression-enhancing protein 5/6 | (RefSeq) HVA22-like protein e	--	[U]	Intracellular trafficking, secretion, and vesicular transport	TB2/DP1, HVA22 family	U	Intracellular trafficking, secretion, and vesicular transport	--
MD14G1159700	0.69593	-0.353364	0.746613	-0.334816	-0.576821	-0.177543	--	--	--	K07466|1.90164e-46|pxb:103953370|K07466 replication factor A1 | (RefSeq) replication protein A 70 kDa DNA-binding subunit C-like	DNA replication (ko03030);; Nucleotide excision repair (ko03420);; Mismatch repair (ko03430);; Homologous recombination (ko03440)	--	--	--	S	Function unknown	--
MD14G1160100	0.778599	0.507128	0.580043	-0.823877	-0.806142	-0.235752	[E]	Amino acid transport and metabolism	--	K01267|0|mdm:103431106|K01267 aspartyl aminopeptidase [EC:3.4.11.21] | (RefSeq) probable aspartyl aminopeptidase	--	[E]	Amino acid transport and metabolism	Aminopeptidase I zinc metalloprotease (M18);; M42 glutamyl aminopeptidase	E	Amino acid transport and metabolism	--
MD14G1169600	1.15652	0.333766	0.426354	-0.695815	-0.605323	-0.615503	[QV]	Secondary metabolites biosynthesis, transport and catabolism;; Defense mechanisms	--	--	--	[Q]	Secondary metabolites biosynthesis, transport and catabolism	Cytochrome P450	Q	Secondary metabolites biosynthesis, transport and catabolism	--
MD14G1175600	1.1295	0.178539	0.230217	-0.858763	-0.48161	-0.197888	[IQR]	Lipid transport and metabolism;; Secondary metabolites biosynthesis, transport and catabolism;; General function prediction only	Molecular Function: nucleotide binding (GO:0000166);; Molecular Function: protochlorophyllide reductase activity (GO:0016630);; Biological Process: oxidation-reduction process (GO:0055114);;	--	--	[Q]	Secondary metabolites biosynthesis, transport and catabolism	short chain dehydrogenase;; Enoyl-(Acyl carrier protein) reductase;; KR domain;; NAD dependent epimerase/dehydratase family	S	Function unknown	molecular function: binding (GO:0005488);; molecular function: catalytic activity (GO:0003824);; biological process: metabolic process (GO:0008152);; biological process: single-organism process (GO:0044699)
MD14G1212800	1.26267	0.37466	0.358488	-0.875887	-0.714263	-0.405666	--	--	Biological Process: nucleobase-containing compound metabolic process (GO:0006139);; Cellular Component: chloroplast thylakoid (GO:0009534);; Biological Process: heterocycle biosynthetic process (GO:0018130);; Biological Process: aromatic compound biosynthetic process (GO:0019438);; Biological Process: photosynthesis, light reaction (GO:0019684);; Biological Process: cellular nitrogen compound bio…	--	--	--	--	Protein of unknown function (DUF1118)	S	Function unknown	biological process: metabolic process (GO:0008152);; biological process: cellular process (GO:0009987);; cellular component: cell (GO:0005623);; cellular component: organelle (GO:0043226);; cellular component: organelle part (GO:0044422);; cellular component: cell part (GO:0044464);; biological process: single-organism process (GO:0044699)
MD14G1213800	0.958883	-0.0619038	0.13554	-0.142959	-0.587638	-0.301922	--	--	--	K18635|5.32318e-40|pxb:103930468|K18635 protein SPIRAL1 and related proteins | (RefSeq) protein SPIRAL1-like 3	--	--	--	--	S	Function unknown	--
MD14G1217200	0.851403	0.649552	0.473996	-1.02206	-0.727373	-0.225522	--	--	Molecular Function: phosphotransferase activity, alcohol group as acceptor (GO:0016773);;	--	--	[T]	Signal transduction mechanisms	Phosphatidylinositol 3- and 4-kinase	S	Function unknown	molecular function: catalytic activity (GO:0003824)
MD14G1217700	1.47829	0.196654	0.179155	-0.263693	-0.584179	-1.00623	--	--	--	--	--	--	--	--	--	--	--
MD14G1229700	1.42664	-0.030125	0.514221	-0.636913	-0.636913	-0.636913	--	--	--	--	--	[U]	Intracellular trafficking, secretion, and vesicular transport	Reticulon	U	Intracellular trafficking, secretion, and vesicular transport	--
MD14G1232400	1.08946	0.101099	0.379816	-0.687909	-0.471152	-0.411313	--	--	--	--	--	--	--	SAM dependent carboxyl methyltransferase	S	Function unknown	--
MD14G1234700	1.20911	0.499567	0.241107	-0.708566	-0.511736	-0.729481	--	--	Biological Process: gibberellic acid mediated signaling pathway (GO:0009740);; Biological Process: seed dormancy process (GO:0010162);; Cellular Component: anchored component of membrane (GO:0031225);;	--	--	--	--	--	S	Function unknown	biological process: cellular process (GO:0009987);; biological process: signaling (GO:0023052);; biological process: single-organism process (GO:0044699);; biological process: response to stimulus (GO:0050896);; biological process: biological regulation (GO:0065007);; biological process: reproduction (GO:0000003);; biological process: reproductive process (GO:0022414);; biological process: multic…
MD14G1236400	1.17005	0.514031	0.272111	-0.680256	-0.757872	-0.518061	--	--	--	--	--	[R]	General function prediction only	C2 domain	S	Function unknown	--
MD14G1244500	0.608294	0.51864	0.458395	-0.768906	-0.560426	-0.255998	[R]	General function prediction only	--	--	--	--	--	Rhodanase C-terminal;; Rhodanese-like domain	S	Function unknown	--
MD14G1244700	0.855717	0.00854538	0.552265	-0.433264	-0.404283	-0.57898	--	--	--	--	--	--	--	KIP1-like protein	S	Function unknown	--
MD15G1007200	0.979831	0.516385	0.531644	-1.13829	-0.635945	-0.253622	[T]	Signal transduction mechanisms	Molecular Function: calmodulin-dependent protein kinase activity (GO:0004683);; Molecular Function: calcium ion binding (GO:0005509);; Molecular Function: ATP binding (GO:0005524);; Biological Process: protein phosphorylation (GO:0006468);;	K13412|0|mdm:103450350|K13412 calcium-dependent protein kinase [EC:2.7.11.1] | (RefSeq) calcium-dependent protein kinase 29	Plant-pathogen interaction (ko04626)	[T]	Signal transduction mechanisms	Protein kinase domain;; EF hand;; EF-hand domain pair;; Protein tyrosine kinase;; EF-hand domain;; EF-hand domain pair;; EF hand;; Cytoskeletal-regulatory complex EF hand;; Secreted protein acidic and rich in cysteine Ca binding region;; Kinase-like;; Lipopolysaccharide kinase (Kdo/WaaP) family	T	Signal transduction mechanisms	molecular function: catalytic activity (GO:0003824);; biological process: metabolic process (GO:0008152);; biological process: cellular process (GO:0009987);; molecular function: binding (GO:0005488)
MD15G1021700	1.31099	0.228126	-0.07267	-0.31168	-0.648332	-0.506433	--	--	Molecular Function: ubiquitin-protein transferase activity (GO:0004842);; Biological Process: ubiquitin-dependent protein catabolic process (GO:0006511);; Biological Process: protein ubiquitination (GO:0016567);;	K10688|3.18407e-105|mdm:103450430|K10688 ubiquitin-conjugating enzyme E2 W [EC:2.3.2.25] | (RefSeq) probable ubiquitin-conjugating enzyme E2 18	Ubiquitin mediated proteolysis (ko04120)	[O]	Posttranslational modification, protein turnover, chaperones	Ubiquitin-conjugating enzyme	O	Posttranslational modification, protein turnover, chaperones	molecular function: catalytic activity (GO:0003824);; biological process: metabolic process (GO:0008152);; biological process: cellular process (GO:0009987)
MD15G1021900	1.07926	0.334227	-0.0574733	-0.452005	-0.452005	-0.452005	--	--	Molecular Function: DNA binding (GO:0003677);;	--	--	[K]	Transcription	Associated with HOX;; Homeobox KN domain;; Homeobox domain	K	Transcription	molecular function: binding (GO:0005488)
MD15G1040500	0.982215	0.293248	-0.0638897	-0.338585	-0.389668	-0.48332	--	--	--	--	--	--	--	NPH3 family	S	Function unknown	--
MD15G1040600	1.09791	0.250645	0.106546	-0.222294	-0.551857	-0.680947	--	--	Molecular Function: signal transducer activity (GO:0004871);; Cellular Component: late endosome (GO:0005770);; Biological Process: signal transduction (GO:0007165);; Biological Process: response to light stimulus (GO:0009416);; Biological Process: positive regulation of flower development (GO:0009911);; Biological Process: inflorescence development (GO:0010229);; Biological Process: basipetal aux…	--	--	--	--	NPH3 family;; BTB/POZ domain	S	Function unknown	molecular function: signal transducer activity (GO:0004871);; cellular component: cell (GO:0005623);; cellular component: organelle (GO:0043226);; cellular component: cell part (GO:0044464);; biological process: cellular process (GO:0009987);; biological process: biological regulation (GO:0065007);; biological process: response to stimulus (GO:0050896);; biological process: reproduction (GO:00000…
MD15G1049800	1.05298	0.566453	0.193856	-0.651244	-0.798902	-0.363147	--	--	--	--	--	--	--	--	S	Function unknown	--
MD15G1051000	1.27241	0.139367	0.159419	-0.545066	-0.515513	-0.51062	--	--	--	K09422|0|mdm:103455783|K09422 myb proto-oncogene protein, plant | (RefSeq) transcription repressor MYB5-like	--	[K]	Transcription	Myb-like DNA-binding domain;; Myb-like DNA-binding domain	K	Transcription	--
MD15G1052000	1.08494	0.607949	0.368216	-0.0446862	-0.641853	-1.37457	[E]	Amino acid transport and metabolism	Biological Process: polysaccharide biosynthetic process (GO:0000271);; Molecular Function: spermidine synthase activity (GO:0004766);; Cellular Component: cytoplasm (GO:0005737);; Biological Process: pattern specification process (GO:0007389);; Biological Process: regulation of cell size (GO:0008361);; Biological Process: multidimensional cell growth (GO:0009825);; Biological Process: auxin polar…	K18787|0|mdm:103455791|K18787 thermospermine synthase [EC:2.5.1.79] | (RefSeq) thermospermine synthase ACAULIS5-like	--	[E]	Amino acid transport and metabolism	Spermine/spermidine synthase domain;; Spermidine synthase tetramerisation domain	E	Amino acid transport and metabolism	biological process: metabolic process (GO:0008152);; biological process: single-organism process (GO:0044699);; molecular function: catalytic activity (GO:0003824);; cellular component: cell (GO:0005623);; cellular component: cell part (GO:0044464);; biological process: multicellular organismal process (GO:0032501);; biological process: cellular process (GO:0009987);; biological process: biologic…
MD15G1057600	0.746821	0.396904	0.211185	-0.784252	-0.409266	-0.161392	[QV]	Secondary metabolites biosynthesis, transport and catabolism;; Defense mechanisms	Molecular Function: iron ion binding (GO:0005506);; Molecular Function: electron carrier activity (GO:0009055);; Molecular Function: heme binding (GO:0020037);; Biological Process: oxidation-reduction process (GO:0055114);; Molecular Function: aromatase activity (GO:0070330);;	K20771|0|mdm:103455815|K20771 carlactone C-19 oxidase [EC:1.14.-.-] | (RefSeq) cytochrome P450 711A1-like	--	[Q]	Secondary metabolites biosynthesis, transport and catabolism	Cytochrome P450	Q	Secondary metabolites biosynthesis, transport and catabolism	molecular function: binding (GO:0005488);; molecular function: electron carrier activity (GO:0009055);; biological process: metabolic process (GO:0008152);; biological process: single-organism process (GO:0044699);; molecular function: catalytic activity (GO:0003824)
MD15G1074600	1.31021	0.611666	0.225302	-0.546365	-0.800407	-0.800407	[QV]	Secondary metabolites biosynthesis, transport and catabolism;; Defense mechanisms	--	--	--	[Q]	Secondary metabolites biosynthesis, transport and catabolism	Cytochrome P450	Q	Secondary metabolites biosynthesis, transport and catabolism	--
MD15G1077400	1.16989	0.348905	0.284985	-0.463329	-0.688749	-0.651706	--	--	--	K09660|1.01831e-154|mdm:103424678|K09660 mannose-P-dolichol utilization defect 1 | (RefSeq) mannose-P-dolichol utilization defect 1 protein homolog 2-like	--	[R]	General function prediction only	PQ loop repeat	S	Function unknown	--
MD15G1078100	1.64895	0.484031	0.049929	-0.625675	-0.80737	-0.749861	[K]	Transcription	Molecular Function: kinase activity (GO:0016301);; Biological Process: phosphorylation (GO:0016310);;	--	--	--	--	--	S	Function unknown	molecular function: catalytic activity (GO:0003824);; biological process: metabolic process (GO:0008152);; biological process: cellular process (GO:0009987)
MD15G1093800	1.46902	-0.195778	0.37848	-0.603154	-0.65386	-0.394708	--	--	Molecular Function: DNA binding (GO:0003677);; Molecular Function: transcription factor activity, sequence-specific DNA binding (GO:0003700);; Cellular Component: nucleus (GO:0005634);; Biological Process: regulation of transcription, DNA-templated (GO:0006355);;	K09286|3.13322e-116|pxb:103957094|K09286 EREBP-like factor | (RefSeq) ethylene-responsive transcription factor TINY	--	--	--	AP2 domain	K	Transcription	molecular function: binding (GO:0005488);; molecular function: nucleic acid binding transcription factor activity (GO:0001071);; biological process: biological regulation (GO:0065007);; cellular component: cell (GO:0005623);; cellular component: organelle (GO:0043226);; cellular component: cell part (GO:0044464)
MD15G1094000	1.27423	0.652612	0.323595	-0.914366	-0.819212	-0.516858	--	--	--	--	--	[GMW]	Carbohydrate transport and metabolism;; Cell wall/membrane/envelope biogenesis;; Extracellular structures	Exostosin family	S	Function unknown	--
MD15G1099500	1.41372	0.927751	-0.76664	-0.999879	0.0967522	-0.671709	[P]	Inorganic ion transport and metabolism	Molecular Function: iron ion binding (GO:0005506);; Biological Process: oxygen transport (GO:0015671);; Molecular Function: oxygen binding (GO:0019825);; Molecular Function: heme binding (GO:0020037);;	--	--	--	--	Bacterial-like globin	S	Function unknown	molecular function: binding (GO:0005488);; biological process: single-organism process (GO:0044699);; biological process: localization (GO:0051179)
MD15G1126100	0.854282	0.388417	0.119389	-0.498996	-0.469757	-0.393335	[C]	Energy production and conversion	Biological Process: MAPK cascade (GO:0000165);; Biological Process: pentose-phosphate shunt (GO:0006098);; Biological Process: rRNA processing (GO:0006364);; Biological Process: protein targeting to membrane (GO:0006612);; Biological Process: response to cold (GO:0009409);; Cellular Component: chloroplast thylakoid membrane (GO:0009535);; Biological Process: detection of biotic stimulus (GO:00095…	--	--	--	--	ATP synthase B/B' CF(0)	U	Intracellular trafficking, secretion, and vesicular transport	biological process: metabolic process (GO:0008152);; biological process: cellular process (GO:0009987);; biological process: signaling (GO:0023052);; biological process: single-organism process (GO:0044699);; biological process: response to stimulus (GO:0050896);; biological process: biological regulation (GO:0065007);; biological process: localization (GO:0051179);; cellular component: cell (GO:…
MD15G1127900	1.08651	0.237439	0.632178	-0.965728	-0.765923	-0.224472	[HR]	Coenzyme transport and metabolism;; General function prediction only	Biological Process: sucrose metabolic process (GO:0005985);; Biological Process: biosynthetic process (GO:0009058);; Molecular Function: sucrose-phosphate synthase activity (GO:0046524);;	K00696|0|mdm:103456219|K00696 sucrose-phosphate synthase [EC:2.4.1.14] | (RefSeq) SPS; probable sucrose-phosphate synthase 1	Starch and sucrose metabolism (ko00500)	[M]	Cell wall/membrane/envelope biogenesis	Glycosyl transferases group 1;; Glycosyl transferases group 1;; Sucrose-6F-phosphate phosphohydrolase;; Sucrose synthase	M	Cell wall/membrane/envelope biogenesis	biological process: metabolic process (GO:0008152);; biological process: cellular process (GO:0009987);; biological process: single-organism process (GO:0044699);; molecular function: catalytic activity (GO:0003824)
MD15G1128700	0.830377	0.696768	-0.387385	-0.054099	-0.422495	-0.663166	--	--	Cellular Component: membrane (GO:0016020);; Molecular Function: hydrolase activity, acting on glycosyl bonds (GO:0016798);;	K07964|0|mdm:103456224|K07964 heparanase [EC:3.2.1.166] | (RefSeq) heparanase-like protein 3	Glycosaminoglycan degradation (ko00531)	--	--	Glycosyl hydrolase family 79, N-terminal domain	G	Carbohydrate transport and metabolism	cellular component: membrane (GO:0016020);; molecular function: catalytic activity (GO:0003824)
MD15G1133600	0.967467	0.423923	0.25311	-0.473275	-0.494934	-0.676291	[O]	Posttranslational modification, protein turnover, chaperones	Cellular Component: plasma membrane (GO:0005886);;	--	--	[S]	Function unknown	Glutathione S-transferase, N-terminal domain;; Glutathione S-transferase, N-terminal domain;; Glutathione S-transferase, C-terminal domain;; Glutathione S-transferase, C-terminal domain;; Glutathione S-transferase, N-terminal domain;; Glutathione S-transferase, C-terminal domain	U	Intracellular trafficking, secretion, and vesicular transport	cellular component: cell (GO:0005623);; cellular component: membrane (GO:0016020);; cellular component: cell part (GO:0044464)
MD15G1136700	1.06453	0.0993009	0.212254	-0.361867	-0.634445	-0.37977	--	--	Molecular Function: aspartic-type endopeptidase activity (GO:0004190);; Biological Process: proteolysis (GO:0006508);;	--	--	[O]	Posttranslational modification, protein turnover, chaperones	Xylanase inhibitor N-terminal;; Xylanase inhibitor C-terminal;; Eukaryotic aspartyl protease	O	Posttranslational modification, protein turnover, chaperones	molecular function: catalytic activity (GO:0003824);; biological process: metabolic process (GO:0008152)
MD15G1149300	0.960448	0.449803	-0.202387	-0.25257	-0.512486	-0.442808	--	--	--	--	--	--	--	--	S	Function unknown	--
MD15G1150800	1.39133	0.693207	0.245272	-0.936341	-0.475478	-0.917986	--	--	--	--	--	--	--	--	--	--	--
MD15G1152200	0.763202	0.103306	0.202038	-0.624323	-0.500675	0.056452	--	--	--	--	--	--	--	Purine nucleobase transmembrane transport	S	Function unknown	--
MD15G1168100	1.04282	0.0907728	0.268005	-0.356035	-0.624639	-0.420922	--	--	--	--	--	--	--	--	--	--	--
MD15G1173100	0.9454	0.0911955	0.00818763	-0.278465	-0.477759	-0.288559	--	--	Molecular Function: heat shock protein binding (GO:0031072);; Molecular Function: unfolded protein binding (GO:0051082);;	--	--	--	--	--	S	Function unknown	molecular function: binding (GO:0005488)
MD15G1183500	0.647727	0.598903	0.446257	-0.949745	-0.586969	-0.156173	--	--	--	K17710|0|mdm:103400496|K17710 pentatricopeptide repeat domain-containing protein 1 | (RefSeq) pentatricopeptide repeat-containing protein At5g21222-like	--	[R]	General function prediction only	PPR repeat family;; PPR repeat;; PPR repeat;; Pentatricopeptide repeat domain;; Pentacotripeptide-repeat region of PRORP;; Mitochondrial ATPase expression;; Tetratricopeptide repeat;; Coatomer epsilon subunit	S	Function unknown	--
MD15G1197000	0.733183	0.32642	0.297932	-0.0780126	-0.599441	-0.680081	[G]	Carbohydrate transport and metabolism	Molecular Function: hexokinase activity (GO:0004396);; Molecular Function: ATP binding (GO:0005524);; Biological Process: glycolytic process (GO:0006096);; Biological Process: phosphorylation (GO:0016310);;	K00844|0|mdm:103400721|K00844 hexokinase [EC:2.7.1.1] | (RefSeq) HXK1; hexokinase-1-like	Glycolysis / Gluconeogenesis (ko00010);; Fructose and mannose metabolism (ko00051);; Galactose metabolism (ko00052);; Starch and sucrose metabolism (ko00500);; Amino sugar and nucleotide sugar metabolism (ko00520);; Carbon metabolism (ko01200)	[G]	Carbohydrate transport and metabolism	Hexokinase;; Hexokinase	G	Carbohydrate transport and metabolism	molecular function: catalytic activity (GO:0003824);; biological process: metabolic process (GO:0008152);; biological process: cellular process (GO:0009987);; molecular function: binding (GO:0005488);; biological process: single-organism process (GO:0044699)
MD15G1199800	0.98227	0.349285	0.011556	-0.00125235	-0.560394	-0.781465	--	--	Cellular Component: plant-type cell wall (GO:0009505);;	--	--	--	--	Protein of unknown function (DUF1005)	S	Function unknown	cellular component: cell (GO:0005623);; cellular component: cell part (GO:0044464)
MD15G1214700	1.18185	0.326768	0.165474	-0.7595	-0.616582	-0.298008	--	--	Cellular Component: photosystem II (GO:0009523);; Biological Process: photosynthesis (GO:0015979);;	--	--	--	--	Photosystem II reaction centre X protein (PsbX)	S	Function unknown	cellular component: cell (GO:0005623);; cellular component: membrane (GO:0016020);; cellular component: macromolecular complex (GO:0032991);; cellular component: membrane part (GO:0044425);; cellular component: cell part (GO:0044464);; biological process: metabolic process (GO:0008152);; biological process: cellular process (GO:0009987)
MD15G1220400	0.973704	0.0443617	0.114891	-0.537388	-0.392294	-0.203275	--	--	--	K13464|0|mdm:103400916|K13464 jasmonate ZIM domain-containing protein | (RefSeq) protein TIFY 10A-like	Plant hormone signal transduction (ko04075)	--	--	tify domain;; Divergent CCT motif	S	Function unknown	--
MD15G1223300	0.820931	0.180449	0.0175809	-0.488928	-0.0772744	-0.452759	[O]	Posttranslational modification, protein turnover, chaperones	--	K07052|0|mdm:103400959|K07052 uncharacterized protein | (RefSeq) uncharacterized LOC103400959	--	--	--	CAAX protease self-immunity	S	Function unknown	--
MD15G1228600	0.821557	0.0497011	0.098739	-0.262068	-0.525729	-0.1822	--	--	Molecular Function: metal ion binding (GO:0046872);;	--	--	[O]	Posttranslational modification, protein turnover, chaperones	Ring finger domain;; RING-like zinc finger;; Zinc finger, C3HC4 type (RING finger);; RING-H2 zinc finger domain;; Zinc finger, C3HC4 type (RING finger);; RING-type zinc-finger;; Anaphase-promoting complex subunit 11 RING-H2 finger	O	Posttranslational modification, protein turnover, chaperones	molecular function: binding (GO:0005488)
MD15G1231000	1.1931	0.618044	0.398962	-0.397723	-0.977716	-0.834663	--	--	--	--	--	--	--	Domain of unknown function (DUF4378);; DUF761-associated sequence motif	S	Function unknown	--
MD15G1252300	0.961323	0.156821	0.191625	-0.443061	-0.423647	-0.443061	--	--	Molecular Function: peroxidase activity (GO:0004601);; Biological Process: response to oxidative stress (GO:0006979);; Molecular Function: heme binding (GO:0020037);; Molecular Function: metal ion binding (GO:0046872);; Biological Process: oxidation-reduction process (GO:0055114);;	K00430|0|mdm:103415948|K00430 peroxidase [EC:1.11.1.7] | (RefSeq) peroxidase 72-like	Phenylpropanoid biosynthesis (ko00940)	--	--	Peroxidase	G	Carbohydrate transport and metabolism	molecular function: catalytic activity (GO:0003824);; molecular function: antioxidant activity (GO:0016209);; biological process: metabolic process (GO:0008152);; biological process: cellular process (GO:0009987);; biological process: single-organism process (GO:0044699);; biological process: response to stimulus (GO:0050896);; biological process: detoxification (GO:0098754);; molecular function:…
MD15G1271200	1.2073	0.493437	0.379633	-0.853747	-0.777715	-0.448908	--	--	Molecular Function: transcription factor activity, sequence-specific DNA binding (GO:0003700);; Cellular Component: nucleus (GO:0005634);; Biological Process: regulation of transcription, DNA-templated (GO:0006355);; Molecular Function: sequence-specific DNA binding (GO:0043565);;	--	--	[K]	Transcription	Associated with HOX;; Homeobox KN domain;; Homeobox domain	K	Transcription	molecular function: nucleic acid binding transcription factor activity (GO:0001071);; biological process: biological regulation (GO:0065007);; cellular component: cell (GO:0005623);; cellular component: organelle (GO:0043226);; cellular component: cell part (GO:0044464);; molecular function: binding (GO:0005488)
MD15G1276300	1.46812	0.0799748	0.0283767	-0.504926	-0.557292	-0.514257	--	--	Molecular Function: DNA binding (GO:0003677);; Biological Process: regulation of transcription, DNA-templated (GO:0006355);;	--	--	--	--	Dof domain, zinc finger	S	Function unknown	molecular function: binding (GO:0005488);; biological process: biological regulation (GO:0065007)
MD15G1284500	0.968509	0.236208	0.391563	-0.652464	-0.624015	-0.319801	[HC]	Coenzyme transport and metabolism;; Energy production and conversion	Cellular Component: chloroplast (GO:0009507);; Molecular Function: zeaxanthin epoxidase [overall] activity (GO:0009540);; Biological Process: abscisic acid biosynthetic process (GO:0009688);; Cellular Component: membrane (GO:0016020);; Molecular Function: zeaxanthin epoxidase activity (GO:0052662);; Molecular Function: antheraxanthin epoxidase activity (GO:0052663);; Biological Process: oxidation…	K09838|0|mdm:103401379|K09838 zeaxanthin epoxidase [EC:1.14.15.21] | (RefSeq) zeaxanthin epoxidase, chloroplastic	Carotenoid biosynthesis (ko00906)	[CR]	Energy production and conversion;; General function prediction only	FAD binding domain;; FHA domain;; NAD(P)-binding Rossmann-like domain	CH	Energy production and conversion;; Coenzyme transport and metabolism	cellular component: cell (GO:0005623);; cellular component: organelle (GO:0043226);; cellular component: cell part (GO:0044464);; molecular function: catalytic activity (GO:0003824);; biological process: metabolic process (GO:0008152);; biological process: single-organism process (GO:0044699);; biological process: cellular process (GO:0009987);; cellular component: membrane (GO:0016020)
MD15G1285700	1.60996	1.24786	-1.12376	-0.869007	-0.0782816	-0.786771	--	--	--	--	--	[R]	General function prediction only	F-box-like;; F-box domain	S	Function unknown	--
MD15G1320800	0.910859	0.623034	0.523172	-1.05714	-0.833212	-0.166712	[V]	Defense mechanisms	Molecular Function: catalytic activity (GO:0003824);; Biological Process: metabolic process (GO:0008152);;	--	--	[V]	Defense mechanisms	Lanthionine synthetase C-like protein	S	Function unknown	molecular function: catalytic activity (GO:0003824);; biological process: metabolic process (GO:0008152)
MD15G1328100	1.10848	0.338326	0.213909	-0.662011	-0.566439	-0.432266	[O]	Posttranslational modification, protein turnover, chaperones	Biological Process: protein peptidyl-prolyl isomerization (GO:0000413);; Molecular Function: peptidyl-prolyl cis-trans isomerase activity (GO:0003755);; Biological Process: protein folding (GO:0006457);; Cellular Component: chloroplast thylakoid membrane (GO:0009535);; Cellular Component: chloroplast thylakoid lumen (GO:0009543);;	K01802|8.22331e-131|mdm:103429594|K01802 peptidylprolyl isomerase [EC:5.2.1.8] | (RefSeq) photosynthetic NDH subunit of lumenal location 4, chloroplastic-like	--	--	--	FKBP-type peptidyl-prolyl cis-trans isomerase	O	Posttranslational modification, protein turnover, chaperones	biological process: metabolic process (GO:0008152);; biological process: cellular process (GO:0009987);; molecular function: catalytic activity (GO:0003824);; cellular component: cell (GO:0005623);; cellular component: membrane (GO:0016020);; cellular component: organelle (GO:0043226);; cellular component: organelle part (GO:0044422);; cellular component: cell part (GO:0044464)
MD15G1347700	1.03793	0.108449	0.0888381	-0.70385	-0.483303	-0.048065	--	--	Cellular Component: integral component of membrane (GO:0016021);;	--	--	[S]	Function unknown	TLC domain	U	Intracellular trafficking, secretion, and vesicular transport	cellular component: membrane (GO:0016020);; cellular component: membrane part (GO:0044425)
MD15G1356100	1.26824	0.18821	-0.256186	-0.461215	-0.552545	-0.186502	--	--	--	--	--	--	--	GDP-fucose protein O-fucosyltransferase	S	Function unknown	--
MD15G1357800	0.759266	0.146203	0.676645	-0.887157	-0.864975	0.170018	[T]	Signal transduction mechanisms	Molecular Function: calcium ion binding (GO:0005509);;	--	--	[T]	Signal transduction mechanisms	EF hand;; EF-hand domain pair;; EF hand;; EF-hand domain pair;; EF-hand domain;; Secreted protein acidic and rich in cysteine Ca binding region	DTZ	Cell cycle control, cell division, chromosome partitioning;; Signal transduction mechanisms;; Cytoskeleton	molecular function: binding (GO:0005488)
MD15G1360600	0.779767	0.343562	0.742188	-0.922148	-0.824215	-0.119153	--	--	--	K14431|0|mdm:103401867|K14431 transcription factor TGA | (RefSeq) transcription factor TGA7	Plant hormone signal transduction (ko04075)	--	--	Seed dormancy control;; bZIP transcription factor;; Basic region leucine zipper	K	Transcription	--
MD15G1361000	1.25353	0.302422	0.151892	-0.668355	-0.905267	-0.134224	--	--	--	--	--	--	--	--	--	--	--
MD15G1369900	0.693277	0.50647	0.76762	-0.96702	-0.697965	-0.302381	[L]	Replication, recombination and repair	Molecular Function: DNA photolyase activity (GO:0003913);; Molecular Function: protein kinase activity (GO:0004672);; Molecular Function: ATP binding (GO:0005524);; Cellular Component: nucleus (GO:0005634);; Cellular Component: cytoplasm (GO:0005737);; Biological Process: DNA repair (GO:0006281);; Biological Process: response to water deprivation (GO:0009414);; Biological Process: detection of li…	K12118|0|pxb:103939713|K12118 cryptochrome 1 | (RefSeq) cryptochrome-1-like	Circadian rhythm - plant (ko04712)	[LT]	Replication, recombination and repair;; Signal transduction mechanisms	FAD binding domain of DNA photolyase;; DNA photolyase;; Blue/Ultraviolet sensing protein C terminal	L	Replication, recombination and repair	molecular function: catalytic activity (GO:0003824);; biological process: metabolic process (GO:0008152);; biological process: cellular process (GO:0009987);; molecular function: binding (GO:0005488);; cellular component: cell (GO:0005623);; cellular component: organelle (GO:0043226);; cellular component: cell part (GO:0044464);; biological process: response to stimulus (GO:0050896);; biological …
MD15G1405100	1.34373	0.277516	0.210909	-0.776341	-0.36194	-0.693879	[R]	General function prediction only	Molecular Function: zinc ion binding (GO:0008270);;	K10143|0|mdm:103412548|K10143 E3 ubiquitin-protein ligase RFWD2 [EC:2.3.2.27] | (RefSeq) E3 ubiquitin-protein ligase COP1-like	Ubiquitin mediated proteolysis (ko04120);; Circadian rhythm - plant (ko04712)	--	--	WD domain, G-beta repeat	S	Function unknown	molecular function: binding (GO:0005488)
MD15G1429900	0.757667	0.623843	-0.166215	-0.244386	-0.509028	-0.461882	[P]	Inorganic ion transport and metabolism	--	K01537|0|mdm:103425404|K01537 Ca2+-transporting ATPase [EC:3.6.3.8] | (RefSeq) putative calcium-transporting ATPase 13, plasma membrane-type	--	[P]	Inorganic ion transport and metabolism	Cation transporting ATPase, C-terminus;; E1-E2 ATPase;; haloacid dehalogenase-like hydrolase;; Cation transporter/ATPase, N-terminus;; Cation transport ATPase (P-type)	P	Inorganic ion transport and metabolism	--
MD15G1441800	1.03295	0.207665	0.203125	-0.830855	-0.389983	-0.222903	--	--	Molecular Function: calmodulin binding (GO:0005516);; Cellular Component: chloroplast thylakoid lumen (GO:0009543);; Biological Process: photosynthesis (GO:0015979);; Cellular Component: chloroplast photosystem I (GO:0030093);;	K02701|7.91511e-93|mdm:103416404|K02701 photosystem I subunit PsaN | (RefSeq) photosystem I reaction center subunit N, chloroplastic-like	Photosynthesis (ko00195)	--	--	Photosystem I reaction centre subunit N (PSAN or PSI-N)	S	Function unknown	molecular function: binding (GO:0005488);; cellular component: cell (GO:0005623);; cellular component: organelle (GO:0043226);; cellular component: organelle part (GO:0044422);; cellular component: cell part (GO:0044464);; biological process: metabolic process (GO:0008152);; biological process: cellular process (GO:0009987);; cellular component: membrane (GO:0016020);; cellular component: macromo…
MD16G1006800	1.32423	0.410958	-0.100121	-0.778974	-0.33115	-0.524939	--	--	--	K08901|1.62557e-74|mdm:103403427|K08901 photosystem II oxygen-evolving enhancer protein 3 | (RefSeq) photosynthetic NDH subunit of lumenal location 3, chloroplastic-like	Photosynthesis (ko00195)	--	--	Oxygen evolving enhancer protein 3 (PsbQ)	S	Function unknown	--
MD16G1025500	1.52549	0.233628	-0.233558	-0.567983	-0.43867	-0.518909	--	--	--	--	--	--	--	Rapid ALkalinization Factor (RALF)	S	Function unknown	--
MD16G1035900	0.882225	0.268876	0.0823145	-0.555669	-0.16544	-0.512307	--	--	--	--	--	--	--	--	S	Function unknown	--
MD16G1036300	0.971013	0.123695	0.688394	-0.891261	-0.450105	-0.441735	[E]	Amino acid transport and metabolism	Biological Process: amino acid transmembrane transport (GO:0003333);; Molecular Function: amino acid transmembrane transporter activity (GO:0015171);; Cellular Component: integral component of membrane (GO:0016021);;	--	--	[E]	Amino acid transport and metabolism	Amino acid permease;; Amino acid permease	E	Amino acid transport and metabolism	biological process: single-organism process (GO:0044699);; biological process: localization (GO:0051179);; molecular function: transporter activity (GO:0005215);; cellular component: membrane (GO:0016020);; cellular component: membrane part (GO:0044425)
MD16G1041100	1.33098	-0.0401472	-0.036682	-0.36171	-0.501752	-0.390693	[T]	Signal transduction mechanisms	Biological Process: response to stress (GO:0006950);;	--	--	--	--	Universal stress protein family	T	Signal transduction mechanisms	biological process: response to stimulus (GO:0050896)
MD16G1046400	0.762433	0.319044	0.00344303	-0.206389	-0.577729	-0.300802	[O]	Posttranslational modification, protein turnover, chaperones	Biological Process: protein catabolic process (GO:0030163);;	K06891|3.49451e-110|mdm:103431829|K06891 ATP-dependent Clp protease adaptor protein ClpS | (RefSeq) ATP-dependent Clp protease adapter protein CLPS1, chloroplastic-like	--	--	--	ATP-dependent Clp protease adaptor protein ClpS	O	Posttranslational modification, protein turnover, chaperones	biological process: metabolic process (GO:0008152)
MD16G1064200	1.06059	0.538977	0.426981	-1.50234	-0.485223	-0.0389919	--	--	--	--	--	--	--	--	S	Function unknown	--
MD16G1064400	1.47837	0.962808	-1.46772	-1.27237	0.930175	-0.631267	[T]	Signal transduction mechanisms	Biological Process: double-strand break repair via homologous recombination (GO:0000724);; Cellular Component: cell wall (GO:0005618);; Biological Process: sister chromatid cohesion (GO:0007062);; Biological Process: synapsis (GO:0007129);; Biological Process: reciprocal meiotic recombination (GO:0007131);; Biological Process: male meiotic nuclear division (GO:0007140);; Biological Process: respo…	K06694|5.22982e-161|pxb:103947225|K06694 26S proteasome non-ATPase regulatory subunit 10 | (RefSeq) 26S proteasome non-ATPase regulatory subunit 10	--	[O]	Posttranslational modification, protein turnover, chaperones	Ankyrin repeat;; Ankyrin repeats (3 copies);; Ankyrin repeats (many copies);; Ankyrin repeats (many copies);; Ankyrin repeat	S	Function unknown	biological process: metabolic process (GO:0008152);; biological process: cellular process (GO:0009987);; biological process: response to stimulus (GO:0050896);; cellular component: cell (GO:0005623);; cellular component: cell part (GO:0044464);; biological process: single-organism process (GO:0044699);; biological process: cellular component organization or biogenesis (GO:0071840);; biological pr…
MD16G1081000	0.87645	0.330631	0.215039	-0.559417	-0.613205	-0.249497	[R]	General function prediction only	--	--	--	[S]	Function unknown	--	S	Function unknown	--
MD16G1086800	0.762087	0.383895	-0.0809611	-0.441361	-0.365701	-0.257959	--	--	--	--	--	--	--	--	S	Function unknown	--
MD16G1090100	0.932343	0.675707	0.434105	-0.890566	-0.892017	-0.259572	[P]	Inorganic ion transport and metabolism	--	K03549|0|mdm:103402998|K03549 KUP system potassium uptake protein | (RefSeq) putative potassium transporter 12	--	--	--	K+ potassium transporter	P	Inorganic ion transport and metabolism	--
MD16G1105000	1.27106	-0.0526103	0.417241	-0.320424	-0.59242	-0.722843	--	--	--	--	--	--	--	Sieve element occlusion C-terminus;; Sieve element occlusion N-terminus	S	Function unknown	--
MD16G1117400	0.735408	0.318424	0.584684	-0.104561	-0.729964	-0.803991	--	--	Molecular Function: mannosyl-oligosaccharide glucosidase activity (GO:0004573);; Biological Process: oligosaccharide metabolic process (GO:0009311);;	K01228|0|mdm:103414334|K01228 mannosyl-oligosaccharide glucosidase [EC:3.2.1.106] | (RefSeq) mannosyl-oligosaccharide glucosidase GCS1-like	N-Glycan biosynthesis (ko00510);; Protein processing in endoplasmic reticulum (ko04141)	[G]	Carbohydrate transport and metabolism	Glycosyl hydrolase family 63 C-terminal domain;; Glycosyl hydrolase family 63 N-terminal domain	S	Function unknown	molecular function: catalytic activity (GO:0003824);; biological process: metabolic process (GO:0008152);; biological process: single-organism process (GO:0044699)
MD16G1129900	1.15616	0.4522	0.171035	-1.02701	-0.483423	-0.268958	--	--	Biological Process: single-organism process (GO:0044699);;	--	--	--	--	Light regulated protein Lir1	S	Function unknown	biological process: single-organism process (GO:0044699)
MD16G1133600	1.13332	0.579544	0.3904	-0.942443	-0.558835	-0.601987	[Q]	Secondary metabolites biosynthesis, transport and catabolism	--	--	--	[R]	General function prediction only	Thioesterase superfamily	Q	Secondary metabolites biosynthesis, transport and catabolism	--
MD16G1138600	0.973233	0.136594	0.253284	-0.45437	-0.45437	-0.45437	--	--	--	--	--	[DR]	Cell cycle control, cell division, chromosome partitioning;; General function prediction only	MATH domain	S	Function unknown	--
MD16G1174700	1.01555	0.3571	0.270785	-0.887139	-0.224826	-0.531471	--	--	--	--	--	--	--	Domain of unknown function (DUF588)	S	Function unknown	--
MD16G1179300	1.32534	-0.037429	-0.131961	-0.369898	-0.372888	-0.413165	[G]	Carbohydrate transport and metabolism	--	--	--	--	--	PEP-utilising enzyme, TIM barrel domain;; Pyruvate phosphate dikinase, PEP/pyruvate binding domain;; PEP-utilising enzyme, mobile domain	G	Carbohydrate transport and metabolism	--
MD16G1181200	1.382	0.409712	0.358831	-0.735148	-0.735148	-0.680249	--	--	--	--	--	--	--	AWPM-19-like family	S	Function unknown	--
MD16G1184300	1.35165	-0.0756098	-0.00382133	-0.43758	-0.397056	-0.43758	--	--	Biological Process: metal ion transport (GO:0030001);; Molecular Function: metal ion binding (GO:0046872);;	--	--	[P]	Inorganic ion transport and metabolism	Heavy-metal-associated domain	S	Function unknown	biological process: localization (GO:0051179);; molecular function: binding (GO:0005488)
MD16G1193700	1.17162	0.228395	-0.104766	-0.583233	-0.471566	-0.240446	--	--	Biological Process: pentose-phosphate shunt (GO:0006098);; Cellular Component: chloroplast thylakoid lumen (GO:0009543);; Biological Process: photosystem II assembly (GO:0010207);;	--	--	--	--	Photosystem II Pbs27	S	Function unknown	biological process: metabolic process (GO:0008152);; biological process: cellular process (GO:0009987);; biological process: single-organism process (GO:0044699);; cellular component: cell (GO:0005623);; cellular component: organelle (GO:0043226);; cellular component: organelle part (GO:0044422);; cellular component: cell part (GO:0044464);; biological process: cellular component organization or …
MD16G1207700	0.827156	0.237087	0.193752	-0.232161	-0.533562	-0.492272	[K]	Transcription	Cellular Component: DNA-directed RNA polymerase IV complex (GO:0000418);; Molecular Function: DNA-directed 5'-3' RNA polymerase activity (GO:0003899);; Biological Process: transcription, DNA-templated (GO:0006351);;	K16253|1.9641e-126|pxb:103940943|K16253 DNA-directed RNA polymerase IV and V subunit 7 | (RefSeq) DNA-directed RNA polymerase V subunit 7-like	--	[K]	Transcription	SHS2 domain found in N terminus of Rpb7p/Rpc25p/MJ0397	K	Transcription	cellular component: cell (GO:0005623);; cellular component: membrane-enclosed lumen (GO:0031974);; cellular component: macromolecular complex (GO:0032991);; cellular component: organelle (GO:0043226);; cellular component: organelle part (GO:0044422);; cellular component: cell part (GO:0044464);; molecular function: catalytic activity (GO:0003824);; biological process: metabolic process (GO:000815…
MD16G1219600	0.752689	0.554569	0.0958983	-0.512072	-0.445058	-0.446026	[R]	General function prediction only	Molecular Function: aldo-keto reductase (NADP) activity (GO:0004033);; Cellular Component: chloroplast stroma (GO:0009570);; Cellular Component: chloroplast envelope (GO:0009941);; Biological Process: isopentenyl diphosphate biosynthetic process, methylerythritol 4-phosphate pathway (GO:0019288);; Biological Process: oxidation-reduction process (GO:0055114);;	--	--	[C]	Energy production and conversion	Aldo/keto reductase family	C	Energy production and conversion	molecular function: catalytic activity (GO:0003824);; biological process: metabolic process (GO:0008152);; biological process: single-organism process (GO:0044699);; cellular component: cell (GO:0005623);; cellular component: organelle (GO:0043226);; cellular component: organelle part (GO:0044422);; cellular component: cell part (GO:0044464);; biological process: cellular process (GO:0009987)
MD16G1223900	0.655092	0.614512	-0.0431082	-0.280887	-0.581892	-0.363717	--	--	Biological Process: endonucleolytic cleavage of tetracistronic rRNA transcript (SSU-rRNA, LSU-rRNA, 4.5S-rRNA, 5S-rRNA) (GO:0002103);; Cellular Component: chloroplast (GO:0009507);; Biological Process: plastid organization (GO:0009657);;	--	--	--	--	--	S	Function unknown	biological process: metabolic process (GO:0008152);; biological process: cellular process (GO:0009987);; biological process: cellular component organization or biogenesis (GO:0071840);; cellular component: cell (GO:0005623);; cellular component: organelle (GO:0043226);; cellular component: cell part (GO:0044464)
MD16G1227100	0.852563	0.101752	0.0812043	-0.401819	-0.31013	-0.323571	--	--	Cellular Component: nucleus (GO:0005634);; Biological Process: regulation of transcription, DNA-templated (GO:0006355);; Biological Process: pattern specification process (GO:0007389);; Biological Process: auxin-activated signaling pathway (GO:0009734);; Biological Process: single-organism developmental process (GO:0044767);; Molecular Function: protein dimerization activity (GO:0046983);; Biolog…	K14484|0|mdm:103403600|K14484 auxin-responsive protein IAA | (RefSeq) auxin-responsive protein IAA12	Plant hormone signal transduction (ko04075)	--	--	AUX/IAA family	K	Transcription	cellular component: cell (GO:0005623);; cellular component: organelle (GO:0043226);; cellular component: cell part (GO:0044464);; biological process: biological regulation (GO:0065007);; biological process: multicellular organismal process (GO:0032501);; biological process: single-organism process (GO:0044699);; biological process: cellular process (GO:0009987);; biological process: signaling (GO…
MD16G1228600	1.1608	-0.0412403	0.175607	-0.929708	-0.222148	-0.143311	--	--	--	K09422|7.69767e-156|pxb:103948645|K09422 myb proto-oncogene protein, plant | (RefSeq) transcription factor MYB21-like	--	[K]	Transcription	Myb-like DNA-binding domain;; Myb-like DNA-binding domain	K	Transcription	--
MD16G1231900	0.784949	0.173722	0.103225	-0.353965	-0.353965	-0.353965	--	--	--	--	--	--	--	--	S	Function unknown	--
MD16G1250700	1.18221	0.230145	0.30821	-0.785039	-0.659192	-0.276335	--	--	--	--	--	--	--	Uncharacterized ACR, COG1399	S	Function unknown	--
MD16G1262100	1.52256	-0.668246	0.421186	-0.343376	-0.396153	-0.535969	--	--	--	--	--	--	--	--	S	Function unknown	--
MD16G1283100	1.19557	0.901433	0.0894273	-0.734431	-0.743452	-0.708551	--	--	--	--	--	--	--	PsbP	S	Function unknown	--
MD17G1003000	1.22144	0.104609	0.170228	-0.480723	-0.474979	-0.540571	[C]	Energy production and conversion	--	K02113|4.03859e-151|mdm:103443904|K02113 F-type H+-transporting ATPase subunit delta | (RefSeq) ATP synthase subunit delta, chloroplastic	Oxidative phosphorylation (ko00190);; Photosynthesis (ko00195)	[C]	Energy production and conversion	ATP synthase delta (OSCP) subunit	C	Energy production and conversion	--
MD17G1020000	0.929786	0.173216	0.207545	-0.476889	-0.348162	-0.485496	--	--	Cellular Component: plasma membrane (GO:0005886);;	--	--	--	--	--	S	Function unknown	cellular component: cell (GO:0005623);; cellular component: membrane (GO:0016020);; cellular component: cell part (GO:0044464)
MD17G1025400	0.993239	-0.263827	0.0617165	-0.66437	-0.149646	0.0228866	--	--	--	--	--	--	--	--	--	--	--
MD17G1030900	0.856697	0.287785	0.113915	-0.458944	-0.449365	-0.350088	--	--	--	--	--	[D]	Cell cycle control, cell division, chromosome partitioning	Histidine kinase-, DNA gyrase B-, and HSP90-like ATPase;; Histidine kinase-, DNA gyrase B-, and HSP90-like ATPase	S	Function unknown	--
MD17G1035000	1.20975	0.379309	0.12528	-0.702801	-0.680311	-0.331228	--	--	Biological Process: maltose metabolic process (GO:0000023);; Cellular Component: nucleus (GO:0005634);; Cellular Component: mitochondrion (GO:0005739);; Cellular Component: chloroplast stroma (GO:0009570);; Cellular Component: chloroplast envelope (GO:0009941);; Biological Process: thylakoid membrane organization (GO:0010027);; Biological Process: starch biosynthetic process (GO:0019252);; Biolog…	--	--	--	--	--	S	Function unknown	biological process: metabolic process (GO:0008152);; biological process: cellular process (GO:0009987);; biological process: single-organism process (GO:0044699);; cellular component: cell (GO:0005623);; cellular component: organelle (GO:0043226);; cellular component: cell part (GO:0044464);; cellular component: organelle part (GO:0044422);; biological process: cellular component organization or …
MD17G1041000	1.56706	1.09262	-0.479565	-1.51716	0.136297	-0.79925	[E]	Amino acid transport and metabolism	--	K14638|0|mdm:103404375|K14638 solute carrier family 15 (peptide/histidine transporter), member 3/4 | (RefSeq) protein NRT1/ PTR FAMILY 5.8	--	[E]	Amino acid transport and metabolism	POT family;; Major Facilitator Superfamily	E	Amino acid transport and metabolism	--
MD17G1048100	0.914077	0.0949171	0.224232	-0.0235291	-0.623141	-0.586556	--	--	--	--	--	--	--	WD domain, G-beta repeat	S	Function unknown	--
MD17G1074400	0.951236	0.235441	0.0547344	-0.432224	-0.509693	-0.299495	--	--	--	--	--	--	--	Protein of unknown function (DUF2854)	S	Function unknown	--
MD17G1074600	1.10765	0.624	0.387453	-0.832303	-0.554358	-0.732442	[O]	Posttranslational modification, protein turnover, chaperones	--	--	--	[T]	Signal transduction mechanisms	Rhomboid family	S	Function unknown	--
MD17G1078300	0.813781	0.152035	0.0171535	-0.39481	-0.382649	-0.20551	--	--	--	--	--	--	--	--	--	--	--
MD17G1091600	1.37968	0.144225	0.195561	-0.23565	-0.652938	-0.830876	[G]	Carbohydrate transport and metabolism	Biological Process: polysaccharide catabolic process (GO:0000272);; Molecular Function: beta-amylase activity (GO:0016161);;	--	--	--	--	Glycosyl hydrolase family 14	G	Carbohydrate transport and metabolism	biological process: metabolic process (GO:0008152);; molecular function: catalytic activity (GO:0003824)
MD17G1095200	0.929057	-0.145519	0.343532	-0.456631	-0.417735	-0.252704	--	--	--	--	--	--	--	Protein of unknown function (DUF2781)	S	Function unknown	--
MD17G1113400	1.15893	0.0926886	0.590214	-1.08123	-0.848475	0.0878675	--	--	Cellular Component: chloroplast (GO:0009507);; Biological Process: photosynthesis, light harvesting (GO:0009765);; Cellular Component: membrane (GO:0016020);; Molecular Function: metal ion binding (GO:0046872);;	K08913|2.88915e-178|mdm:103405001|K08913 light-harvesting complex II chlorophyll a/b binding protein 2 | (RefSeq) chlorophyll a-b binding protein 151, chloroplastic-like	Photosynthesis - antenna proteins (ko00196)	--	--	Chlorophyll A-B binding protein	J	Translation, ribosomal structure and biogenesis	cellular component: cell (GO:0005623);; cellular component: organelle (GO:0043226);; cellular component: cell part (GO:0044464);; biological process: metabolic process (GO:0008152);; biological process: cellular process (GO:0009987);; cellular component: membrane (GO:0016020);; molecular function: binding (GO:0005488)
MD17G1129200	0.879998	0.395097	0.170169	-0.477345	-0.486763	-0.481157	[QV]	Secondary metabolites biosynthesis, transport and catabolism;; Defense mechanisms	Molecular Function: monooxygenase activity (GO:0004497);; Molecular Function: iron ion binding (GO:0005506);; Molecular Function: electron carrier activity (GO:0009055);; Cellular Component: chloroplast stroma (GO:0009570);; Cellular Component: chloroplast envelope (GO:0009941);; Molecular Function: oxidoreductase activity, acting on paired donors, with incorporation or reduction of molecular oxy…	--	--	[QI]	Secondary metabolites biosynthesis, transport and catabolism;; Lipid transport and metabolism	Cytochrome P450	Q	Secondary metabolites biosynthesis, transport and catabolism	molecular function: catalytic activity (GO:0003824);; biological process: metabolic process (GO:0008152);; biological process: single-organism process (GO:0044699);; molecular function: binding (GO:0005488);; molecular function: electron carrier activity (GO:0009055);; cellular component: cell (GO:0005623);; cellular component: organelle (GO:0043226);; cellular component: organelle part (GO:00444…
MD17G1147200	0.819783	0.235985	0.178779	-0.628183	-0.422361	-0.184004	[P]	Inorganic ion transport and metabolism	Molecular Function: FMN binding (GO:0010181);; Molecular Function: oxidoreductase activity (GO:0016491);; Biological Process: oxidation-reduction process (GO:0055114);;	--	--	--	--	Pyridoxamine 5'-phosphate oxidase;; Pyridoxamine 5'-phosphate oxidase	P	Inorganic ion transport and metabolism	molecular function: binding (GO:0005488);; molecular function: catalytic activity (GO:0003824);; biological process: metabolic process (GO:0008152);; biological process: single-organism process (GO:0044699)
MD17G1178700	0.769457	0.135659	0.190118	-0.268934	-0.585075	-0.241225	[R]	General function prediction only	Cellular Component: endoplasmic reticulum (GO:0005783);; Cellular Component: plasma membrane (GO:0005886);; Biological Process: metabolic process (GO:0008152);; Biological Process: response to wounding (GO:0009611);; Biological Process: regulation of systemic acquired resistance (GO:0010112);; Molecular Function: IAA-Ala conjugate hydrolase activity (GO:0010179);;	K14664|0|pxb:103930518|K14664 IAA-amino acid hydrolase [EC:3.5.1.-] | (RefSeq) IAA-amino acid hydrolase ILR1-like 4	--	--	--	Peptidase family M20/M25/M40;; Peptidase dimerisation domain	E	Amino acid transport and metabolism	cellular component: cell (GO:0005623);; cellular component: organelle (GO:0043226);; cellular component: cell part (GO:0044464);; cellular component: membrane (GO:0016020);; biological process: metabolic process (GO:0008152);; biological process: response to stimulus (GO:0050896);; biological process: biological regulation (GO:0065007);; molecular function: catalytic activity (GO:0003824)
MD17G1184800	0.885019	0.276483	0.178135	-0.578122	-0.442248	-0.319267	--	--	Molecular Function: transcription factor activity, sequence-specific DNA binding (GO:0003700);; Biological Process: DNA methylation (GO:0006306);; Biological Process: methylation-dependent chromatin silencing (GO:0006346);; Biological Process: co-transcriptional gene silencing by RNA interference machinery (GO:0033562);; Molecular Function: sequence-specific DNA binding (GO:0043565);;	--	--	--	--	SAWADEE domain	S	Function unknown	molecular function: nucleic acid binding transcription factor activity (GO:0001071);; biological process: biological regulation (GO:0065007);; biological process: metabolic process (GO:0008152);; biological process: cellular process (GO:0009987);; biological process: single-organism process (GO:0044699);; biological process: cellular component organization or biogenesis (GO:0071840);; molecular f…
MD17G1198700	0.739908	0.52122	0.275932	-0.993682	-0.552846	0.00946782	[E]	Amino acid transport and metabolism	--	--	--	[E]	Amino acid transport and metabolism	Aminotransferase class I and II;; Cys/Met metabolism PLP-dependent enzyme	E	Amino acid transport and metabolism	--
MD17G1209000	1.42153	0.647765	0.218237	-0.819374	-0.661454	-0.806705	--	--	Biological Process: transcription, DNA-templated (GO:0006351);;	--	--	--	--	AP2 domain	--	--	biological process: metabolic process (GO:0008152);; biological process: cellular process (GO:0009987)
MD17G1229300	1.26026	0.830636	0.0213072	-0.999875	-0.85379	-0.258535	--	--	--	--	--	--	--	--	S	Function unknown	--
MD17G1240700	0.974512	0.451737	0.330752	-0.598494	-0.595039	-0.563467	[H]	Coenzyme transport and metabolism	Molecular Function: riboflavin synthase activity (GO:0004746);; Biological Process: riboflavin biosynthetic process (GO:0009231);; Cellular Component: chloroplast (GO:0009507);; Molecular Function: oxidoreductase activity (GO:0016491);; Biological Process: oxidation-reduction process (GO:0055114);;	K00793|1.3636e-179|pxb:103933999|K00793 riboflavin synthase [EC:2.5.1.9] | (RefSeq) riboflavin synthase-like	Riboflavin metabolism (ko00740)	[H]	Coenzyme transport and metabolism	Lumazine binding domain	H	Coenzyme transport and metabolism	molecular function: catalytic activity (GO:0003824);; biological process: metabolic process (GO:0008152);; biological process: cellular process (GO:0009987);; biological process: single-organism process (GO:0044699);; cellular component: cell (GO:0005623);; cellular component: organelle (GO:0043226);; cellular component: cell part (GO:0044464)
MD17G1255200	1.29711	-0.0654916	0.0468696	-0.476588	-0.496032	-0.305872	[T]	Signal transduction mechanisms	Molecular Function: voltage-gated potassium channel activity (GO:0005249);; Biological Process: potassium ion transport (GO:0006813);; Cellular Component: integral component of membrane (GO:0016021);; Biological Process: transmembrane transport (GO:0055085);;	--	--	[PT]	Inorganic ion transport and metabolism;; Signal transduction mechanisms	Ankyrin repeats (3 copies);; Ankyrin repeats (many copies);; Ion transport protein;; Ankyrin repeat;; Ankyrin repeats (many copies);; KHA, dimerisation domain of potassium ion channel;; Ankyrin repeat;; Cyclic nucleotide-binding domain;; Ion channel	U	Intracellular trafficking, secretion, and vesicular transport	molecular function: transporter activity (GO:0005215);; biological process: cellular process (GO:0009987);; biological process: single-organism process (GO:0044699);; biological process: localization (GO:0051179);; biological process: biological regulation (GO:0065007);; cellular component: membrane (GO:0016020);; cellular component: membrane part (GO:0044425)
MD17G1281900	1.09706	0.453954	0.724769	-0.193688	-1.13814	-0.943956	--	--	Cellular Component: chloroplast (GO:0009507);; Biological Process: photosynthesis, light harvesting (GO:0009765);; Cellular Component: membrane (GO:0016020);; Molecular Function: metal ion binding (GO:0046872);;	K08912|0|mdm:103426241|K08912 light-harvesting complex II chlorophyll a/b binding protein 1 | (RefSeq) chlorophyll a-b binding protein of LHCII type 1-like	Photosynthesis - antenna proteins (ko00196)	--	--	Chlorophyll A-B binding protein	I	Lipid transport and metabolism	cellular component: cell (GO:0005623);; cellular component: organelle (GO:0043226);; cellular component: cell part (GO:0044464);; biological process: metabolic process (GO:0008152);; biological process: cellular process (GO:0009987);; cellular component: membrane (GO:0016020);; molecular function: binding (GO:0005488)
Malus_domestica_newGene_239	0.979283	0.738746	0.26055	-0.942623	-0.618594	-0.417363	--	--	Biological Process: cellulose microfibril organization (GO:0010215);; Biological Process: cell growth (GO:0016049);; Cellular Component: anchored component of membrane (GO:0031225);;	--	--	--	--	--	--	--	biological process: cellular process (GO:0009987);; biological process: single-organism process (GO:0044699);; biological process: cellular component organization or biogenesis (GO:0071840);; biological process: growth (GO:0040007);; cellular component: membrane (GO:0016020);; cellular component: membrane part (GO:0044425)
Malus_domestica_newGene_4549	0.759456	0.360785	0.483061	-0.997406	0.0260118	-0.631908	--	--	--	--	--	--	--	--	--	--	--
Malus_domestica_newGene_4796	0.891761	-0.114137	0.356778	-0.218932	-0.437987	-0.477483	--	--	--	--	--	--	--	--	--	--	--
Malus_domestica_newGene_6321	0.73911	0.785938	0.594818	-1.12658	-0.244316	-0.748974	--	--	--	--	--	--	--	--	--	--	--
Malus_domestica_newGene_691	1.06553	0.444668	-0.594299	-0.663519	-0.393711	0.141332	--	--	Cellular Component: membrane (GO:0016020);;	--	--	--	--	--	--	--	cellular component: membrane (GO:0016020)
Malus_domestica_newGene_7619	1.37853	-0.386165	-0.0383156	-0.303035	-0.167734	-0.483283	--	--	--	--	--	--	--	--	--	--	--
Malus_domestica_newGene_7737	0.913324	-0.264845	0.342991	-0.930598	0.275456	-0.336328	--	--	--	--	--	--	--	--	--	--	--
Malus_domestica_newGene_8297	0.946948	0.333889	0.0925723	-0.559774	-0.413164	-0.400472	--	--	Molecular Function: nucleic acid binding (GO:0003676);; Molecular Function: metal ion binding (GO:0046872);;	--	--	[R]	General function prediction only	Zinc-finger double-stranded RNA-binding	S	Function unknown	molecular function: binding (GO:0005488)

## Sheet: Cluster2
#ID	Merge1	Merge2	Merge3	Merge4	Merge5	Merge6	COG_class	COG_class_annotation	GO_annotation	KEGG_annotation	KEGG_pathway_annotation	KOG_class	KOG_class_annotation	Pfam_annotation	eggNOG_class	eggNOG_class_annotation	GO_second_level_annotation
MD00G1009000	0.616173	-0.423615	-0.486048	-0.368234	-0.0188631	0.680588	[E]	Amino acid transport and metabolism	Molecular Function: acetolactate synthase activity (GO:0003984);; Cellular Component: cytosol (GO:0005829);; Biological Process: gluconeogenesis (GO:0006094);; Biological Process: leucine metabolic process (GO:0006551);; Biological Process: valine metabolic process (GO:0006573);; Biological Process: cytoskeleton organization (GO:0007010);; Biological Process: branched-chain amino acid biosyntheti…	K01653|0|pxb:103943128|K01653 acetolactate synthase I/III small subunit [EC:2.2.1.6] | (RefSeq) acetolactate synthase small subunit 1, chloroplastic-like	Valine, leucine and isoleucine biosynthesis (ko00290);; Butanoate metabolism (ko00650);; C5-Branched dibasic acid metabolism (ko00660);; Pantothenate and CoA biosynthesis (ko00770);; 2-Oxocarboxylic acid metabolism (ko01210);; Biosynthesis of amino acids (ko01230)	[E]	Amino acid transport and metabolism	Small subunit of acetolactate synthase;; ACT domain;; ACT domain;; ACT domain	E	Amino acid transport and metabolism	molecular function: catalytic activity (GO:0003824);; cellular component: cell (GO:0005623);; cellular component: cell part (GO:0044464);; biological process: metabolic process (GO:0008152);; biological process: single-organism process (GO:0044699);; biological process: cellular process (GO:0009987);; biological process: cellular component organization or biogenesis (GO:0071840);; molecular funct…
MD00G1012300	-0.357975	-0.528675	-0.821444	0.0721797	0.767323	0.868592	--		Molecular Function: protein serine/threonine kinase activity (GO:0004674);; Molecular Function: ATP binding (GO:0005524);; Cellular Component: nucleolus (GO:0005730);; Cellular Component: cytoplasm (GO:0005737);; Cellular Component: plasma membrane (GO:0005886);; Biological Process: protein autophosphorylation (GO:0046777);; Biological Process: defense response to fungus (GO:0050832);;	--	--	[T]	Signal transduction mechanisms	Protein kinase domain;; Protein tyrosine kinase	T	Signal transduction mechanisms	molecular function: catalytic activity (GO:0003824);; biological process: metabolic process (GO:0008152);; biological process: cellular process (GO:0009987);; molecular function: binding (GO:0005488);; cellular component: cell (GO:0005623);; cellular component: organelle (GO:0043226);; cellular component: organelle part (GO:0044422);; cellular component: cell part (GO:0044464);; cellular componen…
MD00G1031200	-0.225324	-0.161591	-0.0999325	-0.240837	0.218647	0.509037	--	--	Molecular Function: magnesium ion binding (GO:0000287);; Molecular Function: ATP binding (GO:0005524);; Cellular Component: intracellular (GO:0005622);; Biological Process: phosphorylation (GO:0016310);; Biological Process: inositol trisphosphate metabolic process (GO:0032957);; Molecular Function: inositol tetrakisphosphate 1-kinase activity (GO:0047325);; Molecular Function: inositol-1,3,4-tris…	K00913|0|pxb:103928083|K00913 inositol-1,3,4-trisphosphate 5/6-kinase / inositol-tetrakisphosphate 1-kinase [EC:2.7.1.159 2.7.1.134] | (RefSeq) inositol-tetrakisphosphate 1-kinase 3	Inositol phosphate metabolism (ko00562);; Phosphatidylinositol signaling system (ko04070)	--	--	Inositol 1, 3, 4-trisphosphate 5/6-kinase	G	Carbohydrate transport and metabolism	molecular function: binding (GO:0005488);; cellular component: cell (GO:0005623);; cellular component: cell part (GO:0044464);; biological process: metabolic process (GO:0008152);; biological process: cellular process (GO:0009987);; biological process: single-organism process (GO:0044699);; molecular function: catalytic activity (GO:0003824)
MD00G1125100	-0.835088	-0.131596	-0.147248	-0.136242	0.663312	0.586861	--	--	--	--	--	--	--	Dof domain, zinc finger	S	Function unknown	--
MD00G1127700	0.263058	-0.353362	-0.102821	-0.522685	0.144456	0.571354	--	--	--	--	--	--	--	Late embryogenesis abundant protein	S	Function unknown	--
MD00G1140300	-0.0448709	0.168668	-0.334271	-0.394146	0.363668	0.240953	[G]	Carbohydrate transport and metabolism	--	--	--	--	--	Glycosyl hydrolases family 28;; Pectate lyase superfamily protein;; Right handed beta helix region	M	Cell wall/membrane/envelope biogenesis	--
MD00G1166100	-0.875258	-0.571829	-0.931063	0.294552	0.79117	1.29243	--	--	--	--	--	--	--	--	S	Function unknown	--
MD01G1035100	-0.426342	-0.466941	-0.35579	-0.384437	0.554875	1.07863	[V]	Defense mechanisms	--	--	--	[V]	Defense mechanisms	Lanthionine synthetase C-like protein	S	Function unknown	--
MD01G1082300	-0.282755	-0.237881	-0.125598	-0.224699	0.426049	0.444884	--	--	--	K15601|0|pxb:103929317|K15601 lysine-specific demethylase 3 [EC:1.14.11.-] | (RefSeq) lysine-specific demethylase JMJ25	--	[K]	Transcription	JmjC domain, hydroxylase;; WRC	S	Function unknown	--
MD01G1091600	-0.27944	-0.0545725	-0.00508024	-0.439548	0.316061	0.462579	[L]	Replication, recombination and repair	--	K11592|0|mdm:103422522|K11592 endoribonuclease Dicer [EC:3.1.26.-] | (RefSeq) endoribonuclease Dicer homolog 1-like	--	[A]	RNA processing and modification	Helicase conserved C-terminal domain;; Type III restriction enzyme, res subunit;; Dicer dimerisation domain;; DEAD/DEAH box helicase;; PAZ domain	L	Replication, recombination and repair	--
MD01G1132900	0.167194	-0.523869	-0.396147	0.347952	0.228867	0.176003	--	--	--	K10802|7.04736e-75|mdm:103437212|K10802 high mobility group protein B1 | (RefSeq) high mobility group B protein 1-like	Base excision repair (ko03410)	[R]	General function prediction only	HMG (high mobility group) box;; HMG-box domain	B	Chromatin structure and dynamics	--
MD01G1137600	-0.667549	-0.21171	-0.177365	-0.0110334	0.761642	0.306017	[T]	Signal transduction mechanisms	Molecular Function: protein serine/threonine kinase activity (GO:0004674);; Molecular Function: ATP binding (GO:0005524);; Biological Process: protein phosphorylation (GO:0006468);; Molecular Function: carbohydrate binding (GO:0030246);;	--	--	--	--	Legume lectin domain;; Protein kinase domain;; Protein tyrosine kinase	T	Signal transduction mechanisms	molecular function: catalytic activity (GO:0003824);; biological process: metabolic process (GO:0008152);; biological process: cellular process (GO:0009987);; molecular function: binding (GO:0005488)
MD01G1153300	0.152797	-0.322115	-0.160459	-0.239135	0.234511	0.334401	[T]	Signal transduction mechanisms	--	--	--	[R]	General function prediction only	Protein kinase domain;; Protein tyrosine kinase	T	Signal transduction mechanisms	--
MD01G1153400	0.464898	-1.11586	-0.538888	0.564519	0.552837	0.072496	[O]	Posttranslational modification, protein turnover, chaperones	--	--	--	[O]	Posttranslational modification, protein turnover, chaperones	AAA domain (Cdc48 subfamily);; Clp amino terminal domain, pathogenicity island component	O	Posttranslational modification, protein turnover, chaperones	--
MD01G1158600	0.0328405	-0.281681	-0.975138	0.782902	0.215818	0.225259	--	--	Molecular Function: DNA binding (GO:0003677);; Molecular Function: transcription factor activity, sequence-specific DNA binding (GO:0003700);; Cellular Component: nucleus (GO:0005634);; Biological Process: regulation of transcription, DNA-templated (GO:0006355);;	--	--	--	--	AP2 domain	K	Transcription	molecular function: binding (GO:0005488);; molecular function: nucleic acid binding transcription factor activity (GO:0001071);; biological process: biological regulation (GO:0065007);; cellular component: cell (GO:0005623);; cellular component: organelle (GO:0043226);; cellular component: cell part (GO:0044464)
MD01G1198400	-0.445799	-0.203449	0.0170854	-0.335103	-0.00968715	0.976953	--	--	--	--	--	[R]	General function prediction only	Phosphatidylethanolamine-binding protein	S	Function unknown	--
MD01G1223900	0.308002	-0.43199	-0.628488	-0.0755646	0.470151	0.35789	[S]	Function unknown	Biological Process: rRNA processing (GO:0006364);; Biological Process: unsaturated fatty acid biosynthetic process (GO:0006636);; Cellular Component: chloroplast thylakoid membrane (GO:0009535);; Cellular Component: chloroplast thylakoid lumen (GO:0009543);; Cellular Component: chloroplast stroma (GO:0009570);; Biological Process: thylakoid membrane organization (GO:0010027);; Biological Process:…	--	--	--	--	Pentapeptide repeats (8 copies);; Pentapeptide repeats (9 copies);; Pentapeptide repeats (9 copies)	S	Function unknown	biological process: metabolic process (GO:0008152);; biological process: cellular process (GO:0009987);; biological process: single-organism process (GO:0044699);; cellular component: cell (GO:0005623);; cellular component: membrane (GO:0016020);; cellular component: organelle (GO:0043226);; cellular component: organelle part (GO:0044422);; cellular component: cell part (GO:0044464);; biological …
MD01G1224800	-0.938642	-0.914911	-0.700738	-0.113938	1.05986	1.60837	--	--	--	--	--	[R]	General function prediction only	Yippee zinc-binding/DNA-binding /Mis18, centromere assembly;; Probable zinc-ribbon domain	S	Function unknown	--
MD01G1230000	-0.502271	-0.347262	-0.31481	-0.30345	0.577027	0.890766	--	--	--	--	--	[K]	Transcription	Endonuclease/Exonuclease/phosphatase family	S	Function unknown	--
MD01G1230100	-0.340981	-0.193373	-0.371361	-0.239003	0.501785	0.642933	--	--	--	--	--	[K]	Transcription	Endonuclease/Exonuclease/phosphatase family	S	Function unknown	--
MD02G1003500	0.0543342	-0.450201	-0.534958	0.477063	0.272462	0.1813	--	--	Molecular Function: transcription cofactor activity (GO:0003712);; Molecular Function: histone acetyltransferase activity (GO:0004402);; Molecular Function: calmodulin binding (GO:0005516);; Cellular Component: nucleus (GO:0005634);; Biological Process: regulation of transcription, DNA-templated (GO:0006355);; Molecular Function: zinc ion binding (GO:0008270);; Biological Process: embryo sac deve…	--	--	[K]	Transcription	BTB/POZ domain;; TAZ zinc finger	S	Function unknown	molecular function: transcription factor activity, protein binding (GO:0000988);; biological process: biological regulation (GO:0065007);; molecular function: catalytic activity (GO:0003824);; molecular function: binding (GO:0005488);; cellular component: cell (GO:0005623);; cellular component: organelle (GO:0043226);; cellular component: cell part (GO:0044464);; biological process: multicellular…
MD02G1017500	-0.299051	-0.0773183	-0.00185874	-0.279798	0.138972	0.519054	--	--	--	--	--	--	--	--	--	--	--
MD02G1018400	-0.255027	-0.311683	-0.288601	-0.172602	0.408622	0.619291	[K]	Transcription	--	--	--	[R]	General function prediction only	Leucine rich repeat;; Leucine Rich repeat;; Leucine Rich repeats (2 copies);; Leucine rich repeats (6 copies);; Leucine Rich Repeat	S	Function unknown	--
MD02G1024300	-0.0673156	-0.120284	-0.21533	-0.299496	0.2744	0.428026	--	--	--	--	--	--	--	--	--	--	--
MD02G1047200	0.0283463	-0.414586	-0.490338	-0.0357387	0.237269	0.675048	--	--	--	--	--	--	--	--	S	Function unknown	--
MD02G1107400	-0.267208	-0.321182	-0.477609	-0.140145	0.52276	0.683384	--	--	--	--	--	--	--	--	S	Function unknown	--
MD02G1129500	-0.266562	-0.576386	-0.637549	-0.396558	0.977994	0.899061	[P]	Inorganic ion transport and metabolism	--	--	--	[P]	Inorganic ion transport and metabolism	Rhodanese-like domain	P	Inorganic ion transport and metabolism	--
MD02G1134400	0.328984	-0.15768	-0.785175	-0.143797	0.202427	0.555241	--	--	Cellular Component: nucleosome (GO:0000786);; Molecular Function: DNA binding (GO:0003677);; Cellular Component: nucleus (GO:0005634);; Biological Process: nucleosome assembly (GO:0006334);;	K11275|1.72565e-52|mdm:103454083|K11275 histone H1/5 | (RefSeq) histone H1-like	--	--	--	linker histone H1 and H5 family	S	Function unknown	cellular component: cell (GO:0005623);; cellular component: macromolecular complex (GO:0032991);; cellular component: organelle (GO:0043226);; cellular component: organelle part (GO:0044422);; cellular component: cell part (GO:0044464);; molecular function: binding (GO:0005488);; biological process: cellular process (GO:0009987);; biological process: cellular component organization or biogenesis …
MD02G1166500	0.170918	-0.221	-0.514941	0.122201	0.0499605	0.392862	[T]	Signal transduction mechanisms	--	K14498|0|mdm:103402785|K14498 serine/threonine-protein kinase SRK2 [EC:2.7.11.1] | (RefSeq) SnRK2.3; serine/threonine-protein kinase SRK2I	Plant hormone signal transduction (ko04075)	[T]	Signal transduction mechanisms	Protein kinase domain;; Protein tyrosine kinase	T	Signal transduction mechanisms	--
MD02G1182900	-0.361382	-0.067975	-0.220912	-0.289755	0.567616	0.372408	--	--	Molecular Function: acid-amino acid ligase activity (GO:0016881);;	K10575|4.43876e-67|pxb:103948981|K10575 ubiquitin-conjugating enzyme E2 G1 [EC:2.3.2.23] | (RefSeq) ubiquitin-conjugating enzyme E2 7-like	Ubiquitin mediated proteolysis (ko04120);; Protein processing in endoplasmic reticulum (ko04141)	[O]	Posttranslational modification, protein turnover, chaperones	Ubiquitin-conjugating enzyme	O	Posttranslational modification, protein turnover, chaperones	molecular function: catalytic activity (GO:0003824)
MD02G1195900	0.313569	-0.315159	-0.449051	-0.0424332	0.347664	0.14541	--	--	Molecular Function: zinc ion binding (GO:0008270);; Biological Process: response to auxin (GO:0009733);; Cellular Component: SCF ubiquitin ligase complex (GO:0019005);; Cellular Component: Cul3-RING ubiquitin ligase complex (GO:0031463);;	K03868|8.00994e-61|mus:103981809|K03868 RING-box protein 1 | (RefSeq) RING-box protein 1a	Nucleotide excision repair (ko03420);; Ubiquitin mediated proteolysis (ko04120);; Protein processing in endoplasmic reticulum (ko04141)	[O]	Posttranslational modification, protein turnover, chaperones	RING-H2 zinc finger domain;; Anaphase-promoting complex subunit 11 RING-H2 finger;; Ring finger domain	O	Posttranslational modification, protein turnover, chaperones	molecular function: binding (GO:0005488);; biological process: response to stimulus (GO:0050896);; cellular component: cell (GO:0005623);; cellular component: macromolecular complex (GO:0032991);; cellular component: cell part (GO:0044464)
MD02G1300300	-0.446588	-0.222117	0.00372378	-0.122442	0.313697	0.473727	--	--	--	--	--	[I]	Lipid transport and metabolism	Plasma-membrane choline transporter	S	Function unknown	--
MD03G1032300	0.181832	-1.26147	-1.09192	1.24086	0.518837	0.411864	[Q]	Secondary metabolites biosynthesis, transport and catabolism	--	--	--	[QR]	Secondary metabolites biosynthesis, transport and catabolism;; General function prediction only	2OG-Fe(II) oxygenase superfamily	S	Function unknown	--
MD03G1045900	0.183693	-0.475238	-0.34828	-0.342495	0.364195	0.618124	[T]	Signal transduction mechanisms	Cellular Component: mitochondrion (GO:0005739);; Biological Process: glycolytic process (GO:0006096);; Biological Process: water transport (GO:0006833);; Biological Process: hyperosmotic response (GO:0006972);; Biological Process: Golgi organization (GO:0007030);; Biological Process: response to temperature stimulus (GO:0009266);; Biological Process: response to salt stress (GO:0009651);; Molecul…	--	--	--	--	CBS domain	S	Function unknown	cellular component: cell (GO:0005623);; cellular component: organelle (GO:0043226);; cellular component: cell part (GO:0044464);; biological process: metabolic process (GO:0008152);; biological process: cellular process (GO:0009987);; biological process: single-organism process (GO:0044699);; biological process: localization (GO:0051179);; biological process: response to stimulus (GO:0050896);; b…
MD03G1049900	-0.768774	-0.012861	-0.393029	-0.19758	0.297561	1.07468	--	--	--	K13434|1.59067e-140|pxb:103949107|K13434 pathogenesis-related genes transcriptional activator PTI6 | (RefSeq) pathogenesis-related genes transcriptional activator PTI6-like	Plant-pathogen interaction (ko04626)	--	--	AP2 domain	K	Transcription	--
MD03G1060200	-0.165737	-0.294768	-0.38737	-0.222496	0.479129	0.591242	--	--	--	--	--	--	--	--	S	Function unknown	--
MD03G1078000	0.338758	-1.27198	-1.24451	0.798278	0.667611	0.711845	--	--	--	--	--	--	--	--	S	Function unknown	--
MD03G1109900	-0.0669568	-0.44458	-0.704097	0.451595	0.363895	0.400143	[E]	Amino acid transport and metabolism	Molecular Function: prephenate dehydratase activity (GO:0004664);; Biological Process: L-phenylalanine biosynthetic process (GO:0009094);; Biological Process: vernalization response (GO:0010048);; Molecular Function: amino acid binding (GO:0016597);; Biological Process: anthocyanin accumulation in tissues in response to UV light (GO:0043481);; Molecular Function: arogenate dehydratase activity (G…	K05359|0|pxb:103948900|K05359 arogenate/prephenate dehydratase [EC:4.2.1.91 4.2.1.51] | (RefSeq) arogenate dehydratase/prephenate dehydratase 2, chloroplastic-like	Phenylalanine, tyrosine and tryptophan biosynthesis (ko00400);; Biosynthesis of amino acids (ko01230)	[E]	Amino acid transport and metabolism	Prephenate dehydratase	E	Amino acid transport and metabolism	molecular function: catalytic activity (GO:0003824);; biological process: metabolic process (GO:0008152);; biological process: cellular process (GO:0009987);; biological process: single-organism process (GO:0044699);; biological process: response to stimulus (GO:0050896);; molecular function: binding (GO:0005488);; biological process: multicellular organismal process (GO:0032501);; biological pro…
MD03G1202600	-0.500783	-0.685751	-0.856078	0.289381	0.819578	0.933652	--	--	--	--	--	--	--	--	--	--	--
MD03G1210300	0.207063	-0.302072	-0.464427	0.0695535	0.224125	0.265758	--	--	--	K03113|6.84103e-78|pxb:103937011|K03113 translation initiation factor 1 | (RefSeq) protein translation factor SUI1 homolog 2	RNA transport (ko03013)	[J]	Translation, ribosomal structure and biogenesis	Translation initiation factor SUI1	J	Translation, ribosomal structure and biogenesis	--
MD03G1217600	-0.101351	-1.09498	-0.763009	0.866922	0.511875	0.580546	--	--	Molecular Function: structural molecule activity (GO:0005198);;	--	--	[U]	Intracellular trafficking, secretion, and vesicular transport	MSP (Major sperm protein) domain	U	Intracellular trafficking, secretion, and vesicular transport	molecular function: structural molecule activity (GO:0005198)
MD03G1222300	0.147466	-0.370016	-0.486799	0.3399	0.382189	-0.0127408	[O]	Posttranslational modification, protein turnover, chaperones	--	--	--	--	--	Cyclophilin type peptidyl-prolyl cis-trans isomerase/CLD	O	Posttranslational modification, protein turnover, chaperones	--
MD03G1241000	0.177304	-0.569675	-0.450149	0.191644	0.294064	0.356813	[R]	General function prediction only	--	K03152|0|mdm:103444889|K03152 4-methyl-5(b-hydroxyethyl)-thiazole monophosphate biosynthesis | (RefSeq) protein DJ-1 homolog B	--	[RV]	General function prediction only;; Defense mechanisms	DJ-1/PfpI family	S	Function unknown	--
MD03G1242400	-0.597599	-0.423837	-0.560312	0.146039	0.464695	0.971014	--	--	--	--	--	--	--	D-mannose binding lectin	S	Function unknown	--
MD04G1029200	0.24461	-0.476777	-0.522438	0.182082	0.219304	0.353218	[G]	Carbohydrate transport and metabolism	--	--	--	[GC]	Carbohydrate transport and metabolism;; Energy production and conversion	UDP-glucoronosyl and UDP-glucosyl transferase	S	Function unknown	--
MD04G1042400	-0.222453	-1.42496	-1.11958	0.647499	1.17322	0.946273	[G]	Carbohydrate transport and metabolism	Molecular Function: ribokinase activity (GO:0004747);; Biological Process: D-ribose metabolic process (GO:0006014);; Biological Process: phosphorylation (GO:0016310);;	K00847|0|pmum:103322358|K00847 fructokinase [EC:2.7.1.4] | (RefSeq) probable fructokinase-4	Fructose and mannose metabolism (ko00051);; Starch and sucrose metabolism (ko00500);; Amino sugar and nucleotide sugar metabolism (ko00520)	[G]	Carbohydrate transport and metabolism	pfkB family carbohydrate kinase	G	Carbohydrate transport and metabolism	molecular function: catalytic activity (GO:0003824);; biological process: metabolic process (GO:0008152);; biological process: cellular process (GO:0009987);; biological process: single-organism process (GO:0044699)
MD04G1064600	-0.67139	-0.254822	-0.490724	0.121889	0.678435	0.616612	[M]	Cell wall/membrane/envelope biogenesis	Molecular Function: UDP-glucose 4-epimerase activity (GO:0003978);; Biological Process: galactose metabolic process (GO:0006012);; Biological Process: cellular metabolic process (GO:0044237);; Molecular Function: coenzyme binding (GO:0050662);;	K01784|0|pxb:103937245|K01784 UDP-glucose 4-epimerase [EC:5.1.3.2] | (RefSeq) bifunctional UDP-glucose 4-epimerase and UDP-xylose 4-epimerase 1	Galactose metabolism (ko00052);; Amino sugar and nucleotide sugar metabolism (ko00520)	[M]	Cell wall/membrane/envelope biogenesis	GDP-mannose 4,6 dehydratase;; NAD dependent epimerase/dehydratase family;; Polysaccharide biosynthesis protein;; 3-beta hydroxysteroid dehydrogenase/isomerase family;; short chain dehydrogenase;; RmlD substrate binding domain;; NAD(P)H-binding;; KR domain;; Male sterility protein	M	Cell wall/membrane/envelope biogenesis	molecular function: catalytic activity (GO:0003824);; biological process: metabolic process (GO:0008152);; biological process: single-organism process (GO:0044699);; biological process: cellular process (GO:0009987);; molecular function: binding (GO:0005488)
MD04G1142200	-0.355976	-0.362744	-0.349478	-0.0563538	0.381406	0.743145	--	--	Molecular Function: DNA binding (GO:0003677);; Molecular Function: chromatin binding (GO:0003682);;	K09422|0|mdm:103433541|K09422 myb proto-oncogene protein, plant | (RefSeq) MYB2; transcription factor MYB59-like	--	[K]	Transcription	Myb-like DNA-binding domain;; Myb-like DNA-binding domain	K	Transcription	molecular function: binding (GO:0005488)
MD04G1153900	0.219073	-0.449484	-0.312604	-0.743799	0.590321	0.696493	--	--	--	K09510|2.26135e-36|mdm:103433609|K09510 DnaJ homolog subfamily B member 4 | (RefSeq) dnaJ homolog subfamily B member 4-like	--	[O]	Posttranslational modification, protein turnover, chaperones	--	O	Posttranslational modification, protein turnover, chaperones	--
MD04G1154100	0.18733	-0.461835	-0.351917	-0.931409	0.562353	0.995477	[O]	Posttranslational modification, protein turnover, chaperones	--	K09510|1.21744e-98|mdm:103433609|K09510 DnaJ homolog subfamily B member 4 | (RefSeq) dnaJ homolog subfamily B member 4-like	--	[O]	Posttranslational modification, protein turnover, chaperones	DnaJ C terminal domain	O	Posttranslational modification, protein turnover, chaperones	--
MD04G1176600	0.0544712	-0.271557	-0.29392	-0.202194	0.276634	0.436566	[O]	Posttranslational modification, protein turnover, chaperones	Molecular Function: ubiquitin-protein transferase activity (GO:0004842);; Biological Process: protein ubiquitination (GO:0016567);;	--	--	[O]	Posttranslational modification, protein turnover, chaperones	Ubiquitin-conjugating enzyme	O	Posttranslational modification, protein turnover, chaperones	molecular function: catalytic activity (GO:0003824);; biological process: metabolic process (GO:0008152);; biological process: cellular process (GO:0009987)
MD04G1194600	0.0425252	0.0494546	-0.402876	-0.346324	0.194781	0.462439	[T]	Signal transduction mechanisms	Biological Process: response to stress (GO:0006950);;	--	--	--	--	Universal stress protein family	S	Function unknown	biological process: response to stimulus (GO:0050896)
MD04G1197500	0.114149	-0.233977	-0.455101	0.11004	0.207491	0.257397	[I]	Lipid transport and metabolism	--	K01115|0|mdm:103433898|K01115 phospholipase D1/2 [EC:3.1.4.4] | (RefSeq) phospholipase D zeta 1	Glycerophospholipid metabolism (ko00564);; Ether lipid metabolism (ko00565);; Endocytosis (ko04144)	[I]	Lipid transport and metabolism	Phospholipase D Active site motif;; PLD-like domain	I	Lipid transport and metabolism	--
MD04G1197700	-0.0989469	0.387041	-2.18295	0.271283	1.00938	0.614198	--	--	--	--	--	--	--	Phloem protein 2;; F-box domain;; F-box-like	S	Function unknown	--
MD04G1226600	0.206849	-0.78921	-1.07893	0.276594	0.391425	0.993268	--	--	Cellular Component: nucleosome (GO:0000786);; Molecular Function: DNA binding (GO:0003677);; Cellular Component: nucleus (GO:0005634);; Biological Process: nucleosome assembly (GO:0006334);;	K11275|1.04417e-33|pxb:103961347|K11275 histone H1/5 | (RefSeq) histone H1.2-like	--	--	--	linker histone H1 and H5 family	S	Function unknown	cellular component: cell (GO:0005623);; cellular component: macromolecular complex (GO:0032991);; cellular component: organelle (GO:0043226);; cellular component: organelle part (GO:0044422);; cellular component: cell part (GO:0044464);; molecular function: binding (GO:0005488);; biological process: cellular process (GO:0009987);; biological process: cellular component organization or biogenesis …
MD04G1241000	-0.846492	-0.724802	-0.824391	0.570773	0.552843	1.27207	--	--	--	--	--	--	--	--	S	Function unknown	--
MD05G1002900	-0.22403	-0.297416	-0.76762	-0.167228	0.42503	1.03126	[K]	Transcription	Molecular Function: kinase activity (GO:0016301);; Biological Process: phosphorylation (GO:0016310);; Molecular Function: 2-alkenal reductase [NAD(P)] activity (GO:0032440);; Biological Process: oxidation-reduction process (GO:0055114);;	--	--	[R]	General function prediction only	Leucine rich repeat;; Leucine Rich repeats (2 copies);; Leucine Rich Repeat;; Leucine rich repeat N-terminal domain	S	Function unknown	molecular function: catalytic activity (GO:0003824);; biological process: metabolic process (GO:0008152);; biological process: cellular process (GO:0009987);; biological process: single-organism process (GO:0044699)
MD05G1006100	0.054127	-0.821812	-0.283773	0.541156	0.195089	0.315213	[S]	Function unknown	--	--	--	--	--	Uncharacterized protein conserved in bacteria (DUF2062)	S	Function unknown	--
MD05G1018900	-0.481369	-0.156427	-0.211734	-0.0495744	0.561933	0.337172	[K]	Transcription	--	--	--	--	--	TIR domain;; NB-ARC domain;; Leucine Rich repeats (2 copies);; Leucine rich repeat;; TIR domain;; Leucine Rich Repeat	S	Function unknown	--
MD05G1042700	0.097192	-0.541921	-0.659268	0.496608	0.364212	0.243177	[E]	Amino acid transport and metabolism	Molecular Function: 3-deoxy-7-phosphoheptulonate synthase activity (GO:0003849);; Molecular Function: protein binding (GO:0005515);; Biological Process: aromatic amino acid family biosynthetic process (GO:0009073);; Biological Process: chorismate biosynthetic process (GO:0009423);; Cellular Component: chloroplast thylakoid (GO:0009534);;	K01626|0|mdm:103436603|K01626 3-deoxy-7-phosphoheptulonate synthase [EC:2.5.1.54] | (RefSeq) phospho-2-dehydro-3-deoxyheptonate aldolase 2, chloroplastic-like	Phenylalanine, tyrosine and tryptophan biosynthesis (ko00400);; Biosynthesis of amino acids (ko01230)	--	--	Class-II DAHP synthetase family	E	Amino acid transport and metabolism	molecular function: catalytic activity (GO:0003824);; molecular function: binding (GO:0005488);; biological process: metabolic process (GO:0008152);; biological process: cellular process (GO:0009987);; biological process: single-organism process (GO:0044699);; cellular component: cell (GO:0005623);; cellular component: organelle (GO:0043226);; cellular component: organelle part (GO:0044422);; cel…
MD05G1043500	0.106561	-0.174705	-0.198658	-0.598539	0.11523	0.75011	[R]	General function prediction only	--	--	--	[DO]	Cell cycle control, cell division, chromosome partitioning;; Posttranslational modification, protein turnover, chaperones	Caspase domain	O	Posttranslational modification, protein turnover, chaperones	--
MD05G1122600	0.172906	-0.0496443	-0.3625	-0.220278	-0.00468733	0.464205	[G]	Carbohydrate transport and metabolism	Molecular Function: transporter activity (GO:0005215);; Biological Process: transport (GO:0006810);; Cellular Component: integral component of membrane (GO:0016021);;	K09872|0|mdm:103440799|K09872 aquaporin PIP | (RefSeq) probable aquaporin PIP2-8	--	[G]	Carbohydrate transport and metabolism	Major intrinsic protein	G	Carbohydrate transport and metabolism	molecular function: transporter activity (GO:0005215);; biological process: localization (GO:0051179);; cellular component: membrane (GO:0016020);; cellular component: membrane part (GO:0044425)
MD05G1153400	0.374483	-0.316367	-0.400648	-0.136275	0.0507644	0.428042	--	--	--	--	--	--	--	Frigida-like protein	S	Function unknown	--
MD05G1158700	-0.0284787	-0.495221	-0.855508	0.278378	0.633841	0.466989	--	--	--	--	--	--	--	--	K	Transcription	--
MD05G1167500	0.38944	-0.468725	-0.424837	-0.0451567	0.305316	0.243964	[G]	Carbohydrate transport and metabolism	Cellular Component: cytosol (GO:0005829);; Molecular Function: glycogen phosphorylase activity (GO:0008184);; Biological Process: response to water deprivation (GO:0009414);; Cellular Component: chloroplast (GO:0009507);; Biological Process: starch biosynthetic process (GO:0019252);; Molecular Function: pyridoxal phosphate binding (GO:0030170);; Biological Process: response to cadmium ion (GO:004…	K00688|0|mdm:103447449|K00688 glycogen phosphorylase [EC:2.4.1.1] | (RefSeq) alpha-glucan phosphorylase, H isozyme	Starch and sucrose metabolism (ko00500)	[G]	Carbohydrate transport and metabolism	Carbohydrate phosphorylase	G	Carbohydrate transport and metabolism	cellular component: cell (GO:0005623);; cellular component: cell part (GO:0044464);; molecular function: catalytic activity (GO:0003824);; biological process: response to stimulus (GO:0050896);; cellular component: organelle (GO:0043226);; biological process: metabolic process (GO:0008152);; biological process: cellular process (GO:0009987);; biological process: single-organism process (GO:004469…
MD05G1215200	0.449066	-0.529319	-0.615262	-0.315641	0.505902	0.505254	--	--	Cellular Component: photosystem II oxygen evolving complex (GO:0009654);; Biological Process: photosynthesis (GO:0015979);; Cellular Component: thylakoid membrane (GO:0042651);;	K03541|8.84719e-80|mdm:103428089|K03541 photosystem II 10kDa protein | (RefSeq) photosystem II 10 kDa polypeptide, chloroplastic-like	Photosynthesis (ko00195)	--	--	Photosystem II 10 kDa polypeptide PsbR	S	Function unknown	cellular component: cell (GO:0005623);; cellular component: membrane (GO:0016020);; cellular component: macromolecular complex (GO:0032991);; cellular component: membrane part (GO:0044425);; cellular component: cell part (GO:0044464);; biological process: metabolic process (GO:0008152);; biological process: cellular process (GO:0009987)
MD05G1294300	-0.565405	0.287609	-0.18606	-0.402079	0.320388	0.545548	--		--	--	--	--	--	Protein tyrosine kinase;; Protein kinase domain;; Di-glucose binding within endoplasmic reticulum	S	Function unknown	--
MD05G1294400	-0.748018	0.316888	-0.135427	-0.465072	0.380988	0.650642	[K]	Transcription	--	--	--	--	--	Leucine rich repeat;; Leucine Rich repeats (2 copies);; Leucine Rich Repeat	S	Function unknown	--
MD05G1335400	-0.0513989	-0.234115	-0.184037	-0.363782	0.402144	0.431189	--	--	--	--	--	--	--	--	S	Function unknown	--
MD05G1358900	-0.129629	-0.715306	-0.74597	0.237205	0.67499	0.67871	--	--	--	K13899|2.82795e-75|mdm:103434432|K13899 cystatin-C | (RefSeq) cysteine proteinase inhibitor 1-like	--	--	--	Aspartic acid proteinase inhibitor;; Cystatin domain	S	Function unknown	--
MD06G1002700	-0.1019	-0.633824	-0.592314	0.734964	0.524545	0.0685298	--	--	--	--	--	[S]	Function unknown	Membrane transport protein	S	Function unknown	--
MD06G1010200	0.255085	-0.603101	-0.864085	0.47097	0.206992	0.534138	--	--	--	--	--	--	--	--	--	--	--
MD06G1027300	-0.735845	-0.259936	-0.420874	0.0670797	0.493395	0.856181	[G]	Carbohydrate transport and metabolism	Molecular Function: hydrolase activity, hydrolyzing O-glycosyl compounds (GO:0004553);; Cellular Component: cell wall (GO:0005618);; Biological Process: cellular glucan metabolic process (GO:0006073);; Molecular Function: xyloglucan:xyloglucosyl transferase activity (GO:0016762);; Cellular Component: apoplast (GO:0048046);;	K08235|0|mdm:103436866|K08235 xyloglucan:xyloglucosyl transferase [EC:2.4.1.207] | (RefSeq) probable xyloglucan endotransglucosylase/hydrolase protein 30	--	--	--	Glycosyl hydrolases family 16;; Xyloglucan endo-transglycosylase (XET) C-terminus	G	Carbohydrate transport and metabolism	molecular function: catalytic activity (GO:0003824);; cellular component: cell (GO:0005623);; cellular component: cell part (GO:0044464);; biological process: metabolic process (GO:0008152);; biological process: cellular process (GO:0009987);; cellular component: extracellular region (GO:0005576)
MD06G1030600	0.13674	-0.362935	-0.528807	0.338209	0.281653	0.13514	[QV]	Secondary metabolites biosynthesis, transport and catabolism;; Defense mechanisms	--	K04123|0|mdm:103420166|K04123 ent-kaurenoic acid hydroxylase [EC:1.14.13.79] | (RefSeq) ent-kaurenoic acid oxidase 2-like	Diterpenoid biosynthesis (ko00904)	[QI]	Secondary metabolites biosynthesis, transport and catabolism;; Lipid transport and metabolism	Cytochrome P450	Q	Secondary metabolites biosynthesis, transport and catabolism	--
MD06G1036900	0.224295	-0.277505	-0.498345	-0.572663	0.341846	0.782372	[O]	Posttranslational modification, protein turnover, chaperones	--	--	--	--	--	--	S	Function unknown	--
MD06G1089200	-0.471534	-0.534295	-0.787051	0.0593915	0.975603	0.757887	[I]	Lipid transport and metabolism	Molecular Function: iron ion binding (GO:0005506);; Biological Process: fatty acid biosynthetic process (GO:0006633);; Cellular Component: integral component of membrane (GO:0016021);; Molecular Function: oxidoreductase activity (GO:0016491);; Biological Process: oxidation-reduction process (GO:0055114);;	K15746|0|pxb:103953392|K15746 beta-carotene 3-hydroxylase [EC:1.14.13.129] | (RefSeq) beta-carotene hydroxylase 2, chloroplastic-like	Carotenoid biosynthesis (ko00906)	--	--	Fatty acid hydroxylase superfamily	S	Function unknown	molecular function: binding (GO:0005488);; biological process: metabolic process (GO:0008152);; biological process: cellular process (GO:0009987);; biological process: single-organism process (GO:0044699);; cellular component: membrane (GO:0016020);; cellular component: membrane part (GO:0044425);; molecular function: catalytic activity (GO:0003824)
MD06G1110300	-0.637301	0.153553	-0.215008	-0.192096	-0.01166	0.902512	--	--	Biological Process: single-organism cellular process (GO:0044763);;	K17479|0|mdm:103400663|K17479 glutaredoxin domain-containing cysteine-rich protein 1 | (RefSeq) uncharacterized protein At3g28850	--	[O]	Posttranslational modification, protein turnover, chaperones	Glutaredoxin;; SH3-binding, glutamic acid-rich protein	O	Posttranslational modification, protein turnover, chaperones	biological process: cellular process (GO:0009987);; biological process: single-organism process (GO:0044699)
MD06G1122600	0.39721	-0.514735	-0.998564	0.634037	0.326628	0.155424	--	--	--	--	--	[O]	Posttranslational modification, protein turnover, chaperones	Ring finger domain;; Zinc finger, C3HC4 type (RING finger);; Zinc finger, C3HC4 type (RING finger);; RING-like zinc finger	O	Posttranslational modification, protein turnover, chaperones	--
MD06G1133900	-0.369449	-0.158886	-0.38194	-0.17485	0.221507	0.863618	--	--	Cellular Component: membrane (GO:0016020);;	--	--	--	--	Domain of unknown function (DUF588)	S	Function unknown	cellular component: membrane (GO:0016020)
MD06G1160900	-0.458177	-0.555078	-0.252372	-0.208287	1.24917	0.224741	[O]	Posttranslational modification, protein turnover, chaperones	Molecular Function: peptide-methionine (S)-S-oxide reductase activity (GO:0008113);; Biological Process: oxidation-reduction process (GO:0055114);;	K07304|5.13978e-144|mdm:103437644|K07304 peptide-methionine (S)-S-oxide reductase [EC:1.8.4.11] | (RefSeq) peptide methionine sulfoxide reductase-like	--	[O]	Posttranslational modification, protein turnover, chaperones	Peptide methionine sulfoxide reductase	O	Posttranslational modification, protein turnover, chaperones	molecular function: catalytic activity (GO:0003824);; biological process: metabolic process (GO:0008152);; biological process: single-organism process (GO:0044699)
MD06G1166100	-0.296472	0.131355	-0.465104	-0.12551	0.606356	0.149375	--	--	--	--	--	[S]	Function unknown	Domain of unknown function (DUF4782);; C2 domain;; GRAM domain	S	Function unknown	--
MD06G1188200	0.0496378	-0.675572	-0.489341	0.319552	0.454709	0.341015	[O]	Posttranslational modification, protein turnover, chaperones	Cellular Component: membrane (GO:0016020);;	--	--	[C]	Energy production and conversion	SPFH domain / Band 7 family	O	Posttranslational modification, protein turnover, chaperones	cellular component: membrane (GO:0016020)
MD06G1194500	-0.551298	-0.0204082	-0.0683717	-0.230334	0.473596	0.396816	--	--	Molecular Function: DNA binding (GO:0003677);; Biological Process: regulation of transcription, DNA-templated (GO:0006355);;	--	--	--	--	Dof domain, zinc finger	S	Function unknown	molecular function: binding (GO:0005488);; biological process: biological regulation (GO:0065007)
MD06G1197300	0.15266	-0.57995	-0.665563	0.0395975	0.400078	0.653178	[TK]	Signal transduction mechanisms;; Transcription	Molecular Function: phosphorelay response regulator activity (GO:0000156);; Biological Process: phosphorelay signal transduction system (GO:0000160);; Biological Process: regulation of transcription, DNA-templated (GO:0006355);; Biological Process: intracellular signal transduction (GO:0035556);;	K12127|0|mdm:103437843|K12127 pseudo-response regulator 1 | (RefSeq) two-component response regulator-like APRR1	Circadian rhythm - plant (ko04712)	[K]	Transcription	Response regulator receiver domain;; CCT motif	K	Transcription	molecular function: signal transducer activity (GO:0004871);; biological process: cellular process (GO:0009987);; biological process: signaling (GO:0023052);; biological process: single-organism process (GO:0044699);; biological process: response to stimulus (GO:0050896);; biological process: biological regulation (GO:0065007)
MD06G1201200	-0.452364	-0.0761968	-0.203333	-0.289295	0.105006	0.916183	[O]	Posttranslational modification, protein turnover, chaperones	--	K03695|0|mdm:103409766|K03695 ATP-dependent Clp protease ATP-binding subunit ClpB | (RefSeq) chaperone protein ClpB1	--	[O]	Posttranslational modification, protein turnover, chaperones	AAA domain (Cdc48 subfamily);; C-terminal, D2-small domain, of ClpB protein;; ATPase family associated with various cellular activities (AAA);; AAA domain (dynein-related subfamily);; Sigma-54 interaction domain	O	Posttranslational modification, protein turnover, chaperones	--
MD06G1216300	-0.544078	-0.451763	-0.549282	0.126995	0.423614	0.994514	--	--	--	--	--	--	--	--	S	Function unknown	--
MD06G1226800	-0.0605929	-0.273	-0.0731855	-0.197146	-0.308023	0.911947	--	--	--	K13947|0|mdm:103438082|K13947 auxin efflux carrier family | (RefSeq) PIN10; probable auxin efflux carrier component 1c	--	--	--	Membrane transport protein	U	Intracellular trafficking, secretion, and vesicular transport	--
MD06G1233800	-0.278498	-0.526891	-0.638818	-0.170574	0.664073	0.950708	[I]	Lipid transport and metabolism	--	K01054|0|mdm:103438266|K01054 acylglycerol lipase [EC:3.1.1.23] | (RefSeq) caffeoylshikimate esterase-like	Glycerolipid metabolism (ko00561)	[I]	Lipid transport and metabolism	Serine aminopeptidase, S33;; alpha/beta hydrolase fold;; Alpha/beta hydrolase family	I	Lipid transport and metabolism	--
MD07G1013100	-0.273728	-0.0372533	-0.135814	-0.16614	0.199683	0.413252	--	--	--	--	--	[R]	General function prediction only	PHD-finger	S	Function unknown	--
MD07G1021700	0.136311	-0.594127	-0.699496	0.426381	0.413162	0.317769	[S]	Function unknown	--	--	--	--	--	Uncharacterized protein family, UPF0114	S	Function unknown	--
MD07G1068800	-0.248585	-0.0761048	-0.204733	-0.279883	0.294252	0.515054	--	--	--	--	--	[K]	Transcription	Myb/SANT-like DNA-binding domain;; Myb-like DNA-binding domain;; Alcohol dehydrogenase transcription factor Myb/SANT-like	K	Transcription	--
MD07G1175300	0.220453	-0.294617	-0.424948	-0.146539	0.318045	0.327605	[EH]	Amino acid transport and metabolism;; Coenzyme transport and metabolism	--	K13950|0|mdm:103428694|K13950 para-aminobenzoate synthetase [EC:2.6.1.85] | (RefSeq) aminodeoxychorismate synthase, chloroplastic-like	Folate biosynthesis (ko00790)	[J]	Translation, ribosomal structure and biogenesis	chorismate binding enzyme;; Glutamine amidotransferase class-I;; Anthranilate synthase component I, N terminal region	E	Amino acid transport and metabolism	--
MD07G1184800	-0.125913	-0.379463	-0.96288	0.392145	0.54134	0.534772	--	--	Cellular Component: chloroplast (GO:0009507);;	--	--	[O]	Posttranslational modification, protein turnover, chaperones	--	O	Posttranslational modification, protein turnover, chaperones	cellular component: cell (GO:0005623);; cellular component: organelle (GO:0043226);; cellular component: cell part (GO:0044464)
MD07G1199400	0.170312	-0.860111	-0.984918	0.868694	0.478338	0.327686	--		Molecular Function: protein serine/threonine kinase activity (GO:0004674);; Molecular Function: non-membrane spanning protein tyrosine kinase activity (GO:0004715);; Molecular Function: ATP binding (GO:0005524);; Biological Process: protein phosphorylation (GO:0006468);;	--	--	[T]	Signal transduction mechanisms	Protein kinase domain;; Protein tyrosine kinase	T	Signal transduction mechanisms	molecular function: catalytic activity (GO:0003824);; biological process: metabolic process (GO:0008152);; biological process: cellular process (GO:0009987);; molecular function: binding (GO:0005488)
MD07G1211200	-0.00555198	-0.220399	-0.421523	-0.210368	0.0184978	0.839344	--	--	Molecular Function: zinc ion binding (GO:0008270);;	--	--	[A]	RNA processing and modification	RING-variant domain	O	Posttranslational modification, protein turnover, chaperones	molecular function: binding (GO:0005488)
MD07G1222300	-0.0785577	-0.764033	-0.376976	0.133697	0.5585	0.52737	[T]	Signal transduction mechanisms	--	--	--	[R]	General function prediction only	Protein kinase domain;; Protein tyrosine kinase	T	Signal transduction mechanisms	--
MD07G1228500	-0.503713	-0.78046	-0.5281	-0.455548	0.818782	1.44904	--	--	--	--	--	--	--	--	S	Function unknown	--
MD07G1287900	-0.423675	-0.411151	-0.440787	0.0507723	0.55459	0.670251	--	--	--	--	--	--	--	--	--	--	--
MD08G1006100	-0.0728536	-0.2627	-0.372445	-0.119766	0.308809	0.518956	--	--	--	--	--	--	--	Protein of unknown function (DUF295)	S	Function unknown	--
MD08G1011100	-0.727144	-0.86469	-1.06923	-0.16491	1.00859	1.81737	--	--	--	--	--	--	--	--	S	Function unknown	--
MD08G1015500	0.0307654	-0.161808	-0.0984857	-0.215692	0.0932013	0.352019	--	--	Molecular Function: DNA binding (GO:0003677);; Cellular Component: nucleus (GO:0005634);; Biological Process: regulation of transcription, DNA-templated (GO:0006355);; Biological Process: auxin-activated signaling pathway (GO:0009734);; Molecular Function: protein dimerization activity (GO:0046983);;	K14486|0|mdm:103420869|K14486 auxin response factor | (RefSeq) auxin response factor 5-like	Plant hormone signal transduction (ko04075)	--	--	Auxin response factor;; B3 DNA binding domain;; AUX/IAA family	K	Transcription	molecular function: binding (GO:0005488);; cellular component: cell (GO:0005623);; cellular component: organelle (GO:0043226);; cellular component: cell part (GO:0044464);; biological process: biological regulation (GO:0065007);; biological process: cellular process (GO:0009987);; biological process: signaling (GO:0023052);; biological process: single-organism process (GO:0044699);; biological pr…
MD08G1029700	0.22206	-0.313014	-0.292443	-0.450899	0.189415	0.644882	--	--	--	--	--	--	--	--	S	Function unknown	--
MD08G1062400	1.28465	0.561668	-2.40774	-0.797173	1.01405	0.344552	--	--	--	--	--	--	--	--	--	--	--
MD08G1077500	-0.0209893	-0.42668	-0.10393	-0.22466	0.147055	0.629204	[O]	Posttranslational modification, protein turnover, chaperones	Biological Process: protein peptidyl-prolyl isomerization (GO:0000413);; Molecular Function: peptidyl-prolyl cis-trans isomerase activity (GO:0003755);; Biological Process: protein folding (GO:0006457);;	K09578|2.28929e-83|mdm:103410695|K09578 peptidyl-prolyl cis-trans isomerase NIMA-interacting 1 [EC:5.2.1.8] | (RefSeq) peptidyl-prolyl cis-trans isomerase Pin1	--	[O]	Posttranslational modification, protein turnover, chaperones	PPIC-type PPIASE domain;; PPIC-type PPIASE domain;; PPIC-type PPIASE domain	O	Posttranslational modification, protein turnover, chaperones	biological process: metabolic process (GO:0008152);; biological process: cellular process (GO:0009987);; molecular function: catalytic activity (GO:0003824)
MD08G1154200	0.0498682	-0.217075	-0.618241	0.161549	0.308564	0.315334	[T]	Signal transduction mechanisms	Molecular Function: protein serine/threonine kinase activity (GO:0004674);; Molecular Function: ATP binding (GO:0005524);; Biological Process: protein phosphorylation (GO:0006468);;	K04733|0|pxb:103933693|K04733 interleukin-1 receptor-associated kinase 4 [EC:2.7.11.1] | (RefSeq) probable receptor-like protein kinase At1g80640	--	[T]	Signal transduction mechanisms	Protein kinase domain;; Protein tyrosine kinase	T	Signal transduction mechanisms	molecular function: catalytic activity (GO:0003824);; biological process: metabolic process (GO:0008152);; biological process: cellular process (GO:0009987);; molecular function: binding (GO:0005488)
MD08G1161000	-0.108571	0.00727741	-0.929283	-0.0848565	0.702621	0.412812	--	--	--	--	--	--	--	Protein of unknown function (DUF632);; Protein of unknown function (DUF630)	S	Function unknown	--
MD08G1205200	0.107756	-0.508521	-0.584191	0.305448	0.362364	0.317145	--	--	--	--	--	--	--	Pterin 4 alpha carbinolamine dehydratase	S	Function unknown	--
MD08G1218200	-0.911427	-0.282596	-0.933137	0.17003	0.815404	1.14173	--	--	--	--	--	[I]	Lipid transport and metabolism	CRAL/TRIO domain;; CRAL/TRIO, N-terminal domain	S	Function unknown	--
MD08G1219400	-0.022498	-0.258725	-0.208364	-0.18175	0.222889	0.448448	[T]	Signal transduction mechanisms	Molecular Function: adenyl nucleotide binding (GO:0030554);;	--	--	--	--	CBS domain;; PB1 domain	S	Function unknown	molecular function: binding (GO:0005488)
MD08G1243900	-0.143669	-0.0809144	-0.213718	-0.520394	0.122366	0.836329	--	--	--	K14945|0|mdm:103441972|K14945 protein quaking | (RefSeq) KH domain-containing protein At1g09660/At1g09670	--	[A]	RNA processing and modification	Homodimerisation region of STAR domain protein;; KH domain	A	RNA processing and modification	--
MD09G1041100	0.0137479	-0.525318	-0.61411	0.150796	0.296851	0.678033	--	--	Biological Process: cellular carbohydrate metabolic process (GO:0044262);; Biological Process: single-organism carbohydrate metabolic process (GO:0044723);;	--	--	--	--	Protein of unknown function (DUF760)	S	Function unknown	biological process: metabolic process (GO:0008152);; biological process: cellular process (GO:0009987);; biological process: single-organism process (GO:0044699)
MD09G1096900	-0.965438	-0.378653	-0.927092	0.329378	0.845133	1.09667	--	--	--	--	--	--	--	Wound-induced protein	S	Function unknown	--
MD09G1097000	-1.38862	0.526172	-0.0506609	-1.30256	0.467827	1.74784	--	--	--	--	--	--	--	Wound-induced protein	S	Function unknown	--
MD09G1103100	0.382491	-0.634326	-0.622174	0.306895	0.193033	0.374082	--	--	--	--	--	--	--	--	--	--	--
MD09G1107000	-0.648855	-0.630039	-0.385335	0.191048	-0.0163355	1.48952	--	--	Biological Process: single-organism process (GO:0044699);;	--	--	--	--	--	S	Function unknown	biological process: single-organism process (GO:0044699)
MD09G1189600	0.112247	-0.392251	-0.565278	-0.179272	0.376198	0.648356	--	--	--	--	--	--	--	Domain of unknown function (DUF3511)	S	Function unknown	--
MD09G1197800	0.275985	-0.551083	-0.328192	0.139629	0.101086	0.362574	[R]	General function prediction only	Cellular Component: endoplasmic reticulum (GO:0005783);; Cellular Component: plasma membrane (GO:0005886);; Biological Process: metabolic process (GO:0008152);; Biological Process: response to wounding (GO:0009611);; Biological Process: regulation of systemic acquired resistance (GO:0010112);; Molecular Function: IAA-Ala conjugate hydrolase activity (GO:0010179);;	K14664|0|mdm:103443715|K14664 IAA-amino acid hydrolase [EC:3.5.1.-] | (RefSeq) IAA-amino acid hydrolase ILR1-like 4	--	--	--	Peptidase family M20/M25/M40;; Peptidase dimerisation domain	E	Amino acid transport and metabolism	cellular component: cell (GO:0005623);; cellular component: organelle (GO:0043226);; cellular component: cell part (GO:0044464);; cellular component: membrane (GO:0016020);; biological process: metabolic process (GO:0008152);; biological process: response to stimulus (GO:0050896);; biological process: biological regulation (GO:0065007);; molecular function: catalytic activity (GO:0003824)
MD09G1255700	-0.440472	-0.471133	-0.745711	0.0434981	0.98772	0.626098	--	--	Biological Process: transport (GO:0006810);; Molecular Function: lipid binding (GO:0008289);;	--	--	--	--	Probable lipid transfer;; Protease inhibitor/seed storage/LTP family	U	Intracellular trafficking, secretion, and vesicular transport	biological process: localization (GO:0051179);; molecular function: binding (GO:0005488)
MD10G1000400	-0.795899	-0.694195	-0.63418	0.255155	1.03391	0.835205	--	--	--	--	--	--	--	--	--	--	--
MD10G1057400	0.0396697	-0.3516	-0.719531	0.309637	0.349957	0.371867	--	--	--	--	--	--	--	PB1 domain	S	Function unknown	--
MD10G1058400	-0.171718	-0.445136	-0.815567	0.382899	0.532323	0.517199	[CP]	Energy production and conversion;; Inorganic ion transport and metabolism	--	K01507|0|pxb:103957847|K01507 inorganic pyrophosphatase [EC:3.6.1.1] | (RefSeq) soluble inorganic pyrophosphatase 6, chloroplastic-like	Oxidative phosphorylation (ko00190)	[C]	Energy production and conversion	Inorganic pyrophosphatase	C	Energy production and conversion	--
MD10G1061400	-0.608036	-0.370321	-0.548587	0.0918121	0.460349	0.974784	--	--	--	K14488|2.67176e-103|mdm:103429537|K14488 SAUR family protein | (RefSeq) indole-3-acetic acid-induced protein ARG7-like	Plant hormone signal transduction (ko04075)	--	--	Auxin responsive protein	S	Function unknown	--
MD10G1062300	-1.12355	-0.436773	-0.678001	-0.401284	1.96717	0.672436	[Q]	Secondary metabolites biosynthesis, transport and catabolism	Molecular Function: aldose-6-phosphate reductase (NADPH) activity (GO:0047641);; Biological Process: oxidation-reduction process (GO:0055114);;	K00085|0|mdm:103445158|K00085 aldose-6-phosphate reductase (NADPH2) [EC:1.1.1.200] | (RefSeq) S6PDH, NADP-S6PDH; NADP-dependent D-sorbitol-6-phosphate dehydrogenase	--	[R]	General function prediction only	Aldo/keto reductase family	S	Function unknown	molecular function: catalytic activity (GO:0003824);; biological process: metabolic process (GO:0008152);; biological process: single-organism process (GO:0044699)
MD10G1190100	-0.501748	-0.387121	-0.479421	-0.300823	0.572075	1.09704	--	--	--	--	--	--	--	--	--	--	--
MD10G1222900	-0.417015	-0.388875	-0.426797	0.064878	0.521279	0.646531	[K]	Transcription	--	--	--	[R]	General function prediction only	Leucine rich repeat;; Leucine Rich repeats (2 copies);; Leucine Rich repeat;; Leucine rich repeat N-terminal domain;; Leucine Rich Repeat	S	Function unknown	--
MD10G1229100	0.0656827	-0.366796	-0.604689	0.389493	0.283901	0.232408	[J]	Translation, ribosomal structure and biogenesis	Molecular Function: tRNA binding (GO:0000049);; Molecular Function: magnesium ion binding (GO:0000287);; Molecular Function: phenylalanine-tRNA ligase activity (GO:0004826);; Molecular Function: ATP binding (GO:0005524);; Cellular Component: cytoplasm (GO:0005737);; Biological Process: phenylalanyl-tRNA aminoacylation (GO:0006432);; Biological Process: tRNA processing (GO:0008033);;	K01889|0|mdm:103446008|K01889 phenylalanyl-tRNA synthetase alpha chain [EC:6.1.1.20] | (RefSeq) phenylalanine--tRNA ligase, chloroplastic/mitochondrial	Aminoacyl-tRNA biosynthesis (ko00970)	[J]	Translation, ribosomal structure and biogenesis	tRNA synthetases class II core domain (F);; Ferredoxin-fold anticodon binding domain	J	Translation, ribosomal structure and biogenesis	molecular function: binding (GO:0005488);; molecular function: catalytic activity (GO:0003824);; cellular component: cell (GO:0005623);; cellular component: cell part (GO:0044464);; biological process: metabolic process (GO:0008152);; biological process: cellular process (GO:0009987);; biological process: single-organism process (GO:0044699)
MD10G1246900	-0.354557	-0.436067	-0.733238	-0.0283934	0.698581	0.853674	--	--	--	--	--	[K]	Transcription	--	S	Function unknown	--
MD10G1253000	0.130493	-0.208749	-0.518774	-0.241411	0.308032	0.530409	--	--	--	--	--	--	--	--	S	Function unknown	--
MD10G1279500	0.122323	-0.386041	-0.620701	0.314592	0.281306	0.288521	--	--	Cellular Component: chloroplast (GO:0009507);;	--	--	--	--	Domain of unknown function (DUF4228)	S	Function unknown	cellular component: cell (GO:0005623);; cellular component: organelle (GO:0043226);; cellular component: cell part (GO:0044464)
MD10G1296200	0.163459	-0.294253	-0.19842	-0.200663	0.140836	0.389041	--	--	--	--	--	--	--	--	S	Function unknown	--
MD11G1002400	-0.18484	-0.33094	-0.373795	-0.058671	0.377671	0.570576	--	--	--	--	--	[R]	General function prediction only	YT521-B-like domain	S	Function unknown	--
MD11G1003200	0.244817	-0.490247	-0.390626	0.0981544	0.191844	0.346056	--	--	--	--	--	--	--	--	S	Function unknown	--
MD11G1036700	0.060544	-0.811166	-1.25516	0.736862	0.747042	0.521878	--	--	--	--	--	[O]	Posttranslational modification, protein turnover, chaperones	RING-like zinc finger;; Ring finger domain	O	Posttranslational modification, protein turnover, chaperones	--
MD11G1079500	-0.0402623	-0.548427	-0.698957	0.856969	0.335795	0.0948828	[G]	Carbohydrate transport and metabolism	Biological Process: MAPK cascade (GO:0000165);; Molecular Function: inorganic phosphate transmembrane transporter activity (GO:0005315);; Molecular Function: sugar:proton symporter activity (GO:0005351);; Biological Process: protein targeting to membrane (GO:0006612);; Molecular Function: organic anion transmembrane transporter activity (GO:0008514);; Cellular Component: chloroplast thylakoid mem…	K08193|0|mdm:103422687|K08193 MFS transporter, ACS family, solute carrier family 17 (sodium-dependent inorganic phosphate cotransporter), other | (RefSeq) sodium-dependent phosphate transport protein 1, chloroplastic-like	--	[G]	Carbohydrate transport and metabolism	Major Facilitator Superfamily	G	Carbohydrate transport and metabolism	biological process: metabolic process (GO:0008152);; biological process: cellular process (GO:0009987);; biological process: signaling (GO:0023052);; biological process: single-organism process (GO:0044699);; biological process: response to stimulus (GO:0050896);; biological process: biological regulation (GO:0065007);; molecular function: transporter activity (GO:0005215);; biological process: l…
MD11G1095900	1.25474	-1.58028	-1.96937	1.20982	0.553946	0.53115	--	--	Molecular Function: DNA binding (GO:0003677);; Molecular Function: chromatin binding (GO:0003682);;	--	--	--	--	Myb-like DNA-binding domain	K	Transcription	molecular function: binding (GO:0005488)
MD11G1160600	0.229704	-0.356933	-0.513049	0.155163	0.238005	0.24711	[L]	Replication, recombination and repair	--	--	--	--	--	SOUL heme-binding protein	S	Function unknown	--
MD11G1262000	0.127904	-0.347934	-0.647138	0.185773	0.42398	0.257415	--	--	--	--	--	--	--	GDSL/SGNH-like Acyl-Esterase family found in Pmr5 and Cas1p;; PMR5 N terminal Domain	S	Function unknown	--
MD11G1314000	0.307446	-0.464868	-0.74732	0.352206	0.143343	0.409193	[T]	Signal transduction mechanisms	--	--	--	--	--	CP12 domain	S	Function unknown	--
MD12G1001200	-0.0169646	-0.392653	-0.19987	-0.181258	0.18502	0.605726	--	--	Molecular Function: DNA binding (GO:0003677);; Biological Process: regulation of transcription, DNA-templated (GO:0006355);;	--	--	--	--	No apical meristem (NAM) protein	S	Function unknown	molecular function: binding (GO:0005488);; biological process: biological regulation (GO:0065007)
MD12G1004800	0.0404331	-0.645528	-0.72932	0.2257	0.5029	0.605814	[P]	Inorganic ion transport and metabolism	Molecular Function: superoxide dismutase activity (GO:0004784);; Cellular Component: vacuole (GO:0005773);; Cellular Component: peroxisome (GO:0005777);; Biological Process: superoxide metabolic process (GO:0006801);; Biological Process: response to oxidative stress (GO:0006979);; Molecular Function: metal ion binding (GO:0046872);; Biological Process: oxidation-reduction process (GO:0055114);;	K04565|1.37944e-107|mdm:103449311|K04565 superoxide dismutase, Cu-Zn family [EC:1.15.1.1] | (RefSeq) superoxide dismutase [Cu-Zn] 2	Peroxisome (ko04146)	[P]	Inorganic ion transport and metabolism	Copper/zinc superoxide dismutase (SODC)	P	Inorganic ion transport and metabolism	molecular function: catalytic activity (GO:0003824);; molecular function: antioxidant activity (GO:0016209);; biological process: metabolic process (GO:0008152);; biological process: cellular process (GO:0009987);; biological process: single-organism process (GO:0044699);; biological process: response to stimulus (GO:0050896);; biological process: detoxification (GO:0098754);; cellular component:…
MD12G1009100	-0.683296	-0.122628	-0.653081	-0.474453	0.883229	1.05023	--	--	--	K10712|0|mdm:103449336|K10712 cysteamine dioxygenase [EC:1.13.11.19] | (RefSeq) plant cysteine oxidase 2-like	Taurine and hypotaurine metabolism (ko00430)	[S]	Function unknown	PCO_ADO	S	Function unknown	--
MD12G1035800	-0.569717	-0.23702	-0.81783	-0.186007	0.2484	1.56217	--	--	--	--	--	--	--	--	S	Function unknown	--
MD12G1042000	-0.111747	-0.243605	-0.12226	-0.148241	-0.0766068	0.70246	[J]	Translation, ribosomal structure and biogenesis	--	--	--	[R]	General function prediction only	RNA recognition motif. (a.k.a. RRM, RBD, or RNP domain)	S	Function unknown	--
MD12G1057600	-0.533344	-0.510817	-0.595338	0.160462	0.578652	0.900385	[I]	Lipid transport and metabolism	Biological Process: lipid metabolic process (GO:0006629);; Molecular Function: oxidoreductase activity, acting on paired donors, with oxidation of a pair of donors resulting in the reduction of molecular oxygen to two molecules of water (GO:0016717);; Biological Process: oxidation-reduction process (GO:0055114);;	K10256|0|mdm:103443127|K10256 omega-6 fatty acid desaturase / acyl-lipid omega-6 desaturase (Delta-12 desaturase) [EC:1.14.19.6 1.14.19.22] | (RefSeq) delta(12)-fatty-acid desaturase FAD2	Biosynthesis of unsaturated fatty acids (ko01040);; Fatty acid metabolism (ko01212)	--	--	Fatty acid desaturase;; Domain of unknown function (DUF3474)	I	Lipid transport and metabolism	biological process: metabolic process (GO:0008152);; biological process: single-organism process (GO:0044699);; molecular function: catalytic activity (GO:0003824)
MD12G1057800	-0.12796	-0.435207	-0.308046	-0.171095	0.477393	0.564915	--	--	--	--	--	--	--	Late embryogenesis abundant (LEA) group 1	S	Function unknown	--
MD12G1059200	0.0935485	-0.384738	-0.600746	0.185721	0.282736	0.423479	--	--	--	--	--	--	--	--	S	Function unknown	--
MD12G1062300	-0.656468	-0.0273986	-0.0764138	-0.13349	0.440973	0.452797	[T]	Signal transduction mechanisms	--	--	--	[S]	Function unknown	Abhydrolase domain containing 18	S	Function unknown	--
MD12G1120800	-0.516537	-0.911029	-1.05797	-0.0519699	1.12986	1.40764	--	--	Molecular Function: calmodulin binding (GO:0005516);; Biological Process: defense response (GO:0006952);; Biological Process: response to biotic stimulus (GO:0009607);; Cellular Component: integral component of membrane (GO:0016021);;	K08472|0|pxb:103934665|K08472 mlo protein | (RefSeq) MLO-like protein 6	--	--	--	Mlo family	D	Cell cycle control, cell division, chromosome partitioning	molecular function: binding (GO:0005488);; biological process: response to stimulus (GO:0050896);; cellular component: membrane (GO:0016020);; cellular component: membrane part (GO:0044425)
MD12G1167300	0.133035	-0.19727	-0.359935	-0.488088	0.504547	0.407711	[O]	Posttranslational modification, protein turnover, chaperones	--	K09510|0|mdm:103452947|K09510 DnaJ homolog subfamily B member 4 | (RefSeq) dnaJ homolog subfamily B member 1-like	--	[O]	Posttranslational modification, protein turnover, chaperones	DnaJ C terminal domain	O	Posttranslational modification, protein turnover, chaperones	--
MD12G1207500	0.0868668	-1.03559	-1.18222	1.16683	0.437509	0.526594	--	--	--	--	--	--	--	Protein of unknown function (DUF1645)	S	Function unknown	--
MD12G1243700	0.153546	-0.839535	-1.03985	0.45179	0.44282	0.831228	--	--	--	K11275|3.15449e-36|mdm:103451042|K11275 histone H1/5 | (RefSeq) histone H1.2-like	--	--	--	linker histone H1 and H5 family	S	Function unknown	--
MD12G1255400	-0.0635361	-0.602923	-0.799499	0.45236	0.38231	0.631288	--	--	--	--	--	--	--	Phloem protein 2	S	Function unknown	--
MD13G1004800	0.0974819	-0.252251	-0.334418	-0.167779	-0.135573	0.79254	[JR]	Translation, ribosomal structure and biogenesis;; General function prediction only	Molecular Function: phosphoric diester hydrolase activity (GO:0008081);; Biological Process: metabolic process (GO:0008152);; Molecular Function: metal ion binding (GO:0046872);;	K06950|2.65335e-134|mdm:103414186|K06950 uncharacterized protein | (RefSeq) uncharacterized protein YpgQ-like	--	--	--	HD domain	S	Function unknown	molecular function: catalytic activity (GO:0003824);; biological process: metabolic process (GO:0008152);; molecular function: binding (GO:0005488)
MD13G1070600	-0.246525	-0.0786911	-0.106636	-0.42482	0.444892	0.411781	--	--	--	--	--	--	--	Dof domain, zinc finger	S	Function unknown	--
MD13G1080800	-0.0812805	-0.367178	0.082017	-0.385786	-0.274099	1.02633	[O]	Posttranslational modification, protein turnover, chaperones	--	K03671|6.99824e-91|mdm:103451880|K03671 thioredoxin 1 | (RefSeq) thioredoxin H-type	--	[O]	Posttranslational modification, protein turnover, chaperones	Thioredoxin;; Thioredoxin-like domain	O	Posttranslational modification, protein turnover, chaperones	--
MD13G1121400	-0.0469953	-1.03548	-0.800398	0.724715	0.579054	0.579108	--	--	--	--	--	--	--	--	S	Function unknown	--
MD13G1126800	-0.195588	-0.360646	-0.173201	-0.385914	0.499998	0.615351	[R]	General function prediction only	--	--	--	--	--	Domain of unknown function (DUF2828)	S	Function unknown	--
MD13G1129300	-0.279467	-0.153787	0.0093352	-0.766845	0.448808	0.741956	[Q]	Secondary metabolites biosynthesis, transport and catabolism	--	--	--	--	--	--	S	Function unknown	--
MD13G1185600	-0.0832749	-0.300279	-0.17179	-0.336892	0.230873	0.661364	--	--	--	--	--	--	--	--	S	Function unknown	--
MD13G1221000	-1.15913	-0.953783	-0.322073	0.182241	1.25288	0.999859	--	--	Molecular Function: nucleotide binding (GO:0000166);; Molecular Function: nucleic acid binding (GO:0003676);;	K12741|6.4129e-26|mdm:103428507|K12741 heterogeneous nuclear ribonucleoprotein A1/A3 | (RefSeq) UBP1-associated protein 2A-like	Spliceosome (ko03040)	[R]	General function prediction only	--	S	Function unknown	molecular function: binding (GO:0005488)
MD13G1263000	-0.258764	-0.533097	0.0465141	-0.436487	0.858355	0.32348	--	--	--	--	--	--	--	--	U	Intracellular trafficking, secretion, and vesicular transport	--
MD14G1010800	-0.0683495	-0.83337	-0.878425	0.163495	0.647487	0.969163	[C]	Energy production and conversion	Molecular Function: cytochrome-b5 reductase activity, acting on NAD(P)H (GO:0004128);; Biological Process: oxidation-reduction process (GO:0055114);;	K00326|0|mdm:103430924|K00326 cytochrome-b5 reductase [EC:1.6.2.2] | (RefSeq) NADH--cytochrome b5 reductase 1-like	Amino sugar and nucleotide sugar metabolism (ko00520)	[HC]	Coenzyme transport and metabolism;; Energy production and conversion	Oxidoreductase FAD-binding domain;; Oxidoreductase NAD-binding domain	C	Energy production and conversion	molecular function: catalytic activity (GO:0003824);; biological process: metabolic process (GO:0008152);; biological process: single-organism process (GO:0044699)
MD14G1062600	0.038697	-1.0189	-0.332302	0.00831316	0.714318	0.589869	[K]	Transcription	Cellular Component: cell wall (GO:0005618);; Cellular Component: apoplast (GO:0048046);;	--	--	--	--	Leucine rich repeat;; Leucine rich repeat N-terminal domain;; Leucine Rich repeats (2 copies);; Leucine Rich Repeat;; Leucine Rich repeat	S	Function unknown	cellular component: cell (GO:0005623);; cellular component: cell part (GO:0044464);; cellular component: extracellular region (GO:0005576)
MD14G1141600	0.112656	-1.25762	-1.35308	1.06602	0.554177	0.877833	--	--	Biological Process: metal ion transport (GO:0030001);; Molecular Function: metal ion binding (GO:0046872);;	--	--	[P]	Inorganic ion transport and metabolism	Heavy-metal-associated domain	S	Function unknown	biological process: localization (GO:0051179);; molecular function: binding (GO:0005488)
MD14G1154400	-0.668795	-0.0522034	-0.484762	-0.0978474	0.0507013	1.25291	[M]	Cell wall/membrane/envelope biogenesis	Molecular Function: glycogenin glucosyltransferase activity (GO:0008466);; Molecular Function: intramolecular transferase activity (GO:0016866);; Biological Process: cellulose biosynthetic process (GO:0030244);;	K13379|5.44162e-111|pxb:103949988|K13379 reversibly glycosylated polypeptide / UDP-arabinopyranose mutase [EC:2.4.1.- 5.4.99.30] | (RefSeq) UDP-arabinopyranose mutase 1-like	Amino sugar and nucleotide sugar metabolism (ko00520)	--	--	Reversibly glycosylated polypeptide	--	--	molecular function: catalytic activity (GO:0003824);; biological process: metabolic process (GO:0008152);; biological process: cellular process (GO:0009987);; biological process: single-organism process (GO:0044699)
MD14G1157800	-0.0884611	-0.806482	-0.765046	0.476928	0.655455	0.527605	--	--	Cellular Component: exocyst (GO:0000145);; Cellular Component: cytosol (GO:0005829);; Cellular Component: plasma membrane (GO:0005886);; Biological Process: vesicle docking involved in exocytosis (GO:0006904);; Biological Process: response to high light intensity (GO:0009644);; Biological Process: response to hydrogen peroxide (GO:0042542);;	K07195|0|mdm:103454965|K07195 exocyst complex component 7 | (RefSeq) exocyst complex component EXO70B1-like	--	[U]	Intracellular trafficking, secretion, and vesicular transport	Exo70 exocyst complex subunit	S	Function unknown	cellular component: cell (GO:0005623);; cellular component: macromolecular complex (GO:0032991);; cellular component: cell part (GO:0044464);; cellular component: membrane (GO:0016020);; biological process: cellular process (GO:0009987);; biological process: single-organism process (GO:0044699);; biological process: localization (GO:0051179);; biological process: response to stimulus (GO:0050896)
MD14G1166700	0.035224	-0.161434	-0.163715	-0.257065	0.066418	0.480572	[O]	Posttranslational modification, protein turnover, chaperones	Molecular Function: peptide-methionine (S)-S-oxide reductase activity (GO:0008113);; Biological Process: oxidation-reduction process (GO:0055114);;	K07304|6.75623e-144|mdm:103455058|K07304 peptide-methionine (S)-S-oxide reductase [EC:1.8.4.11] | (RefSeq) peptide methionine sulfoxide reductase-like	--	[O]	Posttranslational modification, protein turnover, chaperones	Peptide methionine sulfoxide reductase	O	Posttranslational modification, protein turnover, chaperones	molecular function: catalytic activity (GO:0003824);; biological process: metabolic process (GO:0008152);; biological process: single-organism process (GO:0044699)
MD14G1201600	-0.718828	-0.149927	-0.172677	-0.0685891	0.444297	0.665723	--	--	Molecular Function: DNA binding (GO:0003677);; Biological Process: regulation of transcription, DNA-templated (GO:0006355);;	--	--	--	--	Dof domain, zinc finger	S	Function unknown	molecular function: binding (GO:0005488);; biological process: biological regulation (GO:0065007)
MD14G1204700	-0.0993626	-0.21716	-0.2313	-0.26769	0.168121	0.647392	[TK]	Signal transduction mechanisms;; Transcription	Biological Process: signal transduction (GO:0007165);;	K12127|0|mdm:103455376|K12127 pseudo-response regulator 1 | (RefSeq) two-component response regulator-like APRR1	Circadian rhythm - plant (ko04712)	[K]	Transcription	Response regulator receiver domain;; CCT motif	K	Transcription	biological process: cellular process (GO:0009987);; biological process: biological regulation (GO:0065007)
MD14G1210500	0.24343	-0.5566	-0.685283	0.00703627	0.26424	0.727176	--	--	--	K15177|0|mdm:103424559|K15177 RNA polymerase-associated protein LEO1 | (RefSeq) protein LEO1 homolog	--	[S]	Function unknown	Leo1-like protein	K	Transcription	--
MD14G1226700	-0.0803979	-0.777767	-0.785507	-0.129392	0.71844	1.05462	--	--	--	--	--	--	--	--	S	Function unknown	--
MD14G1243400	-0.592841	-0.0305181	-0.350021	-0.091187	0.681447	0.38312	--	--	Molecular Function: DNA binding (GO:0003677);; Molecular Function: chromatin binding (GO:0003682);;	--	--	[O]	Posttranslational modification, protein turnover, chaperones	Myb-like DNA-binding domain;; Myb-like DNA-binding domain	K	Transcription	molecular function: binding (GO:0005488)
MD15G1034400	-0.490722	-0.0253416	-0.527391	-0.315144	0.198839	1.15976	[QV]	Secondary metabolites biosynthesis, transport and catabolism;; Defense mechanisms	Molecular Function: monooxygenase activity (GO:0004497);; Molecular Function: iron ion binding (GO:0005506);; Molecular Function: electron carrier activity (GO:0009055);; Molecular Function: oxidoreductase activity, acting on paired donors, with incorporation or reduction of molecular oxygen (GO:0016705);; Molecular Function: heme binding (GO:0020037);; Biological Process: oxidation-reduction pro…	K04122|0|mdm:103441571|K04122 ent-kaurene oxidase [EC:1.14.13.78] | (RefSeq) ent-kaurene oxidase, chloroplastic-like	Diterpenoid biosynthesis (ko00904)	[Q]	Secondary metabolites biosynthesis, transport and catabolism	Cytochrome P450	Q	Secondary metabolites biosynthesis, transport and catabolism	molecular function: catalytic activity (GO:0003824);; biological process: metabolic process (GO:0008152);; biological process: single-organism process (GO:0044699);; molecular function: binding (GO:0005488);; molecular function: electron carrier activity (GO:0009055)
MD15G1078900	0.236354	-0.838494	-0.883487	0.463059	0.377088	0.645479	--	--	Molecular Function: DNA binding (GO:0003677);; Molecular Function: transcription factor activity, sequence-specific DNA binding (GO:0003700);; Cellular Component: nucleus (GO:0005634);; Biological Process: regulation of transcription, DNA-templated (GO:0006355);;	K09286|1.20452e-106|mdm:103455948|K09286 EREBP-like factor | (RefSeq) AP2D42; ethylene-responsive transcription factor ERF011-like	--	--	--	AP2 domain	K	Transcription	molecular function: binding (GO:0005488);; molecular function: nucleic acid binding transcription factor activity (GO:0001071);; biological process: biological regulation (GO:0065007);; cellular component: cell (GO:0005623);; cellular component: organelle (GO:0043226);; cellular component: cell part (GO:0044464)
MD15G1109900	0.780035	-0.819526	-0.585975	-0.278809	0.239537	0.664738	--	--	Molecular Function: structural molecule activity (GO:0005198);; Cellular Component: chloroplast thylakoid (GO:0009534);; Cellular Component: chloroplast envelope (GO:0009941);; Biological Process: cysteine biosynthetic process (GO:0019344);; Biological Process: photosynthesis, light reaction (GO:0019684);; Biological Process: glucosinolate biosynthetic process (GO:0019761);; Biological Process: c…	--	--	--	--	PAP_fibrillin	S	Function unknown	molecular function: structural molecule activity (GO:0005198);; cellular component: cell (GO:0005623);; cellular component: organelle (GO:0043226);; cellular component: organelle part (GO:0044422);; cellular component: cell part (GO:0044464);; biological process: metabolic process (GO:0008152);; biological process: cellular process (GO:0009987);; biological process: single-organism process (GO:00…
MD15G1126200	0.189972	-0.495976	-0.396867	0.236111	0.156579	0.31018	[T]	Signal transduction mechanisms	--	--	--	[T]	Signal transduction mechanisms	Protein tyrosine kinase;; Protein kinase domain	T	Signal transduction mechanisms	--
MD15G1129400	-0.955168	0.185086	-0.0551877	-0.326712	0.483475	0.668507	--	--	Molecular Function: calcium ion binding (GO:0005509);;	--	--	[P]	Inorganic ion transport and metabolism	EF-hand domain pair;; EF-hand domain;; EF hand;; EF-hand domain pair;; EF hand;; Cytoskeletal-regulatory complex EF hand	S	Function unknown	molecular function: binding (GO:0005488)
MD15G1139900	-0.306315	-0.0700605	-0.204093	-0.233379	0.26481	0.549038	[R]	General function prediction only	--	--	--	--	--	Protein kinase domain;; Protein tyrosine kinase;; Leucine rich repeat;; Leucine rich repeat N-terminal domain;; Leucine Rich repeats (2 copies);; Leucine Rich Repeat	T	Signal transduction mechanisms	--
MD15G1140000	-0.528778	-0.601439	-0.43999	0.181907	0.547215	0.841085	--	--	--	--	--	--	--	Protein of unknown function (DUF668);; Domain of unknown function (DUF3475)	S	Function unknown	--
MD15G1182700	0.0166972	-0.345778	-0.466251	-0.12041	0.416982	0.498761	[S]	Function unknown	--	--	--	--	--	Protein of unknown function (DUF502)	S	Function unknown	--
MD15G1191200	-6.7829e-06	-0.276699	-0.482749	0.272966	0.0310369	0.455452	[K]	Transcription	--	--	--	--	--	U-box domain;; WD domain, G-beta repeat	S	Function unknown	--
MD15G1211100	-0.034795	-0.16952	-0.514424	-0.153921	0.265009	0.607651	--	--	Cellular Component: nucleosome (GO:0000786);; Molecular Function: DNA binding (GO:0003677);; Molecular Function: chromatin binding (GO:0003682);; Cellular Component: nucleus (GO:0005634);; Biological Process: nucleosome assembly (GO:0006334);;	K09422|0|mdm:103400829|K09422 myb proto-oncogene protein, plant | (RefSeq) MYBR13; single myb histone 3-like	--	--	--	Myb-like DNA-binding domain;; Myb-like DNA-binding domain;; linker histone H1 and H5 family	B	Chromatin structure and dynamics	cellular component: cell (GO:0005623);; cellular component: macromolecular complex (GO:0032991);; cellular component: organelle (GO:0043226);; cellular component: organelle part (GO:0044422);; cellular component: cell part (GO:0044464);; molecular function: binding (GO:0005488);; biological process: cellular process (GO:0009987);; biological process: cellular component organization or biogenesis …
MD15G1215300	0.065961	-0.15085	-0.41383	-0.165497	0.156456	0.50776	--	--	Cellular Component: peroxisome (GO:0005777);; Cellular Component: cytosol (GO:0005829);; Cellular Component: chloroplast stroma (GO:0009570);; Biological Process: response to jasmonic acid (GO:0009753);; Biological Process: defense response to fungus, incompatible interaction (GO:0009817);;	--	--	--	--	Stress responsive A/B Barrel Domain	S	Function unknown	cellular component: cell (GO:0005623);; cellular component: organelle (GO:0043226);; cellular component: cell part (GO:0044464);; cellular component: organelle part (GO:0044422);; biological process: response to stimulus (GO:0050896);; biological process: immune system process (GO:0002376);; biological process: multi-organism process (GO:0051704)
MD15G1217100	0.267802	-0.188907	-0.653252	-0.198455	0.373851	0.398962	[J]	Translation, ribosomal structure and biogenesis	--	--	--	[R]	General function prediction only	Acetyltransferase (GNAT) family;; Acetyltransferase (GNAT) domain;; Acetyltransferase (GNAT) domain;; FR47-like protein	S	Function unknown	--
MD15G1247400	0.610193	-0.481685	-1.12589	-0.199526	0.561866	0.635038	--	--	Cellular Component: nucleosome (GO:0000786);; Molecular Function: DNA binding (GO:0003677);; Cellular Component: nucleus (GO:0005634);; Biological Process: nucleosome assembly (GO:0006334);;	K11275|6.40073e-62|mdm:103420008|K11275 histone H1/5 | (RefSeq) histone H1-like	--	--	--	linker histone H1 and H5 family	S	Function unknown	cellular component: cell (GO:0005623);; cellular component: macromolecular complex (GO:0032991);; cellular component: organelle (GO:0043226);; cellular component: organelle part (GO:0044422);; cellular component: cell part (GO:0044464);; molecular function: binding (GO:0005488);; biological process: cellular process (GO:0009987);; biological process: cellular component organization or biogenesis …
MD15G1262500	-0.467338	-0.745788	-0.411731	0.0592874	0.702892	0.862677	--	--	--	--	--	--	--	--	--	--	--
MD15G1276200	0.174841	-0.384492	-0.460333	0.271012	0.292164	0.106809	--	--	--	--	--	[S]	Function unknown	Autophagy-related protein 101	S	Function unknown	--
MD15G1277400	-0.382695	-0.37605	-0.385453	-0.0347179	0.317344	0.861572	[K]	Transcription	--	--	--	--	--	NB-ARC domain;; Arabidopsis broad-spectrum mildew resistance protein RPW8;; Leucine Rich repeats (2 copies);; AAA domain	S	Function unknown	--
MD15G1277700	-0.454943	-0.48412	-0.697755	0.119576	0.3899	1.12734	[K]	Transcription	--	--	--	--	--	NB-ARC domain;; Arabidopsis broad-spectrum mildew resistance protein RPW8;; Leucine Rich repeats (2 copies)	S	Function unknown	--
MD15G1298700	-0.320956	-0.744095	-1.16161	0.754129	0.698608	0.773928	[U]	Intracellular trafficking, secretion, and vesicular transport	--	K07297|0|pxb:103945767|K07297 adiponectin receptor | (RefSeq) heptahelical transmembrane protein 4-like	--	[RT]	General function prediction only;; Signal transduction mechanisms	Haemolysin-III related	S	Function unknown	--
MD15G1332000	-0.124332	-0.113903	-0.172389	-0.229406	0.262547	0.377482	[J]	Translation, ribosomal structure and biogenesis	--	K12741|0|mdm:103426121|K12741 heterogeneous nuclear ribonucleoprotein A1/A3 | (RefSeq) UBP1-associated protein 2A-like	Spliceosome (ko03040)	[R]	General function prediction only	RNA recognition motif. (a.k.a. RRM, RBD, or RNP domain);; RNA recognition motif	S	Function unknown	--
MD15G1346700	-0.0168835	-0.388584	-0.671797	0.38396	0.348181	0.345122	[H]	Coenzyme transport and metabolism	Molecular Function: porphobilinogen synthase activity (GO:0004655);; Biological Process: porphyrin-containing compound biosynthetic process (GO:0006779);; Molecular Function: metal ion binding (GO:0046872);;	K01698|0|mdm:103445227|K01698 porphobilinogen synthase [EC:4.2.1.24] | (RefSeq) delta-aminolevulinic acid dehydratase, chloroplastic-like	Porphyrin and chlorophyll metabolism (ko00860)	[H]	Coenzyme transport and metabolism	Delta-aminolevulinic acid dehydratase	H	Coenzyme transport and metabolism	molecular function: catalytic activity (GO:0003824);; biological process: metabolic process (GO:0008152);; biological process: cellular process (GO:0009987);; molecular function: binding (GO:0005488)
MD15G1366300	-0.177728	-0.0130319	-0.0887476	-0.374224	0.194611	0.459122	--	--	--	--	--	--	--	F-box-like;; F-box domain	O	Posttranslational modification, protein turnover, chaperones	--
MD15G1387500	-0.645406	-0.543606	-0.570068	0.0737433	0.637828	1.04751	--		Molecular Function: protein kinase activity (GO:0004672);;	--	--	[T]	Signal transduction mechanisms	Ethylene-responsive protein kinase Le-CTR1;; Protein tyrosine kinase;; Protein kinase domain	T	Signal transduction mechanisms	molecular function: catalytic activity (GO:0003824);; biological process: metabolic process (GO:0008152);; biological process: cellular process (GO:0009987)
MD15G1394000	0.0539606	-0.239111	-0.0773387	-0.207314	0.084963	0.38484	[G]	Carbohydrate transport and metabolism	Cellular Component: integral component of plasma membrane (GO:0005887);; Molecular Function: sucrose transmembrane transporter activity (GO:0008515);; Biological Process: sucrose transport (GO:0015770);; Biological Process: transmembrane transport (GO:0055085);;	K15378|0|pxb:103947970|K15378 solute carrier family 45, member 1/2/4 | (RefSeq) sucrose transport protein SUC4-like	--	[G]	Carbohydrate transport and metabolism	Major Facilitator Superfamily;; MFS/sugar transport protein;; PUCC protein	U	Intracellular trafficking, secretion, and vesicular transport	cellular component: cell (GO:0005623);; cellular component: membrane (GO:0016020);; cellular component: membrane part (GO:0044425);; cellular component: cell part (GO:0044464);; molecular function: transporter activity (GO:0005215);; biological process: single-organism process (GO:0044699);; biological process: localization (GO:0051179)
MD15G1406000	0.183933	-0.589503	-0.446918	-0.108419	0.256809	0.704098	--	--	--	--	--	[I]	Lipid transport and metabolism	CRAL/TRIO domain;; CRAL/TRIO, N-terminal domain	S	Function unknown	--
MD15G1420900	-0.876283	-0.151398	-0.690755	0.0934099	0.612838	1.01219	[IQR]	Lipid transport and metabolism;; Secondary metabolites biosynthesis, transport and catabolism;; General function prediction only	Molecular Function: 3-oxoacyl-[acyl-carrier-protein] reductase (NADPH) activity (GO:0004316);; Biological Process: oxidation-reduction process (GO:0055114);;	--	--	[R]	General function prediction only	short chain dehydrogenase;; Enoyl-(Acyl carrier protein) reductase;; KR domain	S	Function unknown	molecular function: catalytic activity (GO:0003824);; biological process: metabolic process (GO:0008152);; biological process: single-organism process (GO:0044699)
MD15G1436600	-0.748901	-0.188329	-0.140679	-0.126209	0.296629	0.907488	--	--	Molecular Function: monooxygenase activity (GO:0004497);; Molecular Function: iron ion binding (GO:0005506);; Biological Process: spermidine metabolic process (GO:0008216);; Molecular Function: electron carrier activity (GO:0009055);; Cellular Component: integral component of membrane (GO:0016021);; Molecular Function: oxidoreductase activity, acting on paired donors, with incorporation or reduct…	K09754|7.54635e-150|pmum:103319007|K09754 coumaroylquinate(coumaroylshikimate) 3'-monooxygenase [EC:1.14.13.36] | (RefSeq) cytochrome P450 98A2-like	Phenylpropanoid biosynthesis (ko00940);; Flavonoid biosynthesis (ko00941);; Stilbenoid, diarylheptanoid and gingerol biosynthesis (ko00945)	[Q]	Secondary metabolites biosynthesis, transport and catabolism	Cytochrome P450	Q	Secondary metabolites biosynthesis, transport and catabolism	molecular function: catalytic activity (GO:0003824);; biological process: metabolic process (GO:0008152);; biological process: single-organism process (GO:0044699);; molecular function: binding (GO:0005488);; biological process: cellular process (GO:0009987);; molecular function: electron carrier activity (GO:0009055);; cellular component: membrane (GO:0016020);; cellular component: membrane part…
MD16G1005600	0.369128	-0.331902	-0.406308	-0.2246	0.180353	0.413329	--	--	Biological Process: lipoate biosynthetic process (GO:0009107);; Biological Process: photosynthesis (GO:0015979);; Molecular Function: lipoate synthase activity (GO:0016992);; Molecular Function: 4 iron, 4 sulfur cluster binding (GO:0051539);;	--	--	[H]	Coenzyme transport and metabolism	Ferredoxin thioredoxin reductase variable alpha chain	S	Function unknown	biological process: metabolic process (GO:0008152);; biological process: cellular process (GO:0009987);; biological process: single-organism process (GO:0044699);; molecular function: catalytic activity (GO:0003824);; molecular function: binding (GO:0005488)
MD16G1018000	0.813109	-0.619708	-2.01996	1.6215	-0.11877	0.323827	[R]	General function prediction only	--	K12116|0|mdm:103444580|K12116 flavin-binding kelch repeat F-box protein 1 | (RefSeq) adagio protein 3	Circadian rhythm - plant (ko04712)	--	--	Galactose oxidase, central domain;; Galactose oxidase, central domain;; Kelch motif;; Kelch motif;; Kelch motif;; Kelch motif;; PAS domain;; PAS fold;; PAS fold;; F-box domain	O	Posttranslational modification, protein turnover, chaperones	--
MD16G1050600	0.233326	-0.458854	-0.311783	-0.175186	-0.00772528	0.720222	--	--	--	--	--	--	--	--	--	--	--
MD16G1071400	-0.278666	-0.279092	0.00480145	-0.216134	0.319359	0.449731	--	--	--	--	--	--	--	Dof domain, zinc finger	S	Function unknown	--
MD16G1102100	-0.202397	0.0121453	-0.732619	-0.251443	0.35279	0.821524	--	--	--	--	--	--	--	PB1 domain	S	Function unknown	--
MD16G1109900	-0.564494	-0.0536039	-0.125267	-0.23805	0.38551	0.595905	--	--	--	--	--	--	--	--	S	Function unknown	--
MD16G1111500	0.257854	-1.04495	-1.41814	0.831645	0.692945	0.680642	--	--	--	--	--	--	--	--	U	Intracellular trafficking, secretion, and vesicular transport	--
MD16G1127300	-0.602995	-0.398562	-0.296715	0.0131304	0.913549	0.371592	[R]	General function prediction only	--	--	--	--	--	Domain of unknown function (DUF2828)	S	Function unknown	--
MD16G1161000	0.230935	-0.33004	-0.480303	0.205462	0.228101	0.145845	--	--	Biological Process: defense response (GO:0006952);; Biological Process: response to biotic stimulus (GO:0009607);;	--	--	--	--	Pathogenesis-related protein Bet v I family	S	Function unknown	biological process: response to stimulus (GO:0050896)
MD16G1175400	-0.103006	-0.857314	-1.11428	0.641133	0.827959	0.605506	--	--	Molecular Function: transcription factor activity, sequence-specific DNA binding (GO:0003700);; Biological Process: regulation of transcription, DNA-templated (GO:0006355);; Molecular Function: hydrolase activity (GO:0016787);;	--	--	[R]	General function prediction only	Tub family;; F-box domain	S	Function unknown	molecular function: nucleic acid binding transcription factor activity (GO:0001071);; biological process: biological regulation (GO:0065007);; molecular function: catalytic activity (GO:0003824)
MD16G1253900	0.0321358	-0.22714	-0.239292	-0.096491	0.152231	0.378556	--	--	--	--	--	--	--	--	S	Function unknown	--
MD16G1263200	0.107154	-0.562874	-0.592566	0.499487	0.333362	0.215436	--	--	--	K19041|2.27912e-101|mdm:103403566|K19041 E3 ubiquitin-protein ligase RNF38/44 [EC:2.3.2.27] | (RefSeq) RING-H2 finger protein ATL56	--	[O]	Posttranslational modification, protein turnover, chaperones	Ring finger domain;; RING-like zinc finger;; Zinc finger, C3HC4 type (RING finger);; Zinc finger, C3HC4 type (RING finger)	O	Posttranslational modification, protein turnover, chaperones	--
MD17G1015900	-1.02922	0.209139	-0.265009	-0.935283	0.855547	1.16483	[M]	Cell wall/membrane/envelope biogenesis	--	--	--	[R]	General function prediction only	Galactose oxidase, central domain;; Kelch motif;; Kelch motif;; Galactose oxidase, central domain;; Kelch motif	S	Function unknown	--
MD17G1049300	-0.977125	-0.414755	-0.387314	-0.0348312	0.574183	1.23984	--	--	Molecular Function: protein dimerization activity (GO:0046983);;	--	--	--	--	Helix-loop-helix DNA-binding domain	K	Transcription	molecular function: binding (GO:0005488)
MD17G1064800	-0.407218	-0.12055	-0.733994	-0.301512	0.907272	0.656003	[QV]	Secondary metabolites biosynthesis, transport and catabolism;; Defense mechanisms	Molecular Function: monooxygenase activity (GO:0004497);; Molecular Function: iron ion binding (GO:0005506);; Molecular Function: electron carrier activity (GO:0009055);; Molecular Function: oxidoreductase activity, acting on paired donors, with incorporation or reduction of molecular oxygen (GO:0016705);; Molecular Function: heme binding (GO:0020037);; Biological Process: oxidation-reduction pro…	K12640|0|pxb:103962743|K12640 brassinosteroid-6-oxidase 2 [EC:1.14.-.-] | (RefSeq) cytochrome P450 85A	Brassinosteroid biosynthesis (ko00905)	[QI]	Secondary metabolites biosynthesis, transport and catabolism;; Lipid transport and metabolism	Cytochrome P450	Q	Secondary metabolites biosynthesis, transport and catabolism	molecular function: catalytic activity (GO:0003824);; biological process: metabolic process (GO:0008152);; biological process: single-organism process (GO:0044699);; molecular function: binding (GO:0005488);; molecular function: electron carrier activity (GO:0009055)
MD17G1134800	-0.244265	-0.327512	-0.254831	-0.0455613	0.289719	0.58245	[ER]	Amino acid transport and metabolism;; General function prediction only	Molecular Function: 4-hydroxyphenylpyruvate dioxygenase activity (GO:0003868);; Biological Process: aromatic amino acid family metabolic process (GO:0009072);; Molecular Function: metal ion binding (GO:0046872);; Biological Process: oxidation-reduction process (GO:0055114);;	K00457|0|mdm:103417220|K00457 4-hydroxyphenylpyruvate dioxygenase [EC:1.13.11.27] | (RefSeq) 4-hydroxyphenylpyruvate dioxygenase-like	Ubiquinone and other terpenoid-quinone biosynthesis (ko00130);; Tyrosine metabolism (ko00350);; Phenylalanine metabolism (ko00360)	[E]	Amino acid transport and metabolism	Glyoxalase/Bleomycin resistance protein/Dioxygenase superfamily;; Glyoxalase/Bleomycin resistance protein/Dioxygenase superfamily;; Hydroxyphenylpyruvate dioxygenase, HPPD, N-terminal	E	Amino acid transport and metabolism	molecular function: catalytic activity (GO:0003824);; biological process: metabolic process (GO:0008152);; biological process: single-organism process (GO:0044699);; biological process: cellular process (GO:0009987);; molecular function: binding (GO:0005488)
MD17G1180600	-0.125628	-0.370136	-0.298752	-0.452272	0.309309	0.937479	[G]	Carbohydrate transport and metabolism	--	K00850|0|mdm:103439065|K00850 6-phosphofructokinase 1 [EC:2.7.1.11] | (RefSeq) ATP-dependent 6-phosphofructokinase 6-like	Glycolysis / Gluconeogenesis (ko00010);; Pentose phosphate pathway (ko00030);; Fructose and mannose metabolism (ko00051);; Galactose metabolism (ko00052);; Carbon metabolism (ko01200);; Biosynthesis of amino acids (ko01230);; RNA degradation (ko03018)	[G]	Carbohydrate transport and metabolism	Phosphofructokinase	G	Carbohydrate transport and metabolism	--
MD17G1233000	-0.559867	-0.572503	-0.572503	-0.0625602	0.565929	1.2015	--	--	--	--	--	--	--	--	S	Function unknown	--
MD17G1248100	-0.4597	-0.580485	-0.428685	-0.240342	0.663085	1.04613	[T]	Signal transduction mechanisms	--	--	--	--	--	Protein tyrosine kinase;; Protein kinase domain	T	Signal transduction mechanisms	--
MD17G1266700	-0.136981	-0.13933	-0.393378	-0.659499	0.561237	0.767951	--	--	--	--	--	--	--	--	S	Function unknown	--
Malus_domestica_newGene_2594	-0.799218	-0.628951	-0.753588	0.161274	0.859898	1.16058	--	--	--	--	--	--	--	--	--	--	--
Malus_domestica_newGene_3588	-0.399877	-0.388996	-0.270161	-0.300965	0.600327	0.759671	--	--	--	--	--	[R]	General function prediction only	Retrotransposon gag protein	L	Replication, recombination and repair	--
Malus_domestica_newGene_4823	-0.41105	-0.411175	-0.336204	-0.271996	0.542674	0.887752	--	--	--	--	--	--	--	--	--	--	--
Malus_domestica_newGene_5682	0.0269665	-0.391954	-0.934764	0.283081	0.385884	0.630786	--	--	--	--	--	--	--	--	--	--	--
Malus_domestica_newGene_6209	-1.0054	-0.428893	-0.716757	0.0667555	0.829649	1.25464	--	--	--	--	--	--	--	--	--	--	--
Malus_domestica_newGene_6484	-0.0949616	-0.546887	-0.724506	0.469783	0.23806	0.658511	--	--	--	--	--	--	--	--	--	--	--
Malus_domestica_newGene_8226	-0.144014	-1.13012	-0.964686	0.741381	1.07113	0.426311	--	--	--	--	--	--	--	--	--	--	--
Malus_domestica_newGene_9894	-0.557884	-0.372413	-0.299061	-0.0941927	0.827842	0.495709	--	--	Molecular Function: structural constituent of ribosome (GO:0003735);; Cellular Component: ribosome (GO:0005840);; Biological Process: translational elongation (GO:0006414);;	--	--	[U]	Intracellular trafficking, secretion, and vesicular transport	--	U	Intracellular trafficking, secretion, and vesicular transport	molecular function: structural molecule activity (GO:0005198);; cellular component: cell (GO:0005623);; cellular component: macromolecular complex (GO:0032991);; cellular component: organelle (GO:0043226);; cellular component: cell part (GO:0044464);; biological process: metabolic process (GO:0008152);; biological process: cellular process (GO:0009987)

## Sheet: Cluster3
#ID	Merge1	Merge2	Merge3	Merge4	Merge5	Merge6	COG_class	COG_class_annotation	GO_annotation	KEGG_annotation	KEGG_pathway_annotation	KOG_class	KOG_class_annotation	Pfam_annotation	eggNOG_class	eggNOG_class_annotation	GO_second_level_annotation
MD00G1030000	-0.875181	-0.18627	0.118155	0.722243	0.0937578	0.127295	--	--	--	K11649|0|mdm:103401723|K11649 SWI/SNF related-matrix-associated actin-dependent regulator of chromatin subfamily C | (RefSeq) SWI/SNF complex subunit SWI3C	--	[B]	Chromatin structure and dynamics	SWIRM-associated region 1;; SWIRM domain;; Myb-like DNA-binding domain;; Myb-like DNA-binding domain	BK	Chromatin structure and dynamics;; Transcription	--
MD00G1051500	-1.02974	-0.0523925	0.280784	0.549584	0.676502	-0.424738	[P]	Inorganic ion transport and metabolism	Molecular Function: superoxide dismutase activity (GO:0004784);; Cellular Component: cytoplasm (GO:0005737);; Biological Process: superoxide metabolic process (GO:0006801);; Molecular Function: metal ion binding (GO:0046872);; Biological Process: oxidation-reduction process (GO:0055114);;	K04565|2.85404e-101|mdm:103408641|K04565 superoxide dismutase, Cu-Zn family [EC:1.15.1.1] | (RefSeq) superoxide dismutase [Cu-Zn]	Peroxisome (ko04146)	[P]	Inorganic ion transport and metabolism	Copper/zinc superoxide dismutase (SODC)	P	Inorganic ion transport and metabolism	molecular function: catalytic activity (GO:0003824);; molecular function: antioxidant activity (GO:0016209);; biological process: metabolic process (GO:0008152);; biological process: cellular process (GO:0009987);; biological process: single-organism process (GO:0044699);; biological process: response to stimulus (GO:0050896);; biological process: detoxification (GO:0098754);; cellular component:…
MD00G1067900	-1.02129	0.512166	-0.64956	0.543202	0.321682	0.293798	[P]	Inorganic ion transport and metabolism	Molecular Function: carbonate dehydratase activity (GO:0004089);; Biological Process: one-carbon metabolic process (GO:0006730);; Molecular Function: zinc ion binding (GO:0008270);;	K01674|0|mdm:103425814|K01674 carbonic anhydrase [EC:4.2.1.1] | (RefSeq) alpha carbonic anhydrase 7-like	Nitrogen metabolism (ko00910)	[R]	General function prediction only	Eukaryotic-type carbonic anhydrase	P	Inorganic ion transport and metabolism	molecular function: catalytic activity (GO:0003824);; biological process: metabolic process (GO:0008152);; biological process: cellular process (GO:0009987);; biological process: single-organism process (GO:0044699);; molecular function: binding (GO:0005488)
MD00G1076400	-0.850725	-0.346315	-0.140853	0.423007	0.486604	0.428282	--	--	Molecular Function: nucleic acid binding (GO:0003676);; Cellular Component: RISC complex (GO:0016442);; Molecular Function: hydrolase activity, acting on ester bonds (GO:0016788);; Biological Process: gene silencing by RNA (GO:0031047);;	K15979|0|mdm:103438667|K15979 staphylococcal nuclease domain-containing protein 1 | (RefSeq) staphylococcal nuclease domain-containing protein 1	--	[K]	Transcription	Staphylococcal nuclease homologue;; Tudor domain;; Agenet domain	L	Replication, recombination and repair	molecular function: binding (GO:0005488);; cellular component: cell (GO:0005623);; cellular component: macromolecular complex (GO:0032991);; cellular component: cell part (GO:0044464);; molecular function: catalytic activity (GO:0003824);; biological process: cellular process (GO:0009987);; biological process: single-organism process (GO:0044699);; biological process: biological regulation (GO:00…
MD00G1090900	-0.758346	-0.274371	0.231832	0.335391	0.145914	0.31958	[I]	Lipid transport and metabolism	Molecular Function: phospholipase D activity (GO:0004630);; Molecular Function: calcium ion binding (GO:0005509);; Molecular Function: phosphatidylinositol-4,5-bisphosphate binding (GO:0005546);; Cellular Component: nucleus (GO:0005634);; Cellular Component: mitochondrion (GO:0005739);; Cellular Component: plasma membrane (GO:0005886);; Biological Process: positive regulation of abscisic acid-act…	K01115|0|mdm:103424038|K01115 phospholipase D1/2 [EC:3.1.4.4] | (RefSeq) phospholipase D alpha 1-like	Glycerophospholipid metabolism (ko00564);; Ether lipid metabolism (ko00565);; Endocytosis (ko04144)	[I]	Lipid transport and metabolism	Phospholipase D C terminal;; Phospholipase D Active site motif;; C2 domain;; PLD-like domain	I	Lipid transport and metabolism	molecular function: catalytic activity (GO:0003824);; molecular function: binding (GO:0005488);; cellular component: cell (GO:0005623);; cellular component: organelle (GO:0043226);; cellular component: cell part (GO:0044464);; cellular component: membrane (GO:0016020);; biological process: biological regulation (GO:0065007);; biological process: multicellular organismal process (GO:0032501);; bio…
MD00G1095600	-1.32656	-0.210743	0.414635	0.353609	0.359539	0.409517	--	--	--	--	--	[L]	Replication, recombination and repair	Domain of unknown function (DUF1771)	S	Function unknown	--
MD00G1104000	-0.938458	0.0190104	0.0481653	0.4027	0.128231	0.340352	[J]	Translation, ribosomal structure and biogenesis	--	K03262|0|mdm:103441616|K03262 translation initiation factor 5 | (RefSeq) probable eukaryotic translation initiation factor 5-1	RNA transport (ko03013)	[J]	Translation, ribosomal structure and biogenesis	Domain found in IF2B/IF5;; eIF4-gamma/eIF5/eIF2-epsilon	J	Translation, ribosomal structure and biogenesis	--
MD00G1130900	-0.820495	0.135732	-0.27092	0.393719	0.340337	0.221626	[G]	Carbohydrate transport and metabolism	Biological Process: biosynthetic process (GO:0009058);; Molecular Function: transferase activity, transferring glycosyl groups (GO:0016757);;	K00703|0|mdm:103404446|K00703 starch synthase [EC:2.4.1.21] | (RefSeq) granule-bound starch synthase 2, chloroplastic/amyloplastic	Starch and sucrose metabolism (ko00500)	--	--	Starch synthase catalytic domain;; Glycosyl transferases group 1;; Glycosyl transferases group 1	G	Carbohydrate transport and metabolism	biological process: metabolic process (GO:0008152);; molecular function: catalytic activity (GO:0003824)
MD00G1200100	-0.273046	-0.297435	-0.310394	0.851613	0.0957964	-0.0665355	--	--	--	--	--	[G]	Carbohydrate transport and metabolism	Glycolipid transfer protein (GLTP)	U	Intracellular trafficking, secretion, and vesicular transport	--
MD01G1039500	-0.449821	-0.389437	-0.124094	0.745771	0.207066	0.0105146	--	--	--	--	--	--	--	--	S	Function unknown	--
MD01G1041300	-1.121	-0.35609	-0.731879	0.818644	0.402452	0.98787	[HI]	Coenzyme transport and metabolism;; Lipid transport and metabolism	Molecular Function: 1-deoxy-D-xylulose-5-phosphate synthase activity (GO:0008661);; Biological Process: terpenoid biosynthetic process (GO:0016114);;	K01662|0|mdm:103415150|K01662 1-deoxy-D-xylulose-5-phosphate synthase [EC:2.2.1.7] | (RefSeq) probable 1-deoxy-D-xylulose-5-phosphate synthase 2, chloroplastic	Thiamine metabolism (ko00730);; Terpenoid backbone biosynthesis (ko00900)	[G]	Carbohydrate transport and metabolism	1-deoxy-D-xylulose-5-phosphate synthase;; Transketolase, pyrimidine binding domain;; Transketolase, C-terminal domain;; Dehydrogenase E1 component	H	Coenzyme transport and metabolism	molecular function: catalytic activity (GO:0003824);; biological process: metabolic process (GO:0008152);; biological process: cellular process (GO:0009987);; biological process: single-organism process (GO:0044699)
MD01G1073000	-1.39032	0.406026	-0.0359375	0.571984	0.293974	0.154272	[I]	Lipid transport and metabolism	--	K13076|0|mdm:103407203|K13076 Delta8-fatty-acid desaturase [EC:1.14.19.4] | (RefSeq) delta(8)-fatty-acid desaturase 1-like	--	[I]	Lipid transport and metabolism	Fatty acid desaturase;; Cytochrome b5-like Heme/Steroid binding domain	I	Lipid transport and metabolism	--
MD01G1080900	-1.28362	-0.00585019	-0.0798679	0.789208	0.315707	0.264426	[R]	General function prediction only	--	--	--	--	--	Divergent PAP2 family	S	Function unknown	--
MD01G1083700	-1.1892	-0.454021	-0.286629	0.572254	0.694339	0.663256	--	--	--	--	--	--	--	--	S	Function unknown	--
MD01G1110100	-1.40001	-0.349194	-0.221314	0.644656	0.669696	0.656168	[ER]	Amino acid transport and metabolism;; General function prediction only	Molecular Function: L-iditol 2-dehydrogenase activity (GO:0003939);; Molecular Function: zinc ion binding (GO:0008270);; Biological Process: oxidation-reduction process (GO:0055114);;	K00008|0|mdm:103432365|K00008 L-iditol 2-dehydrogenase [EC:1.1.1.14] | (RefSeq) SDH1, SDH5; L-idonate 5-dehydrogenase-like	Pentose and glucuronate interconversions (ko00040);; Fructose and mannose metabolism (ko00051)	[Q]	Secondary metabolites biosynthesis, transport and catabolism	Alcohol dehydrogenase GroES-like domain;; Zinc-binding dehydrogenase;; Glucose dehydrogenase C-terminus;; Zinc-binding dehydrogenase	E	Amino acid transport and metabolism	molecular function: catalytic activity (GO:0003824);; biological process: metabolic process (GO:0008152);; biological process: single-organism process (GO:0044699);; molecular function: binding (GO:0005488)
MD01G1124100	-1.31495	-0.119999	-0.503395	0.600436	0.596343	0.741567	[I]	Lipid transport and metabolism	--	--	--	--	--	Enoyl-CoA hydratase/isomerase	S	Function unknown	--
MD01G1136300	-1.29607	0.132189	-0.604734	0.815664	0.350708	0.60224	--	--	--	--	--	--	--	DVL family	S	Function unknown	--
MD01G1136900	-0.636573	-0.012698	-0.125965	0.173374	0.184805	0.417057	--	--	Molecular Function: RNA binding (GO:0003723);;	K17943|0|pxb:103935649|K17943 pumilio RNA-binding family | (RefSeq) pumilio homolog 2-like	--	[J]	Translation, ribosomal structure and biogenesis	Nucleic acid binding protein NABP;; Pumilio-family RNA binding repeat	J	Translation, ribosomal structure and biogenesis	molecular function: binding (GO:0005488)
MD01G1145600	-0.53945	-0.178554	-0.0149523	0.492881	0.222488	0.0175884	--	--	Cellular Component: integral component of membrane (GO:0016021);;	--	--	[GE]	Carbohydrate transport and metabolism;; Amino acid transport and metabolism	Triose-phosphate Transporter family;; UAA transporter family;; EamA-like transporter family	S	Function unknown	cellular component: membrane (GO:0016020);; cellular component: membrane part (GO:0044425)
MD01G1168200	-1.3549	-0.423951	-0.335852	0.416958	0.867316	0.830432	--	--	--	--	--	--	--	F-box domain;; F-box associated;; F-box-like;; F-box associated domain	S	Function unknown	--
MD01G1177000	-1.57851	-0.318139	-0.527243	1.37969	0.458183	0.586025	--	--	Molecular Function: DNA binding (GO:0003677);; Molecular Function: transcription factor activity, sequence-specific DNA binding (GO:0003700);; Cellular Component: nucleus (GO:0005634);; Biological Process: regulation of transcription, DNA-templated (GO:0006355);;	K09286|0|mdm:103438934|K09286 EREBP-like factor | (RefSeq) AP2D2, ERF2, MdERF2; ethylene-responsive transcription factor 2-like	--	--	--	AP2 domain	K	Transcription	molecular function: binding (GO:0005488);; molecular function: nucleic acid binding transcription factor activity (GO:0001071);; biological process: biological regulation (GO:0065007);; cellular component: cell (GO:0005623);; cellular component: organelle (GO:0043226);; cellular component: cell part (GO:0044464)
MD01G1177100	-1.79378	0.44823	-0.136847	0.707788	0.378568	0.396038	--	--	Molecular Function: DNA binding (GO:0003677);; Molecular Function: transcription factor activity, sequence-specific DNA binding (GO:0003700);; Cellular Component: nucleus (GO:0005634);; Biological Process: regulation of transcription, DNA-templated (GO:0006355);;	K09286|0|mdm:103406480|K09286 EREBP-like factor | (RefSeq) AP2D60; ethylene-responsive transcription factor ERF105-like	--	--	--	AP2 domain	K	Transcription	molecular function: binding (GO:0005488);; molecular function: nucleic acid binding transcription factor activity (GO:0001071);; biological process: biological regulation (GO:0065007);; cellular component: cell (GO:0005623);; cellular component: organelle (GO:0043226);; cellular component: cell part (GO:0044464)
MD01G1177200	-1.37135	-0.271813	0.0853131	0.217774	0.535645	0.804432	--	--	Molecular Function: DNA binding (GO:0003677);; Molecular Function: transcription factor activity, sequence-specific DNA binding (GO:0003700);; Cellular Component: nucleus (GO:0005634);; Biological Process: regulation of transcription, DNA-templated (GO:0006355);;	--	--	--	--	AP2 domain	K	Transcription	molecular function: binding (GO:0005488);; molecular function: nucleic acid binding transcription factor activity (GO:0001071);; biological process: biological regulation (GO:0065007);; cellular component: cell (GO:0005623);; cellular component: organelle (GO:0043226);; cellular component: cell part (GO:0044464)
MD01G1177300	-0.804005	-0.061623	-0.0702715	0.423976	0.276701	0.235223	[G]	Carbohydrate transport and metabolism	Molecular Function: 6-phosphofructokinase activity (GO:0003872);; Molecular Function: ATP binding (GO:0005524);; Cellular Component: 6-phosphofructokinase complex (GO:0005945);; Biological Process: fructose 6-phosphate metabolic process (GO:0006002);; Biological Process: glycolytic process (GO:0006096);;	K00850|0|mdm:103438916|K00850 6-phosphofructokinase 1 [EC:2.7.1.11] | (RefSeq) ATP-dependent 6-phosphofructokinase 4, chloroplastic	Glycolysis / Gluconeogenesis (ko00010);; Pentose phosphate pathway (ko00030);; Fructose and mannose metabolism (ko00051);; Galactose metabolism (ko00052);; Carbon metabolism (ko01200);; Biosynthesis of amino acids (ko01230);; RNA degradation (ko03018)	[G]	Carbohydrate transport and metabolism	Phosphofructokinase	G	Carbohydrate transport and metabolism	molecular function: catalytic activity (GO:0003824);; biological process: metabolic process (GO:0008152);; biological process: cellular process (GO:0009987);; molecular function: binding (GO:0005488);; cellular component: cell (GO:0005623);; cellular component: macromolecular complex (GO:0032991);; cellular component: cell part (GO:0044464);; biological process: single-organism process (GO:004469…
MD01G1177400	-1.16632	-0.409316	-0.133917	0.810137	0.416057	0.483361	--	--	--	--	--	[R]	General function prediction only	Putative serine esterase (DUF676)	S	Function unknown	--
MD01G1195200	-0.669804	-0.164815	-0.0891779	0.324025	0.558011	0.0417615	[ER]	Amino acid transport and metabolism;; General function prediction only	Molecular Function: L-iditol 2-dehydrogenase activity (GO:0003939);; Molecular Function: zinc ion binding (GO:0008270);; Biological Process: oxidation-reduction process (GO:0055114);;	K00008|0|mdm:103440064|K00008 L-iditol 2-dehydrogenase [EC:1.1.1.14] | (RefSeq) SDH2; sorbitol dehydrogenase-like	Pentose and glucuronate interconversions (ko00040);; Fructose and mannose metabolism (ko00051)	[Q]	Secondary metabolites biosynthesis, transport and catabolism	Alcohol dehydrogenase GroES-like domain;; Zinc-binding dehydrogenase;; Glucose dehydrogenase C-terminus;; Zinc-binding dehydrogenase	E	Amino acid transport and metabolism	molecular function: catalytic activity (GO:0003824);; biological process: metabolic process (GO:0008152);; biological process: single-organism process (GO:0044699);; molecular function: binding (GO:0005488)
MD01G1201200	-0.414895	-0.671422	-0.536158	0.971307	0.144121	0.507047	--	--	Biological Process: metal ion transport (GO:0030001);; Molecular Function: metal ion binding (GO:0046872);;	--	--	--	--	--	S	Function unknown	biological process: localization (GO:0051179);; molecular function: binding (GO:0005488)
MD01G1211100	-0.542902	-0.376063	-0.1578	0.79817	0.364748	-0.0861527	--	--	--	K20721|7.80842e-147|mdm:103406566|K20721 reticulon-1 | (RefSeq) reticulon-like protein B1	--	[U]	Intracellular trafficking, secretion, and vesicular transport	Reticulon	U	Intracellular trafficking, secretion, and vesicular transport	--
MD01G1227200	-1.01758	-0.376692	0.026237	0.739141	0.25096	0.377932	[T]	Signal transduction mechanisms	Molecular Function: protein serine/threonine kinase activity (GO:0004674);; Molecular Function: calcium ion binding (GO:0005509);; Molecular Function: ATP binding (GO:0005524);; Biological Process: protein phosphorylation (GO:0006468);;	--	--	[T]	Signal transduction mechanisms	Protein kinase domain;; Protein tyrosine kinase	T	Signal transduction mechanisms	molecular function: catalytic activity (GO:0003824);; biological process: metabolic process (GO:0008152);; biological process: cellular process (GO:0009987);; molecular function: binding (GO:0005488)
MD01G1227700	-0.774446	-0.326691	-0.105759	0.511665	0.344733	0.350499	--	--	--	--	--	[R]	General function prediction only	RNA recognition motif. (a.k.a. RRM, RBD, or RNP domain);; Ataxin-2 C-terminal region	S	Function unknown	--
MD01G1229700	-1.04493	-0.109864	-0.0207205	0.535294	0.500131	0.140085	--	--	Biological Process: metal ion transport (GO:0030001);; Molecular Function: metal ion binding (GO:0046872);;	--	--	[P]	Inorganic ion transport and metabolism	Heavy-metal-associated domain	S	Function unknown	biological process: localization (GO:0051179);; molecular function: binding (GO:0005488)
MD01G1229800	-1.08104	-0.386264	-0.690796	0.856196	0.91008	0.391823	[R]	General function prediction only	Biological Process: metabolic process (GO:0008152);; Molecular Function: hippurate hydrolase activity (GO:0047980);;	K14664|0|mdm:103444396|K14664 IAA-amino acid hydrolase [EC:3.5.1.-] | (RefSeq) IAA-amino acid hydrolase ILR1-like 5	--	--	--	Peptidase family M20/M25/M40;; Peptidase dimerisation domain	E	Amino acid transport and metabolism	biological process: metabolic process (GO:0008152);; molecular function: catalytic activity (GO:0003824)
MD02G1000700	-2.45751	-0.0799301	0.270736	0.587567	0.733474	0.945666	--	--	--	--	--	--	--	--	S	Function unknown	--
MD02G1027700	-0.798092	-0.104533	-0.188407	0.381589	0.346385	0.363058	[R]	General function prediction only	--	--	--	[R]	General function prediction only	WD domain, G-beta repeat;; Anaphase-promoting complex subunit 4 WD40 domain	S	Function unknown	--
MD02G1034600	-0.880592	-0.278972	-0.255997	0.711043	0.369803	0.334714	[M]	Cell wall/membrane/envelope biogenesis	--	--	--	[R]	General function prediction only	Kelch motif;; Kelch motif;; Galactose oxidase, central domain;; Kelch motif;; Galactose oxidase, central domain	S	Function unknown	--
MD02G1034700	-0.785638	-0.352067	0.0175617	0.453322	0.237806	0.429016	--	--	--	--	--	--	--	--	S	Function unknown	--
MD02G1105300	-1.4242	0.332063	0.373372	0.486598	0.063585	0.168579	[E]	Amino acid transport and metabolism	--	K14157|0|mdm:103406980|K14157 alpha-aminoadipic semialdehyde synthase [EC:1.5.1.8 1.5.1.9] | (RefSeq) alpha-aminoadipic semialdehyde synthase-like	Lysine degradation (ko00310)	[E]	Amino acid transport and metabolism	Saccharopine dehydrogenase C-terminal domain;; Alanine dehydrogenase/PNT, N-terminal domain;; LOR/SDH bifunctional enzyme conserved region;; Saccharopine dehydrogenase NADP binding domain;; Alanine dehydrogenase/PNT, C-terminal domain	E	Amino acid transport and metabolism	--
MD02G1113800	-0.296757	-0.256131	-0.618392	1.57208	-0.230349	-0.17045	--	--	Cellular Component: integral component of membrane (GO:0016021);; Biological Process: transmembrane transport (GO:0055085);;	--	--	[S]	Function unknown	Membrane transport protein	S	Function unknown	cellular component: membrane (GO:0016020);; cellular component: membrane part (GO:0044425);; biological process: localization (GO:0051179)
MD02G1126500	-0.600349	0.473456	-0.373658	0.773149	-0.14428	-0.128317	--	--	--	--	--	--	--	--	S	Function unknown	--
MD02G1131400	-0.619641	-0.133094	0.0294553	0.427115	0.144912	0.151252	--	--	--	--	--	--	--	Armadillo/beta-catenin-like repeat	S	Function unknown	--
MD02G1142300	-0.941834	-0.103537	-0.274505	1.2406	-0.109003	0.18828	[MDT]	Cell wall/membrane/envelope biogenesis;; Cell cycle control, cell division, chromosome partitioning;; Signal transduction mechanisms	--	--	--	[O]	Posttranslational modification, protein turnover, chaperones	Domain associated at C-terminal with AAA;; ATPase family associated with various cellular activities (AAA);; Holliday junction DNA helicase ruvB N-terminus	O	Posttranslational modification, protein turnover, chaperones	--
MD02G1165800	-0.893477	0.580881	-0.174335	0.710013	0.0648358	-0.287918	--	--	--	--	--	--	--	Arabidopsis broad-spectrum mildew resistance protein RPW8	S	Function unknown	--
MD02G1177600	-0.624825	-0.163192	0.0141607	0.427059	0.233917	0.11288	--	--	--	K20871|0|mdm:103403342|K20871 putative beta-1,4-xylosyltransferase IRX14 [EC:2.4.2.-] | (RefSeq) probable beta-1,4-xylosyltransferase IRX14	--	[O]	Posttranslational modification, protein turnover, chaperones	Glycosyltransferase family 43	S	Function unknown	--
MD02G1192800	-1.07318	-0.233736	-0.60499	0.8507	0.539673	0.521529	--	--	Molecular Function: transcription factor activity, sequence-specific DNA binding (GO:0003700);; Cellular Component: nucleus (GO:0005634);; Biological Process: regulation of transcription, DNA-templated (GO:0006355);; Molecular Function: sequence-specific DNA binding (GO:0043565);;	K09338|0|mdm:103405460|K09338 homeobox-leucine zipper protein | (RefSeq) HD1; homeobox-leucine zipper protein HAT22-like	--	[K]	Transcription	Homeobox domain;; Homeobox associated leucine zipper	K	Transcription	molecular function: nucleic acid binding transcription factor activity (GO:0001071);; biological process: biological regulation (GO:0065007);; cellular component: cell (GO:0005623);; cellular component: organelle (GO:0043226);; cellular component: cell part (GO:0044464);; molecular function: binding (GO:0005488)
MD02G1222600	-1.23271	-0.0933686	-0.145693	-0.333533	1.11934	0.68596	--	--	--	--	--	--	--	zinc-finger of the FCS-type, C2-C2	S	Function unknown	--
MD02G1272700	-0.984346	-0.448156	-0.216217	0.268239	0.768053	0.612428	--	--	--	K14972|0|mdm:103410756|K14972 PAX-interacting protein 1 | (RefSeq) mediator of RNA polymerase II transcription subunit 15a-like	--	--	--	--	--	--	--
MD02G1272800	-0.701373	-0.476836	-0.0920715	0.361483	0.396005	0.512792	--	--	--	K14972|0|mdm:103418542|K14972 PAX-interacting protein 1 | (RefSeq) mediator of RNA polymerase II transcription subunit 15a-like	--	--	--	KIX domain	--	--	--
MD03G1003000	-1.35079	-0.424346	-0.302973	0.91153	0.616967	0.549614	--	--	--	--	--	[J]	Translation, ribosomal structure and biogenesis	Pumilio-family RNA binding repeat	J	Translation, ribosomal structure and biogenesis	--
MD03G1006300	-0.173329	-0.489978	-0.367324	0.767723	0.410483	-0.147576	[I]	Lipid transport and metabolism	Molecular Function: catalytic activity (GO:0003824);; Biological Process: metabolic process (GO:0008152);;	--	--	[I]	Lipid transport and metabolism	AMP-binding enzyme;; AMP-binding enzyme C-terminal domain	I	Lipid transport and metabolism	molecular function: catalytic activity (GO:0003824);; biological process: metabolic process (GO:0008152)
MD03G1017000	-0.89059	-0.417771	-0.0305759	0.450801	0.5028	0.385336	--	--	--	--	--	--	--	Bromodomain;; Myb-like DNA-binding domain	--	--	--
MD03G1053200	-0.784712	-0.0627161	-0.338194	0.201122	0.449747	0.534753	--	--	--	--	--	[L]	Replication, recombination and repair	--	S	Function unknown	--
MD03G1054600	-1.09997	-0.142389	0.0827324	0.410813	0.606886	0.141931	[H]	Coenzyme transport and metabolism	Molecular Function: oxidoreductase activity (GO:0016491);; Biological Process: oxidation-reduction process (GO:0055114);;	--	--	--	--	Flavin containing amine oxidoreductase;; NAD(P)-binding Rossmann-like domain;; FAD binding domain	Q	Secondary metabolites biosynthesis, transport and catabolism	molecular function: catalytic activity (GO:0003824);; biological process: metabolic process (GO:0008152);; biological process: single-organism process (GO:0044699)
MD03G1069000	-0.649249	-0.430854	-0.73758	1.259	0.257274	0.301409	--	--	Molecular Function: phosphatidylinositol phospholipase C activity (GO:0004435);; Molecular Function: signal transducer activity (GO:0004871);; Molecular Function: calcium ion binding (GO:0005509);; Biological Process: lipid metabolic process (GO:0006629);; Biological Process: intracellular signal transduction (GO:0035556);;	K05857|0|mdm:103418706|K05857 phosphatidylinositol phospholipase C, delta [EC:3.1.4.11] | (RefSeq) phosphoinositide phospholipase C 4-like	Inositol phosphate metabolism (ko00562);; Phosphatidylinositol signaling system (ko04070);; AGE-RAGE signaling pathway in diabetic complications (ko04933)	[T]	Signal transduction mechanisms	Phosphatidylinositol-specific phospholipase C, X domain;; Phosphatidylinositol-specific phospholipase C, Y domain;; Phosphoinositide-specific phospholipase C, efhand-like;; C2 domain	S	Function unknown	molecular function: catalytic activity (GO:0003824);; molecular function: signal transducer activity (GO:0004871);; molecular function: binding (GO:0005488);; biological process: metabolic process (GO:0008152);; biological process: single-organism process (GO:0044699);; biological process: cellular process (GO:0009987);; biological process: signaling (GO:0023052);; biological process: response to…
MD03G1100400	-1.17514	-0.107498	-1.13422	1.59933	0.1659	0.651635	--	--	--	--	--	--	--	Protein of unknown function (DUF1635)	S	Function unknown	--
MD03G1108500	-0.794494	-0.058326	-0.237642	0.748531	0.351766	-0.00983553	[T]	Signal transduction mechanisms	Biological Process: activation of MAPK activity involved in osmosensory signaling pathway (GO:0000169);; Molecular Function: MAP kinase activity (GO:0004707);; Molecular Function: ATP binding (GO:0005524);; Biological Process: response to oxidative stress (GO:0006979);; Biological Process: response to cold (GO:0009409);; Biological Process: response to wounding (GO:0009611);; Biological Process: …	K20536|0|mdm:103421892|K20536 mitogen-activated protein kinase 3 [EC:2.7.11.24] | (RefSeq) mitogen-activated protein kinase 3-like	--	[T]	Signal transduction mechanisms	Protein kinase domain;; Protein tyrosine kinase;; Lipopolysaccharide kinase (Kdo/WaaP) family	T	Signal transduction mechanisms	biological process: biological regulation (GO:0065007);; molecular function: catalytic activity (GO:0003824);; molecular function: signal transducer activity (GO:0004871);; biological process: metabolic process (GO:0008152);; biological process: cellular process (GO:0009987);; biological process: signaling (GO:0023052);; biological process: single-organism process (GO:0044699);; biological proces…
MD03G1137900	-0.838948	-0.191127	0.261558	0.358385	0.241919	0.168213	[T]	Signal transduction mechanisms	Molecular Function: protein serine/threonine kinase activity (GO:0004674);; Molecular Function: ATP binding (GO:0005524);; Biological Process: protein phosphorylation (GO:0006468);; Cellular Component: chloroplast (GO:0009507);;	K20715|0|pxb:103954236|K20715 phototropin [EC:2.7.11.1] | (RefSeq) serine/threonine-protein kinase D6PK-like	--	[R]	General function prediction only	Protein kinase domain;; Protein tyrosine kinase	T	Signal transduction mechanisms	molecular function: catalytic activity (GO:0003824);; biological process: metabolic process (GO:0008152);; biological process: cellular process (GO:0009987);; molecular function: binding (GO:0005488);; cellular component: cell (GO:0005623);; cellular component: organelle (GO:0043226);; cellular component: cell part (GO:0044464)
MD03G1147700	-0.0259538	-0.514474	-0.290161	0.792076	0.217071	-0.178558	--	--	--	--	--	[T]	Signal transduction mechanisms	RhoGAP domain;; P21-Rho-binding domain	S	Function unknown	--
MD03G1172000	-0.583079	-0.308269	-0.288479	0.749264	0.287468	0.143095	--	--	--	--	--	--	--	--	S	Function unknown	--
MD03G1246200	-0.867417	-0.103693	-0.121879	0.51937	0.338288	0.235331	--	--	--	--	--	--	--	BES1/BZR1 plant transcription factor, N-terminal	S	Function unknown	--
MD03G1259900	-0.369989	-0.120324	-0.402639	1.38074	-0.167964	-0.319821	[P]	Inorganic ion transport and metabolism	Molecular Function: secondary active sulfate transmembrane transporter activity (GO:0008271);; Biological Process: sulfate transport (GO:0008272);; Cellular Component: integral component of membrane (GO:0016021);; Biological Process: transmembrane transport (GO:0055085);;	K17471|0|mdm:103432413|K17471 sulfate transporter 3 | (RefSeq) sulfate transporter 3.1	--	[P]	Inorganic ion transport and metabolism	Sulfate permease family;; STAS domain	P	Inorganic ion transport and metabolism	molecular function: transporter activity (GO:0005215);; biological process: single-organism process (GO:0044699);; biological process: localization (GO:0051179);; cellular component: membrane (GO:0016020);; cellular component: membrane part (GO:0044425)
MD03G1269600	-0.738642	-0.228037	0.228543	0.455916	0.209302	0.0729184	--	--	Molecular Function: aspartic-type endopeptidase activity (GO:0004190);; Biological Process: proteolysis (GO:0006508);;	--	--	[O]	Posttranslational modification, protein turnover, chaperones	Xylanase inhibitor N-terminal;; Eukaryotic aspartyl protease;; Xylanase inhibitor C-terminal	O	Posttranslational modification, protein turnover, chaperones	molecular function: catalytic activity (GO:0003824);; biological process: metabolic process (GO:0008152)
MD03G1270200	-1.03775	-0.370496	-0.182963	0.73245	0.458417	0.400342	--	--	--	K15688|0|mdm:103449075|K15688 E3 ubiquitin-protein ligase MUL1 [EC:2.3.2.27] | (RefSeq) mitochondrial ubiquitin ligase activator of NFKB 1	--	[O]	Posttranslational modification, protein turnover, chaperones	E3 Ubiquitin ligase;; Zinc finger, C3HC4 type (RING finger);; Prokaryotic RING finger family 4	O	Posttranslational modification, protein turnover, chaperones	--
MD03G1273000	-0.597575	-0.826684	-0.966446	1.45033	0.277974	0.662397	[K]	Transcription	Molecular Function: kinase activity (GO:0016301);; Biological Process: phosphorylation (GO:0016310);; Molecular Function: 2-alkenal reductase [NAD(P)] activity (GO:0032440);; Biological Process: oxidation-reduction process (GO:0055114);;	--	--	[R]	General function prediction only	Leucine rich repeat;; Leucine Rich repeats (2 copies);; Leucine Rich repeat;; Leucine Rich Repeat;; Leucine rich repeat N-terminal domain	S	Function unknown	molecular function: catalytic activity (GO:0003824);; biological process: metabolic process (GO:0008152);; biological process: cellular process (GO:0009987);; biological process: single-organism process (GO:0044699)
MD03G1296900	-0.197146	-0.27392	-0.288694	0.829789	0.0544485	-0.124477	--	--	Molecular Function: hydrolase activity (GO:0016787);;	--	--	--	--	Lipase (class 3)	S	Function unknown	molecular function: catalytic activity (GO:0003824)
MD03G1298600	-1.02297	-0.378527	-0.22961	1.06859	0.402826	0.159686	--	--	--	--	--	--	--	--	S	Function unknown	--
MD04G1002500	-0.525443	-0.295228	-0.351533	0.865275	-0.242569	0.549498	[QV]	Secondary metabolites biosynthesis, transport and catabolism;; Defense mechanisms	--	K20667|0|pxb:103965050|K20667 beta-amyrin 28-monooxygenase [EC:1.14.13.201] | (RefSeq) beta-amyrin 28-oxidase-like	--	[QI]	Secondary metabolites biosynthesis, transport and catabolism;; Lipid transport and metabolism	Cytochrome P450	Q	Secondary metabolites biosynthesis, transport and catabolism	--
MD04G1009000	-0.713774	-0.234265	-0.620896	1.15032	0.281419	0.137197	--	--	--	--	--	--	--	AP2 domain	K	Transcription	--
MD04G1019300	-0.752038	-0.310261	-0.683877	1.69063	0.115808	-0.0602613	[G]	Carbohydrate transport and metabolism	Biological Process: metabolic process (GO:0008152);; Molecular Function: transferase activity, transferring hexosyl groups (GO:0016758);;	--	--	[GC]	Carbohydrate transport and metabolism;; Energy production and conversion	UDP-glucoronosyl and UDP-glucosyl transferase	S	Function unknown	biological process: metabolic process (GO:0008152);; molecular function: catalytic activity (GO:0003824)
MD04G1019400	-0.324928	-0.0617778	-0.505529	1.23814	-0.126578	-0.219325	[G]	Carbohydrate transport and metabolism	Biological Process: metabolic process (GO:0008152);; Molecular Function: transferase activity, transferring hexosyl groups (GO:0016758);;	--	--	[GC]	Carbohydrate transport and metabolism;; Energy production and conversion	UDP-glucoronosyl and UDP-glucosyl transferase	S	Function unknown	biological process: metabolic process (GO:0008152);; molecular function: catalytic activity (GO:0003824)
MD04G1019600	-0.704086	0.154549	-0.112096	0.471023	-0.13512	0.32573	[G]	Carbohydrate transport and metabolism	Biological Process: metabolic process (GO:0008152);; Molecular Function: transferase activity, transferring hexosyl groups (GO:0016758);;	--	--	[GC]	Carbohydrate transport and metabolism;; Energy production and conversion	UDP-glucoronosyl and UDP-glucosyl transferase	S	Function unknown	biological process: metabolic process (GO:0008152);; molecular function: catalytic activity (GO:0003824)
MD04G1021300	-2.27803	0.18094	0.396351	0.818545	0.479563	0.402634	--	--	--	--	--	--	--	Tic22-like family	S	Function unknown	--
MD04G1023400	-0.508157	-0.334697	-0.0593685	0.471508	0.239251	0.191463	--	--	--	K10400|0|mdm:103400615|K10400 kinesin family member 15 | (RefSeq) kinesin-like protein KIN12B	--	--	--	Kinesin motor domain;; Microtubule binding	Z	Cytoskeleton	--
MD04G1069300	-0.982157	-0.0927961	0.0186972	0.419282	0.339613	0.29736	--	--	--	--	--	--	--	TCP family transcription factor	K	Transcription	--
MD04G1092500	-0.231566	-0.387149	-0.0719612	0.719644	-0.0559676	0.0269994	--	--	--	--	--	--	--	--	S	Function unknown	--
MD04G1134100	-0.639591	0.216111	-0.329389	0.0179285	0.336695	0.398245	[G]	Carbohydrate transport and metabolism	Molecular Function: ATP binding (GO:0005524);;	--	--	[O]	Posttranslational modification, protein turnover, chaperones	ATPase family associated with various cellular activities (AAA);; Torsin	O	Posttranslational modification, protein turnover, chaperones	molecular function: binding (GO:0005488)
MD04G1146400	-0.91289	-0.362492	-0.208774	0.823875	0.493657	0.166624	[I]	Lipid transport and metabolism	Molecular Function: acetyl-CoA carboxylase activity (GO:0003989);; Biological Process: fatty acid biosynthetic process (GO:0006633);; Cellular Component: acetyl-CoA carboxylase complex (GO:0009317);; Molecular Function: transferase activity (GO:0016740);;	K01962|0|pxb:103959592|K01962 acetyl-CoA carboxylase carboxyl transferase subunit alpha [EC:6.4.1.2] | (RefSeq) acetyl-coenzyme A carboxylase carboxyl transferase subunit alpha, chloroplastic	Fatty acid biosynthesis (ko00061);; Pyruvate metabolism (ko00620);; Propanoate metabolism (ko00640);; Carbon metabolism (ko01200);; Fatty acid metabolism (ko01212)	--	--	Acetyl co-enzyme A carboxylase carboxyltransferase alpha subunit;; Carboxyl transferase domain	I	Lipid transport and metabolism	molecular function: catalytic activity (GO:0003824);; biological process: metabolic process (GO:0008152);; biological process: cellular process (GO:0009987);; biological process: single-organism process (GO:0044699);; cellular component: cell (GO:0005623);; cellular component: macromolecular complex (GO:0032991);; cellular component: cell part (GO:0044464)
MD04G1192700	-0.390099	-0.113148	-0.630234	0.961613	0.168184	0.00368501	--	--	--	--	--	--	--	--	K	Transcription	--
MD04G1208600	-0.6001	0.249223	-0.438558	1.27088	-0.18467	-0.296769	--	--	--	K10664|0|mdm:103427695|K10664 E3 ubiquitin-protein ligase ATL6/9/15/31/42/55 [EC:2.3.2.27] | (RefSeq) E3 ubiquitin-protein ligase ATL6-like	--	[O]	Posttranslational modification, protein turnover, chaperones	Ring finger domain;; RING-like zinc finger;; Zinc finger, C3HC4 type (RING finger);; RING-H2 zinc finger domain;; Zinc finger, C3HC4 type (RING finger);; RING-type zinc-finger;; Anaphase-promoting complex subunit 11 RING-H2 finger	O	Posttranslational modification, protein turnover, chaperones	--
MD04G1230200	-0.824821	-0.120895	-0.155901	0.615324	0.241591	0.244701	--	--	--	--	--	[R]	General function prediction only	PPR repeat family;; PPR repeat;; PPR repeat;; Pentatricopeptide repeat domain;; Pentacotripeptide-repeat region of PRORP	S	Function unknown	--
MD04G1238200	-1.42446	0.108576	-0.177105	0.0364276	0.688466	0.768099	[T]	Signal transduction mechanisms	Molecular Function: transferase activity, transferring phosphorus-containing groups (GO:0016772);;	--	--	[T]	Signal transduction mechanisms	Protein tyrosine kinase;; Protein kinase domain	T	Signal transduction mechanisms	molecular function: catalytic activity (GO:0003824)
MD04G1240800	-0.76774	-0.394332	-0.260942	0.731428	0.377576	0.31401	--	--	--	K13379|0|mdm:103419521|K13379 reversibly glycosylated polypeptide / UDP-arabinopyranose mutase [EC:2.4.1.- 5.4.99.30] | (RefSeq) probable UDP-arabinopyranose mutase 5	Amino sugar and nucleotide sugar metabolism (ko00520)	--	--	Reversibly glycosylated polypeptide	S	Function unknown	--
MD04G1240900	-0.827983	-0.389397	-0.0883772	0.640361	0.361986	0.303411	--	--	Cellular Component: cell wall (GO:0005618);; Cellular Component: Golgi apparatus (GO:0005794);; Cellular Component: cytosol (GO:0005829);; Biological Process: glucose catabolic process (GO:0006007);; Molecular Function: glycogenin glucosyltransferase activity (GO:0008466);; Cellular Component: plasmodesma (GO:0009506);; Biological Process: response to ethylene (GO:0009723);; Biological Process: r…	--	--	--	--	--	S	Function unknown	cellular component: cell (GO:0005623);; cellular component: cell part (GO:0044464);; cellular component: organelle (GO:0043226);; biological process: metabolic process (GO:0008152);; biological process: single-organism process (GO:0044699);; molecular function: catalytic activity (GO:0003824);; cellular component: cell junction (GO:0030054);; biological process: response to stimulus (GO:0050896);…
MD04G1245600	-1.34385	-0.771025	-0.289009	0.69558	1.01863	0.689679	--	--	Molecular Function: phosphoprotein phosphatase activity (GO:0004721);; Cellular Component: nucleus (GO:0005634);; Biological Process: metabolic process (GO:0008152);;	--	--	[T]	Signal transduction mechanisms	Protein phosphatase 2C	T	Signal transduction mechanisms	molecular function: catalytic activity (GO:0003824);; biological process: metabolic process (GO:0008152);; biological process: cellular process (GO:0009987);; cellular component: cell (GO:0005623);; cellular component: organelle (GO:0043226);; cellular component: cell part (GO:0044464)
MD05G1040900	-0.586816	-0.298878	-0.0305623	0.475349	0.227576	0.213331	[C]	Energy production and conversion	Molecular Function: dihydrolipoyllysine-residue acetyltransferase activity (GO:0004742);; Cellular Component: plasma membrane (GO:0005886);; Biological Process: acetyl-CoA metabolic process (GO:0006084);; Biological Process: embryo development ending in seed dormancy (GO:0009793);; Cellular Component: chloroplast envelope (GO:0009941);; Biological Process: sterol biosynthetic process (GO:0016126)…	K00627|0|mdm:103443887|K00627 pyruvate dehydrogenase E2 component (dihydrolipoamide acetyltransferase) [EC:2.3.1.12] | (RefSeq) dihydrolipoyllysine-residue acetyltransferase component 5 of pyruvate dehydrogenase complex, chloroplastic	Glycolysis / Gluconeogenesis (ko00010);; Citrate cycle (TCA cycle) (ko00020);; Pyruvate metabolism (ko00620);; Carbon metabolism (ko01200)	[C]	Energy production and conversion	2-oxoacid dehydrogenases acyltransferase (catalytic domain);; Biotin-requiring enzyme;; e3 binding domain	C	Energy production and conversion	molecular function: catalytic activity (GO:0003824);; cellular component: cell (GO:0005623);; cellular component: membrane (GO:0016020);; cellular component: cell part (GO:0044464);; biological process: metabolic process (GO:0008152);; biological process: cellular process (GO:0009987);; biological process: reproduction (GO:0000003);; biological process: reproductive process (GO:0022414);; biologi…
MD05G1041900	-0.574801	-0.289421	0.146558	0.533758	0.10225	0.0816555	[S]	Function unknown	--	--	--	[S]	Function unknown	SNARE associated Golgi protein	S	Function unknown	--
MD05G1045600	-1.35703	-0.484988	-0.074486	0.69323	0.684163	0.539114	[G]	Carbohydrate transport and metabolism	Molecular Function: transporter activity (GO:0005215);; Biological Process: sodium ion transport (GO:0006814);; Cellular Component: membrane (GO:0016020);; Biological Process: transmembrane transport (GO:0055085);;	K03319|0|pxb:103956131|K03319 divalent anion:Na+ symporter, DASS family | (RefSeq) dicarboxylate transporter 2, chloroplastic-like	--	--	--	Sodium:sulfate symporter transmembrane region;; Citrate transporter	P	Inorganic ion transport and metabolism	molecular function: transporter activity (GO:0005215);; biological process: localization (GO:0051179);; cellular component: membrane (GO:0016020)
MD05G1052000	-0.973119	0.543096	-0.326759	-0.0100139	0.180841	0.585955	--	--	--	K14488|5.74051e-68|mdm:103454230|K14488 SAUR family protein | (RefSeq) auxin-induced protein 15A-like	Plant hormone signal transduction (ko04075)	--	--	Auxin responsive protein	S	Function unknown	--
MD05G1069100	-0.79311	-0.00873608	0.089804	0.45446	0.139895	0.117687	[G]	Carbohydrate transport and metabolism	Cellular Component: integral component of membrane (GO:0016021);; Molecular Function: substrate-specific transmembrane transporter activity (GO:0022891);; Biological Process: transmembrane transport (GO:0055085);;	--	--	[R]	General function prediction only	Sugar (and other) transporter;; Major Facilitator Superfamily	G	Carbohydrate transport and metabolism	cellular component: membrane (GO:0016020);; cellular component: membrane part (GO:0044425);; molecular function: transporter activity (GO:0005215);; biological process: localization (GO:0051179)
MD05G1089600	-0.97684	0.640021	-1.14796	1.39542	0.140573	-0.051209	--	--	Molecular Function: DNA binding (GO:0003677);; Molecular Function: chromatin binding (GO:0003682);;	K09422|0|mdm:103436434|K09422 myb proto-oncogene protein, plant | (RefSeq) MYB3; transcription factor MYB44-like	--	[K]	Transcription	Myb-like DNA-binding domain;; Myb-like DNA-binding domain	K	Transcription	molecular function: binding (GO:0005488)
MD05G1098200	-0.777681	-0.226301	-0.262146	0.475369	0.453468	0.337291	--	--	--	--	--	--	--	BTB/POZ domain	S	Function unknown	--
MD05G1120700	-0.740466	-0.151441	0.0201158	0.368353	0.295877	0.207561	--	--	--	--	--	[R]	General function prediction only	C2 domain;; Synaptotagmin-like mitochondrial-lipid-binding domain	S	Function unknown	--
MD05G1121900	-0.452526	-0.504773	-0.588937	0.858941	0.490165	0.197131	[G]	Carbohydrate transport and metabolism	--	K01188|0|mdm:103410606|K01188 beta-glucosidase [EC:3.2.1.21] | (RefSeq) beta-glucosidase 12-like	Cyanoamino acid metabolism (ko00460);; Starch and sucrose metabolism (ko00500);; Phenylpropanoid biosynthesis (ko00940)	[G]	Carbohydrate transport and metabolism	Glycosyl hydrolase family 1	G	Carbohydrate transport and metabolism	--
MD05G1122200	-0.917075	-0.367226	-0.0441301	0.54558	0.479297	0.303554	[P]	Inorganic ion transport and metabolism	--	--	--	--	--	Cytochrome C biogenesis protein transmembrane region	S	Function unknown	--
MD05G1155100	-0.477301	-0.476187	-0.489068	1.72007	-0.283633	0.0061135	[E]	Amino acid transport and metabolism	Biological Process: branched-chain amino acid biosynthetic process (GO:0009082);; Molecular Function: transferase activity, transferring acyl groups, acyl groups converted into alkyl on transfer (GO:0046912);;	K01649|0|mdm:103409760|K01649 2-isopropylmalate synthase [EC:2.3.3.13] | (RefSeq) 2-isopropylmalate synthase A-like	Valine, leucine and isoleucine biosynthesis (ko00290);; Pyruvate metabolism (ko00620);; 2-Oxocarboxylic acid metabolism (ko01210);; Biosynthesis of amino acids (ko01230)	[E]	Amino acid transport and metabolism	HMGL-like	E	Amino acid transport and metabolism	biological process: metabolic process (GO:0008152);; biological process: cellular process (GO:0009987);; biological process: single-organism process (GO:0044699);; molecular function: catalytic activity (GO:0003824)
MD05G1163900	-0.853402	-0.588003	-0.255493	0.578781	0.638323	0.479794	--	--	--	--	--	--	--	Lipase (class 3)	S	Function unknown	--
MD05G1179100	-0.888854	-0.354005	-0.146307	0.328655	0.407161	0.65335	[I]	Lipid transport and metabolism	Biological Process: metabolic process (GO:0008152);; Molecular Function: transferase activity, transferring acyl groups other than amino-acyl groups (GO:0016747);;	K07513|0|mdm:103435806|K07513 acetyl-CoA acyltransferase 1 [EC:2.3.1.16] | (RefSeq) 3-ketoacyl-CoA thiolase 2, peroxisomal	Fatty acid degradation (ko00071);; Valine, leucine and isoleucine degradation (ko00280);; alpha-Linolenic acid metabolism (ko00592);; Biosynthesis of unsaturated fatty acids (ko01040);; Fatty acid metabolism (ko01212);; Peroxisome (ko04146)	[I]	Lipid transport and metabolism	Thiolase, N-terminal domain;; Thiolase, C-terminal domain	I	Lipid transport and metabolism	biological process: metabolic process (GO:0008152);; molecular function: catalytic activity (GO:0003824)
MD05G1207000	-0.515144	-0.232884	-0.359644	0.892354	0.542112	-0.326795	[Q]	Secondary metabolites biosynthesis, transport and catabolism	Molecular Function: iron ion binding (GO:0005506);; Cellular Component: cytoplasmic vesicle (GO:0016023);; Biological Process: secretion by cell (GO:0032940);; Biological Process: gibberellin catabolic process (GO:0045487);; Molecular Function: C-19 gibberellin 2-beta-dioxygenase activity (GO:0052634);; Biological Process: oxidation-reduction process (GO:0055114);;	K04125|0|mdm:103435672|K04125 gibberellin 2-oxidase [EC:1.14.11.13] | (RefSeq) gibberellin 2-beta-dioxygenase 1-like	Diterpenoid biosynthesis (ko00904)	[QR]	Secondary metabolites biosynthesis, transport and catabolism;; General function prediction only	2OG-Fe(II) oxygenase superfamily;; non-haem dioxygenase in morphine synthesis N-terminal	S	Function unknown	molecular function: binding (GO:0005488);; biological process: cellular process (GO:0009987);; biological process: single-organism process (GO:0044699);; biological process: localization (GO:0051179);; biological process: metabolic process (GO:0008152);; molecular function: catalytic activity (GO:0003824)
MD05G1241700	-0.780922	-0.0764781	0.0854959	0.643842	0.0608312	0.0672316	--	--	--	--	--	--	--	Protein of unknown function (DUF1639)	S	Function unknown	--
MD05G1256300	-0.775778	-0.49318	-0.23497	0.74374	0.570254	0.189934	--	--	--	K14508|0|pxb:103948016|K14508 regulatory protein NPR1 | (RefSeq) regulatory protein NPR3-like	Plant hormone signal transduction (ko04075)	[R]	General function prediction only	NPR1/NIM1 like defence protein C terminal;; Domain of unknown function (DUF3420);; BTB/POZ domain;; Ankyrin repeats (many copies);; Ankyrin repeats (3 copies);; Ankyrin repeat;; Ankyrin repeat	S	Function unknown	--
MD05G1262600	-0.747755	-0.339508	-0.439123	1.69746	-0.0946011	-0.0764755	[QV]	Secondary metabolites biosynthesis, transport and catabolism;; Defense mechanisms	--	K20667|0|mdm:103450666|K20667 beta-amyrin 28-monooxygenase [EC:1.14.13.201] | (RefSeq) beta-amyrin 28-oxidase-like	--	[QI]	Secondary metabolites biosynthesis, transport and catabolism;; Lipid transport and metabolism	Cytochrome P450	Q	Secondary metabolites biosynthesis, transport and catabolism	--
MD05G1274600	-0.565542	-0.455403	-0.403608	0.733909	0.710051	-0.0194069	[E]	Amino acid transport and metabolism	Biological Process: amino acid transmembrane transport (GO:0003333);; Molecular Function: amino acid transmembrane transporter activity (GO:0015171);; Cellular Component: integral component of membrane (GO:0016021);;	--	--	[E]	Amino acid transport and metabolism	Amino acid permease;; Amino acid permease;; C-terminus of AA_permease	E	Amino acid transport and metabolism	biological process: single-organism process (GO:0044699);; biological process: localization (GO:0051179);; molecular function: transporter activity (GO:0005215);; cellular component: membrane (GO:0016020);; cellular component: membrane part (GO:0044425)
MD05G1274700	-0.434907	-0.020973	-0.18156	0.784367	0.231024	-0.377952	[E]	Amino acid transport and metabolism	--	--	--	[E]	Amino acid transport and metabolism	Amino acid permease;; Amino acid permease;; C-terminus of AA_permease	E	Amino acid transport and metabolism	--
MD05G1282600	-1.02126	-0.28497	-0.340545	0.656703	0.562556	0.427513	[C]	Energy production and conversion	Molecular Function: pyruvate dehydrogenase (acetyl-transferring) activity (GO:0004739);; Molecular Function: zinc ion binding (GO:0008270);; Cellular Component: chloroplast envelope (GO:0009941);; Biological Process: pollen tube development (GO:0048868);; Biological Process: oxidation-reduction process (GO:0055114);;	K00162|0|mdm:103408973|K00162 pyruvate dehydrogenase E1 component beta subunit [EC:1.2.4.1] | (RefSeq) pyruvate dehydrogenase E1 component subunit beta-3, chloroplastic-like	Glycolysis / Gluconeogenesis (ko00010);; Citrate cycle (TCA cycle) (ko00020);; Pyruvate metabolism (ko00620);; Carbon metabolism (ko01200)	[C]	Energy production and conversion	Transketolase, pyrimidine binding domain;; Transketolase, C-terminal domain	C	Energy production and conversion	molecular function: catalytic activity (GO:0003824);; biological process: metabolic process (GO:0008152);; biological process: single-organism process (GO:0044699);; molecular function: binding (GO:0005488);; cellular component: cell (GO:0005623);; cellular component: organelle (GO:0043226);; cellular component: organelle part (GO:0044422);; cellular component: cell part (GO:0044464);; biological…
MD05G1282700	-0.949793	0.667992	-0.525688	0.620224	0.060929	0.126335	[Q]	Secondary metabolites biosynthesis, transport and catabolism	Molecular Function: oxidoreductase activity, acting on single donors with incorporation of molecular oxygen, incorporation of two atoms of oxygen (GO:0016702);;	K09840|0|mdm:103435153|K09840 9-cis-epoxycarotenoid dioxygenase [EC:1.13.11.51] | (RefSeq) probable 9-cis-epoxycarotenoid dioxygenase NCED5, chloroplastic	Carotenoid biosynthesis (ko00906)	[Q]	Secondary metabolites biosynthesis, transport and catabolism	Retinal pigment epithelial membrane protein	Q	Secondary metabolites biosynthesis, transport and catabolism	molecular function: catalytic activity (GO:0003824);; biological process: metabolic process (GO:0008152);; biological process: single-organism process (GO:0044699)
MD05G1284800	-0.830155	-0.396273	-0.0375336	0.609801	0.417642	0.236519	[M]	Cell wall/membrane/envelope biogenesis	Molecular Function: phospho-N-acetylmuramoyl-pentapeptide-transferase activity (GO:0008963);; Cellular Component: integral component of membrane (GO:0016021);; Molecular Function: UDP-N-acetylmuramoyl-L-alanyl-D-glutamyl-meso-2,6-diaminopimelyl-D-alanyl-D-alanine:undecaprenyl-phosphate transferase activity (GO:0051992);;	K01000|0|mdm:103408893|K01000 phospho-N-acetylmuramoyl-pentapeptide-transferase [EC:2.7.8.13] | (RefSeq) phospho-N-acetylmuramoyl-pentapeptide-transferase homolog	Vancomycin resistance (ko01502)	--	--	Glycosyl transferase family 4	J	Translation, ribosomal structure and biogenesis	molecular function: catalytic activity (GO:0003824);; cellular component: membrane (GO:0016020);; cellular component: membrane part (GO:0044425)
MD05G1311400	-1.62945	0.532747	-0.740179	1.00226	0.366729	0.467894	--	--	Molecular Function: DNA binding (GO:0003677);; Molecular Function: transcription factor activity, sequence-specific DNA binding (GO:0003700);; Cellular Component: nucleus (GO:0005634);; Biological Process: regulation of transcription, DNA-templated (GO:0006355);;	K09286|1.48897e-114|mdm:103434825|K09286 EREBP-like factor | (RefSeq) AP2D18; ethylene-responsive transcription factor 4	--	--	--	AP2 domain	K	Transcription	molecular function: binding (GO:0005488);; molecular function: nucleic acid binding transcription factor activity (GO:0001071);; biological process: biological regulation (GO:0065007);; cellular component: cell (GO:0005623);; cellular component: organelle (GO:0043226);; cellular component: cell part (GO:0044464)
MD05G1325800	-1.52602	-0.20095	-0.465819	0.772966	0.678812	0.74101	--	--	Molecular Function: inositol hexakisphosphate binding (GO:0000822);; Biological Process: auxin-activated signaling pathway (GO:0009734);;	K14485|0|mdm:103427835|K14485 transport inhibitor response 1 | (RefSeq) protein TRANSPORT INHIBITOR RESPONSE 1-like	Plant hormone signal transduction (ko04075)	[R]	General function prediction only	Leucine Rich repeats (2 copies);; Leucine Rich repeat	S	Function unknown	molecular function: binding (GO:0005488);; biological process: cellular process (GO:0009987);; biological process: signaling (GO:0023052);; biological process: single-organism process (GO:0044699);; biological process: response to stimulus (GO:0050896);; biological process: biological regulation (GO:0065007)
[truncated: 244 more rows]

## Sheet: Cluster4
#ID	Merge1	Merge2	Merge3	Merge4	Merge5	Merge6	COG_class	COG_class_annotation	GO_annotation	KEGG_annotation	KEGG_pathway_annotation	KOG_class	KOG_class_annotation	Pfam_annotation	eggNOG_class	eggNOG_class_annotation	GO_second_level_annotation
MD00G1007700	0.291363	0.706328	-0.540944	-0.261994	-0.360607	0.165854	--	--	--	--	--	--	--	BES1/BZR1 plant transcription factor, N-terminal	S	Function unknown	--
MD00G1018400	0.0878311	0.318257	0.401576	-0.761868	-0.470626	0.424831	--	--	--	--	--	--	--	C1 domain;; Zinc finger, ZZ type	S	Function unknown	--
[truncated: 389 more rows]

## Sheet: Cluster5
#ID	Merge1	Merge2	Merge3	Merge4	Merge5	Merge6	COG_class	COG_class_annotation	GO_annotation	KEGG_annotation	KEGG_pathway_annotation	KOG_class	KOG_class_annotation	Pfam_annotation	eggNOG_class	eggNOG_class_annotation	GO_second_level_annotation
[truncated: 341 more rows]

[truncated: 3 more sheets: Cluster6, Cluster7, Cluster8]
