# Supplementary material for: New Insights into MdSPS4-Mediated Sucrose Accumulation under Different Nitrogen Levels Revealed by Physiological and Transcriptomic Analysis
Source: Int J Mol Sci. 2022 Dec 16;23(24):16073. doi: 10.3390/ijms232416073 (PMC9782777; doi:10.3390/ijms232416073)
Supplement: Supplementary file 1 [file ijms-23-16073-s001.zip › Table S8.xls]

## Sheet: S1-2 vs S1-0
#ID	Family	Type
MD00G1113500	C2H2	TF
MD01G1078000	WRKY	TF
MD01G1083400	B3-ARF	TF
MD01G1090900	MYB-related	TF
MD01G1153500	Alfin-like	TF
MD01G1154000	C3H	TF
MD01G1177000	AP2/ERF-ERF	TF
MD01G1177100	AP2/ERF-ERF	TF
MD01G1177200	AP2/ERF-ERF	TF
MD01G1206800	GRAS	TF
MD01G1226600	HB-HD-ZIP	TF
MD02G1012900	HB-KNOX	TF
MD02G1039600	GRAS	TF
MD02G1046900	HSF	TF
MD02G1110700	DBB	TF
MD02G1176000	AP2/ERF-AP2	TF
MD02G1192800	HB-HD-ZIP	TF
MD02G1315700	bHLH	TF
MD03G1057400	WRKY	TF
MD03G1086800	GARP-G2-like	TF
MD03G1116000	B3-ARF	TF
MD03G1222700	NAC	TF
MD03G1231800	AP2/ERF-ERF	TF
MD03G1246200	BES1	TF
MD04G1058000	AP2/ERF-ERF	TF
MD04G1058200	AP2/ERF-ERF	TF
MD05G1024300	Trihelix	TF
MD05G1089600	MYB	TF
MD05G1311400	AP2/ERF-ERF	TF
MD05G1321800	NAC	TF
MD05G1349800	WRKY	TF
MD06G1002100	bZIP	TF
MD06G1031700	NAC	TF
MD06G1051800	AP2/ERF-ERF	TF
MD06G1051900	AP2/ERF-ERF	TF
MD06G1105500	AP2/ERF-ERF	TF
MD06G1120000	bHLH	TF
MD06G1138800	SBP	TF
MD06G1204000	SBP	TF
MD06G1232100	NF-X1	TF
MD07G1099400	AP2/ERF-ERF	TF
MD07G1117200	C2C2-YABBY	TF
MD07G1222900	C3H	TF
MD07G1233200	bZIP	TF
MD07G1248600	AP2/ERF-ERF	TF
MD07G1266500	HSF	TF
MD07G1301800	NAC	TF
MD08G1086500	C2H2	TF
MD08G1092000	MYB	TF
MD08G1127200	WRKY	TF
MD08G1137500	Tify	TF
MD08G1147100	bZIP	TF
MD09G1049000	HB-HD-ZIP	TF
MD09G1078300	bZIP	TF
MD09G1088700	LOB	TF
MD09G1112500	HB-KNOX	TF
MD09G1131800	C2C2-CO-like	TF
MD09G1150700	WRKY	TF
MD09G1169000	GARP-G2-like	TF
MD09G1178600	Tify	TF
MD09G1192300	C2H2	TF
MD09G1206700	AP2/ERF-ERF	TF
MD09G1279300	MYB-related	TF
MD10G1271000	MADS-MIKC	TF
MD10G1290400	AP2/ERF-ERF	TF
MD10G1336100	GRAS	TF
MD11G1095900	GARP-G2-like	TF
MD11G1137400	C2C2-GATA	TF
MD11G1172500	OFP	TF
MD11G1200400	NF-YB	TF
MD11G1229600	GRAS	TF
MD11G1269800	DBB	TF
MD12G1181000	WRKY	TF
MD13G1046100	AP2/ERF-RAV	TF
MD13G1059200	MADS-MIKC	TF
MD13G1069200	NAC	TF
MD13G1073500	TCP	TF
MD13G1130700	AP2/ERF-ERF	TF
MD13G1141400	SBP	TF
MD13G1158700	FAR1	TF
MD13G1185200	NF-YC	TF
MD13G1239100	WRKY	TF
MD14G1015900	HSF	TF
MD14G1094300	Trihelix	TF
MD14G1215700	MADS-MIKC	TF
MD14G1227500	MYB	TF
MD15G1036500	AP2/ERF-ERF	TF
MD15G1051000	MYB	TF
MD15G1062500	C3H	TF
MD15G1071400	C2H2	TF
MD15G1078900	AP2/ERF-ERF	TF
MD15G1080700	HSF	TF
MD15G1093800	AP2/ERF-ERF	TF
MD15G1136600	NAC	TF
MD15G1220400	Tify	TF
MD15G1221100	AP2/ERF-ERF	TF
MD15G1259500	TUB	TF
MD15G1294700	LOB	TF
MD15G1300200	bZIP	TF
MD15G1326800	AP2/ERF-ERF	TF
MD15G1365500	AP2/ERF-ERF	TF
MD15G1377800	bHLH	TF
MD15G1384500	MADS-MIKC	TF
MD16G1016700	HSF	TF
MD16G1043000	C2C2-CO-like	TF
MD16G1058500	MADS-MIKC	TF
MD16G1130200	Trihelix	TF
MD16G1159200	C2C2-GATA	TF
MD16G1175400	TUB	TF
MD16G1228600	MYB	TF
MD17G1078600	LOB	TF
MD17G1112700	GRAS	TF
MD17G1184100	MYB-related	TF
MD17G1260700	GRAS	TF
Malus_domestica_newGene_126	AP2/ERF-ERF	TF

## Sheet: S1-3 vs S1-0
#ID	Family	Type
MD00G1007700	BES1	TF
MD00G1031600	SBP	TF
MD00G1107100	C3H	TF
MD00G1113500	C2H2	TF
MD00G1125100	C2C2-Dof	TF
MD01G1083400	B3-ARF	TF
MD01G1090900	MYB-related	TF
MD01G1158600	AP2/ERF-ERF	TF
MD01G1177000	AP2/ERF-ERF	TF
MD01G1177100	AP2/ERF-ERF	TF
MD01G1177200	AP2/ERF-ERF	TF
MD01G1205100	C2H2	TF
MD01G1206800	GRAS	TF
MD02G1012900	HB-KNOX	TF
MD02G1014300	DBP	TF
MD02G1039600	GRAS	TF
MD02G1046900	HSF	TF
MD02G1060200	AP2/ERF-ERF	TF
MD02G1080200	C3H	TF
MD02G1110700	DBB	TF
MD02G1176000	AP2/ERF-AP2	TF
MD02G1263700	C2H2	TF
MD02G1309800	NF-YA	TF
MD02G1315600	bHLH	TF
MD02G1315700	bHLH	TF
MD03G1017000	MYB-related	TF
MD03G1057400	WRKY	TF
MD03G1086800	GARP-G2-like	TF
MD03G1116000	B3-ARF	TF
MD03G1143600	bZIP	TF
MD03G1152700	E2F-DP	TF
MD03G1246200	BES1	TF
MD03G1258300	HSF	TF
MD04G1008300	GARP-G2-like	TF
MD04G1052000	C2C2-GATA	TF
MD04G1058000	AP2/ERF-ERF	TF
MD04G1058200	AP2/ERF-ERF	TF
MD04G1064700	HSF	TF
MD04G1069300	TCP	TF
MD04G1147800	MYB	TF
MD04G1203700	MYB-related	TF
MD04G1226400	WRKY	TF
MD05G1024300	Trihelix	TF
MD05G1072500	B3	TF
MD05G1311400	AP2/ERF-ERF	TF
MD06G1001500	SBP	TF
MD06G1002100	bZIP	TF
MD06G1031700	NAC	TF
MD06G1032500	C2C2-LSD	TF
MD06G1051800	AP2/ERF-ERF	TF
MD06G1088700	HB-BELL	TF
MD06G1120000	bHLH	TF
MD06G1138800	SBP	TF
MD06G1143600	Trihelix	TF
MD06G1187600	HB-HD-ZIP	TF
MD06G1204000	SBP	TF
MD06G1217200	MYB	TF
MD06G1234500	zf-HD	TF
MD07G1002900	MYB-related	TF
MD07G1011300	NF-YA	TF
MD07G1018800	bZIP	TF
MD07G1061400	MYB	TF
MD07G1099400	AP2/ERF-ERF	TF
MD07G1156200	HB-HD-ZIP	TF
MD07G1160700	bHLH	TF
MD07G1173900	C2C2-GATA	TF
MD07G1205600	HB-BELL	TF
MD07G1211300	MYB	TF
MD07G1224600	Trihelix	TF
MD07G1233200	bZIP	TF
MD07G1266500	HSF	TF
MD07G1273500	C2H2	TF
MD07G1277400	GRAS	TF
MD08G1015700	C3H	TF
MD08G1024200	HB-BELL	TF
MD08G1078800	bZIP	TF
MD08G1096700	NAC	TF
MD08G1137500	Tify	TF
MD08G1147100	bZIP	TF
MD08G1207700	bHLH	TF
MD09G1049000	HB-HD-ZIP	TF
MD09G1078300	bZIP	TF
MD09G1079200	C2C2-CO-like	TF
MD09G1088700	LOB	TF
MD09G1131800	C2C2-CO-like	TF
MD09G1169000	GARP-G2-like	TF
MD09G1178600	Tify	TF
MD09G1192300	C2H2	TF
MD09G1206700	AP2/ERF-ERF	TF
MD09G1279300	MYB-related	TF
MD10G1041500	NAC	TF
MD10G1069900	bZIP	TF
MD10G1089300	GARP-G2-like	TF
MD10G1115500	bHLH	TF
MD10G1274200	BES1	TF
MD10G1289100	HB-other	TF
MD10G1290000	C2H2	TF
MD11G1054000	bZIP	TF
MD11G1079200	C2H2	TF
MD11G1080800	MYB-related	TF
MD11G1095900	GARP-G2-like	TF
MD11G1133100	C2H2	TF
MD11G1137400	C2C2-GATA	TF
MD11G1140600	HB-BELL	TF
MD11G1200400	NF-YB	TF
MD11G1239900	NAC	TF
MD11G1269800	DBB	TF
MD12G1017900	HSF	TF
MD12G1205700	HB-KNOX	TF
MD12G1236500	GeBP	TF
MD13G1002700	MYB	TF
MD13G1025200	HB-HD-ZIP	TF
MD13G1042600	AP2/ERF-ERF	TF
MD13G1059200	MADS-MIKC	TF
MD13G1069200	NAC	TF
MD13G1073500	TCP	TF
MD13G1116600	S1Fa-like	TF
MD13G1122900	TCP	TF
MD13G1141400	SBP	TF
MD13G1150700	WRKY	TF
MD13G1174100	TUB	TF
MD13G1175800	SBP	TF
MD13G1185200	NF-YC	TF
MD14G1015900	HSF	TF
MD14G1094300	Trihelix	TF
MD14G1165600	C2H2	TF
MD14G1185200	LIM	TF
MD14G1215700	MADS-MIKC	TF
MD15G1021900	HB-BELL	TF
MD15G1051000	MYB	TF
MD15G1051400	MYB	TF
MD15G1062500	C3H	TF
MD15G1071400	C2H2	TF
MD15G1078900	AP2/ERF-ERF	TF
MD15G1092200	HB-HD-ZIP	TF
MD15G1093800	AP2/ERF-ERF	TF
MD15G1097000	MYB	TF
MD15G1185400	HSF	TF
MD15G1213400	NF-YA	TF
MD15G1220400	Tify	TF
MD15G1230800	HB-WOX	TF
MD15G1259500	TUB	TF
MD15G1271200	HB-BELL	TF
MD15G1276300	C2C2-Dof	TF
MD15G1300200	bZIP	TF
MD15G1301100	AP2/ERF-AP2	TF
MD15G1323400	C2H2	TF
MD15G1326800	AP2/ERF-ERF	TF
MD15G1377800	bHLH	TF
MD16G1043000	C2C2-CO-like	TF
MD16G1058500	MADS-MIKC	TF
MD16G1109700	Trihelix	TF
MD16G1126400	C2C2-CO-like	TF
MD16G1130200	Trihelix	TF
MD16G1159200	C2C2-GATA	TF
MD16G1172700	C3H	TF
MD16G1175400	TUB	TF
MD16G1228600	MYB	TF
MD17G1049000	HB-HD-ZIP	TF
MD17G1051200	zf-HD	TF
MD17G1051600	NAC	TF
MD17G1078600	LOB	TF
MD17G1107000	C3H	TF
MD17G1112700	GRAS	TF
MD17G1209000	AP2/ERF-ERF	TF
MD17G1260700	GRAS	TF
Malus_domestica_newGene_126	AP2/ERF-ERF	TF
Malus_domestica_newGene_8297	C2H2	TF

## Sheet: S2-2 vs S2-0
#ID	Family	Type
MD00G1125100	C2C2-Dof	TF
MD01G1041900	C2H2	TF
MD01G1090900	MYB-related	TF
MD01G1092300	NAC	TF
MD01G1093700	NAC	TF
MD01G1154000	C3H	TF
MD01G1177000	AP2/ERF-ERF	TF
MD01G1226600	HB-HD-ZIP	TF
MD02G1009200	bHLH	TF
MD02G1315600	bHLH	TF
MD03G1068400	C3H	TF
MD03G1086800	GARP-G2-like	TF
MD03G1183400	NF-YB	TF
MD03G1231800	AP2/ERF-ERF	TF
MD04G1058000	AP2/ERF-ERF	TF
MD04G1058200	AP2/ERF-ERF	TF
MD04G1061200	HB-HD-ZIP	TF
MD04G1154600	Trihelix	TF
MD04G1167700	WRKY	TF
MD05G1089600	MYB	TF
MD05G1349800	WRKY	TF
MD05G1360300	GRAS	TF
MD06G1002100	bZIP	TF
MD06G1039500	GARP-ARR-B	TF
MD06G1051800	AP2/ERF-ERF	TF
MD06G1051900	AP2/ERF-ERF	TF
MD06G1194500	C2C2-Dof	TF
MD06G1234500	zf-HD	TF
MD07G1173900	C2C2-GATA	TF
MD07G1222900	C3H	TF
MD07G1248600	AP2/ERF-ERF	TF
MD07G1266500	HSF	TF
MD07G1301800	NAC	TF
MD08G1086500	C2H2	TF
MD08G1092000	MYB	TF
MD08G1180200	AP2/ERF-ERF	TF
MD08G1188500	HB-HD-ZIP	TF
MD09G1078300	bZIP	TF
MD09G1169000	GARP-G2-like	TF
MD09G1224500	WRKY	TF
MD09G1233000	bHLH	TF
MD09G1279300	MYB-related	TF
MD10G1290400	AP2/ERF-ERF	TF
MD11G1054000	bZIP	TF
MD11G1097900	GRAS	TF
MD11G1098100	GRAS	TF
MD12G1055800	HB-HD-ZIP	TF
MD12G1181000	WRKY	TF
MD12G1198600	MYB	TF
MD12G1259900	C3H	TF
MD13G1070600	C2C2-Dof	TF
MD14G1001000	NAC	TF
MD14G1094300	Trihelix	TF
MD14G1243400	MYB-related	TF
MD15G1032200	NAC	TF
MD15G1057700	HSF	TF
MD15G1071400	C2H2	TF
MD15G1076600	MYB	TF
MD15G1136600	NAC	TF
MD15G1185400	HSF	TF
MD15G1221100	AP2/ERF-ERF	TF
MD15G1344900	NAC	TF
MD15G1365500	AP2/ERF-ERF	TF
MD15G1384500	MADS-MIKC	TF
MD15G1415700	NAC	TF
MD16G1047700	AP2/ERF-RAV	TF
MD16G1058500	MADS-MIKC	TF
MD16G1121200	CAMTA	TF
MD17G1078600	LOB	TF
MD17G1244300	AP2/ERF-ERF	TF

## Sheet: S2-3 vs S2-0
#ID	Family	Type
MD00G1125100	C2C2-Dof	TF
MD01G1036200	HB-HD-ZIP	TF
MD01G1041900	C2H2	TF
MD01G1090900	MYB-related	TF
MD01G1092300	NAC	TF
MD01G1093700	NAC	TF
MD01G1154000	C3H	TF
MD01G1155000	bHLH	TF
MD01G1158600	AP2/ERF-ERF	TF
MD01G1177000	AP2/ERF-ERF	TF
MD01G1226600	HB-HD-ZIP	TF
MD02G1166700	GARP-G2-like	TF
MD02G1265300	AP2/ERF-AP2	TF
MD03G1049900	AP2/ERF-ERF	TF
MD03G1068400	C3H	TF
MD03G1086800	GARP-G2-like	TF
MD03G1089700	GRAS	TF
MD03G1128200	C2H2	TF
MD03G1183400	NF-YB	TF
MD03G1231800	AP2/ERF-ERF	TF
MD03G1295200	bZIP	TF
MD04G1009000	AP2/ERF-ERF	TF
MD04G1058000	AP2/ERF-ERF	TF
MD04G1058200	AP2/ERF-ERF	TF
MD04G1061200	HB-HD-ZIP	TF
MD04G1142200	MYB	TF
MD04G1154600	Trihelix	TF
MD04G1167700	WRKY	TF
MD05G1027000	bZIP	TF
MD05G1031400	FAR1	TF
MD05G1089600	MYB	TF
MD05G1249100	FAR1	TF
MD05G1273300	NF-YA	TF
MD05G1274200	C3H	TF
MD05G1360300	GRAS	TF
MD06G1002100	bZIP	TF
MD06G1039500	GARP-ARR-B	TF
MD06G1051800	AP2/ERF-ERF	TF
MD06G1051900	AP2/ERF-ERF	TF
MD06G1138800	SBP	TF
MD06G1234600	C2H2	TF
MD07G1002500	HB-HD-ZIP	TF
MD07G1068800	Trihelix	TF
MD07G1156200	HB-HD-ZIP	TF
MD07G1163200	NAC	TF
MD07G1205600	HB-BELL	TF
MD07G1222900	C3H	TF
MD07G1224600	Trihelix	TF
MD07G1248600	AP2/ERF-ERF	TF
MD07G1301800	NAC	TF
MD08G1015500	B3-ARF	TF
MD08G1033100	C2H2	TF
MD08G1049600	C2C2-CO-like	TF
MD08G1086500	C2H2	TF
MD08G1180200	AP2/ERF-ERF	TF
MD09G1053700	NAC	TF
MD09G1078300	bZIP	TF
MD09G1079200	C2C2-CO-like	TF
MD09G1088700	LOB	TF
MD09G1155200	MADS-MIKC	TF
MD09G1169000	GARP-G2-like	TF
MD09G1233000	bHLH	TF
MD09G1279300	MYB-related	TF
MD09G1285400	WRKY	TF
MD10G1024800	Trihelix	TF
MD10G1074000	bHLH	TF
MD10G1100500	HB-PHD	TF
MD10G1146100	bZIP	TF
MD10G1290400	AP2/ERF-ERF	TF
MD11G1095900	GARP-G2-like	TF
MD11G1098100	GRAS	TF
MD12G1001200	NAC	TF
MD12G1055800	HB-HD-ZIP	TF
MD12G1181000	WRKY	TF
MD12G1198600	MYB	TF
MD12G1216800	C2H2	TF
MD12G1259900	C3H	TF
MD13G1016900	C2H2	TF
MD13G1046100	AP2/ERF-RAV	TF
MD13G1054700	bHLH	TF
MD13G1059200	MADS-MIKC	TF
MD13G1070600	C2C2-Dof	TF
MD13G1075000	MYB	TF
MD14G1019200	bZIP	TF
MD14G1063300	bHLH	TF
MD14G1094100	Trihelix	TF
MD14G1094300	Trihelix	TF
MD14G1201600	C2C2-Dof	TF
MD14G1215700	MADS-MIKC	TF
MD15G1015100	bZIP	TF
MD15G1025400	TUB	TF
MD15G1032200	NAC	TF
MD15G1071400	C2H2	TF
MD15G1076600	MYB	TF
MD15G1133400	C3H	TF
MD15G1136600	NAC	TF
MD15G1180700	GARP-G2-like	TF
MD15G1185400	HSF	TF
MD15G1211100	MYB-related	TF
MD15G1221100	AP2/ERF-ERF	TF
MD15G1221400	B3-ARF	TF
MD15G1279200	GARP-G2-like	TF
MD15G1344900	NAC	TF
MD15G1359400	B3-ARF	TF
MD15G1360600	bZIP	TF
MD15G1384500	MADS-MIKC	TF
MD15G1415700	NAC	TF
MD16G1047700	AP2/ERF-RAV	TF
MD16G1058500	MADS-MIKC	TF
MD16G1058600	MADS-MIKC	TF
MD16G1071400	C2C2-Dof	TF
MD16G1071600	GARP-G2-like	TF
MD16G1109700	Trihelix	TF
MD16G1234900	C2C2-GATA	TF
MD16G1265000	C2C2-CO-like	TF
MD17G1035400	HB-HD-ZIP	TF
MD17G1049300	bHLH	TF
MD17G1078600	LOB	TF
MD17G1221300	C2H2	TF
MD17G1223100	WRKY	TF
MD17G1244300	AP2/ERF-ERF	TF
MD17G1271400	MYB-related	TF
